# Supplementary material for: Roving methyltransferases generate a mosaic epigenetic landscape and influence evolution in Bacteroides fragilis group
Source: Nat Commun. 2023 Jul 10;14:4082. doi: 10.1038/s41467-023-39892-6 (PMC10333322; doi:10.1038/s41467-023-39892-6)
Supplement: Supplementary file 5 — Supplementary Dataset 1,2,4-14 [file 41467_2023_39892_MOESM5_ESM.zip]

Archive with 30 entries (29 files):
- Tisza_Supplemental_Data_Files/
- __MACOSX/._Tisza_Supplemental_Data_Files
- Tisza_Supplemental_Data_Files/.DS_Store
- __MACOSX/Tisza_Supplemental_Data_Files/._.DS_Store
- Tisza_Supplemental_Data_Files/Supplementary_Data_11.xlsx
- __MACOSX/Tisza_Supplemental_Data_Files/._Supplementary_Data_11.xlsx
- Tisza_Supplemental_Data_Files/Supplementary_Data_4.fna
- __MACOSX/Tisza_Supplemental_Data_Files/._Supplementary_Data_4.fna
- Tisza_Supplemental_Data_Files/Supplementary_Data_6.tsv
- __MACOSX/Tisza_Supplemental_Data_Files/._Supplementary_Data_6.tsv
- Tisza_Supplemental_Data_Files/Supplementary_Data_1.tsv
- __MACOSX/Tisza_Supplemental_Data_Files/._Supplementary_Data_1.tsv
- Tisza_Supplemental_Data_Files/Supplementary_Data_12.tsv
- __MACOSX/Tisza_Supplemental_Data_Files/._Supplementary_Data_12.tsv
- Tisza_Supplemental_Data_Files/Supplementary_Data_10.tsv
- __MACOSX/Tisza_Supplemental_Data_Files/._Supplementary_Data_10.tsv
- Tisza_Supplemental_Data_Files/Supplementary_Data_2.csv
- __MACOSX/Tisza_Supplemental_Data_Files/._Supplementary_Data_2.csv
- Tisza_Supplemental_Data_Files/Supplementary_Data_9.tsv
- __MACOSX/Tisza_Supplemental_Data_Files/._Supplementary_Data_9.tsv
- Tisza_Supplemental_Data_Files/Supplementary_Data_8.fna
- __MACOSX/Tisza_Supplemental_Data_Files/._Supplementary_Data_8.fna
- Tisza_Supplemental_Data_Files/Supplementary_Data_5.faa
- __MACOSX/Tisza_Supplemental_Data_Files/._Supplementary_Data_5.faa
- Tisza_Supplemental_Data_Files/Supplementary_Data_14.txt.zip
- __MACOSX/Tisza_Supplemental_Data_Files/._Supplementary_Data_14.txt.zip
- Tisza_Supplemental_Data_Files/Supplementary_Data_7.faa
- __MACOSX/Tisza_Supplemental_Data_Files/._Supplementary_Data_7.faa
- Tisza_Supplemental_Data_Files/Supplementary_Data_13
- __MACOSX/Tisza_Supplemental_Data_Files/._Supplementary_Data_13
