# Supplementary material for: Roving methyltransferases generate a mosaic epigenetic landscape and influence evolution in Bacteroides fragilis group
Source: Nat Commun. 2023 Jul 10;14:4082. doi: 10.1038/s41467-023-39892-6 (PMC10333322; doi:10.1038/s41467-023-39892-6)
Supplement: Supplementary file 5 — Supplementary Dataset 1,2,4-14 [file 41467_2023_39892_MOESM5_ESM.zip › Tisza_Supplemental_Data_Files/Supplementary_Data_11.xlsx]

## Sheet: B. fragilis
Bacteroides fragilis
nanodisco
	BFG-1	BFG-46	BFG-480	BFG-611	BFG-447	BFG-536	BFG-494	BFG-482	BFG-526	BFG-403	BFG-457	BFG-406	BFG-435	BFG-596	BFG-300	BFG-587	BFG-583	BFG-584	BFG-483	BFG-532	BFG-461	BFG-381	BFG-96	BFG-4	BFG-630	BFG-625	BFG-612	BFG-609	BFG-542	BFG-522	BFG-10	BFG-253	BFG-310	BFG-315	BFG-45	BFG-75	BFG-420	BFG-434	BFG-439	BFG-546	BFG-499	BFG-502	BFG-504	BFG-506	BFG-508	BFG-509	BFG-56	BFG-65	BFG-85
5mC	CTCAT	CTCAT	CTCAT	CTCAT	CTCAT	CTCAT	CTCAT	CTCAT	CTCAT	CTCAT	CTCAT	CTCAT	CTCAT	CTCAT	CTCAT	CTCAT	CTCAT	CTCAT	CTCAT	CTCAT	CTCAT	CTCAT	CTCAT	CTCAT	CTCAT	CTCAT	CTCAT	CTCAT	CTCAT	CTCAT	CTCAT	CTCAT	CTCAT	CTCAT	CTCAT	CTCAT	CTCAT	CTCAT	CTCAT	CTCAT	CTCAT	CTCAT	CTCAT	CTCAT	CTCAT	CTCAT	CTCAT	CTCAT	CTCAT
4mC	CCAAG
6mA	AGCNNNNRTTG
	CAAYNNNNGCT
		CCNGG														CCNGG														CCNGG																			CCNGG
		CAGNNNNNCTC
		GAGNNNNNCTG
			TCANNNNNNNTGA																																							TCANNNNNNNTGA
			RGATCY
				ATGNNNNNRTTC
				GACNNNGTC
					RTAYNNNNNGTG
					CACNNNNNRTAY
					CARGAG
						GGYACT
						GGYAGCTTC??
						MRCCGGYK			MRCCGGYK	MRCCGGYK			MRCCGGYK
						TAANNNNNNNSTTA
							RAATCC
							GGYANNNNNRTTG									GGYANNNNNRTTG																													GGYANNNNNRTTG
							CAAYNNNNNTRCC									CAAYNNNNNTRCC																													CAAYNNNNNTRCC
							CTTAAG
							GAGATCC
								GAANNNNNNATGAG
								GGTAGNNNNNTGG
								CCANNNNNCTGC?
									RGCATC	RGCATC
									GATGC	GATGC
									CGAYNNNNNNNTGG
									CCAWNNNNNNRTCG
										GAGNNNNNTCA
											GGYANNNNNNTRC
											TCRGG
											GCANNNNNNTRCC
												CCWGG															CCWGG							CCWGG		CCWGG												CCWGG
												GAYNNNNNNRTGC
												GCAYNNNNNNRTC
													AATCC		AATCC
													AAYNNNNNNNRTGG
														RTACNNNNTCA
														CCAWNNNNNTRCC
														GGYANNNNNNTGG
														TCANNNNNGTAY
														GAAGNNNNNNTGA			GAAGNNNNNNTGA						GAAGNNNNNNTGA
														TCANNNNNNCTTC			TCANNNNNNCTTC						TCANNNNNNCTTC
															CTCCAG
															CTGGAG
															GGCGRCC
																TCCGGA										TCCGGA				TCCGGA	TCCGGA										TCCGGA
																KCATNNNNNNNNTTC
																GAANNNNNNNNRTGC
																	CCATNNNNNNGTG
																	TCAWNNNNCTT
																		CCAYNNNNNNNTCG																			CCAYNNNNNNNTCG
																		CGANNNNNNNRTGG																			CGANNNNNNNRTGG
																			CAAYNNNNCCT
																			AGGNNNNRTTG
																			CACYNNNNTSR
																			YSANNNNRGTG
																				TCAGG							TCAGG	TCAGG															TCAGG		TCAGG	TCAGG
																				CCTGA							CCTGA
																					GACNNNNNCTG																											GACNNNNNCTG
																					CAGNNNNNGTC																											CAGNNNNNGTC
																					GCYCA
																					AAAC
																						GTATAC
																						CAGNNNNNTCC
																						GGANNNNNCTG
																						GAACC
																						CTAAYCC
																						CWAAGCC
																							GGAYNNNNNTGG
																							CCANNNNNNTCC
																								CRTANNNNNNGTT
																								AACNNNNNNTAYG
																								CTGCAG
																									CAGNNNNNRTG
																									CAYNNNNNCTG
																									GAATTC
																										ACATC
																										GTAYNNNNCCT
																										AGGNNNNRTAC
																											TCGRGGC
																												CCTGAD															CCTGAD		CCTGAD	CCTGAD
																												CGYCAB
																													CCANNNNNNTCG								CCANNNNNNTCG
																													CGANNNNNNTGG								CGANNNNNNTGG
																													TTAYNNNNNNTGG
																													CCANNNNNNRTAA
																														GGYANNNNNNTGC
																														GCANNNNNNTRCC
																														AAYNNNNNNNRTGC
																														GCAYNNNNNNNRTT
																															GAAGAT
																															GAAYNNNNNNNCTC
																															GAGNNNNNNNRTTC
																															GGATCC
																																CAGNNNNNNCTT
																																AAGNNNNNNCTG
																																GAGAYT
																																CGANNNNCTC
																																GAGNNNNTCG
																																	GATGAY
																																	GTAYNNNNCTG
																																	CAGNNNNRTAC
																																	ACAYNNNNNNNRTC
																																	GAYNNNNNNNRTGT
																																	AGCNNNNNGCT
																																	TAANNNNNNNTGG
																																	CCANNNNNNNTTA
																																		CACCGK
																																			CRACRAG
																																			WGCCGGAY
																																			GACNNNNNNGTC
																																			GAANNNNNNCTG
																																					CCAGT
																																					RAAGGC
																																						CCAGA
																																						GCSGC
																																						TCTGG
																																							MRGATCYK
																																							GGYANNNNNNTRCC
																																								VGSATC
																																								GATSC
																																								GAGATY
																																								GAYNNNNNCTTC
																																								GAAGNNNNNRTC
																																									CARCAG
																																									CAAYNNNNNNRTTG
																																									GACNNNNNRGAC
																																									GTCYNNNNNGTC
																																										ATGNNNNNNTGG
																																										CCANNNNNNCAT
																																										CANNNNNRTGGC
																																										GCCAYNNNNNTG
																																											AAGCTT			AAGCTT
																																											CATCGGG
																																											CGGCCGA
																																												GCGHAG
																																												CAANNNNNNNTGG
																																												CCANNNNNNNTTG
																																														CGGCCG
																																															CAAGAB
																																															CRACCAB
																																															CANNNNNCTTC
																																															GAAGNNNNNTG
																																															GAYNNNNCTAC
																																															GTAGNNNNRTC
																																																CCTGT
																																																ACAGG
																																																CACNNNNNNGTC
																																																GACNNNNNNGTG
																																																	CTNNAG
																																																	CAGNNNNNNNNTTTC
																																																	GAAANNNNNNNNCTG
[truncated: 59 more columns]

## Sheet: B. vulgatus
Bacteroides vulgatus
Nanodisco
	BFG-293	BFG-631	BFG-453	BFG-286	BFG-626	BFG-613	BFG-313	BFG-415	BFG-289	BFG-294	BFG-367	BFG-399	BFG-436	BFG-444	BFG-454	BFG-548	BFG-552	BFG-202	BFG-208	BFG-598	BFG-194	BFG-273	BFG-274	BFG-379	BFG-394	BFG-429	BFG-285	BFG-210
5mC	CGACC													CGACC
4mC	GCACGK														GCACGK		GCACGK						GCACGK				GCACGK
6mA	GTGYAG
		CAAYNNNNNNNNTT
		TCCNNNNNCTC
		GAGNNNNNGGA
		GATGYAG
		CTGCAG																									CTGCAG
			CGCG
			GRCGYC
			CAGNNNNNNNNTGG
			CCANNNNNNNNCTG
			GGNNCC
			GTTRYAG
				CATATG
				GGYANNNNNNNNTGA
				TCANNNNNNNNTWCC
				SAGCTS
					CCNGG																CCNGG
					CGWCG
					ASGNNNNCST
					YGGCCR
						CCCAT
						CCWGG			CCWGG										CCWGG				CCWGG		CCWGG	CCWGG	CCWGG	CCWGG
						GAAGNNNNNNNTCC																						GAAGNNNNNNNTCC
						GGANNNNNNNCTTC																						GGANNNNNNNCTTC
							RCCGGY						RCCGGY
							RCYTARGY						RCYTARGY
							CAAYNNNNNNNTGA						CAAYNNNNNNNTGA
							TCANNNNNNNRTTG						TCANNNNNNNRTTG
							RCTAGGT
							GACCTAG
							ACTAAGC
								CAGNNNNNCTT									CAGNNNNNCTT
								AAGNNNNNCTG									AAGNNNNNCTG
									CGMACY
									RTCAYNNNNNTC			RTCAYNNNNNTC
									GANNNNNRTGAY			GANNNNNRTGAY
										GAACAB
											GAGYAG
											GTANNNNNCCT
											AGGNNNNNTAC
											CYYANNNNNNNCTTG									CYYANNNNNNNCTTG
											CAAGNNNNNNNTRRG									CAAGNNNNNNNTRRG
													ACCTAGC
													GGCAGG
													CCAYNNNNNNCTG
													CAGNNNNNNRTGG
													GACNNNNNNTAC
													GTANNNNNNGTC
														VGCWGCB											VGCWGCB	VGCWGCB
														TATNNNNNNNTGG
														CCANNNNNNNATA
															CYNGATG
															GACAG
															TAYNNNNNNNTCC
															GGANNNNNNNRTA
																GARGAG
																GGANNNNNNNCTTG			GGANNNNNNNCTTG
																CAAGNNNNNNNTCC			CAAGNNNNNNNTCC
																			CCGACG
																			CCGAT
																				WBATGCAG
																				CARSAG
																				CWGCAG
																				CNACNNNNNNTTC
																				GAANNNNNNGTNG
																					ACGNNNNNGCT
																					AGCNNNNNCGT
																						CCAGA
																						TCTGG
																						GTCCGGAC
																						AGCNNNNNGCT
																							CCANNNNNNRTC
																							GAYNNNNNNTGG
																							CARGAG
																									GATC			GATC
																										CYYANNNNNNNCTTC
																										GAAGNNNNNNNTRRG
																												GACNNNNNTGC
																												GCANNNNNGTC

## Sheet: P. distasonis
Parabacteroides distasonis
Nanodisco
	BFG-275	BFG-161	BFG-397	BFG-314	BFG-303	BFG-343	BFG-244	BFG-162	BFG-157	BFG-149	BFG-150	BFG-295	BFG-432	BFG-337	BFG-426	BFG-549	BFG-592	BFG-158	BFG-215	BFG-308	BFG-451	BFG-238	BFG-242	BFG-574
5mC	CATCTC												CATCTC
4mC	CCAGG	CCAGG	CCAGG	CCAGG	CCAGG	CCAGG	CCAGG	CCAGG	CCAGG	CCAGG	CCAGG	CCAGG	CCAGG	CCAGG	CCAGG	CCAGG	CCAGG	CCAGG	CCAGG	CCAGG	CCAGG	CCAGG	CCAGG	CCAGG
6mA	CCTGG	CCTGG	CCTGG	CCTGG	CCTGG	CCTGG	CCTGG	CCTGG	CCTGG	CCTGG	CCTGG	CCTGG	CCTGG	CCTGG	CCTGG	CCTGG	CCTGG	CCTGG	CCTGG	CCTGG	CCTGG	CCTGG	CCTGG	CCTGG
	CCAYCC
	CGCG	CGCG	CGCG	CGCG	CGCG	CGCG	CGCG	CGCG	CGCG	CGCG	CGCG	CGCG	CGCG	CGCG	CGCG	CGCG	CGCG	CGCG	CGCG	CGCG	CGCG	CGCG	CGCG	CGCG
	GAGATG												GAGATG
	GGAGG											GGAGG
		CCANNNNNCTC
			GGGAAG
			RGATCY																			RGATCY
			MTCGAK
				GATGA
				GGGARAG			GGGARAG	GGGARAG			GGGARAG				GGGARAG				GGGARAG	GGGARAG
				GGGAYAG			GGGAYAG	GGGAYAG			GGGAYAG				GGGAYAG				GGGAYAG	GGGAYAG
					CNACNNNNNGGC
					GCCNNNNNGTNG
					CCWGTW
					WACWGG
						CCGAT								CCGAT
						WYGGCCRW								WYGGCCRW										WYGGCCRW
							TTAYNNNNNGTG
							CACNNNNNRTAA
							GCAYNNNNNNTCC				GCAYNNNNNNTCC							GCAYNNNNNNTCC
							GGANNNNNNRTGC				GGANNNNNNRTGC							GGANNNNNNRTGC
								TAANNNNNNGTG
								CACNNNNNNTTA
									CAAYNNNNNNNTGG	CAAYNNNNNNNTGG
									CCANNNNNNNRTTG	CCANNNNNNNRTTG
									GAGNNNNNNCTC	GAGNNNNNNCTC
									TGAYNNNNNNTCG	TGAYNNNNNNTCG
									CGANNNNNNRTCA	CGANNNNNNRTCA
									CAAYNNNNGTC
									GACNNNNRTTG
										CCANNNNNGTC
										GACNNNNNTGG
											AGGAAG				AGGAAG		AGGAAG		AGGAAG
											GGYANNNNNRTTA
											TAAYNNNNNTRCC
												GACGAT
													GAAGAAG
													CGCCAT
													TDCCCAG
													CAAYNNNNCCT			CAAYNNNNCCT
													AGGNNNNRTTG			AGGNNNNRTTG
													GGANNNNNNNNRTGG
													CCAYNNNNNNNNTCC
														YACAG
															CTGCAG
															GAAGAB
																GMGAG
																GGCC
																	CYNGATG
																	GCYCAB
																		RTAGNNNNCCT
																		AGGNNNNCTAY
																		AACNNNNNNNTGAC
																		GTCANNNNNNNGTT
																			CATGAB
																			AAAYNNNNNNCTTC
																			GAAGNNNNNNRTTT
																					GATC
																					CGATG
																					CCGANAG
																						CTCGAG
																						GTANNNNNNGTC
																						GACNNNNNNTAC
																							GCCNNNNNGTTY
																							RAACNNNNNGGC
																								CAACAB
																								CTSAG
																								TAAAGG
																								CAAYNNNNATC
																								GATNNNNRTTG
																								GAGNNNNNGGC
																								GCCNNNNNCTC

## Sheet: B. ovatus
B. ovatus isolates DNA methylation motifs (nanodisco)
	BFG-349	BFG-262	BFG-281	BFG-261	BFG-276	BFG-299	BFG-326	BFG-338	BFG-341	BFG-304	BFG-334	BFG-632	BFG-179	BFG-627	BFG-623	BFG-139	BFG-258	BFG-165	BFG-166	BFG-156	BFG-372	BFG-476	BFG-551	BFG-553	BFG-184	BFG-185	BFG-224	BFG-225	BFG-606	BFG-638	BFG-193	BFG-383	BFG-464	BFG-472	BFG-468	BFG-417	BFG-566	BFG-466	BFG-126	BFG-175	BFG-178	BFG-424	BFG-445	BFG-514
5mC	CAACAK
4mC	GGCAG
6mA	TGGAC
		CCAAG
		CCNGG
		CTGCAG										CTGCAG	CTGCAG				CTGCAG									CTGCAG										CTGCAG
		GATC						GATC			GATC				GATC												GATC	GATC			GATC						GATC				GATC	GATC
		GGAAYNNNNNNNTG
		TCAAAT									TCAAAT
			CAYNNNNNNNCTTC
			GGCAGG
				GAGNNNNNNNTTRG																					GAGNNNNNNNTTRG
				CYAANNNNNNNCTC																					CYAANNNNNNNCTC
				CAGNNNNNTGA														CAGNNNNNTGA						CAGNNNNNTGA								CAGNNNNNTGA
				TCANNNNNCTG														TCANNNNNCTG						TCANNNNNCTG								TCANNNNNCTG
				CCWGG			CCWGG	CCWGG	CCWGG		CCWGG			CCWGG	CCWGG									CCWGG	CCWGG		CCWGG		CCWGG	CCWGG								CCWGG	CCWGG			CCWGG	CCWGG
				CCTGTRCD																					CCTGTRCD		CCTGTRCD
				GGCGAT					GGCGAT															GGCGAT	GGCGAT		GGCGAT												GGCGAT				GGCGAT
					CGSCG															CGSCG
					CTSAG															CTSAG	CTSAG	CTSAG		CTSAG			CTSAG												CTSAG
					GAYNNNNNNNTTRG					GAYNNNNNNNTTRG
					GGYAAG
						GGCC																										GGCC
						ACATNNNNCTG
						GAYNNNNNNNRTTC
							CRTCAT	CRTCAT							CRTCAT																											CRTCAT
									TCATNNNNCTC	TCATNNNNCTC
									CAAYNNNNNNRTTR
										CCCCAG
										CCYCAT
										GAGYAG
											CCAYNNNNNNNTGG
											CCANNNNNNNRTGG
											TCCGGA																	TCCGGA
												CCCCGK					CCCCGK	CCCCGK														CCCCGK				CCCCGK
												CGCAGG
												CAAYNNNNNNCTC
												CGAAGG
												GNCAAGG
												GNCCAGG
												GAANNNNRTGC
												GCAYNNNNTTC
												GAGNNNNNNRTTG
													GAYNNNNNRGAC
													GTCYNNNNNRTC
														GAAYNNNNNNTCG
														CGANNNNNNRTTC
														CGANNNNNNRGAC
														GTCYNNNNNNTCG
														CCWGTW
														WACWGG
														CCGHAG
														CCYCAB
															GAANNNNRTCG
															CGAYNNNNTTC
															GAYNNNNNCTTC
															GAAGNNNNNRTC
																TCANNNNNCTC																		TCANNNNNCTC
																GAGNNNNNTGA																		GAGNNNNNTGA
																TGGTACC
																	CRTAYNNNNNNCTT
																	AAGNNNNNNRTAYG
																	TAAGNNNNNNNTGG
																	CCANNNNNNNCTTA
																	CAYNNNNNCTTG														CAYNNNNNCTTG
																	CAAGNNNNNRTG														CAAGNNNNNRTG
																		AATCC														AATCC
																			CCAGK
																			ACTGG
																			CCAAGTA
																			GAYNNNNNNTCG
																			CGANNNNNNRTC
																				CGTANAG
																				ATGNNNNNRTGG
																				CCAYNNNNNCAT
																				ATGNNNNNCTC
																				GAGNNNNNCAT
																				CAAGNNNNNNCTTG
																					RAACCC
																					GGANNNNNNTGAC
																					GTCANNNNNNTCC
																						CTKMAG											CTKMAG
																						GGMATC
																						GGRCAG
																						GGANNNNNNNNNTCC
																							CCAGR
																							YCTGG
																							HTCCGGNC
																							CGYANNNNNNNTGA
																							TCANNNNNNNTRCG
																								AACCC							AACCC
																								AAGNNNNNNCTG
																								CAGNNNNNNCTT
																								CCTGTDC
																								GHACAGG
																									GGNCC
																									GCACWGG		GCACWGG
																									AACNNNNNCCT														AACNNNNNCCT
																									AGGNNNNNGTT														AGGNNNNNGTT
																									AAGNNNNCTC														AAGNNNNCTC				AAGNNNNCTC
																									GAGNNNNCTT														GAGNNNNCTT				GAGNNNNCTT
																										GTANNNNCTG
																										CAGNNNNTAC
																										GCATNNNNNNNNTRRG
																										CYYANNNNNNNNRTGC
																										ACANNNNNCTG									ACANNNNNCTG
																										CAGNNNNNTGT									CAGNNNNNTGT
																											AGGNNNNNGCT
																											AGCNNNNNCCT
																											CAGNNNNNNCTC																CAGNNNNNNCTC
																											GAGNNNNNNCTG																GAGNNNNNNCTG
																												CCCNNNNNNTTC
																												GAANNNNNNGGG
																												CAAGNNNNNGRT													CAAGNNNNNGRT
																												AYCNNNNNCTTG													AYCNNNNNCTTG
																													CAGNNNNNGCT
																													AGCNNNNNCTG
																														CCYAAG
																														ATGAAG
																														CTAYNNNNTTC
																														GAANNNNRTAG
																															RCCGGY
																															YYGGCCRR
																															ACCNNNNNNCGT
																															ACGNNNNNNGGT
																																ARCCGGYT
																																	GCANNNNNCTC
																																	GAGNNNNNTGC
																																		CATNNNNNTRCG
																																		CGYANNNNNATG
																																		CGANNNNNNNTCNNC
																																		GNNGANNNNNNNTCG
																																		CTANNNNNCTC
																																		GAGNNNNNTAG
																																			AYCNNNNNTRCG
																																			CGYANNNNNGRT
																																			CATNNNNRTAG
																																			CTAYNNNNATG
																																				GGAGG
																																					CCGG
																																					CGYCAB
																																						CCTGTNC
																																						GNACAGG
																																						ACGNNNNGCT
																																						AGCNNNNCGT
																																						RAAANNNNNRTCG
																																						CGAYNNNNNTTTY
																																							CCCGGG
																																							CAAYNNNNNNCTG
																																							CAGNNNNNNRTTG
																																								CTKCAG
																																									GMTGCAG
																																									GRCGYC
																																										CGYANNNNNTTC
																																										GAANNNNNTRCG
																																												CACNNNNNNNTTRG
																																												CYAANNNNNNNGTG
																																												GAAYNNNNNNNCTC
																																												GAGNNNNNNNRTTC

## Sheet: B. thetaiotamicro
Bacteroides thetaiotaomicron
nanodisco
	BFG-357	BFG-114	BFG-223	BFG-621	BFG-614	BFG-490	BFG-142	BFG-144	BFG-264	BFG-266	BFG-498	BFG-146	BFG-123	BFG-122	BFG-350	BFG-368	BFG-410	BFG-503	BFG-510	BFG-119	BFG-588	BFG-169	BFG-170	BFG-187	BFG-228	BFG-484	BFG-595	BFG-597	BFG-601	BFG-212	BFG-112	BFG-270	BFG-336	BFG-340	BFG-354	BFG-380	BFG-449	BFG-130	BFG-568	BFG-393	BFG-478	BFG-430	BFG-529	BFG-265	BFG-309	BFG-576	BFG-446	BFG-575	BFG-269
5mC	VAGCTB																																			VAGCTB
4mC	CTGCAG
6mA	CAGGCTC
	GGNNCC
	CAAYNNNNNNGTT																																					CAAYNNNNNNGTT
	AACNNNNNNRTTG																																					AACNNNNNNRTTG
		CCAGC
		MTCGAK
			AATCC					AATCC																				AATCC												AATCC
				GCATNNNNNNNRTC
				GAYNNNNNNNGTGC
				CCAYNNNNNNNTTC								CCAYNNNNNNNTTC			CCAYNNNNNNNTTC																															CCAYNNNNNNNTTC	CCAYNNNNNNNTTC	CCAYNNNNNNNTTC	CCAYNNNNNNNTTC
				GAANNNNNNNRTGG								GAANNNNNNNRTGG			GAANNNNNNNRTGG																															GAANNNNNNNRTGG	GAANNNNNNNRTGG	GAANNNNNNNRTGG	GAANNNNNNNRTGG
				GCACNNNNNNNRTC
				GAYNNNNNNNATGC
					AYTCNNNNCTG																																			AYTCNNNNCTG
					CAGNNNNGART																																			CAGNNNNGART
					CAAYNNNNNNNTTC
					GAANNNNNNNRTTG
					GATC																							GATC					GATC														GATC
					CGYAAG
					GWAAKTG
					GCTGRA
						GATNNNNATC
						CCAYNNNNNNRTC																																				CCAYNNNNNNRTC
						GAYNNNNNNRTGG																																				GAYNNNNNNRTGG
							CMGCKG
							TCAYNNNNNYTC
							GARNNNNNRTGA
							GAANNNNNNNNRTGC
							GCAYNNNNNNNNTTC
								CAGNNNNNNTRG
								CYANNNNNNCTG
								GYAAKTG																														GYAAKTG		GYAAKTG
								CCYAAG
									GCGAYT
									GGCANNNNNNNRTC	GGCANNNNNNNRTC																		GGCANNNNNNNRTC
									GAYNNNNNNNTGCC	GAYNNNNNNNTGCC																		GAYNNNNNNNTGCC
									RGATCY					RGATCY		RGATCY																														RGATCY		RGATCY
									GGGAAG
										GGYCAB
										GAGAYT
										SAGCTS																											SAGCTS
										CAYNNNNNNNRTCC																															CAYNNNNNNNRTCC
										GGAYNNNNNNNRTG																															GGAYNNNNNNNRTG
										GYTAYNNNNNRTC																											GYTAYNNNNNRTC
										GAYNNNNNRTARC																											GAYNNNNNRTARC
												SAGCT
												AAGCTS
												CGCWGCG
												CTCCAG
												CTGGAG
												CAGNNNNNRTC
												GAYNNNNNCTG
													RGAACY
													RGTTCY
														CCWGG	CCWGG				CCWGG							CCWGG			CCWGG							CCWGG					CCWGG	CCWGG
														GCTCRA
														GTANNNNNNNTGG
														CCANNNNNNNTAC
														GGCANNNNNNNRTTT												GGCANNNNNNNRTTT
														AAAYNNNNNNNTGCC												AAAYNNNNNNNTGCC
															ACAGGY
															RCCTGT
																GAACAB
																GACNNNNNGGA									GACNNNNNGGA
																TCCNNNNNGTC									TCCNNNNNGTC
																	CCANNNNNNNNRTC
																	GAYNNNNNNNNTGG
																	RAACNNNNNTGA
																	TCANNNNNGTTY
																	CAAYNNNNNNRTC								CAAYNNNNNNRTC															CAAYNNNNNNRTC
																	GAYNNNNNNRTTG								GAYNNNNNNRTTG															GAYNNNNNNRTTG
																		CTCRAG							CTCRAG
																		CTTGAG
																		GYAABGC
																		CCANNNNNNTCC
																		GGANNNNNNTGG
																			CCTGTA
																			TACAGG
																				TCTGG
																				CCAGA
																						GGCAG									GGCAG	GGCAG	GGCAG			GGCAG
																						GNCMATC									GNCMATC
																							GGYACT
																								CRGAAC
																									RGATCY
																										GGANNNNNNRTC
																										GAYNNNNNNTCC
																										CCWGTW
																										WACWGGY
																											CAGNNNNRTAA
																											TTAYNNNNCTG
																											AACNNNNNNRTGG
																											CCAYNNNNNNGTT
																											CTRYAG
																											GAYNNNNNNNRTTC
																											GAAYNNNNNNNRTC
																											GRCGYC
																												CGMAGG
																												CAGNNNNNNTTC
																												GAANNNNNNCTG
																													VTCGAB
																													CCTGTW							CCTGTW						CCTGTW
																													WACAGG													WACAGG
																														CTYRAG
																															CGSCG																CGSCG
																															CAGNNNNNTCC					CAGNNNNNTCC
																															GGANNNNNCTG					GGANNNNNCTG
																																CCYCAB
																																	GACGAG
																																				CGMATC
																																				YGGCCR
																																					CGGHAG
																																					AGGNNNNGCT
																																					AGCNNNNCCT
																																						AAGNNNNNNNNTGG		AAGNNNNNNNNTGG
																																						CCANNNNNNNNCTT		CCANNNNNNNNCTT
																																							DCCWGGV
																																							GTAAAG
																																							WRCCGGYW
																																							AYCNNNNRTARC
																																							GYTAYNNNNGRT
																																							CAAYNNNNNNNTGG
																																							CCANNNNNNNRTTG
																																							GRTAYNNNNNNTCC
																																							GGANNNNNNRTAYC
																																								CGRGAG
																																								CTKMAG
																																									YRCCWGTW
																																									WACWGGYR
																																									CAANNNNNNNTGG
																																									CCANNNNNNNTTG
																																									CANNNNNCTTC
																																									GAAGNNNNNTG
																																									GAANNNNNNNRTGC
																																									GCAYNNNNNNNTTC
																																										CCANNNNNNCTA
																																										TAGNNNNNNTGG
																																														TCAAAT
																																														AAGNNNNNNTCC
																																														GGANNNNNNCTT
																																														CAGNNNNNGGC
																																														GCCNNNNNCTG
																																														GAYNNNNNNNRTCC
																																														GGAYNNNNNNNRTC
																																															CAGNNNNNNNNTTTC
																																															GAAANNNNNNNNCTG
																																																CCNGG
																																																GCCTGTW
																																																WACAGGC
																																																GAAYNNNNNRTC
																																																GAYNNNNNRTTC
																																																	CAAGAB
																																																	GAACC
																																																	GAGNNNNNGGA
																																																	TCCNNNNNCTC


[truncated: 5 more columns]
