# Supplementary material for: Roving methyltransferases generate a mosaic epigenetic landscape and influence evolution in Bacteroides fragilis group
Source: Nat Commun. 2023 Jul 10;14:4082. doi: 10.1038/s41467-023-39892-6 (PMC10333322; doi:10.1038/s41467-023-39892-6)
Supplement: Supplementary file 5 — Supplementary Dataset 1,2,4-14 [file 41467_2023_39892_MOESM5_ESM.zip › Tisza_Supplemental_Data_Files/Supplementary_Data_4.fna]

>BFG-212@contig_7_segment0@9514
ATGAAAAAGGGAGAGCTGGCGAAAAAGAAAAGGAAAGGTTGCCTTACCGCCTTGCTGGTGGTGTGGGCTGTGTTCATGGTAAAGGTCATTTCCGTGCTCGATCTCCACTTCGGGGATATTTGGGGCAGGATGAAAGCTGGAGACATTGCCGGGTTCGCTTACCTTTGGTTGGTGGTGTTCTTCGTGCTGTTGTGCTGTCTTGTCCTTTGGCGCATCGTCCCGAAAGGTTACTTCCGGAAAAAACAGCCGGACACCGCAGCCGCCCCTTCATGGGCGGTAACCATTCCCACCCATGAAGGGGCGGTAATCGTGGGAAACCCTTTCCGGGGCATCTTTATAGCGGGTGCGGCAGGTTCCGGAAAGTCCGAGAGTGTCGCAGTGCCCTTGCTCCTTGAGTTCATCCGCAAGGGATTTGCCGGGATCGTGTACGATTTCAAGTTTCCGGCTCTTGACAATGATATAACAGCCTTTATAAACGCCACAGGGAGCGATTTAAGACACTTTTGTCTTAATTTCAGTGATCCATACCGGACGGACTTCGTGAATCCCATAAAGCCGGAATATGTGCCTAATACGAGCTACGCACGTGAGTACGCCGTTTCTATCGTTGCCAACTTGACAAAGGAGAGCATAAAGAACCCGGACTTTTGGAGCAGATCCGCAACCGACGTGCTGACCGCCTGTATCTGGTATCTCCGGGAGGAACACCCGGAGATATGCGACATACCCCATGTGCTGGCAATGGTCGGCAGCAATGGCACTGCCTTACTCAACACGCTGCAAAAGAACATCATTACGGAGCAAATGGTACGCAGCGTTTACGATGCGTTGCAGAGGGGAGCGGATAACCAAGTTTCCGGGGTACTTGGTACGTTACAAGGAGCCGTTGCGCAGATCAACACGCCCGAAATGATGTGGGTGTTTTCCCGTGACGGTTGCCCGCTCGATCTGAACGATCCGGAAGCCCCGGCGGTGTTGACGGTTGCCACCAACCCGACAACGGTACAAACATTGTCACCGCTTTGCAGCTTGGTTATAACGGTCGCTACAAAGCTGATGAACCAACCGGGCAAGGCGCCCTCTTTCGTGTTACTGGACGAAGCCCCGACAATCTTTATACCTCATTTGGAGACCATACCGAACACCGGACGGAGTAACAAGATAGCGACTGTTTTGATGTGTCAGGATCTTGCGCAGCTTGCGGACGGGTACGGGGATAAGAAAGCCGATGTTTTGTTCGCAGCCTGCAACAGCCATTTTTACGGGCGTGTCGCATCGAGCAAGACCGCAGAGGTGTTCAGTCGTCAGTTCGGCAAGACGGACACCGTATTTACGACACGGTCGGAGAACAAGGGTGCTATATCGCCGTTCAAGTCGAAAGGGCAGAGCGAGGGAGTGCAGGAACGGGACATTTACCGCCCGTCCGTATTCATGGAATTACAGGTAGGGGAATTCATCGGGCGCACGGTGGAGAGCGCAACACCTGTTTTTCACGGTCATTTTAAACAAGTGGATAGCCGTTGCCGGCAACTGGTAACAGAACAGCCGGAAAGGTTTGTTTTGGGTTCTGATGTCATGGACTATTACAAACAGGTAAGGGAAGATATAAAAAGCGTTTTGGGGCAGTCGTAGCGTGATTTTTTCTATTTTCCGGCACGAAGGTAGCTACGCACGCCGCATTTGTAAAGGGGCGTTTCACTCTCCGGGTAAAAAATCTCCTGTGCTCGCTTCGCTCGTGCGGTATTTTTTACCCTTCGCCCTTGACAAATACTCTGTGCTTCGCTGGCAGGTGTTTAGGAAAAAAGAAAAAAAAGTTGTTCTTTGGCGGGGTGTCCGTTTTGTCATTCTGTTACCGGGATTTGTCCGCATGGTGGGAGACCCGCCCCGATCAGCAGGACACGCAATATCATTTTGTCATTGCCGGCGAGCTGTTTTTATGGTGTAACGCTCCGATATTGCTTTCTTTTTGATAGATATGCAAATGCAAGAAGCCCCCCGGCGAAAACCCCGCCGGAGGCAATTATAGAAAGTCTGTGTATCGTTTCCACAAAATGTGGAAATGATACACAGATAACAGTTCTTCAATAAATATATGTGTTTTTTGTATGCTTTTGATTATCAGGTATATATGACTTGTTTGTTTGTTTGGCACAATGTTTGTTCTTTGTCTTTCAGAAACCATATGTTAAATATTTAAATAGATTGGATTATGAAAAAGGTATTATTTGCAGTAGCACTTGTTATGGGATTGGGTAGTTCAGTGGCATTCGCCGGCAACATGGTATCGGATGTTGAGATTGTGGTAATGGTGAACGATTATAAGCCAATCGAGGTAAAGGATCTGCCGCAGGCGGTTCAGGACACGATCAAGAAGGATTTCGCAGACCTGACAATCAAGGAAGCCGCAGTTGAGGAAAGCGAGGAAGGCACAAAGACCTACAAGGTGACATTTACCGATGCAGAAGGCACGGACAGCGAAGTGTTCTTCAACGAGAAGGGCGAAGTCCTGAAATAAAGCAAATGAACAGCAAAAAGAGAATTCAATTAAACTGTGTCAGCAAAATTAATATTTTATTGCTTTGCTGACACAGTTTGTTTTACAGCCCCTCCGGTTCCGGTGACTTGTAAGGCTTGAAAGCAACCCGAACCTCCTTATGCTCATCGATGACGAAAGTCTGCTCCGGCTCCACAGAACGAATAATGACGCCATTGACTTTCCAATACATGATTGTCCATGATTTGGAATGGGTAGCACGAAAATGCACCGTTGTGCCTTTCGCTATTTCAGCCGGAGAGATCAATTCTCCTATCTTTTCCGCAGCCGTATTTTCCAACTCCGGTTTAGCCGAAAGCTGACCTTCACCCTGATCCACACCAAATGCCAGCACTACTTTTTCCACTGCGGGAGGAAGAGGAGGATCTTCATCATTGTCACAAGAAACCGCAAATAGCGTAAGCCCATACAACAAAACAACGACAAAAGAGAGATAACCGATCTGTCTCATTAAGCCGGTTTCTTTTTTTTCCATAGCAGTTTTCATAAGCTTATTTTTTGTTTACCCTACGCAAAGATAACAATTTGTTGGCTAAAAGGGGTTATTAAATATAGTGTTTATCACTTAATGATTTAAGGTTAATATCCTGTAGGTTGCAGGGAGAACAAACGGGAACAGCCGTTCCCGCCCCTTTCGGATTGTATGCCAGCACCCCTAAAAAATGCCTTGTCAAAGACAAGTAGTAACACGCCTGTGTTACGTTTTCGACTTTTCAGCCGTCCGACCGCCACCCCGTCCGATTTGACTTGCCTTTGAGGTTATATATGCAAATGCAAGAAGCCCCCCCGGCGAAAACCCCGCCGGAGGCTTTTACAATTCAAAGGGAGGTGTTTAGAAATAGACGTTCAACATAAGGTATAGTAATGCGTTCTTATCCTTAGTGTCGTGGTGTTCAAGCTCGAATTGAATCTTGTCCTCACGAGCGAGCCAGCCTATCGCACAGGCGACTTCCAGATCATTGAACCCTGTCAATTCCTTTACTTCCTGCAAATTCCATTTCCGGTGTACGTCTGTGCTTAATAAGCGCCAGAGTTTCCCTGCGTTCTCTCTGATGATGTGCTTATCCATACCTGTATTTTTTATAAGTTTATAAATGGTTTCAAATGGATAATGAAAAGCACTTTTACATCAATAGTGTTACGCACTGCAAACATTCCAGCGTTTATCGTTTATCCTTTTGATACGTTGTATCACTCTTTCCTGATATACAGCAAACCGTTTCGCCGTTCGATGTATATCTTATTCTCACGTGCGAGCCACCCGGCGGCGAGTGCGGTTTCATCAGCCGCAAAATTTAGCCTTCTCGCAAGCTCGGCAATGGTTATAAGTCCGGTTTCGCCTAATTTTTCTAAGATGATCCCGGCTTTAAATCCTATATTTGCTTTTTCCATGATAAAGTTTATATTTTAATGGTTCAAAAATATGTATATATTTTATTATTCAAAGCGTGTAGAAATACAAATTAGAATTTACCCCCCCGTTAATAGATTTTAACAATATAAATATTACGTTCTATTCATTCCATTTTGCGGATGAAAAGAACTTTACAATTCTATCTTATAGGGGGTTAATTTAGTAATACCTTACTGAAAAACAACGCTCTGAAACATTCCCTGTCACCGTTAAACAGGCACAAATATCTCCCCTTTACATCCTCAAAGAGGATATAATACAGGCAGGAATTAACCCCGAATCTATTTGTTCTGATGATTTTTGAATGGCTTAATTTCTGGCGTACTTGTTTTTCTGTCAGCCCTTCGATGTATATCAACCCCTTCATGTTCTCCATTTGTCCGGGTGTGATCTTAAGCGAGCTTAATAGTTCTTTGAGGTCAAACAGCTTAGGAGTGTCTGACAAGAAGTTTAGGGACTGTTTTCGCTGTGTCTTTTCCATTGCCATAATGTTTTTGCTTGTGCCCTACACCAAGCCAATAAACATAAAAAAGCGGGAAGGGCATTCGCCTATCCGCAAGCGAGGGAGTCCAAGCCCTATACACACAAACAGGAGATACCCCCCGCATATCACGGGGAGCATTTATCTGTTTCTCTGTGTATAATGCAATTTTTGGACTTTTCGCTTGCACAGAAATCAGCTAAACGCTTTTTTTTTTCAATATGTAAAAACACAGTCGGTTTACGACTGCACAAAGATAACAAATTGTTGGCTAAAAGGGTTTATGAACCTTTTATTTTTTTGCCTTATTATCTTAAAATTCAGTGTTTATGAAATACCAAGTTCTTTTAGAACATCCTCGTTTGCGGACGAGAAAAAGCCTTTACAGTGTCTTAACTCTGTTTTCGCTTTTTCCAAGAGTTCGCCTTGCTTTTTAAGTGTATCTAAAAGGGCATAGTTTTGTTTATCCCGTTCATAATATTTCCGTTCCCATTCTACTCTCTCTTTTATAATCATTGTTTTATCTTCGCTAAGGGAATCAAGTTTTTCTTGGTATTTCCCTATAAGGTGTTCCAGTTCGGCTACTCTGTTGGTCGCTTTTTGCAATAGATCCGGCGCAGGGAGTTGTTTTTGTATTGCGGTCTGTTCCTTGACAGCTTGGAGAAGCTGCCGCACCGCTTCCGTTCCTTCATTCGCTTGTTCCATGATCTTTGCGGATTGTTCCAACCGCCCGGTAACCTTCTCCAATGGGGAGAGGTCAAAAGCTTCACCCCGGAGATCGAACCCGGTTCTTTGGAAGTAATCAACGGATAACTCGACAAATTCTTTGCGAGTTATACCCGTACCGTTTAAATACCCGTCTAATTTTTGGGCGTACTCTTGGCTTATCGCTATGGTGGTAAGCGGTGTTTTCCTCTTTTGCTTGCTTTCCTGTCCTTTTTCCATTGCTATAAAGTGCTATATGTTGTTGCAAAGGTAGTTATATGTTTGGTTATTGCAATTTATTACGCTTTTTATTGCGATTTATTGCAGTTATAGCGAAATAAATCACTTTTTGGGGATTAAATGATATTATAATCTTCTCGCAATACATACCGGATGATAGGGGCTATTTCTTTCCGGCTATAATCGTTCACTTTCTTCTGCATCTTTTCCGTCAGTTCCATTGCTATATCTGGGCGAAGATTAACGGCAGCTATCACCCGTTTTATATACTTGCTGTCACGTGGAAAGAAGGTTGTCAGTATGTTATGAATTTGCCGGATGCACTCGCCGACCGTCTTGTAATCGGTTTTTTGTTCTTCATCTTTGGTATGGATAAAGAAAAACCATGAAAGGATCTTGCGCCCTTGTTTGTCCTTCACTTGGTAATCAAAATACAGATCGGATTGCCCGTTATCGTATGCTTCTTTCAGCTCTTTTTGAGCCACATCGAGAACCTTTGTTTTAAAATTGCTTGAGTTGTCATAACCTTTTTTGTCCTCTAACATCATCATTTGAGATCATCCACGGAAAAGAAAAAGGTCTTGTTCGTGCGGTTCTTAAATTGGCAGCAGTATTCATAAAATCGTTGCGAATAGGCACTTTTTAGGCTGATTGCCACCGTCAGATCGTAGCTTGTGAAATTCTCGGCTAAAGCGACTAAATAGGGCATGATCTCCGAAGAAACCTCTACCTCGTAGATGTTTGCCCGTTTGTCATGCTTTACCATTGTGACGTATCCGGTATTCATCCACACATCCTCGTTATCTATCTCTACATCCCGTTTTCTAAGCCGTTTAAGGGATTCGTAAACTTTGGCTATGTTGCTTTTGTCGCTACATTCTGCGAGCAGATCCGGAGTAAGTTTAACCCGCATATTGTTGAATAAATCCCGTTGCCCGGTATTGCTGTCTATAAACAGCCTGCGGACTTCCCGGATGATCTGATACAGACACCGCTTCTCGATAGGATTAAAATCGTATCTTGCTTGTGTTAGGGCGTTGGCTTGAGCCAACATAATAGGTTTATTCTCCATAACTGTATTGTTTTACGTTGCAAATATATGTTATTGAAACCAATTATACAATAAAGTTGCAATATAATTGTTTTAATATCCCCTTTTTTGCGTAAAAAAGTTGCAATAGCTCGTAAAAAAGTTGCAATAGCTCGTAAAAAGGTTGTAATAGATATCTTGAAACCCGCATGAATAAACGGTTTGAAGCATGCCGAAAAAGGTACTCAAAAGTAACTCAAAATTACCAGTAATACGCACGTGTCGATTTTTGAGATTTTATAGGCGCTTCGCTTGCCATCCGGACGGACCGCGAGAGAGAAAGTGAGAAGAAAATCACGGAAAAGGTAAAGCAAGCGCGGCGGAAGGAAGGAGAATTTTTAGGCGTGTTAAATTTTGTGTAAATATGAATTTTTGTGTATAAAAAGAGAGGCTTCCGGGATGCGTTTTCGCTCCCGGATTTGATATAACATTTTGTTGTATAGTTAGTTACCATAACGCAACTTTACCCATGCTTCCGATTTCAAGTTTAGCACTTATTCCCATAGCCTTAAAAACTCTTGCAATGGTGGAAAAGGTTAAATTCTTACCGTTTTCAATTCGGGAGATTTGAGCACGCTGCACTCCTATCAGATTGCCTAATTCCTCTTGGGTTAGGTTCTTCGACTGGCGAGCCTGTTTAATGGCTTCACCAATTAAGAAAGAGTTTAGATCAGCTTCAAACTGATCTCTTTTGGGAGTGCCTTTTTTCCCTATGTGCTTATCTAATATTTCTTCTTCTGTATAAAATTTCATTGTTTCCATACGCTTTATTTTTTTGAATTAAAATATGCTTTTCTAATATCTTCGGCTTTCGCTATTTCCTTGGGTGGTGTTTTTTGGGTTTTCTTTATAAATCCATGTGTTGCAATAACAAGGGTATTTGTTCCGTTATCTTTATCCCAAAAAGCCAGCAGCCTGTATTTTACTTTGTTATAGAATGTTCTGAACTCCCATATATCCGTATCGTCTAACTTTTTAAAGAGTTCCGGATCTATCACAAACTTGGCTTTGGCAATATTATAGATAATTTTGTCTTTAATCTTTGTTGGTAAGTTGTTCAGAAAATCATCTGCATCTTTTGAGTAGATGATTTTGAATTTAGCCTTTTCTTCCATAAGTTGTTGTTTTTATGGTGCAAAGATAATCTTTTGTTTCCATATAGCGAAACAATTTCTATTTATTTTATACAGCCTGTTGTGTCGTTTTGGCGTGTGTTTTTTGTTTGTGGAATAGGTTCTTTCGGCTGCTTTGCCCGGCTCTCCCCGTCCCCCTTGTACGATGCAAAAGTACCCTTTTGCCGTACCGCAGGGGAGGGTGTTCGCCGGATGCAAAGCAGCCGAAAGAACAGCAAGAGGAAACGGCACTACGTACCGTTTTTTCCTCTTGCCCTACGGAATTATGGCTGAAAATCAGCCGTTTAATAATAGACTAGCCAATGATTCACTAATTGATATAAAAACTAATCTTCTGTATTATAGAATGATAGTTTTATAGATTGCAATTATTTTAGCTATTATCGGCGGGTTTTACCTGTGAACGAAGTGAGTGAACGAAGTGAGCAAGCAGTCATTGGACTAAGTCCAATGCTGAATTTTTATATATCTGATTTTCAATTATTTATTACCTGTTACGTATGCGGCTTGCATACAAAATGTATGCAATGTTTTTGTAATTCGCTGGATATTAGTATATTGTAGGCGAAATTTATGTATGCAATAACCTATGCAAGTATAAAAGTATGAATGAACAGACAACCGTAACAATAGATAGAAAGACAGCCGTTATCCTTGACAGGCTGGCAAAGTCTAACGATGTTTCAAAGAAAGAGTTCCTTTCCTGTGCGTTGGAGTATTTCGAGAAATACGGCATTAACCCGGTGCAACATGAAAGCCCGGCAAAGGAGATGCAGAAACTTATCAAGCGGTGCGATCAAGTGATAGCGTTCATTCGGAAGCAGGAACAGAACATCTTGCGCCCGGCTTGCGCAGCGATCAGCACCACCGAAGCCCGTATCGAGAGTGTGCTCGACAAGCTGGCAACCGCCGGACAGGTGCGGGACTTGCAGAAAGCCGTTTCCGACCAGCAGCAACGGCAGAACTACGATGCGAGGAACTTGCGAAACGACATACTCCAGCTTTTGGGCAGAGCCACCGAGCAGGAACGGAAAGCGTTCATGTATCTTGGCAAGCTCGTTGACGCAAAGGAGAAAAGCGGTTTTTTCAACGACATTGCGACACTGTACAAGGAGCAGGGATAAGAGCCTATGAACGTGAAGATACAAGGGGGCGGGGGCGGCACGTATGCCAATACCGGGAGTTGTACCGGGGTAGTAACTTACTTGCAGCATGAAGATCTTGAGCGCATCCGGCAGGGACAACAGGTAGAGCCGTTCTTCAACCAGTACCGGGATTTCGTCAGCCCCAAAGAGGTCACGTATAAGATCGATCATAACCGGGCGCAGCTCCACAAGACGGACGCAAAGTTTTTTGTTATCACCGTCAGCCCGTCAGAGAAGGAACTCGCAGCAATGGGAGCCACGCAGGAACAGCAGGCGCAAGCCATGAAACAGTATATCCGGAAAGATGTTATCCCGGCTTATGCGGAGAACTTCAACAAGGGGTTGCAAGCGGACAATATCGAGTATTACGCAAAGATCCACTTTAGTCGGGACAAGGCAGGGGTAACGGATATGCACGCCCACATCATAGTAAGCCGGAAAGACCGCAGCAATACGATCAAGTTAAGCCCCAAGACCAACCACCGGAACACGGGGAAAGGGGCGGTTAAGGGCGGTTTTGACCGTACCGAGTTTTTCCGGAAGTGCGAGACCGGGTTTGATCTCCGGACGAACTACCGCCGGGACGTAAAGGAAAGTTTCGAGTATCTGAACGCCATGAAGAACGGCACGCCCGCAGAGATAAAGAAACAGGCATCGAGAGCCGTCCAGTATCAAGCGAGGCGGGAAGCGGAGAAGGAGATCACGAACAAGGTCGTAAAGAAGATCGTTAAAGGAATAGGGGGCAGGGGCTT
>BFG-215@contig_4_segment0@8772
ATGCAAAAAACCTATCTTTATTTAATGGTGTGTGTCATAGGGGCTATGTCTTTAGCTTCGTGTTCCGAAGATTCTATTTCTCCTGATGCTGGTGGCGATGGCGATGGCGACAGCACTACCGAAGTGCCTTTGGCACAAGTTGCAAAACCCAAACCTAACCCTTGGCTTGCACAGGAAGAGTATAGTATTACGCACTTCAATTCGGCTCAGACTGATGCTTTCTCGTCTGCTGTCAAGGATGGAACTTTCAATATCGATCTTTCCAAGTGTCAGATGACATGGAGCGGTCCTGTTAATTTGATGACTCTTGCTTCGACTTCGCCCAATTATATGTGGGGTATGAGTAGCGACCGCGTGTCGTATCTTGACATAAGCGACGGCAAACTTGAAAGGGTTGCCGAGGCTGGCTTGCCAGGGATTACAATGAAGACCCAGGAGCAACTGACACGTATAATTGCCGATCATGCTACTTACGACGAACTTTCCAAGACGGTTACCGATATATTGGGTCCGGTGCCACAAATGTCTATGGCCAACGGTAATTATGTCTTGTGCGACAAGGATAACTATGCTTACACCAATGCAGGTCAGGTAATGGCACGCTATCGCCTTGCCAATCCTAATAATCCCAAGGATGGTATCATGTTGGATCATCAGATAAGACTTACGAATTTTACCTTCGGCTCTTTTACACTCGTAGGCGCTACTATGACCTATGACGGACACCTTGTTGTGGCTGCTCAGAACGGACTTCTTGTGCTGAATCGTGCTCTTACTACAATCGAAGATTCATACCCTCTTCCATCAGACCAGATTCTCACCAACTCTATCTGCATCGACGAGAATGGCGGTGTTTACGTAGCAAGTAACAGCCGCACACCAGGCGGAAAAGGCCTTATGCAGAAACTCATCTGCAAGGACGGCAAAATCTCCACCTCCCAGGCTGATGGTGCATGGCAAGCCTATTACGACGGTGGTCCGCAAGCACCATGTATCAAACTCGGACATGGCACTGGTTCAACGCCTACACTTATGGGCTTTGGCCAAGACAAGGACAAGCTGGTAGTTATTACCGATGGCTCTAAGCGTATGAAACTGGTAGCTTTCTGGCGTGACGAAATCCCCTCAGACGCACAGCAAGTGGCAGGATACGACAAGCGTATAGCCGGAGTGCACGAGGTTACATGTGGTCTTGGAACATCAACAGAGTGGATACAGTCTGAGCAGTCTGTTGTAGTAGGCGGCTATGACGCCTTTGTTGTAAACAATATTAATGTTACCAATCAGGAAATAAACGACAAGATTATTGGTGTAATCGCTATTGGTCCTATTGTCAAAGGCCCTCAAGGTGCCGAGTGTGTACGTTGGAATACAAAGGAGAAAAAGTGGGAGAGTAAGTGGACGCGCAGCGATGTAAGTTCTGTAAGTATGATTCCTGCCGTAAGTATCAAGTCAGAGATGGTATTTGTATGTGGCTGGAACGATGCTTCGGGCTGGGAAGTTACAGGACTTGACTGGAAGAGTGGTGCCACACGTCACCGCAGCATATTGGGCAAGAACAACCGAGCCAATGGTGCCTACGCCATCATTCAGTATCTTGCTAACGGCGACCTTTTATTCAACTCTGTTGCCGGACCAATCCGCGTAAAATATTGAGATAATTTAATCATCATATAACAGTTATGTCAATACTTCACTAAAAAATTACCGAAGTATTGTAATGACACACCCGAACATATTGAAATGTTCTATCAGTTCCATAAACAAGGCTTCTGTTCTTTATTCCTAGATACAGGTGATAAATAACAGATAAGAAACAGATTATAACAAGCCTCCGGCGGGGTTTTCGCTGGGGGATTTTGACCTTTGCACATATAAAAAGCAAAAAGAAAGCGATATCGGAGCGTATACCATAAAACAGACCACCGACTATTACAAAACGATATTACGTGCCTAACTGATCGGGGCAGTTCCTCCACCATGCGGACAAATCCCGGTAACAAAATGACAAAACGGACACTCACCAAAGAACAACATTTTTTTCTTTTTTCCTAAACACCTTCCAGCGAAGCACAGTGTATTTGTCAAGGGCGAAGGGTAAAAAATCTCCTGTGCTCGCTTCGCTCGTGCGGTATTTTTTACCCGGAGAGTGAAACGTCCCTTTACAAATGCGGCGTGCGGAGTTACCTTTGTGCCGGAAAATAGAAAAATCACATGCCCATTCCGAAACCTCTGCTCCTTTTTGGCTTCTTCAGGAGTTCCAGATCTTCCTCCTGCTGCTTCTTTTTGGGAATAGGCTGCTCGATGTCCGGCGTTTTCTCCACCTGTTGATTTTTCGACTTCTCCGGCTCCTGCCGGGATTGAAGCTCTGCTTTGAGTTTGTCCCATTTCTCCTTTCTGATGCGTTCCGCACGTTCCACCTGCCGGGCTATTTCCGCCGGACTTCCGTTCTTGACGGCATTAAGATAGTCGAAGCTTTCCTCCGGCTCCCGGTCAAACCCCATGCGCCGATCAAAAGAGCTTTCACACTTCCGGAAAAAATCCGTCCGGTCAAAACCTCCCTTCACGTTGCCGCAGTTCTTCTTCCCGGTGTGGTTCGTTTTAGGGCTTAACTTCCTGGTGTTGCTCCGGTCTTTCCGGCTGACGATGATATGTGCGTGCATATCGCTGTCACTTTCACCGTCCCGGTTGAAATGGATCTTTGCATAATATTCCACATCATCGCTTTTCAAGCCTTTTCCGAAGCCCTCCGCATAGTTTCTCATCACATCCTGCCGTATGTACCGCCGTAAGGCTTCCGCACACTCCTGCGGAGTTCTGCCCATGCAGCGCAGCTCCTTCTCTGAAGGGCTGACAGTGATAACATAGAACTTTGCGTCAGTCCGGCTTAACTTAGCCTTGTTGTTGTCTATCTTGAATGTGACCTCCCTTGCGCTCACGTAGTCCCGGAACTGGTTGAAGAACGGCTGCACCTCCTCCCCTTTCTTCATCCTCTCCAAATCCTCATGCTGGAGATAGTTCGTCACCGCAACACAACTGCCTGTATTGGCATATGTGCCGTTACCGCTTCCCTGTATCTTCACGTTCATATCTTTTCCCTTTTGTTCTTCTCGTTCTTGTACAAGGCTTTTATATCATCGAAAAGCCCGGCTTTTCCTTTCGCATCGATATAGCTTGCGATATAGGAGAAGATCTTCTCCTGCCTTTGCGTCACAGCGTCCAGCCTTGCATAAATGGCTTGTTGGTTCTTCAGAAGCATATCCCTCGACTGACCGACTGCCTTTTCCGCCCGGTCCAAAGCCTGCTCCCTTATCCCGGCAAGGCTTGCAAGGTCACGCATGAATAGGTCATTGTCTTTTTGGTATTGGCTGAACTTTTTTTCCGTAAGTATCGAGTCCATGCTCATGGTCACCCTCATACTTGTACTGCCCATGGCTTCACAAGCCGGACGCAAGAAATCCTGCTCCTGCTTCCGGATGAACGCTATCACCTGATCACAGCGTTTGATAAGTTTCTGCATTTCCTTTGCCGGACTCTCATGCTCAACCGGGTTGATGCCGTACTTCTCGAAGTACTCCAGCGCACAGGAAAGGAACTCTTTCTTTGATACATTATTGGACTTTGCCAGCCTATCAAGCCGGGCAAACGTTTTTCGGTCAATGGTGACAGAAGTGGTGGTTTCCTTATCCATACAATTGCGGTTTTAATTGCTGTTTATATTATTAAATCTCTGATTTCCAAAGGTATGATTTTAACCACAATTTCAAACTAATTGCGGTTAAAAAACTTAAACGGCTGATATTCAGCCGTAACCCCGTAGGGCAAGAGGAAAAACAGGGTAAAGCCCGGTTTCCTCTTGCTATTCTTTCGACTGCCGAGCAATCGACGAACACCCTCCCCTGCGGTACGGCGAAAGCTCGTACAAGGGGGACGGGGAGAAGTCGGAGCGAGGCACAAAGAAAGAACCTATTCCACAAACAAAAAAACACATCAAAACGGCACAACAGGCTGCATAAAATATCAATATTTTGTTTCGCTATATGGAAACAAAATATTATCTTTGCAACACTAAAAAACTTTATATGGAAGCAAAATCAAGATTCAAGGTCAAATTATCCAACGAAGCCCAAGAGTTTTTAGACGGATTGCCCAACAAGGTACGTGAGAAGATCATTAGCAATATTCGTAAATCCACCTTTGTACTTGATCCAGATTTATTCAAGAAATTGGATGATACGGATATTTGGGAATTCAGAACGTTCTATAACAAAACCAAGTACAGGCTTCTTGCTTTTTGGGATAAGGACGATAAGATAAACACTCTGGTAATCGCAACACATGGGTTTATCAAGAAAACCCAAAAGACACCTCCCAAAGAAATAGCCAAAGCCGAAGAGATTAGAAAAGATTATTTTAATTCAAAAAGATAAAGCGTATGGAAGCAAAGAAATTTTATACACTCGAAGAAATCGAGGATAAATACATCGGAGAAAAAGGTACTCCCAAACGTGATGCCTACGAAGAAGAACTTAACTCTTTTTTGATAGGTGAAGCCATTAAACAAGCTCGCCAATCAAAGAACTTAACCCAAGAGGAATTAGGTAATCTGATAGGAGTGCAACGGGCTCAAATCTCCCGAATTGAAAACGGTAAGAATTTAACCTTTTCCACCATTGCAAGAGTTTTTAAGGCTATGGGGATAAGTGCTAAACTTGAAATCGGAAGCATGGGTAAAGTTGCGTTATGGTAACTAACTATACAACAAAAAGTTACATTAAATCCGGGATGCGTTTTCGCTCCCGGAAACTTCTTGTTTTATACATTAAAAGTCATATTTATACAAAATTTAACACGCCAAAAAATCTTCCTAATCCGTTGCACTTGGCTTTACTTGTTTCCACTCTCTCCCATTCTCCGGAAATTCGTCGTATCAAAAAACACGCTGAAAAGTGGAGCGAAGCGACCTCTATAAACCAAAAAAGAAACACTCCATTGCTTTACGGTAATTTTTAGTTTCTTTTTAGTTACTTTTACGGCATAGCATAACACATTGTGCTGTAATATCTTACAAAGGTCATCTACGACAAATTTCCGAGCATCTACGACAAATTTCCGAGCATCTACGACAAATTTCCGAAAAAAACGGTTATCTACGACAACTCCATTATACGAAATATCCGGGCGCAATACATCGAGAACGAGAACGGCAGACGGGACTTATTCGATGATCTGATTATCACCATACACGAGGAAGAACTAAAGAAATGCGGTGACAATACCAAGATGCAAAACATCTACGATGCGCTAAAACGGCTTAGAAATCGCGATATAGAGATTAACAACGAAAAAATGTGGCTAAGTATCGGTTTTGTCAATTACGTCAAGCATATCAAAAATAAATCGTATTTTGAGGTGCAAGTTTCCAAAGAGGTACTACCCTATTACGTGGAACTCGCCCAAAACTTCACGAGTTACTCCATGACGGTAGCAATCGCACTCAAAAGCACATTCTCGCAAAGGTTTTACGAACTGTGCTGCCAATACCGAAACGCCGGGTTCTTTTTCTACACAGTCGAAAAGCTTCGGGAAATGTTCATGTTGGAAAAGAAATACAAACGGGGATGCGATTTCAAAAGGCGTGTACTTGACGATCCGCAAAAGGAACTCCGGGAGTTGTACAATGCCGGACAATGCGATTTATACTTCGAGTTCGAGCCAAAGAGCTACAAAGGCAAGGAAGTTACCGAATACAAATTCTACGTTTACACAAGGCAAACCGAACAACAAAAGCTATTGGAATACGAAAGCGCAAAACAGGCGATCATCTACATAACAACCACTATTTCGAGGTTCTCTAAAAGTGACAAAGGATATGTTAAGCGTGTAGTGAACGCCGTACAGTTACACCCGGAAATAGCCGTACAGGTGGCGCAAAAGATACAAAAGAAGTTTGAGCAATATATAGACAAGCCAGCCAAACAGATAGGGGCTATCATCCGGGTTTGCTTAATGGAAGATTTTGGTATAGAATAAAAAACATACAAGTATGAAAACAGGTGATAAAGTTATCGTACCAGCCGAAATAAACGGCTATGGCAGAGATTTACGGGCAATAGTTACAGAGATAGAGAAGTTCGCCGGGGCAATATTCGTAACAGTGATATTCACCGAACCATGTCCGGAAGCCTGCGGAAGGGGGGGGGTGTTTACCATGACTTCCAGCTAATAGCAAGGTGATTTATTTTGCTATAATCGCAATAAATTGCAATAATATCTGTGATAAATTGCTATAATAATACTTATAACTACCTTTGCAACAGAATATAGCATTTTACAGCAATGGAGAAAGGACAGGAAAGCAAGCAAAAGAGGAAAACACCGCTTACCACCATAGCGATAAGCCAAGAGTACGCCAAAAAATTAGACGAGTATTTAAACGGTACGGGTATAACTCGCAAAGAATTTGTCGAGTTGTCCGTTGATTATTTCCAAAGAACCGGGTTCGACCTCCGGGGTGAAGCTTTTGACCTCTCCCCATTAGAAAAGGTTGCCGGGCGGCTGGAACAATCCGCAAAGATCATGGAACGACACAACGAGGGGACGGAAGCGGTGCACCTGCTTCTCCAAGCTGTCCGGGAACAGACCGCCAAGCAACTCCCAGCGCCGGAACTGATCGCCCATGCTGCCGAAGAAAAAGCAAAGGCAGAAGCCAAAAGCGAAGAACAAGAAAGGGAGATTGCCCGGCTGCGCTCCGAAAACTCCGCTTTGCTGGAGTACAAAGAAAAGGCATACCGGGAACTATGCCGGATACGTGATGAACAAAAAAACATAGGGAAGATAAAAGTAAATATAGAGTTATAAAAGAACATTTATAAATAAAAAAATCATGAATAAAGAAATTTTATTTATTTATCCTTTTGCCGGATTATGCAGCACATGAAGCTGTGTACTTTTCACAGGCTATTACAGCTGATGATTTTGCCATGAAAAAAAATCCAAAATATGTCAATAAGGTTGTCGCACCCACCTTAGAACCAATAAGTTCGATTGGTGGATTCCGCACATTACCCGATTATTCGTTTGACACAATGCCTGATGATTATGTAGCATTGGTATTAATTGGCGGTTTTGGTTGGAATACACCTGTTGCAGAAAAGGTTATGCCAATTATTAAAAGTGCTATTGAACAAGAAAAGGTTATAGGTGCGATTTGTAATGCAGCTTCATTCATGGCTAAGTGTGGTATTGACCGAGAAACAACATCAAAAACTTTGCAGAAGTCATCCGTAATACAGAAAATCTCAGTAACTTTGTCCTCGGTAATCATAGCAATTATTGTCTGTAAACTTTTGATATTTAACACTCTAAGATTACAACAATTTTTCGCTAATCACCATTTTTCAGGCACTTATATTTCGTCGAACTCACGTTAAATTATTTAATATACATACAATCTTGGATACTTGCTTAGACCTTATTGCTCTTCAATATACTTGCATGATTGTGATGGCCATGCTTGCATTTTTTGTGTTTGTGTCGCGCTACTATGTAACTTGCCGTAACAGACAGTTTGAGCAGTCGCGTTGGATGATTGTTGTGGCATTACTATTGTTTGTTGTACACTACATGTGTCAGATGCGGTTGGGTTGGCGACAACAGGGGAACGATGTGGGTGTTCTGTTTAATCTGCTGTTTTATTCGCCTTCGGCTATTTTGTTGTCATGGTCGCAGCTTAATATTCTGCGCGCTGGGCATAGACGTTGGAGTTTTATGCGCTATGGCGTTGTTGGATATGCTCTTATGGTATTGTGCATAGTCGCAGGTGTTATTTCAAATGGCAGTCTGCATATTGGTCCTATGCTATATGTTGCTGATGCTATTCATTTCTTTACTCTATTGTATTATACATGGGCACCGCTGAGGGAACTTGGTAATGTTCAACGTCGGCTCGACAGTGAACATGGTAATCCTGCAGATGCCTACCTGCGCACTATGCGCTTTGGTTTTTTTGTGGTGTGTGCTTTTGCTGTAATTTCGCCTCTTTATATATTGTCGCGGCCGCTGCTCTTTGTCTTTGGACCTTTGGGATTGATTTCGCTTTCGCTGTTTATTGTTAGTTTTACGGCGCTTGGATTTAGTATGTCCGAGGGAGTAACTGAGATTGTTACCGAGACTAACGACGAGATAGCCGCTGCTAAAGTCTTTAGGGAGATTGGGCCTGAGCGTATTGCCGAAATAGATATGGCGGTAAGCAAATGGCGAAGCGAGGGCGGTTTTAGAGATAGCAACTTGACATTATCCTCGTTTGCTCGTCGCATAATGGTTAATCGTACCGACGTTGCTTCGTATCTGACTTCCATATATGGTAAGAATTTCCGTACATGGCTTTCGGGTATTCGCGTGGAGGAGGCAAAGGCACTCATGGCTGCACACCCCGAATATAGTAACGAGGTTGTTTCTATGGAGTGCGGTTTCTCGTCGCGTGTGTATTTTCAGCGTCTGTTCAAGGAAAGGACGGGCTTGACTCCCGCCGAGTGGCGCCGTCAACGGTAATATACTGGTTATGTGTGCGTTTGCTACTGAATGTAAGGTGTAACTTTTGTACGAAGGTTACATAATAAGGCAAAGTGTAACCTTTCTTACTGTGACGTATCCTTTCTATAAGAGTGACACACAAGTGATGTCTTTGAGGTTTTTGATGGTTGATGCTCCTGTATCTTTGCATGAGGAAATTCAAACTATTCAAATATAAATTCTCAAAAACAATTCACT
>BFG-215@contig_5_segment0@4377
ATGATAGGGAAAGGGAAAAGCATATCACATGGTGTGGCGGCATTGGAGTACGACCTCGCCAAAGAGATAAACGGGCAGGCAGTAGCCACCGAGATAGCCCGGCATGAACTTTATGGGTGTACTGGTGCGGAAATGGTGCAGGAAATGAAACCGTATCACATTGATTTTCCGAACGTAAAAAACAACTGCCTACGTTTCGAGGTCAGCCCCTCGATAGAGGAAAGCGCCACCTTTACGGATGCGGACTGGGCGGAACTTGGTAACGACTTCATGCAGCGCATGGGGTTGGCGAACCACCAGTACATCATCATCCGGCACAGCGGTACGGAGAGCAAGAAAGAGCAAGCCCACCTGCACATACTGGCAAACCGGGTTTCCCTTTCCGGGGAACTGTACCGGGACAACTGGATAGGGAAAAAGGCAACGGAAGCCGCCAATGCCATAGCCAAGGAACGGAACTTTGTACAGTCGCAGGACATTGGCAAAGTCAACAAAGCGGAAATCAAGGAAGCCATGGACGGCGTATTGAAGAAGATGCAGGGCTTTGACTTTACCAAATTCAAGGAAGAACTTGGTAAGAGAGGTTTTAAAGTCCGGGAAGCCAGGGCAAGCACCGGGAAACTTAACGGCTACTATGTCACAGCCCGAAGCGGTACGGAGTATAAGGCAAGCGAGATAGGGAAAGGCTACACTCTCGCCCATATCGAGCGGACACAAAGCAAACTGAAGTGCAACTCAATGAACATATCTCATGGAAACAAACTCACACCCGGAAGCGGCAGCTTCCAACGTTAAGCAGGGACAGTACAGCCCCCGGAAAAGAAAAGATACAACGCCAAGGGTAAACCCGCAGCTTGCGGTAGAACTGGTGTATCAAGAACTAAAGCGTGTTGAAGTCTATACGAAGCGCATAGAGGACGCAACAGCCCGAAAGGTACAAATAGACGGGAAAAGCCTTGAAAGTGCCGAAAATCGCCTAAAAAACGTGTTGGCGGACTTTGAACGGCAGGGGTACAGAATGAAAAACGGCGGTTATGTGGACAAACGAATTTCGTTCTACTCAATCCTTTGTGCTGTTATCTCCCTATTGTTCGCTTGTTTCATGTGCTATCTTTGGACGGATGCAGCCAAAGACCGGGATAACTACAAGCAGTATTATGAATACTACCAAGAGCAGGCAAGGGAACAAAAGGGGAATAAATAAACATCTAACTTTACGAATTATGGGAACAACGGAACACGAAGAACCCCGGTTCTTCTTCATACTGAACAAGGGTGCGAAGTCCGGCGGCGAAATCACCCATGCCGTCCTAAACGGTAGTATCGTTTCGAAGCCGGCAGGCTGGGACGCCTTTCATGGGCTTGCACTGGCGAGAGAGAAACTAAGCAGCGAGGAAATACAACAGCAGATGAAAGAACTTGGTGTAGAAATGGAAATCGTTCCTCTGATTTGACAAGATTACCCGGAGTGTTTCAGCCGGGTAATCTTGTTACTTATCCTTGATTTTCCCTTTAAGGGCGTTTATAATCCACCCTTTCGGATTGTTCTTTTCTCGTGATTTTCCGTTTAGGAGAGCCAGTTCTCCGATAAGGTCGGTTATCTTTTCTTGTGCCGTTATGAATGTCTCTTTGTTCCGGTTTATCTCTTCCGATGTGAAGCCGCAGGAATAACGGAGGTACTCGTACACATGGCTGTCTATCTGATATCGTGCTGTAACCTTTGCTTGCAATTCTTTCCCTTCCAGTTCTTCATCTCTGAACTGTGGTTGATAGACCGGGTAGAACCTAAACCCGGTCACCTTGCTACGTTTGTTGTTTGGGTTTTCACGCACTTTCACGTAGTTGAAAGTGTATGGGCAGCTCTCATCAAGCGCAGCCTTTGCTGGTTTCAAAACTCTTTCCTCAAAATGATCTATTCTGTCTTTTCCGTTCTTGTCCTTGTATTTGTCCGCAGGTATGCCAAGACGGTCTTTCAAGTTTTCAAGGGATATATCCAAAGGGTACACCTGCCCACTCATTAACATGTAAAACCTAAGGGAATACCCAGTAGGTAGCGCAAGAGCCTTGTTTAACTCAAATTCTCTGTACCCCTTGGCGAACTTGGTAAACACATCCCAAAGGTCGTTAGACACACGAAAGGTTATAATGCCAGTGCGTTTTTTATATTTTGGGTTAGATATAAATCCGCACTTCCACCATTCCTCGTCATCTTCGTAAGTAAAAAAACGTCCTGCCAAAGAATCGAGTGCGGCTATGATTTCATTGTAATCACGTCCGGAAAAAATAACGTCAGATACATGCATTTGTGCATCAACATCCCAAAGTCCATGCTCAAACTTGCGTTTCGTGCCTGCATAATCTTTCAGTTTTACTCCCTTTAGTTCAGCTTGGCACGCTTCCAGTATGCGAAGAACTGCACTTCCACCATTCCTCGTCATCTTCGTAAGTAAAAAAACGTCCTGCCAAAGAATCGAGTGCGGCTATGATTTCATTGTAATCACGTCCGGAAAAAATAACGTCAGATACATGCATTTGTGCATCAACATCCCAAAGTCCATGCTCAAACTTGCGTTTCGTGCCTGCATAATCTTTCAGTTTTACTCCCTTTAGTTCAGCTTGGCACGCTTCCAGTATGCGAAGAACTATTCTTTGTTCGTGTATGGACATGTCTTGCTGTTTTGACCATGTATATACCCATGAAACAACAACATCTTTATTCTTGGTAATAGGTAGTTTCTTTTTCATAAACGATTGATTTGCTGCAAATATACACAATCCCCACATTAAAACAAAAAAAGAGGGGTAAAACTCCCAAAGTGTGGGGACTAATTTACTTTTAAACTCCCAAAGTGTGGGGACTAAACTCCCAAAGTGTGGGGAAACACATGTTCTAATCCCTTTATTTATGGGCGTTTGCGAAGAAGTGATAGAGCATATTACAGACGATGCTTATAACAGACAAGGGGAATTTATAGAGCTAAGTGGTTGATTTACTGTCGGAAAAAGAAAAACGATAGGGAAAAAGAGCAAAGCAAAACCAACCAACGGGCGGTAGGATTGGAAACGGGTTTTTATGGCGTGTACACGTTTGTGTACAAAATGTTTGTATTTTATTGAAATATAGCTATCTTTGTGCTGAATTTAAAAGCAAACAGATATGGAAGCATTATCAGTAAGAGAATACCGTAACAACCTCGCAGCGTCTTTCACCAAAGCTGACAATGGCGAGCAGGTACTAATTCGCAGGAAAAACGAGATTTACGCTTTGGTAAAAGTTGGTCGTGAAGATTTGATGATAACCCCGGAGCTGCAAGCAAGGATTGACAAGGCAAGGGAAGAAATCAAATCCGGAAAGTGTGTTACCCTCAAAAGCAGTGAGGATATTGACGCTTATTTCGATAGTCTATGATGTACACAATTAGGGTTTCCGACGGGGTGGATAAGGTGATTGCCAAATGGAAGAAATCAAACCCCAATTTGTTCAAGAAGTATAAGAAAATCTACAAAGAATTGTTAGAGCACCCTAAGACTGGGCTTGGGCATCCCGAAGCGTTAAGGGGCGGTGGGGATATTACATGGTCTCGACACATTACCGCCCATGACCGGATAATCTATGACATTTACGAGGAAGTGGTAGAGGTCTACATCTTGGAGGTAGAGGGGCATTACAACGATAAATGATAAAACTGTTATGGTCGAATATTGTGTTTACTGGTTAGAGAACGGCGAGCCTATGCACGAGGTGTTCTCTTCTCTTGCCGCCGCCGAGATGTACTCATGTGCGATAAGAGGGAAAGAAAACATTGAATGGGTGGAGGTGTCCGAAGAAGAAACCATTGATTTGGACGAACTGGAAGACATGTTCCCGGATGACTTCTGCGGCGTGTAATCCCCTTGGGTAGAAATGGGGTAGAATTTGTTAGGCTGTGGGGGATTTTCTAACACGCCGGGGCTTTTTGCTGGGCGGTTGGCGTGGATGTATTCCCATGCGGCATGTGTATATATAGCAAGAAGTGTCCTTGTCGGACAATTCTTGCTTTTCTCGCTTTGCTCAAAAAGATTTTAAGATTACCTTTGTGGCATGGAACTAAGACGGAACGAAAAGATTACATTCCGGTGTACCGAACTTGAAAAGGACGCACTTGCGGAGCAGGCAGCCCGGTGCAGTCTAAGCGTATCGGAATACTGCCGGAGTTTGTCCCTTGGGGGGCGCCCAAGGGAGAGGTACACCGAGGAGGAACGGCAGCTTCTCCGGGACATAGCCCAGTTGAAAGGAACGCTCCAACGGCTGAACAACTACTTCGGTGGTCGCCAGTACCGGGAAGTGTTCGAGGAGAACCGGGCACTAATTACAGAGCTCAAAAAAATACTCTCACG
>BFG-262@contig_7_segment0@6004
ATGGAAACACCCTCAAACCCAAAGACGGAGGATTACACCTATAAGCAGGGGCAGTACAGCCCCCGAAAGAGAAAGGACACCACGCCCAAAGTAAATCCGCAGCTTGCGGTAGAACTTGTGTTTCAAGAATTGAAGCGTGTAGAAGCTTATACGAAGCGCATAGAGGATGCAACAACCAAAAAGGTAGAAATAGACAGGGGAAGCCTTGAAAGTGCTGAAAATCGCCTAAAAAACGTATTGGCGGACTTTGAACGGCAGGGAAACAGAATGAAAAATGGCAGCTATGTGGACAAGAACGTTTCCATGTATTCAATCCTTTGTGCTGTTTTTTCCCTATTGTTCGCCTGTCTGATGTGTTATCTGTGGGTGGATGCAGCCAAGGACAGGGATAACTACAAGAGGTATTATGAATATTTTCAGCAGGAGCAAAATGCTAAATAAAAAAAGCGGGCGCTTTTTAGAGCGTCCGCTAATATAATTATTTGCTGAATGTACAATCTGCTATAAATCCGAAAGAGGGGGTTGTGCCTTTTCCTTTGAATTCCCATTTAAACATTTTGTCATTTTGGTCTTGGGCATCCCAATAAGCCGTCCAAACAAATCTTGTGTTTGATAGTGGTCCTGTTCCGCTAAAAGCTACACTTTCTGGTGTAGTTATGTTATCGTCATAGTCAGGTTTTGCATTAGGGCTTAATACTTCAAAGAAATAATAATTGAACTGAATCGAAGCGTTTAACCTTACTTCCATGTTGATGGTACGACTGGCATCTTTAAAAGAACCTGTTGTGCTTTGAGAACCCCCATTAATGCTTAGTGTTGGAAGTGGAGCTCTTGTCCCAAGTGCTGCATATTCAGATATATCAAAGTCGAAGTCAACATTCTCTTTTACTTTTCTTACAAATGTTTTACTTCCTGTAGAATAGACCATATATGCGACATTAGGGTCAGCTATGGCTTCTGCTACTTGTGCGTTTAAAGCTTGTAATTCTTGCTTGTATTTTTCAATGCTTAGAGGACTGACTTTTTCTAAATCTTTCCAATCGGACCCGGTTACATAAGATAAAGCCCTTGTCTTTTTGTTCTCATTGATAAAATACTCTCCAGTAGACTCATTCACATCCACAAAACGGGATAGGATTTCCATATCTGTTGCGGTATTACTAACGACTGGTTCTGTAATTTCTTCATTACTACATGAGAAAAGGAATAATCCAGTCAACATGGCAAAAGTTGTTGTTAATAATTTTTTCATATATATTCTTTTAAGGGGTTATAGAGCCAAAACTACAAAAAAATTTTTTATTTGCATGATTTAATATGTTAATTATGAAAAGAATAATTGTTTTTTTTGCGTGGTGCAGTGGTTGTACAAATGCTGCTTCTTCCCTGTTGTGTTGAGAAACAGGGTTATTATAGCAGTGGAGAAGAAAGCATAATCGCACTAATATGTGATATAACTTGGACTGGTGGGAAAAAAGAGTATGAAGATGGTAGCTCTTGGGAATCTATTTGGAATTTTGATAAAGATGGGACATATACACGAACTAATGTAGAGATTGATAAAGATGGGAACAAAAAAGAAGGTGAGATTCGTGGAAGATGGTCTTTTGCCACTCCTAACTTTAGCGTATTATACTTTGGTGGTAGTCATTATTGGGATATTAAAGAGCTGAATAAGAAAATCTTCTCATTCTACGACAGAACAGGAGAATTGAACGACCCACTCATGTCTAAAGAATATGTTGAATTTTACCCGTATAATGAAGAAAAAGACTAATTAGTCATACCTTAAAAGTGATATGATTGAAAGCCGGAACAGCATGGGTATGCTGGATCCGGCTTTTTAATATACTCGGGAATGCTTCCAGAGTTTCCACTTTTCGTTTGGGTATGCAAAGATACCCAAAAAATCTGTTTATTCCTCTTTCTTGATTTTATTTGAGAACTCTTTTGACGGTTTGAAAGCCGGAATATCATGAGCTGGAATAATCAGGGTTGTATTCTGACCGATATTGCGTCCGGTCTTTTCAGCACGTCTTTTGACGATGAAACTGCCGAAGCCACGGAGATAGACTTCCTTCCCCATCGACAGGGAGCATTTCACAGTTTCCATGAATGCTTCCACTATCATTAAAACTTCATCCCGGTCTATCCCGGTTTGTTTTGAAATCTCTTGTACTAAGTCTGCTTTTGTCATTTTTGTAATAGCTTTATGTTGAATTACACTTCTTTCAGTTTGATTTTGATGGCATTGATTACATACCCTTTGGGATTGTTTGCAAAGCGTGCGCCTTTCTTCAATTCTCCCAAGAACCCTATGAAATCCGGGATGCGGTTTTGCCCCTCGATAAGGGTTTTCTTGTTCTTGTTGATTTCATCAGACTTGAAGTCAAAGGAGAATTTGAGGTAGTCATATACGTTGTTCTCCAGCTGGAGCCGTGCCGTAACTTTAGCCATGCGCGCCTGTTCCTGTAGTGCAGGGTCTTCTCTGTCTTCAAAGAATACAGGGAATAGGGTCCAGCCAATGACCTTCTTTCCTTCCTTTTCCTCCTTAGCGACAAAGGAGTATGGAGAGGATTCATCAAGTTCTTTTTTAGCTGCATCGATAACATATCTCTTGAAATCATTAACTCTTTCGTACTTTCCTTGCAAGCAAAACCTTTCGCGAAGTCCGTCAGACCCCTCTAACGACACAAACAAAGGTTTGGTTTGTCCGGACATCAGCTCATAGAATCGCATGGCATAGACGCTTTTAAACTTCATGGCTGTTATGAGTTCGTATTTCTTGAACCCTTTCGTAAAATCAAGTGCGGCTCTCCAGATAGGGTCATAGACATGAAAGGTAGCAATACCTGTGCCTTTTTCTATTTTAGGGTGTTCGATGATGGCTGTATAGAACCAAATCTTATCATCTTCATATTCAGCCCCTTTCTTAGATAGCGATGTGAATGCAGCTTTAGCCTTGGCATAGTTGTGGTCATCTTCGTCTCGAAGAATGGATGCTACAGGCATGGTGATGTTCACCCCACAGTCAGACGGCTCAATCTTGTGCATGTGGTCTTTGATTTTAATACCTTCCAACCATCGTTGGGCAAATTCGATAAGACGATATATGATACGCTTTTCGTAAGGACTGAAATCGTATTTGGCACATGTCCATATGTAGGACTGAAATATGGCTTTGTTTGGTAGGTTTTCGCTCATAGGTATTCTTTTAGATTGTTGCGTATGGGTCAAGTTCCTTAATCCGCTTACACAAATAATCGAAGCGTTTCTTAGTAAGCGGTGTGAGTGTATTGAGGTTCTCGCCATCAAAATTCTCTCCAAAGATAATGTCGTCCACCCCTATGCCGTGATTATAGTTCTCACGCACCCTATGCCGTGATTATAGTTCTCACGCACGCAATCACGCAGAATCCAAAGGTTGCGCAGGTTCACCCAGTCTGCCGTTTTATTCTTGATTCTGCTGAACAGCACAGCAGCTGTGTAGAGGTAGTGTCCGCAATGGTTGTAGTCATGCAGCACCAGTTTCCCTTGATAGTATATGTCGAAGTCTTTGTTTTCCTCATCTTCCTTTGTATCGCAGTAGAAGAACGGAATATCTTTCAGACCGTCCCAATCAATGTAAGTTGTTGGTTTCATAAGTGTGCTTTTATGGTTTTCTGCAAAGATATAAATTAAGTACGAGTTTAACAAATGAAACTCGTACTGTTTATTCTTTACCTCGTTTTTAGAGTGTTAATTTTTATTCTTTATCTCGTACTTGAGTATTCTTTATCTCGTACTTAGAGGGTGTTTTTCTCGCATAATGCGCGCGCGCGAGGATAGGACATAGATAGTCGATGTTAAGATAGAAACAGGCTCGTAAGGTTGAGATTGCTTCTCAACTTTCGGAAAAACGGATGAAGAACAATAGGGAAAACAAAGACAAAGCCCCCTCGTAAGGGGGTTGGGGGATTGTGCGGTTATTGAAGCTTTTTTTTGGGGTTAAAGTATATTAATTTGGTTACAATATCGGTGACAATGGTTACATTTGTATCACAATCAAAAAGTTTAAGATATATGCAAGTAATTCCATTGAGCAAATTTCGGACGAATCAGACAGCGACCCTTCTTCGTGCTATTCAGGGAGAATCCGTCTTTCTGACTTCACGTATCGGTGATTTTAAATTGGTGCCAGTGTCCGTAGAAGAAAAAATAGCCACTCGAATAAGAGAGGGCTTGAATGAAGTGAAACGAATCGAAGCTGGTGAGCAGCCAGCCAAGAGCGCAAACGCATTTCTTGATGAGCTTTGAAGTAAAGACCACCCCACATTTTGAGAGGGAAGCGAAAATCCTTGCAAAAAGGTATAAGTCTTTTAAGGCTGACATGAAGGATTTTATCGAGTCATTGGAAAAGAACCCCATGCAGGGGGATGAACTGAGCCCAGGTATCCGTAAAATAAGACTTGCCATTGTTTCTAAGGGAAAGGGTAAGTCTGGGGGAGCACGTGTTATCACATACACGATTTGTGCATCGGAGAGTGAAGGTCGTGTTTATCTTGTGGATGTCTATGATAAGTCAGACTTCTCTACCGTAAGTGTATCTATTCTTAAAAAAATCATATCTGAACAGGGTATCCTTTGACCAGTCAGCGTTAGTGAAGCGAACTGTGTTTTTTCTCTTTTCGGTCTGCAAAGGTAACTCCACACTCCGAAGCCGTCAAGGGCTTCGCAAGTTCAGGCGGAAAAAACCGCACAGTGAAGCTGTGCGGTTTTTTCCGCTCGAACCCTTGACCGCTCTCCGTGTTCCGTTGTGGAAATGGCAGGGAAAAAGAAAAAAAAGTGTGTGGCTATGCAGTGTGTTAGCGCTGTGTGTATTCCCATGCGGAATGTGTATATATAGCAAGAAGTGTCCTTGTCGGACATTCTTGCCTTTCTCGCTTTGCTCAAAAGGATTTTAAGATTACCTTTGCGACATGAAAGTAAATCGAACGGAGAAGATAACATTCCGCTGCACCGCACTTGAAAAGGCGGCACTTGCGGAACAGGCAGCCCGATGCGGCATCAGCATATCGGAGTACTGCCGTACACTCGCACTGGGCGGACGACCCAAGGAGAGGTACACGGAAGAAGAAAGGGAACTGTTTCGGGAGATAGCCCGACTGAAAGGAACACTCCAGCGTCTGAACAACTACTTCGGTGGGCGCCAGTACAGGGAAGTGTTCGAGGAGAACCAGGCACTAATCAATGAACTTAAAAAGATACTTTCACGATGATAGCAAAAGGAAAGAGCATATCTCATGGCACGGCAGCACTGGAGTACGACCTTGCCAAAGAGATAAACGGAGAGGCAGCAGCCACCGAGATACACCGCCATGAGCTTTTCGGCTGCACAGGCGAAGATATGGTGCAGGAGATGAAACCTTACTTTGTTGATTTTCCGAACGTAAAGAACAACTGCCTTCGGTTTGAGGTCAGCCCTTCAGTGGAAGAAAGTGCAGGCATGACCGATGCGGACTGGGCGAAGCTCGGTAATGACTTCATGCAGCGCATGGGTTTGATGAACCACCAGTACATCATTGTGAAGCACAGCGGAACGGAGAAGAACCGCAGGCAAGCCCACCTGCATATACTGGCAAACCGTGTGTCGTTATCGGGAGAACTATACCAGGATAACTGGATAGGGAAGAGAGCTACGGAAGCTGCCAACAGTATAGCCAGAGAACGGAACTTGGTACAGTCAAAGGATATAGGCAAAGCCAACAGGGAAGAGATAAAACAGGCTATGGATGATGTTCTTATACGGATGCAGGGGTTTGACCTTGCCGGATTCAGCCGGAACTCGGAAAACTGGGCTTCAAGGTAAGGGAAGCCCGGGCAAGTACAGGCAAACTCAACGGCTACTACGTGAAAGCCCGGAGCGGAACGGAATACAAGGCAAGCGAGATAGGGAAAGGCTATACGCTTGCCCATATCGAGAAGACACAGAAAAAATTGAAGTATAACTCAATCAGCAGGAATT
>BFG-311@contig_13_segment0@5623
ATGAATAGAATAATACATATCTCTTTACTTATTTCAACAGTATCACTTTTTCTTATTTCAAACACCGGATGTGTTGAAAAACAAGGATACTACAACCATGGAGAAGAAAGCATAATCTCATTAATTTGTGATATTACATGGGCTGGTAAAAAAACAACAGACGAAAACGGCAGTGTCTGGCAAGGTACATACAAATTCAATAAAAACGGAACATATACCCGTACAAATATAGAAATCGACAAACAAGGAAATAAAAAAGAAGCCAATATCTACGGACAATGGTCATTCGGTGATCCAAGTTTCAGTACCATTTATTTTGGTGGAGAACATTACTGGGACATAGACGAGCTAACTAAAAACAAATTTTCCTTCTATGACAGAAGTGGAAAATTTGGCGATCCTTTCATGAATAGAGAATACATAGAACTCACACCATACCAAGAAAACAATACAACAAACTAACAACTACCCACTATTAGGAAAAATATCCTCATCTAAATAAATATCCTGCAAAAGTTCATCCTTCCGGGTGACCTTATAACAACACAATGCCTCCCCAGTTTCCATATTATACCAATCAGCCACCTTATCTTTCACAGACATATACCAAGTATAACAACCATCTTCAACATTCAATCCCTCAATATTAAGAACCAAATCCTCATCTCTAAAATCATTCAACGCTTCATCTCCGATCATGGTGCGGAACTGTCCGAAACTACTCATGCGCTGCATCCCATGCATGGCAGTATAAATCATATCCAAAGCCTTATAATTTATCTGAATCTTTTTTTACCGTCACGACCTTTCGATTTTGAGACAGAAGCCTTTGAAGCATACTTAAAAACCTCTATCGCTGCATTTTCAAAATCCTCTATCTTCTTATATTTCTGAAAACGGGCATCAGCAACCGTACTACCATGCAATTTCTTCCATTGGGCTACTACATATTTTGCAGCTTCCAATGAATCAACAATAATATGAAAATGATAATGGAACGAAAACAAATCCTTTTTTACTACATGATAGGTACACTCCTTCTTAATCACCCCCGAAATACCAAGTGAACGAAACTTGTGTTTCGTCCTTATACCATCAGCCCACATCCGGTTACATCTACGCATGAAATCTCGCAATACCCTTGCATCATCGGTTACACAATTTTTTGCAAGGTAAGCGTCACAAAATAAAACTCTCTGCCTTCCGAAGCCAAATACTTCATAACCGGAAGGAACTTCTTTACATTTTGTGCCGTTTGAATACGCTGACAGATAGGACAAAAAGCCCGATGACAATAATGGGAATGCGCCTTACCTCCCTGCACAGTATAAACATTTGAACACACATGGGCATCCATATATGCTTTCATCAGCTTACTATCCGGATTCTTTTCCGAAAGTTTTCGAGTAAAATTATGGGATATGATTTTTACTTTAGCCTTTTTTTTAGACTATCAGAACCGTTTTTTAACGGACTTTCTTTGCAGTTGGTTATATTTGTTCTATCTTTGCACATATGAAATTTTGATGTGGCTTTCGTTTGGTATCCGCCCCGCCAAGAACGAACACAAACGATTGCTAATTCTTAAAATACAAAGCCCGTTGGTTACTGCCTTCGGGCTTTCGTTTTTTCTCAGCCCAAAAGTAGGTAATTCATTCCAAACCGCCAAACATCATTCAAAAAACCTACATATAACAAGTCAAAAAGCATTTACCACGAAACTTTCTAGTTTATCTAGTATGGGGGCTCGCCCCCATTCCCCCGGCTGCGCAATTCTGACACAAATACACTACTAAATCCACAACAGACAAAGATACTTCCGGAAAAAAAACTATCTTTGCCGTACACAAAGACAACCCTTGCCGAGCGATACGGGAGAGTTGCAAAAAAAAAACCGGAGTGAATTGACGGATATCCGACATCTCCGGTGGTATTTTTTTTTTATCCCCCTCCCGTCCCCCAAAGGGGGGAGCACACAAAGACAAGCCCTGCCTTCACTCAATGGAGTGTTAAATAGTTGCATATGGGTCAAGTTCCTTAATCCGCTTACACAAAAAATCAAAGCGTTTCTTTGTAAGTGGTGTAAGCGTATCGAGATTATCTCCATCGAAATTCTCCCCAAAAATAAGGTCGTTCATTCCTATGCCGTGATTGTAGTTCTCACGCACACAGTTGCGCAGCGTCCAAAGGTTACGCAGGTTTACCCAGTCTGCTGTGCGGCTCTTTACCCTGCGGAACAAGATAACGGCAGTCCGCAAATAGTGCCCCACATGGTCGTAATCGTGCAAGACACGTTTGCCCAAATAGTAAATATCCAAATCTTGTTTTTCTCTGTCCTCGACTACTTGACAGAGGAAGAATGGAATATCCTTCAGGTTATCCCATTCGATGTAGTCAGTTGGTTTCATAATGTCTTATTTGCATTTTTCTTTCCGTACTTTCCATTATTCACAGAACATTTGCTGAAATACTTCACGTAACCTTTTTATCTCACTGAAATTCAAATCTCCAATCTTTCTTTTCAGCCGGCTTTTATCCACCGTGCGAATTTGATCAGTGGCTATCTCTCCTTCACGCCCGGCTACAGAACACAGAACCCGGTAAGGATAATTTCTTATCGTTGAGGTTATCGGAACAATGACTACTGTTGTAAGGTACATATTCAAATCTGAAGGAGTGACAACTACACATGGCCGTGTCTTTGCCATTTCACCCCCACGGGTAGGGTCTAACTCTACCCAATACACTTCATACTGTTCTACCATGTCCAATCCTCAAACTTTTCATCCTCAAACACATCAGGGATAAGCAACTCATCATCCCCATTCTCATGGGCACGTTTGGCAGCTTCCGCCCATCCCTGACGTGGTTGTGCCTTTATCACAATATTGTTCCCGTCCAAAGAAATGCTCACAGCCGATTTCAAGGACAAACGCAACTGTTTCAATACTTCGGAAGGAAGTATTATCCCCTTGCTGTTTCCAATCTGAATAATATTCGTTACCATAATGTTATAACTTTATAATTGATTACCATAATGTTATAACTTTATAATTGATTATCACGATACAAATATATGTAAAGTTATAACAATAACAAAAGGAAAAACAACTTTTTTCCATTTTCACCGAGAACCCTGTCAATGGCTGCACTCGTCGGGAGTGTTGGTGCACCCCCTTGCCGTGCAGCGCTCCCCGACCGATGATTTTTTATTGTGCCTTGTGTCCTTTTCCCTTTTGTCCGGCTTCTGTTCCCAAGCACATCCGGAACACATGGCAGAGCGCTTGCAAATCCCGTCCGGAAGGCTTACCTTTGCAAAAGGTTATAGCACACTATAACCCCTAAAGGGGTTGTGTGCGAGGGGTGTCCCCTCGACCCCGTGCGATGTGACGTTTCACGCCACATCTTCTAAACAGACATACACACCTAAAACCTAAAGATATGGCAAAGACATGTATCAGAGTGGAAGCCTGCAATATAGGCAGCTCGGAACGTCACAACTTAAGAAGCAAGGAGCTCGACTACATCCGTCCGGAACTCACACACCGCAACGAACAGTGGGTAGAATGTTCCATTGCCGAAGTACATCGGGACATAACGGAAAAATACAAGGAAGCCACCGGACAAGGATTACAGAAGAAAGCTACCCCAATCCGGGAAGGGGTAATAGTAATCAGCGAGGAAACCACAATCCAGCAGCTTCAAGACTTGGCCGAAAAACTGGAAGAACGCTTTGGAGTGCACGCCTTCCAAATCTACACCCATAAGGATGAAGGCGCAAACGTATGGGACGGAAAGGAAGAAGCATGGAAACCGAACTATCATGCGCACATGATCTTTGACTGGACGGACGGCCATACAGGAAAAACTGTAAAGCTGAACAGACACGACATGGCGGAGATGCAGACTATAACAGCAGAGTGTCTCAACATGGAACGTGGAGTTTCTTCAGACAAGAAACACTTGTCGGCCATGCAATACAAAAACAAAATGGAAACAGAGAAAGCTGAACAACTTCAAAAAGACATCGAGCAACTAAACAGGGCATACACTGCCGGAACCGAGAAAATCACCACAGTCCAAAAGGAACTTAGTACGGCACAAAAAGAGCTAAACAGCATGAAAACCGACATACACATCAACGAAGCCAAAGAAGCTGCCGCAAAAGCCGGAAAAACCGTATTTAATGCCGTTACAAGCGTCTTTAATGTAGGGGAAGTAAAACGACAAGCCAAAGAAATTGAAACCCTCAAAAAAGAAAATTATAACCTCTCATTCAAGAATCAAAATTTAGAAGGACAATTAAGAACCAACAACATCGAGATGCGAAGGGTACAGGAAACAACCGACAGACAGATAAAGGCAGAAGCATCCAAACTAAAACCCATAACCAACCTTTTTCCGGAAATGGAAAATGCACAGGAAAATATAGAGGAACTCCAAACTATGGGAATACAAAATAAAGATATCCGACAACTTCTTATTGGAAAGGAAATATACTACACTGGAAACCTTTACGATAAAGACAAGAGAAAATCATACCAAGTTAAAAACGTGAAAATAGATATCTCCAAAAGTCAGAATGGTATTACTACAATTTGGCTAAATAACATCCACTTTAAAAACTTTCTTAAAGAACTTTGGAATACACTACAAAAGACTTTAGATAACGGTAACTGGCTACACCGATAGAAAGACACTAATTTGAATTGCACTTCTCTTTTTTGAGAAGTGCAATTCAAATTAAATCCCGTTCATTTTTTAACGACTAAAGGTGCAATTAGCTATAAAACCAAAAGAAGGAGTAGTACCTTTTCCTTTAAACTCCCATTTAAAACCTTGACCAGGTACATTTGCATCCCAATACGAAGTCCAAGTGAAAGTGTTACTCCATAACGGTCCAGTTCCACTAAAAGCAACACTTTCAGGTGTCGTTATATTATCATCCGGACTTGGTTTAGCATTAGGATTTAATACTTCAAAGAAATAATAATTATTCTGTATTGAAGCATTCAAATCAACTTGCATCTTTAAAGTACGACTGGAATCGTAAAAAACTCCGGTAGTGCTTTGAGAACCTCCATTAATACTCAAAGAAGGGAGAACAGCCCTCGTTTCCGTTACAACATCCCTAAATACTGAAAAATCAAAATTAGCATCCTCCTTCACCTTTTTAACCAAAGTCTTTCCATTTACAGAAAAAACAACATAAGCGGTATTAGGATTTGAAATAGCACTTGCCACTTGAGCATTTAAAACCTGCAGGTTATTCTTATATTTCTCAATACTCAAAGGACTAACTTTTTCTAAATCCTGCCAATCCGAACCTGTTACATAAGACAACGCCCTCGTTTTCTTATTCTCATTGAAATAGTATTCATTTGTAATCTCATTTACATCAACAAAACGAGATAAGACCTCCATATCAGATACAGAATCACTAACCACAGGTTCTATTACTTCATTATCATTACACGAACAAACACCCAAAACAGTCAGTAGACTGATGAACATAAACATTACTTTTTTCATAAATCCTCCTTTTTTAAAGTTAATAAATAAAGGTTTCGCCCAAAAATATAAAATTTCTCCTATTTTTGCATTGAATATTAAATATTTAACT
>BFG-312@contig_3_segment0@13291
ATGGCTTATATCATGTACGTAACGGACGAAAATAAGATCGTCTATATTGATGAAGAACGTTATGTAAGATTTGATAAAACGAGGGAAAACGACTTGATTTTAGAGGTAGACAATATGCACGATTTGGGCTATTGTCCGGCTCGTTTCTTTTGGTCTGACTCTATATCATTGAGTGAACCCGACATTAAAATAAGCCCTATAACGAGCGAACTCGACTCTTTCGACTGGTATCTTTATTATTCCACGGCAAAGAAGCATTTAGATTTATACGCATCTTATCCGATTTATTCTGGTTATGAACGTGATTGTCACTATGAGTCACACGATGGCAAAGAAAGGTGTGATGATGGTTTTTTAAAGAACGAAAAAAACGAGTGGATTACAGGTGCTGACGGAAAACCGATGGCGTGCCCGATTTGTTCAAGCAAGCGGTTGAGGGGCGCAGGCTCTTATGTTGAGATACCCATCCCGGACGAAATGCACAACGTCCCCGACTTGAAAAACCCGATCACTATGCTATCCGCTGATACCGGATCACTCGAATATAACGTAAACGAGGAAAAGAGGCTGAGAGAGGAACTTGTAAGATCGGTAACCGGTGGAGAAGGGGAATTAAACAGGTCTGAGGCTATTAACGAAAAGCAAGTTAAAGCGGGTTTTGAGTCCTTGACTACTAAACTAAACAGAATCAAACGAGGCTTCGAGGAAGCGCAAACATTCGTAGACTCTACTATCTGTTTACTCCGTTATGGTGATAGCTTTGTTTCTTGCAATATCAACTACGGGACTGAGTTCTATATCTATACACCGGAAGAGCTTTCAGAGCGTTATAAGATCATGAAGGAAACCGGAGCATCCGAGGCAGAACTTGATGCTCTGAGGCAACAGATAATAGAAACGGAGTACCGGAACGACCCTACACAGATGCAAAGGTTATTAATCCTTAACGAGATAGAGCCTTATTCACACTTAACGAGAGAAGAAGCGGTAAATCTGTATAAAGAAAACGTTATAAGTGAGGAAGATTTGCGAGTTAAATTAAACCTTCCTACATTTGTGCGTAGATTTGAAAGGGAGAACATGAATATCATTGAGTTCGGTTCTGCACTTGACTATAAAAAGAAAATTGAAATAATTATTAACACTTTAAAAAAGTACGCAAATGGTTTACAGAACGGATCAGTTAGATCAACTGAATGAAAGTAATTACGTTTGCCCGCAGGATGAAGTTAAATTGTATCACGTTATTCAAGAAGTGAAAGAGTTTAACCCGAAAACAGGGCAAAGAATCAGCGTCCCGGTGTTGCAAAAATACAAGCGAAAGACTTTTGAACTTGATATTTTGCCGAGACTGCCAAGATTGGGTTATACATTGAGAGTTGTTTTCGACCCGGTTAAATATGAATCTACAATTTCAGAGGCAAGACGAGCCGCAGGACTGGCAGCGAGAGCCGAGGCAAAAATGAAGGCAGACGAAGAACTGAGAGAGCAAATTAGACGTGAAGAGGCTGCAAAACTTCGTGCGGAATTGAAGAAACAAAAAGAGAAAGGAGAAAAGTAATGTTAACAGTAGAATTGCTTAGGCAGAATAAAGCGTTATCGGAGCTATCGGATGAAGTTCTTAACGCTATTTCGGAGCTTTCAAAAAACGATGAAGCGCAGACGGTTGCGGCAAAGGTGAGAGAAGCCGAAAACAGTATTGCTTCTCAAATGAAAGAGGCTTTTGGTATTGAGGGTGTAACCGATCTCGATTTGAAAACCGCAATTGAGTTTGGCAAAACAAAGATTTCTAAATCTGATACCTCAGCTTTTGAAAAGCAGATTAACGATCTGAAAGAAGAGCTAAAAGCGGAGAGAGCTAAAAGGGGAGGTGACCGGGATACAGATAAAATCAATCAGCTTACAGCCGAGCTAAACGACACCAAGCAAAAATTTGCTGAGTTGAACAACCAACTTTCAGAGAAAGAAAAGGAGTTTAACGGTAAGTTGAACGATTACAAGATCACTTCTTACATTTCAAGCGCAATGCAGGGGATGAAGTTTAAAAAATATATTCAGAGCCAGTTTTAAACGTTGTGAAGCAACAGGCGGTTAACTTGCTTAAAACTCAATTTTCACCCACTTTGCAAGGTGACGAAGGTTCTGAAAGTCTTATCTTCATGAAAGACGGTGTACCTTACAACAACCCTGCAAACAGCCTAAAACCGTTTACAGCGTCAGAACTCCTTTCTCAACAGTTTGAGCAGTTTGGCGTTCTTGACAAAGGTAGACAGGCAGGCGGTGCGGGGAGTTCCGGAGGCGGACAGGGTAACGGTAGTTTGCTTGATTTAAGCGGCTGCAAAACCAAAGTAGAGGCAAACAAGGTTGCGCAGGAGTATTTAGCTAAGAAAGGTTATACAAGCGAGTCGGAAGAGTATCAAACGGAGCTTGATAAAATTTGGGTTGAAAACAAGATCGCAGATTTGCCAACAGAATAACTAAAGAGGGGATTAAACCCCTCACAATATAAACTTTAAAACAATAGATTTATGTCGTTAATTGCTACAAGAACACAGGAGTTTAGATTAAAAAACCCTAACATTGACAAAAATATGGCACGCATGACCGAATGGGGTGCGTATGACTTCTTTTTGTCTCAAACAAATGCGATGGATTCAATGCTATCCGATGAAACGAAGCGCAGAGCATTCGCATCTATGGGAAGCGATATTAAGATTCCCGTAATTGATTACGATAAAAACGTAACAGTGTCAAACGCTCGCACATGCGTTATCGCAGATGCGGAAAACACTTCACGTTTGATCGGTGTAACTTGGAAAACCTATGCTTTCGGTTTCACTATGACACCGAACATGTATTCAAACAACGAAATCGATTACCAACAGGACTGGAACAGAAAGCTACAAAAGCACATCCGTAAGTTCATGGATACCGTTGATAAGGACGCTATTGCGGCTTTGGAGGCAAACAAAACGCAAGTGTTCGGAAACTTGCTGTATTACACAAAAACGGGTAACGATGTACAGGTGAAATTTACTCAGCGCAACGACATCCTTAGCGATTTGCACCCGATGTTCCGTGCAAACGACTATTCCGGTCAAATTCATATCATTGGCGACACTGGCGTAGACTCAATGTTGCGTAAACTGGAACAGCACGGTTTGTACAATGACGTTAACAAACAGTTGGAGTATGCAAACAAAGTGTTCCATTTCACCAACAACATGACTTTAGAGCCGGAAAACTTCGCTCAGATGTATGCTGTTGAATCGGGCAACGTTGGTTTGTTGACCCGTGTAGACCGTGCAGCCTACAACAACACTAAGTCGGGCACGCATGAATTTGGAAAGGTTGTTCTTCCTTATTTCGGTAAAGAGGTTGGAACACACTACTACGAAGAAGTGGGCGATCAGTCAGCAATCGCAGGCGCAGCTACTGCCGATATGACTTGTGACGTTAAACATTTCTACGGTTTCTCAGTGGATATTGCTTTCGTTGTAGCGTTTAACTCTGATCCTTCAACGATCGCTAACCCGATTATGAAGATCGAAGTAACGAAAGAAAATTCTCAGTTTGGCGGAACTCCGGTATTTATCACCAATGCAGATCAGATAGGCGGAGGTTCTCCGGCTGGCGAATTATCGGTTAACCTTGCTAAAATCGGAGGTAGTCCGGTTGCTGAATCTGCCTTGAAAGTAGATTTGGATAAAGTCAAAGGTGCAGCGGTTTCGGCTACTGGTGGCGTAGTTGATGTTAAAGTCAATGCGCAGGCTGCAAATCTGAATGTTGAGGTGAAGAACTCTGATAGCGCACCTGTACCAACAAAAACTGTTGGCGGAGCGTAACGAGAAAGTAAACTAAGTATTAACAAAGGGAGGGGGACAAAATCCCTTCCCTTTTTTTATTTATAACCATGTACAGATTAAAGGATATACAAAAAGAACTTGCCACGCTCGTAGGATGGCGGCAGTCGTACGATAGAGACGCTAAGATAGACGAAAGTTTAACGGTGTCCGATAGTGGTGTTATGTTTCAAGACGTTCACCCGCTTGTGACGCTAAGAAACATTGAATCTATTATGCCACTTGATTACTATTTACGTTATCCGGAGTATCGGGATACCGACACTTATAAGCCGGGTGACAAGGTAGTTTACGGCAAGGACGTGTTAACGCTTCGTCCGGACGTATGGGAGGCAATAACAGAGAATGTTGGTGTAGAGCCTTCCGATGGTGATAACTGGAAACGGTACAACCCACTAAGCGATTATTTGAGTGAATTGAACGAAAGAGCTATCACCAATACCGTTACTCGCTTCATTAATGAAAAGTTGATTGCAGGGGAAACAAAGACGCTTTTAGAGCGTACAAACTTCTTCGATGGTTCGGGGAAGATAAATAACGAGATTGACCCTACCGATAGCATTGTAGGATATGAAATATTGCCAGTCCGTTCTATGGGGGTAACAACCAAGATCGAAAAGATAGGTTTGCAGTTTAACAAGCCGGGAAAGGTAAAACTTTACCTTATGCACACCTCACAGGTAGACCCGATTAAGACGTTTGATTTGAATTATACTAAAAATGGTTCTTATCAATGGTTTGATGTCGGTAACGATGTGTTACTCCCTTATATGTCTGAGGAAACCTCACCCGGTGGTTTGTGGTACTTGTGTTACGATCAAAAAGAATTGCCTTTGGGGATGTATGCTATAAACGTATCTAAGGACTTTTCACGTGACCCGTGCGGTACTTGTAATATCGGAAGTGTACAGGCGTGGAGAGAGCTAACAAAGTATATCAGAGTGTCGCCGTATAGAGTTGATTCTACGCAGTCGGAGGATGGTGTAAAGATGTGGAATATAGAAATGAACATGTATACGTCTGCAATCTGCTACGGTTTAAACGTTCAATTGTCGGTAGGATGTGATATAACTGACTTTATCATTCAGTCTAAGTATGCCTTCACGCATGCCGTTTCCCTGCAAATGGCTTCTTATGTGCTGCGAGAACTTGCATTAAATCCGAACGTCCGGCAAAATGCCAATCAATTGAATATCGACCGTGAAACGCTATTGTACGAAGTTGACGGAAACTCACAGGGACGTGCGCAGGGTATCGGATACGAACTAAAGAAGGCTTTTGAGGCTCTTTCTATTGATACAAAAGGGATGGATAGAATATGCCTTTCTTGCCGGAACAACGGGATAAGATTTAAAGCAACATGATAAGCGGACTAATAGATAAGTTTAAGAAGGTAGGTGATGAACTCGACACCGGAGAGATAGCAAAAAAGATTGTGCGTGACAATGATAATATACTTATTGACATGAACGCACAAGATCAGCTATACGCCAAGGGTGTTAACCGTTTAGGTGTTCGTATAGACGAATACCAACCCTACCGACCATTAACTATACAAGTCAAAATAGAAAAGAGACAACCGTATGACCGGGTGACGCTTAAAGACACAGGGGAGTTTTACGACTCTTTTTATGTTGAGACGGCAGAAGATCGGTTTTACATAAAAGCCTCAGATGAAAAAACCAATTGGCTTATCAAAAAATACGGTGCTGAAATTTTCGGGTTAACAAATGATTCACTTGCTGAGTTTATTAACGATTATGTGAAGGACGAAGCATATAACAGAGTAAAGGAGATATTAAATGAACGATAGGGTTATAATTAGACCAAATGCGACACTTTTCGATAAAACGATAGCCGATGTACAGGTAAGCCTAACAAAATCGCTTAAATGGCTTAATTTCGCTTTCGGGAACGTGGTTAAATTGGTAGAGAGAAACGAGAGGGGGAAATTTGTTACCCCATCAGTGTATTTTAAGGGAAATGATTATTTGCGCTTAGAGCCGGACGATAAGCGGGGCAACGTTTGTTTTTTCTATATGCACGACTCACAAGATTATGAAGGGGGAGACTCTTTATCTGGCTTTGGCGATCTGAGGGGGACGGTTAGCATTATCTTTTGGTTCGATACCCGTAAAATAGCGGGTGCGGAATACTACAACGTGGAGTTTGTAAAGTCCGAAATACTGAGAGCTTTAACGCACGAACTTTACCTGCCATCCGGTGATATACAGGTGAGAAAGATATTTCACGATGCCAACAACGTATACAAGGAGTTTTCTATTCAAAAGACGGATAATCAATACTACGTTTATCCCTATGCTTGTTTGCGGTTTGAGTGTGATATTCATTGCGAAGAAGGGTGTTATTAAAGGGGGAGTTTCCCCCTTTTTGTGTTAAATACATGTTAAAACTTAAAGTTTCGCTTGCAATATTAAATAAAGTCCTTATATTTGCAATGTCAAACAACGAAAGACCCCACAATCTAACCAAGACGCAAAAAGATTGTTGAAAGATTAAATTCATAAGAGTAGAAAATAAGCAAAGGTATCTACGAAGGGTTAAATGAAGGTTCGGTAACCGATTAAATGAAGCTATAAAGCCTAAATCTTTCGATGAATGACAAAGTAGTAATAATAAAGAATAAAGATTATGACAGCAATTGAAGTTAAAGAGGTATTAGCAAACAACAGACAGTTAGTTATTAGCTATTTCAATGAAAATGTTAAGCAAGATAGTTTCTATAATCTTAGTTGGTTTATGACTCGTATTTTGCAAGAATCTGAAATCGTTTGGAGAAGAAGAAAAAACGTATCAGAAAAAGAAATAATGTCAGTTATCGCAAAGATCATGAAACAATATCCCCAAATAGCAAATAACTACGTTAGCAACATTGAAAAGGCTGTTAACTATTTCGGAGAGGATAAAGTAAAACAAATGATGAATATCAAGTAACATACAAAAAGCCATGAAAGTAGATAAGTATCTAAAGAGCCACAAGGCAAACGAATTTTACGTGAAAAAGTGTAGAGGTTATTATCTCGTTATGGATAGCTATGATAAAAGTTTGGCGTCTATGGAGGTTACAGAAGAAGAAGCTAATAAGGTAGCCGAACAACTTAATCATATTCGCAACGAAAGATTAAACCTAACAGTTAAATAATAGTTAAATATTAAATTTAAACTTGCAATATTAAATCTTATCCTTATATTTGCAGTGTCAAAAGGAAACAAATTACTAACTAAACTTTAGATTGCAATATTAAATCTTATCCTTATATTTGCAGTGTCAAAAGGAAACAAATTACTAACATTTAAAAATAAATATTATGGCAACAATGACATCAAAACAATTTTGTGAGAGAATGTATGGAATGTATAACTTGCTTGGCGGTGGTGATTTCGGATGTGCTCACTGTTCAGACAATAGGTTTTCTTGCGGATATAGAAAGGAGAATACGGTTTTAACAAATGCACTTATGAAGGCGTGCGATAATCACAAAGTTCCTTATAAGATCGAGGCAAACGAATATTGTATCAATTTAGTAGTAGAATTTAAATAATAATAGCGGTAGAAATACCGCTTTAAGCTTATAGTTATGGAAAGAAGAAGATTATTCGGTCAATACAAAATAGCGATGTTTAAAAATAGAGGAAACGATACATTTGCGGGAACTGTTGGAATAAGAAACGGGTTCATGTATCAATGTGGTGCATATCAGTATTTTACTAATTGGGAGAATGACAATAAAATATCGGTTACAGAATCAAGTACAGGTTTTCGTGTAATGTCTTTGGATGTTGAAAAGGGTGAGACTCCTAAAATTACGCATGATAGGATAGTTGAAAAGCTAAAAGGCTTTGAACCTTCTGTGGGAGACTGGAATAGTGCTAAAGAGGTGATGAAGAAATATAATATTCCCTATCCTCTTAATGAATGGATCGTAGGACTAAAAGACATAAACCATGAATGAAGAAATAGAGAAAGCGAGATCGGTAAGTAACGAGGTTATTTCGGAAACTATCAGAAAATCGACTGATAATATAAAGGCAATGGAGGACGATTTCAGATTAGTAAGAAAGAAGCTTCGGAAAATTGGCGATCGAATAAAATTTGAGAGAAAGAAACTTGATATATACAACGAAGAAATAAAAAGGAGGGTTAAGTATGGAATTTGGTAACTTACTGTTAGATAGATTGGGGTTTAACCGTGAAATGTTGGAAGCTAAACTTTTGGAAATATCCACTAAGGAGAAAGAGATAAGAGTTCTAAAGAAAGAAGTTTCCGGTATAATGGAACACATATCAAAATTGGAAAGTGCGTTAAATCATGGAGAGCATTATTATTGCGGTGCTTGCTGCTATCTTGAAAGTAAATGTAATAAGGGAAAATATAAGTGTCTTGAAACCGGAGAATACAAGAAATATCACTGTAAAGCGTGTGAGAAATTTAGAGATTTACCATTTTAATAACTAATTATAAATTAAATATTATGATTGATTTTAATCAAAAAAGTATCTCTTTAACTAAAGAGTGTACAGAACAACATGAAAGAATGAAGGAAAAAGGTTTTTATGACTCAGATGTTTCAGAAACTAAAAAATGGGCATTGATAGTGTCTGAGTTATGCGAAGCTATGGAGGCTGAACGAAAAGGAAAGGTTATAGAAAACGAGATTTACGATATTGTTTTAGGGTGTGAGGCAGGTTTTGAGAATGTATTCAAACAGTGTGTTAAAGATACTGTTAGCGATGAACTTGCAGACGTGTTCATCCGATGTTTGGACGCAATAGGACATTCTATTGATAAAATTGCGTGTCCTACCGAAATTTTTGTTTTTCAAAGTATGGTTAGCGATCATTTCAATAGGTTATTGTATCTTGAAAAATCTATTTCATCAATTGTTTATTATGCCATTCAATTTGTACCGAAATCTGTATTTGGCAAATCGTGCATTACCGAGTATACTAACATGATGGCAATAACCATTGCAGCCGCAAAGCTTTATAACATAGACCTATCTAAAGCAATAGAGGCAAAGATAAGATATAACGAGTTGAGAGGTCAAAACATGGGAAACAATATTAATTCAATTGATATGGAAGAAAAAATTATTGATTTAGCAAGAAGAAGCGTTTATTATGGTGATCCGGAAGGTTACCAAGTTGGGGGATACCATTACAAGGCATCCGGCATGCAACTTTCTGAATTTTTAGAAAGGAATAAAGTTGGTTTCTTGGAAGGGAACGCAATGAAATATGTGTTTAGGCACGATAAGAAGAACAAAGAAGAAGATTTGCTAAAGGCTATTCAGTATATCAAATCGATTCTAAAATACAGATATGGTAAATTCTTAGTAGGTGATATGTTGTTGAGTGAGGAAGAATACAAAAAGATTTATGAGTTTATAGAGAAGCAAAATACGATTGAACTTGATACTACTTTTATCAGAAATGCGTTAAAAGCCACATCAATCGCTTCGCCTAAAATATCGGTAGACAAAGCAACTTTATATGTTGCAAAGCTAAGAGAGGTTAAAGCCGAATATATCGAAAATTTTGTTTTGTCGGATATAAAAAATGCAAGCTTTTAGATATGGGACTACGGTATAGTGCGGCAGGTGGTATCTATGTTCGTTTTGATTCTAAGAGAGGAGAAACAATATGTGTTAAGCCGGGTTATTATGTTGTTCTAAATGAAGATGGGAGATATGAATCATACTCAAAAGAAAAGTTTGAGTCTACTTTTCAACCAAAATACTAACAAAAATAAATAATGATAGGTCACGTTGCAAATATAGCAGCGTGACTTTATTTTTATATTATCTATAATAGTGTTATTTTTGCGCATATTGAAAGATTATATAATTTGTAGTACAATATACCTAATAGGAATTATAACTTAAAAATACGTCTTAAAATGGATAAAAAAATAGGTTCAATGAAAAGAGGGCAGGGAAGGCACAGCCGGACGGACGAACAGACTGAAAGAGATCGTTCCTTTGCCTCTGATTTGTTTTTGAAAGGTTATTCTTATAGAAGAATAGCGGAAGCGATTAACGAGCGAAATAAGGCGGATGAAGTGCCGTATACCGTGACTTATCAAACAGTGTATAATGATATTCAGTTTTGCCTGACTCAGTGGAAAAGAGAACAGTTCGATAATATAGATCAGTATATTACGCAGGAACTTCAATCTTTGGATAATGTAGCCCGTGAAGCGTGGGAAGAGTGGGAAAAGTCTAAGCGTCCCAAATGTAAGACAAAGTATATTTTAGGGAAAGCCAAGGAGGTGCAAAAGGAAACAACAACGGGTGATCCTTCTTTCTTGAATGTAGTTCTCAACGTGCAGCAAAGAAAAGCAAGGTTATTGGGATATGATTCTCCGCTATGTATAAACTTGGTAGGAGACAAAGAAAAAGAAAAGGCCTAATATACGATTTTTCGGATGTTCCGGAGGACGTTTTAGAACAATTGGCAGATTCTTTGCAAAATACGGAGGGTAAAAAGTGAAAAAAGTAAATGAAATACCACCTATTGAGATTGTGAAGCATGTTGCGAGGAAGAAGTTTAAGAACTATGCTAAATTCATAGATGATAAAATAGTTCTGAGTCAGTTTCACAAAACGTACTATGAAATTCTTGATAGGTTCGCACATGGTAAGATCAAAAAATTGATTGTTACAGTGCCCCCACAAACTGGAAAATCGGAGGGTAGTAGTAGAAAGCTACCTTCTTTCCTTTTGGGGCTTAACCCGTCTTTAAAGATATTGATCGGTTCTTATGCCGCATCTCTCGCAGAGGGGTTTAATAAGGATGTACAAAGAATTATGGATACACCGGAGTATAAAAGCCTATTCCCCGACACCCGAATAATGGGAGAGGAAAAAAAGGAGGGTATCAAGCGTTTGCGAGGAATTCAAAAATGACGGAAACAATCGGGAAGGGTGGGTATATTATATCCGTTGGTCGTAATGGTAGTTTGACTGGTAAATCTGTTGATATAGCCATTTTGGACGACTTATACAAGGATCATATGGAGGCAAATTCTCCGATTATCCGGGAAGCTGCTTGGAAATGGTACACTACTGTTGTAACCACCCGTCTACACAATAACAGTCAACAGCTTATTGTATTTACGAGATGGCACAAGGACGATTTAATAGGCAGGATCGAAGATAAAGAGAATGTTATCAATGTTGAAAAGTGGGAAGATTTGGATAGTATACCGGAAGGTGCGTGGGTTAAAGTAAACTTTCCAGCTTTAAAGGTGGGAGAACCAACAGAGATTGATCCACGTTTGCCGGGTGAAGCACTTTGGGAAGAAAAACATAGCGCTAAAAAATTGAACGCACAAAGAGAACTTGATAGAAATGAATTTGAATGTTTGAACCAAGGAAACCCCGGTAGTGCTGAGGGAACTTTATACGGTAACTTTAAAACGTACACCGATAAAAATGATTTTGGTGTGTTGATCGGAAGGGGCAACTATACAGACTGTGCTGATGCAGGTAGCGACTACCTTTGTTCAATTTGCTATGATAAGTATCAATCAAAAGAAGCGGTTTGGAATGAAAAGGAAAGGAGGTATAAGCATCTTATTTTCTGCCTTGTCACTGACATTATTTACACGACTGAGCCAATAGAGGTTACGCAAGTAAGTGTTCCCGACATGCTAAATAGAAATGATACAGATTATGCAAATATAGAAAGCAACAACGGAGGACGATCTTTCGCTGTTAATATAAGCCCTAAAACAAAGACTGAAATAAATTGGTTCTGTCAGAAGTTAAATAAAGAAGCTCGTATATTATCGAACGCTGCAAACGTTACTCAGTCTATTGTTATGCCATACGGGTGGGAGTCACGTTTCCCAAAATTTCACGAACATATAACAAGTTACCTTCGTGAATTTTCAGCTAATAAACATGATGATGGTGCTGACGTTTTAACTGGTATAGTCGAGAAAGAAGTTATTCCAACTATATATCAAAAAAGAAGAGGAATAAGGGTTATAAACTGATAAAGTAGGAAAATGTATCAGACTTTCAAGTTTATACGGTATATTTGCAAAGTAAAATCAATTGTTTAACTAAATTTTTATAATTATGTTGTATTGTGATTGTCCTTTAGGTGCAGCACTTCCGGATATTCCCGCATTTAGCTGTCCCGACAATTTCGGGCAAGTTCAAAAACTTGCTTTTCAGAGACTCGAAAAAACGGCAGGAACTGCAAATACTATGACTGCCGAAAGTATCGTAAAGTTGGCTACATGGACTCCTTTACTGTCAGCGAAAGGCGGTACTAAAGTAGTAGTTACGCCTTATATTTACGAGCCGACAGTAGAGGCGGGCGCTGCCCTTACTTATGGAGGCGGAAACGCAACTCCCGGAGGTATTGTAGAAATTTTAGGGTCGGAGTCGACACCGTTTACAGCTTCGTTCAAGAAGTTGCCGCAAACCATTATTAAGGCGATGAAAGCGTTAATGTGTGAAGCAGGGCAGATCGGTGTGTTCCTTATCAATGGAAACGGTCAAATCGCTTGCGATAAGACGGGTGGTAATTTGCACGGTTTCCCGGTTTGGTCGCTATTTATCGGTGATAAGACTATCGGAGGTTTAGAAGCTCCGGATAGCAATGCTATTACGTGGAACTTCATGCCTAATTGGTCGGACAACTTCACTATCGTGAAACCTGAGTTTAACCCTCTGACTCAGTTAGTGCCTTCTACGGGTGTAGGCGGATGATAGCTAAAAAAACGTATATTTCCCTCAGTTGTGAAGAACTGGGGGAAACTCGTTTATTCGATATTGAACACGCTGAGAGACTTTTGGGAATGGTTAATAATGGAGGGTGGCATATACCGGAGGACTCAGAATTTAAATTAAATGAAAATGGGAAAATCATTAGACGAAATAAGGGAGATATACAGACATCCGGAGGGGATCAGTCAAATAGCGAAAGCAAAGGAACACGAAGAAAGAATAGCGTTTCACACACGGGTGAGAACGAGTGATGATCGTAATAAGCCAGTAATTGACTTTCTTTCTAAGGTTAAGACGTGGATAGCGAAAGATAAATATGATATTTTCCTATCTATGTTCCATTTCCCGGTTAAAACAAATGGTGTTACTTCTGATATATTCGACAAACTGAGCCGTGTTTTCGATGGTAGGAATCCGGTTTATAACTATCAGTTTAAATCATCTGAGGATCGGGATGACTGGGAGTATTACCGAAAGGATGTTTTAAAAGAACCTTCGGTTTGGAGTACGGACGGTTGGGATAATTTCAAGCATAGAATTAACTCTGTTTTGGTCGTTGATATGCCGGAGGTACAGGTAGGAGAAAAACCAGAGCCGTATTTTTTTTTTTGCCTATTGCAAACGTACTTTCTTATCGCACATGTGGGAAAGACTGTAATTTG--
>BFG-312@contig_5_segment0@2744
ATGGGAGCAACAAGTATTCATGTACAAGCAGTGAAGCCGGGGAGTGAGATTCACAACTTTAGGGAAAAAGAGTTGGACTATGTTCGTCCCGAACTTAGTCATTTGAATGAAAGCTGGGTTGGAGATAGCATCTCCCATCGGCTGGAAAGTGCGAAACAAAGATATCTCGATACGGTTGGGCAGAAGATGCAGGCTAAAGCCGCACCCATACGAGAGGGAGTAATAGTAATCAAACAAGAAACCACCATGCAGGAACTCCAGCAGTTTGCCACGGTCTGCAAAGAACGTTTCGGTATCGAAGCATTTCAAATCCATATACACAAGGACGAAGGATACATGAACGCAAAGCAATGGACACCTAACCTTCATGCCCATGTAGTTTTCGATTGGACGCAGCCGAATGGGAAAAGTGTGCGTTTATCGCGTGATGACATGGCAGAACTCCAAACCATAGCATCTGAAACACTGGGCATGGAACGTGGCGTTTCTTCTGACCGCAAACACTTATCGGCTATGCAGTACAAGACCGAATGTGCGAAAGAACAGCTTCAGGAACTATCAAACGATATATCCAGTGCATTAGACAAACACAAGGACGTACAAAACCAGCTTCTTCAGCTTCAGAAAGAACTACGTTCCATTGAAACAAAGAAGAACGTCCAAAAACTCATTTCTAAGGCTTCAGAGAAGTTTTACGGCTTGATTGGAAAAACAGTCAACGATAGGGAAAAGGATGCCTTAAAAGCCAAAGTAAAGGCTTTAGAGGGGGAAAATGAACAGCTATCCGATAGACTGGGAAAGGCTATACTTGAAAAAGAGCAAAACGGCACAAAGGCATTCAAAGCCGAGAATGACAAGGAGTATTATAGACAACAAATGGACAACGCAAGGACAACCAGTAACCGATTAAGGACGGAGAACCAAGAACTAAAGACCGAAACCAAGGAATTGAAAAAAGAACTTGGTAAGATGAAAGACTTGTTCAATTCCGAACAACTGGAGGCTTTAAGGCATCATTTCCCAAACATATCAAAAGCTATGGAAGAGGGGAAAGACCTACTCAAGCAAATCACCAGAAGCAGAGGTTTCGGTATGGGTATGTAACCCCCCCCCGCCCCCAAAGGGGGAGCGACCAAACGGCAGCCTCTCTCAATGGAGTGTTACGTCGTTCGGATTCGGAAGAAATTTTGCAGGGTTCGGAAAACGGTTGTGTGCTTATTCTAAAAAAAGTTTATGGTGTGGCGCTCGTCGGGACGGGTGGTCCCGCCCCTTGCCGCTGGGCGCTCCCCGACCGATGATTTTTAAGTGACTGATTTTGTGCTGTTTTGGGGGTATATTAAGAATAGAAGAAATAGAATAAGTTAAGTACTTGATACACAATATAGGGCATTTTCCATATTGGAAATTCTCATTTTCCAATCTAGAAAATACTGATTTCCTAATATAATACTAAACAGGAAAATAATATTTCCCTTAATATTGTTTTTATGGAAAATAATAGTTTACTTTGTGGAGAATAATATTTCCCAAAAACACATCAAAATGGAAAATAAAAAAGCAGTTAAGTTAACCGATTTTCAAAAGAACGAAGAAAATCCTTTTATGAAACAAGCTATAGAAGGTATTGAAAATCATGTTGTTAAAAAAGAGTAATAGTGGTGGCGATAAGAGAGCCGTAGTAGCTTTAGCCGACACTGAAACTGGAGAAGTGTTTAAGACTTCGTTTATCCGTCAAATAGAAGTAGATGAAGAACAATTCACTAAATTGTATCTTTCTAACTTTGCTGCATTCTTTGACCTATCACAAGCAGCTATTCGGGTTTTTGGTTACTTTATGACCTGCATGAAACCCAAAAATGATTTAATCATCTTCAATAGAAAAAAATGCCTAGAATATACCAAATACAAAACAGACAAAGCCGTTTATAAAGGACTTGCAGAACTTGTAAAAGCTGAAATCATAGCCCGAGGACCAGCCGATAATCTTTGGTTTATTAATCCTCTGATAGTATTCAATGGTGACCGAGTGACATTTGCTAAAACATACGTTCGGAAAAAGACTTTAGCTGCCCAAAAGAAAGAAGAAGCAGAGAAACGACAATTATCACTTGGCTTTGATGAACAGTAACACTCCATTGAGTGAAGCTGCCGTTTGGTCGCTCCCCCTTTGGGGGGGGGGGGATAGATAAAGTTCCTCTATGTAAAGTTATAATGGGGGATGAAAGGCAAGGTTCGCTAACCTTACCCCGATTGTTTATGCTTCCCAGCATTCAATCTATCCCCGTTTATGGGTTTCTCTTTCACCCTACAAAGATAACCTCATGGGGGAAAAATGTCCAAGAATATGGGGTAAAAACTATCAAGTCGGTAGAAAATAAGTATCTTTGAAGTACATTTTTAGTAGAGGTACTGGTATGCCTAGACGAAGCAGATAGGCAAAAATAAAGCCGCTGGAGATGTCGGATGTCCGTCAATTAACTCCAGCGGCTTGTATTTTGGTAACTCTCCCGTATCGGTCGGCTACCGTTTGGTCAGCAACAAAGGTAGTACTTTATTGTCGCAAATCCAAATGTTTTCCCCTTTATTTGTGCATTTACAGAACATTTGCTAACTTCGCACCTATGCAGTATGGTGATAGCACACTAGCACCCTAGAGGGTGCGTGTGTAAGGGGACAAGCCCCCCTTAACCCCCTGTCAGCCGGCTGTCACCGGCTGTTATCGATTGTCACAAAAATGTTAACTT--
>BFG-312@contig_8_segment0@4896
ATGAAAAAGAAGCTACCTATTACCAAAAATAAAGACGTAGTTGTATCATGGGTATATACATGGTCCAAACAGCAAGACATGTCCATACACGAACAAAGAATAGTTCTTCGCATACTGGAAGCGTGCCAGGCTGAACTAAAGGGAGTAAAGCTGAAAGATTATGCAGGCACGAAACGAAAATTTGAGCATGGACTTTGGGATGTTGATGCGCAAATGCATGTATCTGACGTTATTTTTTCCGGACGTGACTACAACGAAATCATAGCTGCACTCGATTCACTGGCTGGACGTTTTTTCACTTACGAAGATGATGATGAATGGTGGAAATGTGGATTTATATCTAACCCGAAATACAAAAAGCATACCGGTATTATAACATTTCGTGTATCTAATGACCTTTGGGACGTGTTTACCAAATTCGCAAAAGGATATAGGGAGTTTGAACTAAACAAGGCTCTTGCGCTGCCTACGGGCTATTCGCTTAGGTTTTATATGCTCATGAGTGGGCAGGTGTACCCTTTGGATATATCACTGGACAACTTAAAAGAACGACTTGGCATACCTGCGGACAAATACAAAGACAAAAACGGAAAAGACAGAATCGACAACTTCGAGGAAAGAGTATTAAAACCAGCAAAGGCTGCGCTTGATGAAAGCTGCCCATACACATTCAACTACGTAAAAGTGCGTGAAAACCCTAACAACAAACGTAGTAAAGTAACTGGATTTAGATTTTACCCAGTATATCAACCTCAATTCAGGGATGAAGAACTGGAAGTAAAAGAACTTCAAGCGAAAGTAACGGCACGCCACCAAATAGATAACCATGTGTACGAATATCTCCGTTATTCCTGTGGCTTCACTTCGGAAGAAATAAACCGGAACAAGGAAACGCTTATAACTGCACAAGAAAAAATAGCCGACCTTATAGGAGAACTGGCAATTCTAAACGGAAAATCACGAGAGAAGAACAACCCTAAAGGGTGGATTATAAACTCTCTCAAAGGGAAAATAAAAGACAGCTAAACAACTAAAAGTACCTCCCTAAATGTCATATTTTCAAATCATTTTCTAAATTTGCAATTGTAATCTTTAAATATTTATTCATGAAGAAGAAAAATTCACTGTTATTTATACTGCTAATGTATTCTTTGACAATGTTAGCACAGAAAGATATAACAAAATTTATGGGAATCCCCGTAGATGGATTTAAAAAAGATATGATTCAGAAACTTAAAGCTAAAGGGTTTGAATACGACAATGAAATCGATCTTTTAACGGGTGAATTTAATGGCGAAAAAGTAAATATTTTTGTCGCTACTCAAAGCAATAAAGTATGGAGGATTGTCGTAGCAGATGCGATAGAAAGGAACGAGCATGATATTAAAATTAGATTCAATAACCTTTACGACCAATTCAACGATAACCCTAAATACGTTCCTAAATTGGAAGATAACGATTATATTTCTGAAGACATTAATCTTGCATATGAAATGAAGGTTAGAAACAAAAGATTTGAAGCTGGATTCATGCAAATGACAAATCCCAAAAGTCCTCAAAACTCACCAGAAAAGATACAACAAGAATTAACCCAAAAAATAAGCGAGATATGTCCAGCCGAAGAATTTATAAGAAAATCAGAAAAAGAAAAAGAGGACATAACCAAAGAAGCAGCAATGAACATCGTACAAGAAGCTGCAATGCGCTCCGTATGGTTTATGATTAGTGAAAAATATGGCAAATTCTCACTAATTCTTTTTTACGATAACGAATATAATAATGCTCATGGGGAGGACCTCTAAAAAACAAATAGACGACGTACAAAAATGTACGTCGTCTATTTGTTGCCCTTTTGTTCTATTGCCTGCTCTTGGTAATATTCGTAATACCGTTTGTAGTTATCCCGGTCTTTGGCTGCATCCACCCAAAGATAACACATGAGGCAAGCGAACAAAAGGGAAATAACGACACAAAGAATGGAGTAGAACGAAACCCGTTTATCCACATAGCCACCGCTTTTCATCCTGTTCCCCTGCCGTTCAAAGTCCGCTAACACGTTTTTTAGGCATTTTTCAGCACTTTCAAGGCTTTCCCCGTCTATCTGTACCTTTTTGGATGTTGCGTCCTCTATGCGTTTCGTATAGACTTCCACACGCTTCAATTCTTGATATACCAGTTCTACCGCAAGCTGCGGGTTCACTTTCGGGGTGGTGTCTTTCCTGCGTGGTCGGTATTGTCCTTGCTTAGAGGTGGAAACCTCCTTTTCCGGACGTGAGTTTGTTTCCATGTGATATGTTCATTGAGTTATACTTCAGTTTGCTTTGTGTCCTCTCGATATGGGCGAAAGTGTAGCCTTTCCCTATCTCGCTTGCCTTGTACTCCGTACCGCTCCGGGCTGTGACATAGTAGCCGTTAAGTTTCCCGGTGCTTGCCCTGGCTTCTCGGACCTTGAAGCCCAGTTTACCAAGTTCTTCTTGAAATTTGGTTAAGTCAAAACCCTGCATTTTCTTCAGTACGCTGTTCATGACTTCCTTGATTTCCTCTTTGTTGGCTTTGCCGATGTCCTGCGACTGCACGAAGTTCCGCTCCTTGGCTATGGCGTTGGCGGCTTCCGTTGCCCGTTTTCCTATCCAGTTGTCCCGGTAGAGTTCCCCGGAAAGGGATATCCGGTTTGCCAGTATGTGCAGGTGGGCTTGTTCTTTCTTGCTCTCTGTCCCACTGTGTTTGATGATGATGTACTGGTGGTTCATCAGTCCCATGCGCTGCATGAAGTCGTTGCCAAGTTCTGCCCAGTCCGCATCGGTGAAGCTGGAACTTTCCTCTATCGAGGGGCTGACCTCAAAACGCAGGCAGTTGTTCTTTACGTTCGGAAAATCAGTGAAGTAAGGTTTCATCTCCTGCACCATTTCCGCACCCGTACACCCGTAAAGCTCATGCCGGGCTATCTCGGTGGCTGCTGCCTGCCCGTCTATCTCCTTGGCAAGGTCATACTCCAGTGCCGCCACGCCATGTGATATGCTTTTCCCTTTCCCTATCATCGTGAGAGTATTTTTTGGAGTTCTGTGATTAGTGCCCGGTTCTCCTCGAACACTTCCCGGTACTGGCGACCACCGAAGTAGTTGTTCAGTCTTTGAAGTGTCCCCTTCAGCCGGGCGATATCCCGGAAAAGTTCCCGTTCTTCTTCTGTGTACCTCTCCCTGGGACGCCCACCAAGGGATAAACTGCGGCAGTACTCCGATGTACTCAAACCGCACCGGGCTGCCTGCTCCGAAAGTGCCGCCTTTTCAAGTGCGGTGCATCGGAATGTAATCTTTTCGCTCCGTCTTACTTCCATGCCACGAAGATACGATGTACTCAAACCGCACCGGGCTGCCTGCTCCGAAAGTGCCGCCTTTTCAAGTGCGGTGCATCGGAATGTAATCTTTTCGCTCCGTCTTACTTCCATGCCACGAAGATAAGCAAAAAATCTTTTTGAGCAAAGCGAGAAAAGCAAGAATTGTCCGACAAGGACACTTCTTGCTATATATACACATGCCGCATGGGAATACACACAACGCTGACACGCTGCATAGGCACACATCTTTTTCTCTTTTTCCTGCCTTTTTCACAACGGAATACGGAGAACGGTCAAGGGGACGGGCTGGAAAAACCGCACGAGCCTGCGAGCGCAGGATTTTTCCGGATCCGGACTTGCGAAGCCCTTGACTGTTACGGAGTATGGAGTTACATTTGCAGACAGAAAAGAGAAAAATTACTTATTCAGTAATGCTTTTTCTTTCTCGGCTAAGTTCTCCAATTCTTCATCACTTATAGGAATAACAGTATAGGTTTTCCCCTCGTGATGAATAAGTACATTGTCGCCTTTACTCGCCAAATCAAACATTTCCTCTATTCGGTCAGCAAATTCCTCGGATGTAAGATTTATAACTGCCATATCTTCAATTTTTACATTGTTTTTTTACGTCATTTATCGTCATAGTGCCCCCAAACAGAAATAACAAAAACAACAATGGTGGTTTCGTTCACCGTATATCTAATACGGTTTTTCTTATCAAGCTGCCTTGACCATACACCCTGCAAATACTTCAACTGTTCGGGGTGTCCAGTCCCAGTGTATGGATGTTCTTTCAGCTCATCCAATAGCCTTTCTAACTTTTTGAAGAGTTGTGGAGAGGACTTTCTTAGCAACAGTACATGTTTTGCAGCTTCTTTTGAAAATTCTATCTCATACATTGCACTCATCCTCTATACGGTTCAAAAAATCATCTAATGATTCATCCTTCCGCATTTTAAAAGTTCGTCCCTGCTTAATATCCTCAATACCCCTCTGAATAGCCTCCAATTCTTCCCTTGAGGGAAAATCCTCTTCCGTAGCCGCATATACGACTATGGGGGCGGCATTACGACGAGAAACAAAGATTGTCTCTTTTTCAGCCAGTTCAAAATATTTCTTCTGATTGGCACGAAATTCACGCGTTGTAATTATCTGCATAATATTTATATATTTGATTTACAGCGCAAATATAACTATAAAAGTCCAACCTCCAAATTATTTGTGTACTTATTTGTGTACACGCCATTAAAAGCCATATTCAAGCCTACCGCCCGTTGGTTGGTGTTGCTTTGCTTTTTCCTCTCTTTTTGGGTTGATATTCAGCCTTTTTCCCTCTAAATTCCCCTTGTCTGTTATAAGCATCGTCTGTAATATGCTCTATCACTTTTACGGAAACACCTATAAACAAAGGAATTAAAGCATGTGTTTCCCTACATTTTGGGAGTTTCAATCCTACACTTTGGGAGTTTTTAAGACGCACTTTCCCTACACTTTGGGAGTTTTACCCTTCTTTTTTTGTTTATATGTAGGTATTTTATATCTTTGCAACAAATCAAATAGTT
>BFG-313@contig_16_segment0@4154
ATGAAAAAGAAACTACCTATTACCAAGAATAAAGATGTTGTTGTTTCATGGGTATATACATGGTCAAAACAGCAAGACATGTCCATACACGAACAAAGAATAGTTCTTCGCATACTGGAAGCGTGCCAAGCTGAACTAAAGGGAGTAAAACTGAAAGATTATGCAGGCACGAAACGCAAGTTTGAGCATGGACTTTGGGATGTTGATGCACAAATGCATGTATCTGACGTTATTTTTTCCGGACGTGATTACAATGAAATCATAGCCGCACTCGATTCTTTGGCAGGACGTTTTTTTACTTACGAAGATGACGAGGAATGGTGGAAGTGCGGATTTATATCTAACCCAAAATATAAAAAACGCACTGGCATTATAACCTTTCGTGTGTCTAACGACCTTTGGGATGTGTTTACCAAGTTCGCCAAGGGGTACAGAGAATTTGAGTTAAACAAGGCTCTTGCGCTACCTACTGGGTATTCCCTTAGGTTTTACATGTTAATGAGTGGGCAGGTGTACCCTTTGGATATATCCCTTGAAAACTTGAAAGACCGTCTTGGCATACCTGCGGACAAATACAAGGACAAGAACGGAAAAGACAGAATAGATCATTTTGAGGAAAGAGTTTTGAAACCAGCAAAGGCTGCGCTTGATGAGAGCTGCCCATACACTTTCAACTACGTGAAAGTGCGTGAAAACCCAAACAACAAACGTAGCAAGGTGACCGGGTTTAGGTTCTACCCGGTCTATCAACCACAGTTCAGAGATGAAGAACTGGAAGGGAAAGAATTGCAAGCAAAGGTTACAGCACGATATCAGATAGACAGCCATGTGTACGAGTACCTCCGTTATTCCTGCGGCTTCACATCGGAAGAGATAAACCGGAACAAAGAGACATTCATAACGGCACAAGAAAAGATAACCGACCTTATCGGAGAACTGGCTCTCCTAAACGGAAAATCACGAGAAAAGAACAATCCGAAAGGGTGGATTATAAACGCCCTTAAAGGGAAAATCAAGGATAAGTAACAAGATTACCCGGCTGAAACACTCCGGGTAATCTTGTCAAATCAGAGGAACGATTTCCATTTCTACACCAAGTTCTTTCATCTGCTGTTGTATTTCCTCGCTGCTTAGTTTCTCTCTCGCCAGTGCAAGCCCATGAAAGGCGTCCCAGCCTGCTTAGGCTTCGAAACGATACTACCGTTTAGGACGGCATGGGTGATTTCGCCGCCGGACTTCGCACCCTTGTTCAGTATGAAGAAGAACCGGGGTTCTTCGTGTTCCGTTGTTCCCATAATTCGTAAAGTTAGATGTTTATTTATTCCCCTTTTGTTCCCTTGCCTGCTCTTGGTAGTATTCATAATACTGCTTGTAGTTGTCCCGGTCTTTGGCTGCATCCGTCCAAAGATAGCACATGAAACAAGCGAACAATAGGGAGATAACAGCACAAAGGATTGAGTAGAACGAAATTCGTTTGTCCACATAACCGCCGTTTTTCATTCTGTACCCCTGCCGTTCAAAGTCCGCCAACACGTTTTTTAGGCGATTTTCGGCACTTTCAAGGCTTTTCCCGTCTATTTGTACCTTTCGGGCTGTTGCGTCCTCTATGCGCTTCGTATAGACTTCAACACGCTTTAGTTCTTGATACACCAGTTCTACCGCAAGCTGCGGGTTTACCCTTGGCGTTGTATCTTTTCTTTTCCGGGGGCTGTACTGTCCCTGCTTAACGTTAAGGAAGCTGCCGCTTCCGGGTGTGAGTTTGTTTCCATGAGATATGTTCATTGAGTTGCACTTCAGTTTGCTTTGTGTCCGCTCGATATGGGCGAGAGTGTAGCCTTTCCCTATCTCGCTTGCCTTATACTCCGTACCGCTTCGGGCTGTGACATAGTAGCCGTTAAGTCTCCCGGTGCTTGCCCTGGCTTCCCGGACTTTAAAACCTCTCTTACCAAGTTCTTCCTTGAATTTGGTAAAGTCAAAGCCCTGCATCTTCTTCAATACGCCGTCCATGGCTTCCTTGATTTCCGCTTTGTTGACTTTGCCAATGTCCTGCGACTGTACAAAGTTCCGTTCCTTGGCTATGGCATTGGCGGCTTCCGTTGCCTTTTTCCCTATCCAGTTGTCCCGGTACAGTTCCCCGGAAAGGGAAACCCGGTTTGCCAGTATGTGCAGGTGGGCTTGCTCTTTCTTGCTCTCCGTACCGCTGTGCCGGATGATGATGTACTGGTGGTTCGCCAACCCCATGCGCTGCATGAAGTCGTTACCAAGTTCCGCCCAGTCCGCATCCGTAAAGGTGGCGCTTTCCTCTATCGAGGGGCTGACCTCGAAACGTAGGCAGTTGTTTTTTACGTTCGGAAAATCAATGTGATACGGTTTCATTTCCTGCACCATTTCCGCACCAGTACACCCCCATAAAGTTCATGCCGGGCTATCTCGGTGGCTACTGCCTGCCCGTTTATCTCTTTGGCGAGGTCGTACTCCAATGCCGCCACACCATGTGATATGCTTTTCCCTTTCCCTATCATCGTGAGAGTATTTTTTTGAGCTCTGTAATTAGTGCCCGGTTCTCCTCGAACACTTCCCGGTACTGGCGACCACCGAAGTAGTTGTTCAGCCGTTGGAGCGTTCCTTTCAACTGGGCTATGTCCCGGAGAAGCTGCCGTTCCTCCTCGGTGTACCTCTCCCTTGGGCGCCCCCCAAGGGACAAACTCCGGCAGTATTCCGATACGCTTAGACTGCACCGGGCTGCCTGCTCCGCAAGTGCGTCCTTTTCAAGTTCGGTACACCGGAATGTAATCTTTTCGTTCCGTCTTAGTTCCATGCCACAAAGGTAATCTTAAAATCTTTTTGAGCAAAGCGAGAAAAGCAAGAATTGTCCGACAAGGACACTTCTTGCTATATATACACATGCCGCATGGGAATACATCCACGCCAACCGCCCAGCAAAAAGCCCCGGCGTGTTAGAAAATCCCCCACAGCCTAACAAATTCTACCCCATTTCTACCCAAGGGGATTACACGCCGCAGAAGTCATCCGGGAACATGTCTTCCAGTTCGTCCAAATCAATGGTTTCTTCTTCGGACACCTCCACCCATTCAATGTTTTCTTTCCCTCTTATCGCACATGAGTACATCTCGGCGGCGGCAAGAGAAGAGAACACCTCGTGCATAGGCTCGCCGTTCTCTAACCAGTAAACACAATATTCGACCATAACAGTTTTATCATTTATCGTTGTAATGCCCCTCTACCTCCAAGATGTAGACCTCTACCACTTCCTCGTAAATGTCATAGATTATCCGGTCATGGGCGGTAATGTGTCGAGACCATGTAATATCCCCACCGCCCCTTAACGCTTCGGGATGCCCAAGCCCAGTCTTAGGGTGCTCTAACAATTCTTTGTAGATTTTCTTATACTTCTTGAACAAATTGGGGTTTGATTTCTTCCATTTGGCAATCACCTTATCCACCCCGTCGGAAACCCTAATTGTGTACATCATAGACTATCGAAATAAGCGTCAATATCCTCACTGCTTTTGAGGGTAACACACTTTCCGGATTTGATTTCTTCCCTTGCCTTGTCAATCCTTGCTTGCAGCTCCGGGGTTATCATCAAATCTTCACGACCAACTTTTACCAAAGCGTAAATCTCGTTTTTCCTGCGAATTAGTACCTGCTCGCCATTGTCAGCTTTGGTGAAAGACGCTGCGAGGTTGTTACGGTATTCTCTTACTGATAATGCTTCCATATCTGTTTGCTTTTAAATTCAGCACAAAGATAGCTATATTTCAATAAAATACAAACATTTTGTACACAAACGTGTACACGCCATAAAAACCCGTTTCCAATCCTACCGCCCGTTGGTTGGTTTTGCTTTGCTCTTTTTCCCTATCGTTTTTCTTTTTCCGACAGTAAATCAACCACTTAGCTCTATAAATTCCCCTTGTCTGTTATAAGCATCGTCTGTAATATGCTCTATCACTTCTTCGCAAACGCCCATAAATAAAGGGATTAGAACATGTGTTTCCCCACACTTTGGGAGTTTAGTCCCCACACTTTGGGAGTTTAAAAGTAAATTAGTCCCCACACTTTGGGAGTTTTACCCCTCTTTTTTTGTTTTAATGTGGGGATTGTGTATATTTGCAGCAAATCAATCGTTT
>BFG-175@contig_9_segment0@3836
ATGAGTATAAAAGAAACTGTTGAGTCATTTATCAAGTTTCGTAGGTCTATTGGTCGTAAGGATCAGAGTACAACTTACTCTTTGAGATTATTTGCTAAGTTCATTGGAGAAACAACAGAATTAACTTCAATAACGGAAAGCGATTGTAATGCCTTCCTTTACAGAAAAGGAAATGTCATCACCAGATATTGGCATTCTCAGCACTGCATTCTGAAAAAACTTTTTGAGTGGGCTTTTTCTAGAGGACTCATTCAAAACATACCTATTCCCGTTTTTCTGCCTAAAGCTCCAGAGTATTATCCCGCTTACATATATACGGATGACGAACTGAAGAGACTGTTTGATTGTGCGCTTACATATCGCAAATATAGATCATTTGTTAATGAGCCAATATGTATACGATATATCTTGATGATCACGTATATGCTTGGACTCAGAATAAGTGAGACCTTATCCTTAAAAATAAAGGATATTGATATGGATAATATGTACGTGCATATACATTGTAGTAAGTTCTACAAGTCTCGCTTGGTTACTTTCAACGAACAAATATCAAAATTGATGCAAGAGATATTACAATGGCGAAGTACTCAAATGTCCCCAATGGTAGAGGATGCATATGTTTTCATTAATCAGAAGGGGGAAACCTGTTAATTTTGTATCTTTACATCAGATATTTGCGACCATTCGTAAGAATGCAGGTCTTTATTTCCCTGATAGAGGACGTCATCAGCCTAGAATACATGATCTTCGCCATACTTTTGCGGTCGACGTCCTTACTAACTGGTATAAATCAGGAAAGAACGTACAGGATTTACTGCCGAAGTTGTCTATCTATTTGGGACATCTTAACGTGTCCTTCACTTCCGTCTATCTAACAAAGACGCCAACTTTGTTGCAGGAAGCAAACAAATTGTTTTATGCTTATAAAAACACGAACAATGAAGAACAGAAGAATTACTGAAACAGAATATCTTGGCTATTGGCTAAGACCATTCCTCATAGAGTACTTAATTGTCACTCGAAACCTTAGTCGTAACACTCAGATGAGTTATCGTGATACATTCCGTATGTTGGTATCGTATGTCTCTACATTAATAAGTATTGCAATAGACAATCTCAAAATCTCGGATATTACGACTGACGTTATTACGAAATTTCTTGATTATCTGGAAATTGAGAGAAAAGTTTCCGTATCTTCAAGAAACAATCGTTTAGCTGCAATAAAGGCTTTCGCAAAGTTTCTGGCGTGGAAATCTCCTGAACATATAGATTGGTGTCACCATGTCACTCTTATCCCTTCAAAGAAAACGGAAAAACGCATGATAACCTATATGGACAAATCTGAGATCGAAGCCTTGGCTGATGCACCATTGAAAACATGCAAATATCAAGGGATAAGAAGTCGAGATCATGTCATTATCCTATTCATGTATAATACTGGCGCCCGAGTGTCTGGAAGTTATTGGTGTTAAAGTGAAGGATGTTGCGATGCCTTCAAAACGTGGAATGCCAATGGTGACATTACATGGCAAGGGGCGTAAAGAGAGAATATGTCCTTTATGGGAGGATTTCTGGGATTTACTCAAACAATTTATAGACAACAAGTTGCCTGACGATTACCTTTTCCTTAACCGATACAATCAGCCTATGAGCCGATTCTGTATTTATGAAATGATAAAGAAATACTCACAAGATGTAATCTTAAATCATCCCTCTCTTGCTAATAAACGCCCATCTCCTCACGTTATACGCCATACAACCGCCACTCATCTACTTAATTCTGGAGCGGATATTGATATGGTTAGAAATTGGATGGGACATAGCTCGATTGATACAACAAACATCTACGCCGAAATTAGCATGGAAAGGAAATTAGAAGTTCTCAAAAAATGTGAGCAGTCCGTTTCCGATACACCATCACGAAAATGGTCTGAGGATAAGGAGTTAATTACATTCTTAGATAGCCTCTAATTCCTCCAAAGATAGAATTATGTTGTGCAAAATGTCAAAGAACGATTGATTATTAATTGTTTAGACTAATGCCCAACATAATTCTATGTCAGACATAAATGATTTTATGTTGAGGTCAACATATAATGTTGCCCATTTGTTTATGTCAGTTTCTTTCATATTTATTTGATAATTAGAGTTCTTATCGAATTTTGTACAACATAATTTTGGATGCTCGTTTATATTATATAGTATTACTCATATAATTATAAGAGCATGTTAGAACAAATCATTATCCGCAAGTCATTCCTTAAAAAACATTTGGCTGCACCATTATTAAAGGAGCGAGAATACTTTCTAACTATGAAAAGTAAGGAAGGATTGTCCCGGCTAACACTATTGGGGTGGGCTGGGTATTCGCTCAAGTTTATCCAATATTTCGATCTTCATGATGGCGAAAAGAGAATTGTGTCACTTGATGATGTCGTTGAAGCTGCACGTCAATGGTCTTCACCCATTCCTGATCATTATCATTCTCGGAAACGTCATGATTGCCCTTCCTCAAGAATCAAATTCATTGAGATGGCTGTTGAATTCTTACTATACGTAGGTCTTTTAGATTCTCGTTACCAAGACGACATCATCAATTATCTCGCAGAGCGCAAATGGCACAGAGTCAGACTGATTGCCGCTCCCTTTTATAAAGAGAGAATGTCTTTCTTGATGGATTGCAAATCAAAAGGTTTTAAAAGACAGACACTTCAGCTTTATGCACAGTATCAACTTCATCTAATAGAGTATCTTGATTTAAAGAACTTCCGTATTGTTACCAATGAGGAAATCTCAAATGCAGCAAAAAAATGGCAAAACCTGGAAGACAAAGGTTCTCACAAGAAGAAAGGCACCAAGTCTAATTATAGTTTCTTCATCTATTTTGCAAATATGTGGCTTAAAGAGCTACATATGCTACCAGAATCAGGATCTCCTTCAATATCAGATATACGCATAAATGAATACCTTAATCACTTGGCATACAGGAGATATTCTCATGCCTATATTAAGGGAAGGAGATATATACTCACCTACTTTTACAAGATAATAGAAAAGGAGAACCAGGAACACCCTTTAACATTGGAAGATATAGATAAATACATTGAATACTACACGATTAACAAGGTTCAACGTAACACGCTGAAAGAGTACCTGTGTTGTATTCGTGTATATCTTCGTTATGCAGTCGAAAAGGGGTGGTGTATTACCGACCTAGATAAGGCGTTAATCACTCCCAAAGTATATAGTGAAGAAAATCTCCCTTCTTTCTTGCCGTGGAATAAAGTTCAAAAACTGTTACAAACAGTCAAAGAACAAACTGGTAAATCCGCATCGCGCGACTATGCTATTTTTATGTTACTTGCTATGTACGGTTTACGTTGTAGTGAGGTGGCAAACTTGAAGATTAGCGACATCGATTGGCGTAAAGAACAAGTCTATATTAAGCGTGCGAAGAATTGTCGACCACAAGTGTTACCACTTCTACATAATGTAGGAGAAGCTATTATCGCTTACCTAAAACAGGGAAGGCCAAATGACATAGGAAGCGATAGCTTGTTCTTTTGTACACCAGCCCCGATACGTCCTATATCTTGTACAGCCATAGCTTCCGTCGTATATAGGTATTTGAAATCCAGCGAAATGGACGTTAGGCACAAAGGTCCCCATTGTTTACGCCATAGCCATGCAACTTTCTTGATAAACGAAGGACAAACCTTAAAGGATGTCGGTGATTTACTGGGTCACAAAAGTATGGAAGCGACAAGAATATATGCAAAAGTGGATCTCAATTCACTTAGAGATGTTTCAAATATTAACTGGGGGGAGCTTCT
>BFG-502@contig_4_segment0_pilon@35266
GTGAGAAAATTTATCAAGAAAAAAAAATCAGCGTTTAAAGAACGTCCTGAATTAATCCGGGCATTAGAAGATCTTAGAACTGGGGATATCTTATATGTCTGGTCGTTGGATCGTTTAGGCAGATCCATGAAGGAAATCCGGACGAATGTAGATCTAATAATGAATAAGGGAGCGCATCTTGTCGATGTAACGCATAATATCGATACGTCCACTCCTTCCGGGAAACTTTTGATCCCGATATTTTCAATGTTGGCAGAAATCGATCAGGTTTTACGTACAGAAAGAACGGTTGCAGGTTGGGAAGTCGCAAAACGTGAGGGAAGAACAGGAGGAAGAAAGCCCGGCTTAAATGATTTAGCGAAAAAGAAAGCCGAGCAAGCAAAGAAAATGTATCTGTCAAAAGATCCCTTCTATTCAGCAAAAGAGATCGCTTCAATTCTCAATATCTCCACGAGAACTTTGTATAAATATTTGCGTTCTGTTGGGGTTGAACCAAAACAAAACCAGTAACCGGTTATCTCTTAATGGAAAGTAAGGTAGGAAATCCCCTACCCTATTTCCATTTTAACTTGTTGCAAATCTTTCATTGTGTCCCTTTTGTGCTTCTTGCATTCTTCCGGCTGAATGATTTGGAACTGTTCATCTTGGTAGTTGACCGCACCGCAAATCTTTCCGTCATGGTCGCAAATGGTATCATAACCGCCAAGTGTTTCACTTAACCATAGCATACCGCAAGAGCATTGCACTTTTATTATTCCCATATATATTTTTTAGTTGATTATTTACATGTCTTCTATTGCCAATGATTTACTAATTAAGATGATAAGGAAAGGTAAAACAACCTTTCCTTATGGCTATTTTTTTCCTAAAGTACCGTTTATGAATTTGCGTTTATAGCTTGCTATTTCTTTCTTATTTTCTTCCAAAAATGCTTCAAGCAGATTTCCTAGCATTTGCATCATTGGAACTTTTGACATTGTAGATAGTATTTTAAGTTCTTGATGGAACTCTCTAGGTATCTTTATCGTTTCCGTGTCTATTATCTCTCTTTTAGCGAAAAGCAAAGAAAGACCTTTAGGAAAAGATGATTCGGGAAATTCTGAAGGTTCTTCTGTCATATTCTCATTTTCCTGAATGATTTCTTCTTCTTCTTGTACTGGAGCAACAACTTTAGCTGGTTCTGTGGTGCTGGCTTCTGGTTGTACTTCCGGAATTTTCTCTTCTGAAGTCTGTTGTGATGAAACAGATTTTATACTTTGAACTTTCTTAGCTTCTTCTTTACCAGCCTGTACCAATGCGAACATTGATGTTTTAGGTTTTCCTGTATTTTTCTTTTCTTCAGCCATAATTTCATTTTTTAACGTAATTAATTAATAATTGTATCATTTCTTCTCCGAAATCATCACAGGTGTGATTATAGTTGTTTATTATCGTAGAAAGGTTTCTTTGGTAATTAACTTTGCTTTCCTTGATATGATTGTTCAGTAGCTCGAAAGGTAAATTGTCTTTGTTTGCTATAAGCTCTTTATATTCAAGCAAATTAGGTGTTACCTTGTTAGGCAATCCTTTTACTATTGTTTTGTAACCTAGACTTTCTCGTTTAGATAAGATATTTTCCTTGTAGTAATTGTAGAACTTTACAGTGTGCAATACTTCGATTTTTGAAGGAGCAAAAGGTATAATGACCACATCCATCATCATTAGGGTTTCTACTACTCCTGCCTGTTTCAAGTTTCCCGGAAAGTCAACCACTATTATATCGAAACTTTCTTTGAGAAATTCTATGCTGTTAATGAAGTCTGATGAAGATATACTCATTACTTCATACTCGTCTTTTATATCCTCTTCCTGTTGTGCTTCATCGAAAGCTCTTAACTCCCCCATTGTATTTTGCGCATCGTCTATATCGACAACGCCAATGGTTAAACCTGTCTGCTCGTGGCTCTCATGTACATATCCTGCGAACAAGGCTGTTAATGTTGATTTACCTGTTCCACCTTTTGGGTTCTCGAATGCTACGAATATACCCGGTAATATTTTTCCCATAACGTTACGAGTTTAAATTTTCCGCAATATATAAATTAATAATCTAACTAACAAATTAATCAGCTTGTTTAATAAATAATTAACTAATAATCTTATTTTATAACTAATTAATAAACTAATTAGTTAATTAAATGGTTAATTATACAATTAATGAATTAGTTATCTAGTTAATAAGTTATTTAATTTATTTATTAATTAGTTAACCAGTTTATAGGTTAATTAGTTTTCTAATAAACTAGTTAACTAGTTGTTTTTTTGTTGCCATGCTTTCAGTTCTTCCTTTTGTTAAGTTATCTGGTTACTTGGTTAATTAGGAAATCAGTTCTTTGGGTTGATTTTTCCGAAAGTATAGATCTTAAAGTTTTGGTGCTTTATAATTTTTATCTATCTTTGTATATGCAAGGTGTGGTTTTGTAGCTACAAAATCCACCTTGCGACAGCCGAGCTGACGAGTGATGTTCGTTTCACTCACATACATTAGAATAGAGAATAGGAATATAGAATGAAAGAGAATAGAACTAAAGTTATTCGGGCACGTCTTTCTGAAAAAGAAAAGGAACAGGTTTTCAGACGAGCTAAAGCTGAAGGTGTAACACTTTCTATGTATTTAAGAAAATCTGTTTTAGGGGAAAGGATAACTTCAAAAGCGGATATTCAAACCGTCTTTGAACTGAAAAAAATAGGTACTAATTTGAATCAACTTGCAAAGCATGTTAACTCTTTGCCTGTTGATGAAAATATTCGTCTTTCATTGGAAAGTATAGAGATGTACATTAAAGAGTTGAAGCAAATAACAGATAAACTAATATGATAGCGGAGATACAAAACCCGTTTGTAGGAGAAGCATTAAACCGCAAAATCGATTATCAGTTAAAGAAGATTGAAAGCGGTGTAGCTAGGGAATTATATAATTCTTCTGGTGATTCTCTTATTAATATGTATCGTAATATGTCCCTTGTTGCTGGTCTGAATGATCGTGTGAAATCACCATATATAGAATTTATTCTTAGCAGCCCGATAGGGGAGGATCTTCCGGACGAAAAGTTTTCTGAAGTAGCGAAAGAATATTTGGAAAGAATGGGGTACGGTGATTCTTGCTACACCATCATAAAGAACGATGATAAGGACCACCGGCATGTACATATACTTGCCACTACGATAGACTTAAACGGCTTGTGGATCTCTGATAGTTACAGCAAGGGACGTTCCGGAAAGATCATGCGAGAGCTAGAGCTTAAACATGGGCTTGAAGTTATGGAGAAAGGAAAGTCTTTCCGGAACAAGACGTTGGGAGAATCCCAGTACCGGCAATATTTCTTTGACACAGCTTTGCACAAGGCTTTGCGCAGCCATAATGCAAAAGAACGGGTGAAGGATCTTCTAGGGCAGTCGGAAACCTTTAAAACGATTAATCCTGATATGACTAAGGCTTATACTAATGCGGAATGGAAAATCATATTGGGGGAAGATACATACGAAAATATGTTAGATATGTTATCAAAAGGAAAGTTCTTTAATCCATTACTCAAGGACGAGTTACTTTCCGTCATGGATCGTTTGCGTCAGGAATGCGGCAACGTGAAAGAGTTCCGGGATCGATTGGAAAAAGAAGGGTATTATATGCGTCTGGTATCGGACAAGGGGAAATCTCATTATGTATATGGCATTCCTGATAGGGGCTTTTATCTGAAAGATACAGCCCTTCCGGAATCGTACCGGTTTGGGAAACTTTTGTTCGCCGGAAAACAAATGACCGCAGACGAGCAAAAGCATTATCTGTATAACCAGATCTTTGCAGTTCTTAATGGTTCATCCAGCTATGAAGATTTTAAAGACCGGCTAGCGGAGCATAATATAAACCTGATCGAACACGTCAACGGTAAAGGGATATACGGCATATCCTTTGCCCTTACAAATGTCGATACTCCGGAAATCTTTAAAAGCTCTGATGTATCAAGGAGATTAACCTATCAGAACATACAAGACTTCTTCCAAAAAGAGCAGAATCCGGAACAGGGAAAAGAGCAGGAGAGAGCAACGCCCATCGATCCGGTTATCGTGTGTTATGCGAGTAATCCGCACGAGTGGGAGAAGGATCTTATCTATATGTACCCGGTTGCCATGTCAATGGCTTTAGATAACGGATCAGGGAAGCACCGGAAAGGTGATGAAGATCTTCCGGACAACAAGAAAAAGAAAAAGCGAAATAAAGGATTATCATATTAATAACAAAATTGAATAGAAAATGCGCAAAAAAAAGAAGCAAATTAGTATGGAAGCAAATCGCTTCAAAAACGTAAGCGAATTGATAAAATCGTTTGAGGAGTATTCTGGGTTCAGTATTGATCCGGAAGAGATAGATACTCGTGATAAGCTGTTGGATAAAATTTCGGAAATACAGGACTATTTATCTAATGAAGTATCAGATATATGTTCTCGGTATTATTATGAAGCAGGACAATTAATGCCTGAAGATGAAGATTAACGTATAACAAATCAGAAAGGAGCCAATATGTTTGAGCCAAAAACAAAAGCCATTACCCGATGGGGACTTACTATTCGAGGTACTGATGTGTTTTTTCCAAAAAAGGAAACAGCTATAAAGATTGGAAGATTGACACTAAAGATGAATCCGGAAACTCGAATGTTTGAGGAATACCGGCTTTGGGATTTAACTTCGGGTGTTCCTGAATTGATTGATGAACAGAGATTTGATAGAACGATTTTAATTCAATAAAAGTTAATTATGAACTACAGCGAAGTTTTAAATCCATATCAACCGTTAGAAACCGGTGATTTCATGTACCGGTATTATATTAATGACCGGGAGTATATAATTTATTCACCGGAACGAAACAAGATATCCTGTTTGGAGTTGTTCGATTTCAAAGATCTTAGCGCTTATCAATTATCTGTATCCATCCAAGCGAAAGTACAGGTGCAATCGGAAAGCGAGGAATTGAAGGAGTTTAGTTTTGATCACGTATGTAGCAAAGAGGATCTGATAGCTTATCTCTTTGATATTACTGAAGGAAAAACGGAGATCCGGAAGGTGAGAAAGGTTTCAAATAACGAGGGCTATTTCCTTTTTGAACTGAAGAGTGCGCATAAGATCCGGAACTTTTACCAGTTCAACCCGGAAAGTAAAGAGTATCAGCTCGTGTTTGACAATGATATTTGCTGTGCAGCGATATATGAAGATGTAACTTCTGATGTCGTAAACGTGTGCTGGAATCCTGTTATCTTTAGTATATTAGAAGGACAGACAGAGCAGCAGAATACTTCTTATCTTCTGCCTTCTTCTAATCCTATCCTTTGTGCGCATGTCTGCAAGAAAGCGCAGGAGAGAAACGCTAGGATCAATCTGTACGTAGGCAAAAACGGCATGGAAGCTCTTTTGTTCTTTTCTTACTATATAGCTTCTAAAGGAATTGAGAAAAGCATTTCTATTTTTTCCGACAGTAAGCAGGTGACTGTAGAAATGGATCGTTGGAATCCTGTTACGGTGGTTAAACTTATGTCTAAGATGCAGAAAACGATCAATGATAAGTTAAGGAAACAGTTTGGGGAAGAAGATGAACTGACCATTTACCGGCTGGAATCCGTAGCCGGGAAATCTTTTCTTGCTTTTCAAAACCATCCCCTAGCAATAGATGTGTTCTTTCGGAATATCATCCCGTTATATGGTTTGGAAAATATTGAGTATATAGAAATGTAGCTTGTTGTTTATCTGATAAACAAGAAAAAATTATTCTAAATAGGAAACATTTTTATAGGGAAATTGTTATTTTTGTGCAGTCGTAAACCGACCGTGTTTTTACATATTGAAGAAAAAAAGCGTTTAGCTGATTTCTGTGCAAGCGAAAAGTCCCAAAATTGCATTATACACAGAGAAACAGATAAATGCTCCCCGTGATATGCGGGGGGTATCTCCTGTTTGTGTGTATAGGGCTTGGACTCCCTCGCTTGCGGATAGGCGAATGCCCTTCCGCTTTTTTTATGTTTATTGGCTTGGTGTAGGGCACAAGCGAAATCCTTATGACAATGGAAAAGACACAGCGAAAACAGTCCCTAAACTGCTTGTCAAACACTCCTAAGCTGTTTGACCTAAACGAACTACTAAGCTCGCTCAAGATCACGCCCGGACAAATGGGAAACATGAAAGGGTTGATATACATCGAAGGGCTGACGGAAAAACAAGTACGCCAAAGATTAAGCCATGCAAAGATCATCAGAACAAATAGATTCGGGGTTAATTCCTGCCTGTATTATATCCTCTTTGAGGATGTAAAGGGGAGATATTTGTGCCTGTTTAACGGTGACAGGGAATGTTTCAGATCGTTGTTTTTCAGTAAGGTATTACTAAATTAACCCCCTATAAGATAGAATTGTAAAGTTCTTTTCATCCGCAAAATGGAATGAATAGAACGTAATATTTATATTGTTAAAATCTATTAACGGGGGGGGGTAAATTCTAATTTGTATTTCTACACGCTTTGAATAATAAAATATATACATATTTTTGAAAGAAATAAGTAATGATAAAAAATAAACTGCCCGTAAGATACACGGGACAGCATTTTACTATAGATAAAGTGCTGATAGATGATGCAATTAAAATTGCGAAAATAAATGAATCCGACACTGTTATAGATATTGGTGCCGGAAAAGGATTTTTGACTGTTCATTTAGTTCGTCAATGCACAAATCTAATTGCAATAGAGAATGATAAATCGCTATTGTCCATTCTAAAAAACAAGTTTTCTAACAACACGAATGTCAAAATTATTGATTGTGATTTTAGATGTTACACCATACCAAAAAGAAATTTTAAAGTTGTGTCTAATATCCCTTTCAGAATAACTTCTGAAATTTTAAAATCCTTGATGTTTGATAGTGTTGAGCATTTTATGGGTGGTTCATTGATAATGCAACTTGAACCTGTCCAAAAGTTATTTTCAAAAAAAGTTTTCAATCCATATATTGTGTTTTATCATACTTTTTTTGATTTAAAACTTATGTATGAAATATCTCATGAGAGTTTTTTGCCACCACCAAAAGTCAAGTCAGCACTTTTAAAGATTGAAAGAAAAAAAATGTCAATAAGTTATGAATTGAAAAGAAAATATCTGAATTTTCTCACTTTCTTGTTGCAAAAACCCGATTTGCCAGCCAGAACTGTATTAAAGACAATATTCAGAAAAAGTCAAGTCAGAGTTATTGCTGATAAATATGGAATAAATCTTAATTGTCAAATTGTTAGTTTGGCTGCAAAACAATGGGAATGTTGTTTTTTGGAAATGTTGGAGAGAGTTCCTGAAAAAAACCATCCCTCTTAATTGTTAGTTGATTAGAGTCTGATTCAGTAAAACAAAATTATTTTTTTTACTGAATCAAGATTAACTGTTTAATACACCATTTTAGTCATTAAGTAACTTCTATTTTACTTCCATGTAATATCCACAGGATTGCGTCTCGGAATAGAAGTTATTTTATAACTTGAATATCCAAATAGCATTGGACAAGCCGCTTTACGTTCTTCTGGTATTGATAACAAATCCTTTAATGGTTTATAATTGTCTATAGCCAACTTTACGAATCCAGCCCAACATGTACCGATACCAAAAGCGGGCGCAGCAATATCAAAATGAGTCAAAGCAATAATTGCTTCGGTAGGGTCATCAATTGGCTCAATAGGAACATGTGCAAAAAGTAAATGGGGAGCATTATGGCAAATCAAATCCAAACCACTATCCCAAGTTGAAATTATTGCAGGTACATAATCTGCTAGAGGATGTGATGTGTTTTGAATAGTTCGCATCCAATCAACGGTTAAACTTGCAACACGATTTACCTCTGATGGTTTATGAATAACAATCCATTTTACTGGTTGTCCATTCCCTCCAGATGGAGCATAACGGGCTATATCAATAACTTTAGCAATTAACTCTTTATTAACTGTCTTTGAAGAATAATGTCTCACAGAACGTCGACTTTTTATATACAATGCTATATTCTGTGGTTCAATCTGACTATCCAAAAAAGACGTATTAATTTTTTCGTCAAGAAGGAAATCTAAGGTAAGAGCCTTCTGTGCACAAAAAGACTCACAATGACCACATTTTAAACAATAATCCAATTTTTCTTCAGGTATGGTTGGATAATTTAAGGCTGTCGATTTATCAATGATTCCCATTACACATACAGTTGCGCAAGTATTGCATTTAGAACATGTTTTTCTGTCTATAAGAATTTGTGGCATTTTTGTCTCCTTTAAATTTTATTCATTAAAATATAAACTTTATCATGGAAAAAGCAAATATAGGATTTAAAGCCGGGATCATCTTAGAAAAATTAGGCGAAACCGGACTTATAACCATTGCCGAGCTTGCGAGAAGGCTAAATTTTGCGGCTGATGAAACCGCACTCGCCGCCGGATGGCTCGCACGTGAGAATAAGATATACATCGAACGGCGAAACGGTTTGCTGTATATCAGGAAAGAGTGATACAACGTATCAAAAGGATAAACGATAAACGCTGGAATGTTTGCAGTGCGTAACACTATTGATGTAAAAGTGCTTTTCATTATCCATTTGAAACCATTTATAAACTTATAAAAAATACAGGTATGGATAAGCACATCATCAGAGAGAACGCAGGGAAACTCTGGCGCTTATTAAGCACAGACGTACACCGGAAATGGAATTTGCAGGAAGTAAAGGAATTGACAGGGTTCAATGATCTGGAAGTCGCCAGTGCGATAGGCTGGCTCGCTCGTGAGGACAAGATTCAATTCGAGCTTGAACACCACGACACTAAGGATAAGAACGCATTACTATACCTTATGTTGAACGTCTATTTCTAAACACCTCCCTTTGAATTGTAAAAGCCCCCGGCGGGGTTTTCGCTGGGGGCTTCCTGCATTTGCATATATAACCTCAAAGGCAAGTCAAATCGGACGGGGTGGCGGTCGGACGGCTGAAAAGTCGAAAACGTAACACAGGCGTGTTACTACTTGTCTTTGACAAGGCATTTTTTAGGGGTGCTGGCATACAATCCGAAAGGGGCGGGAACGGCTGTTCCCGTTTGTTCTCCCTGCAACCTACAGGATATTAACCTTAAATCATTAAGTGATAAACACTATATTTAATAAACCCTTTTAGCCAACAAATTGTTATCTTTATGCGGTCGTAAACAAAAAATAAGCTTATGAAAACTGCTATGGAAAAAAAAGAAATCGGCTTAATGAGACAGATCGGTTATCTCTCTTTTGTCGTTGTTTTGTTGTATGGGCTTACGCTATTTGCGGTTTCTTGTGACAATGATGAAGATCCTCCTCTTCCTCCCGCAGTGGAAAAAGTAGTGCTGGCATTTGGTGTGGATCAGGGTGAAGGTCAGCTTTCGGCTAAACCGGAGTTGGAAAATACGGCTGCGGAAAAGATAGGAGAATTGATCTCTCCGGCTGAAATAGCGAAAGGCACAACGGTGCATTTTCGTGCTACCCATTCCAAATCATGGACAATCATGTATTGGAAAGTCAATGGCGTCATTATTCGTTCTGTGGAGCCGGAGCAGACTTTCGTCATCGATGAGCATAAGGAGGTTCGGGTTGCTTTCAAGCCTTACAAGTCACCGGAACCGGAGGGGCTGTAAAACAAACTGTGTCAGCAAAGCAATAAAATATTAATTTTGCTGACACAGTTTAATTGAATTCTCTTTTTGCTGTTCATTTGCTTTATTTCAGGACTTCGCCCTTCTCGTTGAAGAACACTTCGCTGTCCGTGCCTTCTGCATCGGTAAATGTCACCTTGTAGGTCTTTGTGCCTTCCTCGCTTTCCTCAACTGCGGCTTCCTTGATTGTCAGGTCTGCGAAATCCTTCTTGATCGTGTCCTGAACCGCCTGCGGCAGATCCTTTACCTCGATTGGCTTATAATCGTTCACCATTACCACAATCTCAACATCCGATACCATGTTGCCGGCGAATGCCACTGAACTACCCAATCCCATAACAAGTGCTACTGCAAATAATACCTTTTTCATAATCCAATCTATTTAAATATTTAACATATGGTTTCTGAAAGACAAAGAACAAACATTGTGCCAAACAAATAAACAAGCCATATATACCTGATAATCAAAAGCATACAAAAAACACATATATTTATTGAAGAACTGTTATCTGTGTATCATTTCCACATTTTGTGGAAATGATACACAGACTTTCTATAATTGCCTCCGGCGGGGTTTTCGCCGGGGGGCTTCTTGCATTTGCATATCTATCAAAAAGAAAGCAATATCGGAGCGTTACACCATAAAAACAGCTAGCCGGTTATTACAAAATGATATTGCCACAGTTGAGCATAAGGACAGATCCAGCTATAAAATGGAGTAGGAGAGTAGCAAAATGATATTTATGTTTTAGGCGTTCCCTTCGGTCAGGCTTTCCGCTTCTACATGGTAAACGCTTCAATCCTTAACGCATAATGCCCACCCACCCGAATAAGGTAGGCTATTTTCCGATTGATCGGTTCGGTGAGCCATCCGGTAAACCGAATGACTTTCACTGATCCGAACAGTCGGAAAAGGAGTACCCGGAATAAACCTTTCCGGCTGATAGGTGCAAGCACTTACCAGCTGGAAAGATATATTCCTGCATGGGTACTCCGGTAGCCGGTTGTTTGATCCCGTTATTATACTTTCGGAAAAAATCTGTGTTTAGATACTTTTTTCTGTGTTTAATCCTAGTTCTTTGCTATCGCTTTGGGCTAGTTTGATGTTGCTTAATCCGGGAGCGTCAGAGGGTAGACCGAAGATCTTCTGGACTGCTATTATCGTTGGAGCCGATGCGGATCCTTTCAGCTCGTCTATTATTTTAGGGGAAGGGATATACCCTTCATCCTTCAGCCCGGCGATCCGGGTAAAATCGTTTTTTTTTATGGCATCTTGGAACTCACATTCCTTGCCTTTTGATATGGATGCTTGTAGATCATCGTTCCAATCACTGTTTACCGATAACTCCACGTTAGGCAGTTGAAGAACTTTATCCTTCAGTTCTTCAACCGGCAGACCTTCAATATTGGGTAACTCTTGACCTTTTAAGAATGTATCTAGCTTCAGCGCATATTTATAGCCGTTGCTATCATTGTCAAATATATAAGTAACCTGATCGGTTATATTATTAATATTTTGCCTTGACAGGAGCAGCTTTATAACGCCCATTTGTCCCTGTGTGATGTTCCCTTCAGTGCTGATATATAAGATGTTCTTTTCGGTATTCAGAAGCTTTATTTGATAATGGGACGCAGCATCGATCATGCTTTCACTGATATATATATGCTCTATTGGTCTTGTCTTGTCATGCTTAGACACTACGATACTATCGTATTTGTTGCCTGATATGCCTTTGAAGCTCTTACCGTCTTCGGGTCTTATCCCCCTTTGGGAAATACCCTGAAAGCCGTTTTGGTTAATAAGTCTGGTACAGGTATTATTATAGACTTTTCCATCTTTCCGGTGTTCCCTAGAGGTGAATACCCCAGAAAATACCGGTGAAGATAGTGTATCTTGAGTAATTCCTCTCTTTTGCAAGAAATCCCCTTGATAGGGTTTCAGTTGGCTGTTCAGGAACGCCAGCTGATTAGGATCTAGTTTTGCGTTGCTAACTCCAAACCGGCTATCTTGAGATAATACGACTTCCTTATTGTTTACATAGTTCTGAACGGCTTCCCCGGCTTCTCGCAGGCTAGGCATTCTCCCGGTCTGTTCGTAGATATGCTTCTGCATTAGATCTATGATAGTCTTTCCTCGTGCTTCTCCGTGAACGTCCCAATAGGTATAGTAATCCTTACTATTCTTCTTGATAATAACGGTATCGGATCCGTTGCTCATCTTAGGGGACGAGTTGGAAGATCCGGAAACAAACTTCCAGCCTAAATAGAGAAAAAACTCCGGAAGGGAAACATCCCTTTTCAGTTTGTCAAAGTCTACTTTCATAACGTCAGATTTTTAGGTCATTACTTTTATCTTTACCTAGCCCTACATTATCGCTTTGGGCTAGTTTGATGTTGCTTAATTCGGGAGCGTCAGAGGGTAGACCGAAGATCTTCTGGACTGCTATCATCGTTGGAGCCGGTGCGGATCCTTTCAGCTCGTCTATTATTTTAGGGGAAGGGATATACCCTTCATCCTTCAGCCCGGCGATCCGGGCAAAATCATTTTTTTTTATTGAATCTGAAAAAATAGAATCGGTTATTTGTTGCTGTGTTCTTATGATGATAGGATGATCCTGTATGTTATTCAGGATCTCCTTATCAGAAAACAAAAGATCCGGCTTATATTTCCCAGCGTAGAAGTTTGACAGGTACAGTTCCTCTGAAGGCTCTAATTTCATTAGCGAAGATACGAAATCAGCCACCTTATCGTTGATCTCCTGCATGGGATATTTTCCGCTGTTGGTATGCATCATCGGAAGTAGCTGCTGCCTTATCTCCGTAAAGGTCACATTCTCTATGCTTTGTTTTGGATCAGCCTTTAACATGTCCTTATTCTCCGGATTGCCAAGAGAAGAGTAAAAAACAATGGATTTCCTTAAAAGATCCCTTTCTTCTTTGCTCGTCAATATATCAGAGGATGCAAGGGAGAAGAGGTCATATATATCTCTGGGCTTACATCTTTCATAGAACGCCTTTATCTTTCCTGCAAACAATTCGATAGGATTGACGTAGTTTACTACAAATGAAGTCTTGTTCTCTCTGATGAAGGGAAACTCAATAGATTTAACTTCTGGTTTGAATATATGGGATCGATTATGATAGTTTATATCTAGTTTTATCTTATCTCCGCTTCCTGTCACCGTATTATAGTGCAAAGAGAGAGAATCTAGGGTAAAATTACTTCTTTCAGTCTTCCTATACCCGTTCTGCTGGAAATAGCTATCTAAAGCCTTGTTGATTTGTTCTCTTTCCGCTAACATATCCTCTTTAGATACGTTTTTAGAGAAATCAAGATCCAGATCGACAGAAAGCCGGGGAAGATCGAAAACAAGCAGGTTTATAGCCGTCCCCCCCTTCAGTAACAATTTACCGCTAAACTCCGGCTGATTGTTAAGGTCATTGAGGATATTGGATAATCGCATAACTTTCTCTATTCCAGCAACCGTAAAATTATTTTCTTTTGCTAGTCTAGTGATTTCTTCTTGTGTATAATCAAAACTCATAATATACTCCTTTCTCTATTTCTTTCATTACATCTTTAGGCGCACATACATTCCATTCCTTGAAATAGGTATCACAACGGGAAGGATTTGTAAGGTAACTTGTTGTATTTCCCATCTTCTTTTTACATACATCGAAGAACATATCCGATAGGTTTAGTTGTTCCTGAAGCTGGGACAGGATGAATCCTGTACGTTGATACAGGCTTTTCTTTTGGTATAGTTTCAGGCATTCTAACATATCTTCTTCTATTACGGAATCTGGATCAACCTCTATTAAGGCAAATAACAGTTCTTCAATGCCACCGGCTAAGCCTATATTGTTTAAGCAGTCAATTATGGTTTGGCTGATCGATGTAACCGTGATAGGATAGCCAGTATCTTTTTTTGTAACCAAAGGTTTGTATATAAACTGCAAAGGCTTATATACATAACGCTGGTTCAGGTACTCAAAAGACCGGAAGGGAGTAGAACTGTGCACATAAAGCCAGTTAAATTCCTGTGTCTGTAACATATAGAACTCTAATGCAGAATGATAAGCTAGGCAACCGTTATCAACGGAATTGCAAGCTATCTGATACTTGTTCTGTATGTTAGCCGGCAAATATACTCCCCGGCGAATATGTGATAACAAACCTCGCTTTTTCCAGTTGTAAAGACGGGATTTCATGGTGTTATATCCTACTGGTTGATCTATGCTTATCATGCCTGTTTCTTTATATTTAGATATTATATTACTCATTTTCCTTAGAATTTATTTCAAAGATATCACATTTGATAGTATTGAGCAAATTTCTAAGTACTTTTTTTATATTTAAACTTGATATTATCAGTTAGTAGACAGATAATTAAGAATATACTTTCGGAAAAATATCCTCTTATCTTTTTCTGCCCTGTATGTTAATCCCTTCTATCCTTAGATACTTGTATAGGGTAGCTCTGGAAACTCCTACTATCCGGCAAACATCATCTATCGTGCCTATTTCATTTTGTAGATACTTGGTGTATTCTATAGCCGCTAGTTTAGCTTTCCTTTTAGCTTGATCTGTTAGACCGGGCTTGCGTCCTCCTATTCGTCCTTTTGCCTTTGCTGAAGTCAAACCGGCTATTGTACGCTCGGAAATTATATTTCGCTCCATTTCTGCAATACAGCATAAAAGATGAAACGCAAACTTTCCGATTGGTGTTGATGTATTTAATTGCTCTGTTAGACTAATTAGAGCAATATTTTTCTTTTCAAGAGCTTCTTGAAGTTTTATAAGTTCGCAGGTTCTTCTTCCTAATCGGTCTAGTTTCCATACGATAAGCTGATCTCCTGTTTTTAATTTTGCAATTAAAGCATCTAAAACAGGCTTATTTTTATTCTTTCCAGATATTTTTTCTTCACAGATGTGATCCACTCCGTATAAACGTAATGCGTCCAGTTGGAGGTTTAAGCATTGATCCGGAGTTGATACACGTGCATAACCATATTTCATAATTTTTACGGCAAAAGTAGCACGTACATAGCCTTTGAAAAATATAGAGAAGGTGATTTTTAAATTTATTAAAACGAACCTTTTTTTAAACTGAATATGAGATTATTAAAATTAACTTTATTACTAGTGTTATGTGCATGTACACATAGTGTTTATGCACAACGGCATTATGTAGGTATTTCAGCCCTAGAAGTAAACTATGGGTTGAATATTTTTGGTAGGAATAATACTAACTTAAACCTTTCAGTATCAAAGTATAGGAGTCGAACAACTTACTGGAAAATAGGTTTGAACTATTTTGAAAAGTCTTATAACTACAGTTATGAAAGCAATACTGCGGAAGTTCCAACGATAGTTTCTTTTAGCTCTACAGCAAAAGATTACTATATTGATGCTGCTTATTTCAAAACAGTTGCGACAAATCTTTCTTCACTTTATTTTAGCCTAGGTCTAGGTCTTTTTACAGGTGTAGAAGCGTACAAGAAGCAGGATGATAAGTATGATTTCTTACTTGGTTTAAAGATCGAGCCTGAATTAGAATACTTTGTATCTCCACGAGTTGCGATACTTGGACGTGTTAAGCAGTATTGGAGTCCGTTTAGCTATGCAAGCAAATGGAATACAGTCTGGAATCTTGGTGTTAAAGTCCTTATTTATTGATTATGATATTATTATCAGCTGATGTAAGCGCATTGATTGACTTATTCAAACAATGTGGTGAAATGCTAGCCGGTGTCGGATTTGTCTGTGCAGGTCTTGCGGTTATAAAAAAAATAATAACTAATCATGAGAAAATGAAAGAAGCTATAATTACGTATATCGTTGCATTAGTAATATTTATACTAATATGGTCGCTTATATAAATATACAAATGACTGAATATCTAGCCACTAATTATTCATTATTTGATCTGGCGATAGTTACGATAGTTATTGTTTCAATTCTAATTTTAGGATTGGTCTATTTTTCCGGAAGTAAAAAGAAAACGGAGTGTACAGCTTCACTATCAGTTGAAGAAAAAAAATCTGATTCTGATCTAGTTTTATCTCCACGCATAACAATAGTTTTTCAAAAGGATCTTTCAGATGATGAAGAATTAAGTAGAGAGATAGCGGATATGTATATTTCAAACCGGGCGTACTATTATGCTGGTAAGATACCACCATTCCAGCATCAAGTACTTTCGGAAAAATCAGATGATGTTTTTGTCAAATATGAAAGTGTTGATTTTTCCGCTTTAAGCAAGATTGATATATAAATAACATGTATAAAATAACAATTAAAATTTTAAGATTATGGTACAAGTTTTGAAAAAGAGTGTAGATTTTGTTAGTGTACACAAGCGTATTATTATGATTTTAGGGCTTTTCCTGCTGACTTTTGTTGTTGTTCCTCAAGTTGTAGAAGCCCAAAGCGCATTAAAAATTAGCAGTTTGTCCGATGTTGAATCGAAAGCGCAAGAAGGTTCTAATACGATTCTTAATATCGCAAAGTATGTATTAGCTGCCGTGCTTGGCATAGCTTTAGTATTTGTGATCTATTCCCTTGCAACGAATAATCCCCACGCCAAGGAGTATCTGCTCGGCTGGATCATTGCGGTTGCGGTTATTATGGTAGCTTTCCTTATTATCTGATTAATGAGGACTATAAGAAAGATAAATAGACCAATTAAGTTCTTTGGCTTAACGTCGGGACAATTTGGTCTATTTATGTTGGCAAATGCTTTGATTATAATTGTTTGCATATTTAAGCATGTGCATCCGGTAATCATAGTTAGTGTCATGGGAGCTATATTCTTTGCTTCAGGTATCTTATTCAAGAACCTAAAACGGGAACATAAAGCTGGCAATCCGGATTATCTAACTGGCTTATCGGTTAGATCTGCAACCCCTAAACAGATAATAGATAAACATAAGGTATTCAATTTTATAATGAAGCAGAAATGATCTTGAAATCCTGCGGAATACGTGATACAGATTAAGGCTGTCGCTTTTTCTTGCAGAGAGTTTATATCTACTATGTGGTAACTAATTACAAAATAAAATGATAGGATTTATTATTATATCGGCATTATTACTGTGTGGTGTCATTACATTACTCGCCATACTTTTTATGCGTCCTTCTGAAGTTCCTATATCTGATAAATCAATAGATCTTTCGGCTGTACTACCGATCCAGACCATAACGGATAGCGTTATAGTAAACGGTAGCGGAGATTTAACCATTGGATACAGATTGTTTCTTCCGGAAGTATTTACTCTTTCGCAGGAAGATGCAAAATATATACATGAGAGGTTAGAGGGGCTTTTTAAGATGTTACCTCCTGCAACGGTGGTGCATCAGCAGTGCTTTTACTATGTAAGCCAGTATAAGAACAATGACTTTTCTGTTAATCCATTGAAAGCGGAAAGTATTAAACACTTTAATAACAAGCAAATAATAAACTGCTATACAAATTTGTATATCACTTTTGCCAATACAGATTTGAAAAAAGGAGTGCGAAAAAAGGCTTCTAATACATCGCTGCTTAAAAAACTCAATTATCCTTTTAAACAGCCCTACAAGAACTATGAAGAAAGGTTATCAGAGATTGAACCGAAAATCTTGAATTTTGAAAATGGGTTATCTTCTATAACCCAATTTGAGATAAAGAAGATGGATAGTAAAGACTTAAATAATGCTGTCTTTGATTATCTTAATCTCTCGTATGCTAAACCAACAAAAGACGCTACTCAAGAAACAGTTAGCCCAATTATGGTAACTCCTAGCGGTGATCTGAAGGTTGGACAAGAATATTTAGCGATGCTTTCTCTTACCGTGGAAGGGGAAAATCTTTATGAGCTGAATGTACCCAATACGGGTAAATCAAAAGCGTATGGAAGTACGATTGAGCTTCCAGAGAATATACAGTCTAAATGTTCTATGTTGTACCCGGTTGGACTAGGTTTGCCTTTCGATCACATTGTAAATGTTGTGATAGAGATAACAGATACAGATACTACGCTAACGGCTATTAATGCTGAAAAAAACGGGCTAAACTATTTGACTAACTTTTATCCTCCGGCTAAAGACAAGCAAAAACAGCAAGAACTTTTCTGTAAAGAAATTACGGATTTTGATTATCAAACAGCTTATACAGCTTTTAATGTGATTATCAATGATCCGGATCGTTCTTCTCTAATTCGGAAAATTTCATTGGCACAGCAGGGATTTAGTTTTATGAACCAAAGTTCTTGTTATGTCGAGAATGCGGAGTTGTGCAATTTATTTTTTTCTAATATACCGGGGAATGCTCGGAGCAATTATAGGGGATTTATCAATACGACCAAACAGGCGATTTGTTATTTGCAAAAAGATAGTATTTATATTTCTGATCTGCAAGGGCATTTGTATAATGACCGATTCGGAAATCCTGCATTGATAAATTTATGGAATAGAAATAAAATAGTAATCGGTCCGTCCGGCTCCGGAAAGTCTTTTTGGCTAAACAACTATATTTATCAGTCTTATTCTTTGGGTAATGATATTACAATTATTGACATCGGTGGATCTTACAGGTCTATGATTAGCCTGCACCGAGGTAAATATTTTGATTCTACAAATCAGAAACAGTTTGCTTTTAACCCGTTCTTGTGTGAACGTGATCGGAATGGTAGATATATTTATATTGATACTTCAGATGCAGAAGCAGCCGAGGATCTTATTAAAACGATCTGTGCTCTTTTATACTATATCTGGAAACAAAATAAGCCTATAGATCCCACCGAGAAAGCTATTCTTAGAAAATCAGTGATCGCATTTTATGAGTATGTAAATAATTCTTCTGTTGATGGAACAAATGAAAGGATTTTTCCTAATCTGATAGAATACCGGAATTTCTTGCGAGATGTATTTATTTACAAAATGACTGACTTTGAAAAACGTAGATTTGAGATAGAGGAAGTGCTTTTACTACTAGAACCTTACACGGATGGAGAACTATCCTTTTTGTTGAACGCAACTGAAAATATTGATATAGTTAACGATGATTTAATTGCGTTTGATATGGAAGACGCTGCAAAGAAGGAGTATTTTCCTTTGGTAGCGATTATCACGCTTCAAATGGTTATCGATAAGATCAAGAAGCGTGAAGGAGTTAATAAGGAATTGATTATCGATGAAGCCCTAGACTTTTTAAGTGATGATAAGTTCGGTGATTTTATCGCCTATTTGTATCGTACATTCCGTAAAAAAGACGGGGCTATAACGATAGCTGCCCAAAATGTACTGTTCCTGAAGAACTGTCCACCGGCGATCAAGGATTCAATACTTATAAACTGTGATACTAAAGTAATACTGGATCATTCAAGTTATAGAAAGGAGTTGCCCAATCTGCGAGATATTCTTTCTATTTCAGAAGAAGAACTAGTAATGATAGATAGTCTGCAAAATAGGGATGATGAGATCAAGTGGAGAGAGTTCTTCATTAAATTGGGAAACGAAACCTATGTTTTTCGCAATGAAGTATCTGAATTTGCCGCTGTCGCTTTTGATTCAAGACAATCGACTGTGGTTAGGCTCAAACAGCTTTTTGAGGAAACAGGATCTACTTATGCTGCTATTAACCGGTATTTAGAAGAAAGGAGAAAAAAATATGAATGATGCTGTAGAAGGATTGAACCAGATAAAAGGATGGTCGGGAGAATTTAACAATACGTCTTTTAGTGTGGCAGGGTATATCACCGCTGCAATGTTAGGCGTTTCTCTGATTTTTGTAGTCTGGGCTTTAGCTACAAAGAAAGATAATGCAAGAACATATCTAGTCGCTTGGTTTGTGGCTTTGATATTTGCGATAGTGTTTATTCTGCGATAATAAATTTATAATATTATGAAAATAAAGATACTCTTATTTTTTTCTGTGTTGCTGTTAAGTAGCTCTTTTTCTGTTCAAAAGGCTAGTGCGCAATGGGTTGTTAATGATCCGGCTCACATGGGAATGAACCTTGGCGAATGGGGAGCGAATGCAGCGCAATGGGTTAAGCAGCTTAATGAAATGATTGATGCTGCACATATACGAGAAAATTTACAAAAGATAGACCAACTACGCCAACTACAATCTTTAGTAGAACTTGCTGAACTGTTGGATGATGTAGCTTGTCTAAGTAGTGATTACCGTTTTTATATGAATATAGGCGGTAGCTATCATTGTTTAAAGTTTTTAAACTTCCAACAAGTTACGGTAAACCTTAATTTGAGCACAGATCTATTATTTAAGGTTGCTACTGTTTCCGACTATTTCAGCATGAATAGTGAGGGAAGAATGTCCTTTGTCGGACAGGTAAGAGAAGCCTTAGAAACGGCTTCTGCTGAAATGAAATCTTTTAATGAAATAGTAAGAAGTGAGATCATAAAAGATGCAAGTCGAAAACATGTAGGGAAAACATATTATAGCGGAAATTTATCTGCTTTTAGTCGATATACTAATTAATTAGCCTTATGAACGGACAAGATACTTTTTTATGGGGATTGCAGATTAATGATTCCCTTACAACAGAATTAACTGCGCAAATGACGGTAATTGCGCTTGGTGTAGCAGTTATTTGTTTCATCTGTAATATAGCTTATAATTACCTATATCATGGTGTTAGTCAGCTTTTAACATCGGATGAAAATAAGTTTCCGGATTTGATGGAAATAGCTCGCTGTTTTGCTTTAATATTCTGTCTTTCGCTATATACACCTATCGCAAAAACTGTCGTTGGAACCCTTGAAGTAATAAATGAAGCAACATCTTTAAGTTCAGTCCGGGCACAGGAGTTTGCGGCTTTTCTAGACAGATCAGCGGAAGAACAGCACACCATGATAGCCGATAATGAAAAAACGGCACTTGAAGCGGAAGTCGCTGCGGGGGAAGATCCGGAAGGTGCTATGAATAAAGAACTACAAAATATAGATCAAGGTAATAAAATAGATGAAAGTGCATCTACATTGAAACAAATCTCCCAAATATTAAATCCTGCCAATTTCGCAGCAATGCTCTTACATGCTCTAGCCGCACTGCTGGTCGGGATTGTACAAATTATCATATTGGGTTTGGGCGTTGTCATTGTAAAGATCCTTGTCATATTAGGTCCCTTCGTTTTTGCATTTTCCATTCTACCGGTATTCCAAAAGCAGCTGTCTAATTGGTTTGGTACACTGTGTTCCGTTGGTATGGTATTTACTGTGATTAATATTTTAAATCAGATAATGTGGTTTACATTTAAGTCAATTTATGATTCTGACGCATTCAACGCAGTAGATGAAGCGACAAAACAGCTACAATATTTGGGCATGGATCTTGCTTTGATCGGTTCTTATTGTTGTTGTTTCTGGTTGGCAAGTAAGATAGTCGGTCATGGTGATGCCGGTAGAATCATTTCTAAAACGGTATCTATTGTAACTGCTGCTGCAACGATGGCGATTGCAGGATCAGCGATAGCAGGGGGGGCTACAAATGTAGGGGCTGCTGCTTCATTAGGTAAAAGTGTTATAGATAACGAAGAATAAATAAATATGAATCTTACAAAATTTAAAACAGTGGATCAGGCTTTTAAAACGACTGTGATTGTTGCATCTTCCTGTTGTCTGATTATGGGTATTGCATTTACTGTCTGTTTCTTCTATTTGTCAAACAAGATAGATGCGGCTTATACGAAGGCTTTAGTACTTGATACTTCAGGACAGGTTTACGATGTTGCAGCCATTGAATCCGCAGCGATGCGAAAGTATGAATATGAAAATCATATCAAAACATTTGTTTCGCTGTGGTACTCCTTCGATGAAAGCACTTATGAGAATAACGTAACATTAGCTCTTAATTTGATTGGTAATCGAGGAAAAGAGCTTTACAACGAATATAACGATATTAATATGCTTAATTCTTTGATTCAGAAAAATATACGCTATGGAGTTATAATCAAGGATATACATATCAATATGCAAACAGTTCCGATATCCGGGGATATACTGTTTACGCAAACCGGCTATCGTGCTAGAGGGAGCGTAGCACGTGATATTTCTGTGAACTTTACTCTATATGACGTATCTCGATCACGTGAAAACTCTCACGGTGTTAAAATCGAAAGCTGGGAAGTTCGATATTCGGAACCACGAGAAATAACAGATGAAGAAAAATTAAAATAATGGAGCTATGGGAAACTTTTTAAAAGAAGCGTTGAAGGACAAAAACAAATTGTTAATGTTAGTACCTCTGCTTTTGGGAGTACTGTTTGTAATAGTTTTCTTTGGTAAAAAAGAAAAACCGGCTGAATCAGCATCCAATACAGAAGAAGTGAATCAGGCTTTTCTTGAACCGGACACAGAAGGAGAAAAGAAGATCGCTAATAAGGTAGATGCTTATAAACGTGAACAAGAAGAAGCTGCTCGTAAGAAACGTGAATTGGAAAAATCACAAGTAAAAGGAAGCGATTTCTATTTTGAAATGCAGACATCCGAAGACGAATACAACGAGAAAATGAAAGCTCGTATTGAGAAAATGAAGAAAGATCCATTGGACGAAGTTACTAGCGAATACAAGGAGCGAGGAAAAAAATCTAACAGTGCATTTTCTGATAAAATGCGCCAACAACTAAATGATATTGAGGATCAAGAAACCTTTAATCAGATAGTCAAGGAAGCAAAGAAAGAGGAAAGAATACGCAAAGAGCTAGAAGAAAATGCAAGATTCCGGGATGAAATGAGAAAGAAATATCAGGATCAAGCATCAGGAAAAGATATAGAGAAATCTCAAGAGAATATTTTTCCGGAAGTAACTGATTCTGTTCCTAAAGTTGAGAAAGCTTCAAAGCCGACTTTTATAGTGGAAAATGGAAAACGGCGTCGTCGGTCACAGTTTACTATTGACCAAAAAGTCAATCTTATCAAAGCTGCTATTTATGGAGATCAGACCATTGTTAGTGGAAGTGCTGTCCGGATGCGCTTGTTAGAGCCTTTATGGGTTGGTGGCGTTGAGATCCCTGCAAATACGATCTTCTACGGAAATGCTAGTGTCGGCTCTACTCGTTTGAAAATTACGGTAGAGAACATACGATATGGAAAATATATAAGTCCTGTCGCTTTTACTATTTATGATTCTGATGCGATTGAGGGATTGAATTTACCCAATAACATGAAAGCTGAAGCTGCTCGAAAAATGGAACAGGGCTTGCTTCAAGGCGTGCAGCTTCCGATTTCTTCTATTGGCACAGTAACAAGTGAGGTAACTAGTGCGATCACAGCCACTACACAGGTTACTAGACAAATTTTAAATCAAAGCCTTTCTCAAGTAAAGGTTCATTTAAAAGCTAACTATAATATGTATATCAAGGAAGAAACTAATGAAGACAGAAAAAAGAGAGAGGAAGAAGAAGCTGAAATAGAACGTCTGTATAGAGAAATGCAGATGCAGCAGAATGAACCAAAGAAAAAGAATCCTTTAACCCAACTAATTGAAGCATTATAATGATAATTGATATACTTAATTTTATGGTAGCTGTAGCTACTGTATTTTTGGCTTATAGGTTCTTTATAGAACGCTCTAAAGGGAAAAAGATAGCAGAAATGAAAGTACTGATGTATAGTTTAATATCTTGTTTCGTTCTGCTTTGGATTATAAATATTTTTATTGGTTTTGTAAAATGAAAACATTGCTTTTTATATTAATCATGTTTTGTGTTCCATTCTCCATTTCTGCACAGGAAAAAAAAGAACTGGACTCCCAAACAATTTATGTTTCGTTTGATAAAACGAAACATATAGTACTTCCTGCACAAGTAAGTGACATTTCGTATGGTCGTGAAGATTATGTAAAAGTGGAACGGGTGGATAATGTTCCTAATGTTGTCCGCATAACGGCACAGGAAGAAGATTTTTCAGGAACGACAAACCTTATCATAGTTTGTACAAACGGGAATGTCTATTCTTATAAAATATCCTATCTGTTACCGGGAATGACGGATCACTGCGGAAATATCGTATATGCCGGTGATGTGGATAGATCACGTTGTTATAACGTAATAGTCAATAATAATAATACTACAGAAATGTTTTTTCCAGCAGATGTGTTATATCTGAAACAAGGAAATGAAGAAGTTTTCGGGGTTGAGTATTATAATAATATGGTTAAAGTTGGTACAACTTTTGATGCCTTTGAACCTTCTAATCTGTTTGTTATCGATAAAGATCTGAATACCTATGAAATTACCTTGTTTAAAGACCATGCTCTTACTTACTCTTACAACTTTGACGATGGTCGCAAATATATTGCACACATTGATGTAAATAGCATAGAGATGGATAATCTTATCAATAAACTGCACTATAAAAAGCGTAATATCTTCAGCTTGGGAGTTATAAAAAATAAGTTTGAGATGTCCCTTGCAAACCTATATGTAAAAGATGATTTCATGTTTTTTGTATTTGATATAAAAAACTTCTCAAATATAGATTATGACGTTGATTTTATTAAATGCTTCCTTCGTGATCAGAAGAAGGTTAAGAACTCTATCCAGCAGGAAGTTCCGTATGATCCGGTAGAACAAAAAGACTTTGATAAAAAGATATTGGGCAAAAGCCAAAATCGCTTTGTCTTAGCATTCAATAAGTTCACTATCCCGGATGATAAGGTTTTTGAGATCGAAATGTTTGAAAGGGGTGGGGGAAGGCATATGAAATTATCTATATTGAATGAATATATATTGTCCGCTGAATTATTAAAATAATTGTCATGAAGCTACAAGAGGTTCTAACAGAATATCAATATAATAATGTCGGGCAATTTAGGGCGATTGCGGAAAGTTTAGGTTACAAAGAAGCCTATAACAAGGGTTCTTTGCTTTTTACCCGGAATGACGAAGTATTTCGTATCGATATGGATAAGATACGTTCACACACAAAGCGAGAACCGGATTTATCTGCGGAAAAGGCTTCTATGGATCGTGTTTGCCAGTTCTTTAATCGGGATCAGGCTTTATCTCCCGACTATAAAAGCGTATTAAAAAATGAAGGGGTTGATATTGTTAACTGGGGTGATCTAAAAAATGATGCCAAAGATCGTTTTACTGTGATCGATCATAAAAATAAAATCTGCTATACCGGAAAAGAACTATATGAGTATGCTTTGCAAAATGGTTACTCGTTAGACGGGAAAGGCACAAAGTTAGAGAAGGGTGTATTATCCGGATTAATGGATATCAATGGTAAACCAGCTAAAGTTCGGTTGCATGAACACGGTACTTCTATTATATATAGGAAGGAAGCGTTAACCATACCGGATCGCATTTACGGAAAGAAATTATCGAAGCAACAGAAGCAAGATCTACTTGATGGCAATGTGATAGTCTTGTCAACAAAAAAAGGAGATATACTTCTTCAGGTCGATAAGGATCTCAACGCTGTGGTGGTACGTTCGGAAAAAGAATTGTCTGTTCCTGCTAAAATTGGAGATTACGAATTGACCGCAGCAGATAAGTATCTTTTAGCGAATGGTCATTCTTTAGATAACAAAATGATCCACACTCCTGAAGGTTACATAATTACAGATATAGCTATGCTTCCGGATAAGAAAGGATATGCTTTCTCAAACATCCAGAAAATATCGGAAACAAAGGAACAGCAGATTTTACAGGCAAGAGAAATGGCAAAGGATAAAGAGTATCTTAATGATAAGCTAAAGGATATGCAGCGTACCGGAAAAATCGATATAGACGAGTTGAAGGATAAAAGGTATGAGCAATTAATAAACAGCCATTTTGCCACAGAACATAAGGAATACCTATCTTATCTGAAAGATGAAAATCCGGATAAAAACTATAATTATGATCTTGAAGCACGCATCAGGTTAAAGGCTGGGGATATGTTAGAAAAAGAAGGAATAATCGCCAAAGGTACAACTGAAAAGGAATTGAAAGAAGAAGGCTTTAAAGTTGAGAAGATCCGGGAACAATATCAGGAGAAAGTAACGGGTAAGGATCCTGTTCCTGATCGAGATCTTGACAAGGAGTTAAGAGAAGCCGTTGTCAAGAATGACTATGAAAAAATGGCTAGTTTGAAAGAGGAAGGTTACAAGCCTTCAGAGGAAGTTATTAGAGGTTTGGGACAAGATACAAAGATTGATCAGACGCAAGCTATCGTTATAGAAAAACTATTTGGGATGAAACCTGAAGTGCAAAAAGCGGAAGAAGTAACACAAGCAAAGGAAGAATCCAAAGAAGCAAAAGTAGAGCTTAATGCTGATCCTGCTAGTGCTAAGGTTTCTCCGGAACTAGATAAAGAATTTAAAGAAGCAGTAGAGAAAGGCGATTTTGTAAAGATGTCACAACTGAAGGAACAAGGCTATCAACCTTCCAAAGAGTTGATTCAGTCTTTGAATGAAACTGCATCTGGCAATACGATGATAGCCGTTCAGAAGATATTTAATCTGAAAGGCTCTGCTAATACGCTCGGAGATGTTAAGCTAGCACAAGGTCAACAAAGTGCAGAAAAAGATCTGAAGCGTCCTCTCGCCAATACGGTAAATAAAATGTTTGCCGATTTATAATTAATAGATTTTTCCGAAAGTAAAAATGTTATCACTTAAAAATAAATATCATGGAAGATTACAACAAATTGGTAGAAAAGAATCAGACTGGAGAGATTGACGATCTTGAATTTTTATTAGCTCAAGAAGATTTAGCGGCTCTCTACGTTGCGGATATGCAAGCTGAAGGAGTTAGCCCGAATGCGGAAAACGCTGCTGAATGGTTGCTAAAATATGAAAATGAACACCTTTATCAATAAGTCATGGATGGTCAGGCAAATGATAAGGCTCTGCAAAAATTTGCGGATCTTATGGTTAAGAAACTTACGGAAGTCGATGCGGATTGGCATAAACCTTGGTTTACAACAACAGGATATGGATTACCACAAAATATTGATGGGCGTGTTTATAATGGAATCAATTCCTTCATGCTTTTTCTTCTTCAAGAGGAACGTAGTTTCCAGACACCTGTATATATGACTTTTCCGCAAGCAAAGAAACAAGGGCTTCACATAAACAAAGGAGCATCGGCTTTTCCTGTCCTATTTTGGAATTTTATGATTAAAGACGATAAGGGGAATAAAATTTCGATGGATGATTATAAGGCTTTGACTAAGGAAGAGCAGAAAGAATATACCGTTATTCCTTATACTAAACCTTATCACGTGTTCAATGTTGATCAAACAAACTTTGCGGAAGTATATCCGGAACAATGGAAGGCATTGAAGGATAAATTTAGTTGTCCTAAATTGAAAGATGAGCAGGGAATGTTTTCATCGCCAGAGTTGGATCACATGATAAAACACGGTACATGGTTATGTCCTATTATTTCTTCTTTCTCTGACAAGGCTTTTTTTCGTCCTTCAGAGGACAAGATATATTTACCCCTTAAAGGTCAATTCTATACAGGAGAAGGATTTTATAGCACATTGTTACATGAGATGGCACATTCAACCGGTATAGATACCCGTTTAGGTCGTGAAATGAAAAACATGTTTGGTGATCCCAAATATGCAAAAGAAGAATTAATCGCAGAATTTACCGCTGCTGTTTCTTGCCGTTCTCTAGGTATCGTTTCCGGAATCCGGGAAGAAAACGCACAGTATTTAAAAAACTGGCTCGGAGCGATCAAAAAAGAACCTAAATTCCTCTATTCCGTATTAGTTGATGTAGGTAAGGCTAGCACTATGATTTTGAATGAAGTCTGCAAGTATGAGTTATTGAAGAAGGAAGAACAGGAAAAGCAACAGGAAGAATGCAAGCATATAGAGAATAAAAAAGTAGATGATAGCAAGGATTTTTCTGAAACCCGGAATGATGAAAAATTATCACCAGCTTTTAATATAGCTCTAGCTGCTGCGCTAGCCGGTTCGTTTAAGGAATTGGTTAACCTAAAGGAGCAGGGATATAAACTGTCTGCAAAGGAACTTGATGCGTTAAAGGATGCAGATCCGAAAATATATATTGCAGCACAGAATATATTTAATATAAAGTTGGATGATCCTACTCCTTCCCTACAATTTTCCGAATCAAAAAATAAAAATGAAGTCAAACAATTATCTTTAAATTTTTAGCGTATGTTTATAGGTCATGTTACGGGTTATCTTGGATCAGATGCCAAGAAAACACAGAAAGGTTATTCATTCAATGTTTCCACTAAATATAAAGAAGGAAACGAAGAAAAAACGTTGTGGATCTGTTGTTTCTTAAATTACGAAACAAAGGTTGCGGAGTTTTTAAAAACAGGAACTATGGTTCATGTGTACGGGGAAATCACTGTCGGTATCTTTAAGCGTGATACTGGTGATACAGTCCCTTCAGTAACTATGAGTGTAGATAAGGTTCAATTACTCTCTAGCAAGAATAAAGAATAATGGAACCAGCAAAGAAGGAATTATCATTTGTCTTTATATTGCTTTCTGTAATAATCGGGGGCGTGATAATCTTTCAGTGGGTTTTGGTGAATGATCTTTGTTCACCAAGCCCAGCTGTATTATTGCAGTTGGGAAAGTTTTTACGCAAAGCTATTATGTTTCGATTCCTATATGTAGTATTATTAGCTGGGTTGGCTTTCCTATTCCCTGTACAAAAGAGAAGAGATGAATCCTTGAAATATGTATATACTGCCACTACATTAGTCTTAGCAATAGCCCTAATATTAGGCTTCAGTAATGTTCTATCATGGTACAATTTATTAGTTTTTCCGATAGTATTTATAGGATTTACAATACTAGTTATCCAAACAGCCGGTTTTTACCTTAAACGGCATGTGGTATCTGATAAATCTATCTTTGGTATATCACATGAAGAATCAGAGTTTTATTTTGATTTTGAAACAGTAGAAGGAGATCTTAGAATCCATAAGCCACAGCAAAATCTTTATATTGACGGTGGTCCGGGATCTGGAAAATCGGAAAGCTGGATTAAAGGTATCATCTATCAATGTGCAGAGCGTAACTATGCCGGATTTGTATATGATTGGGAAGGAGATCCTACTAAACCGGGTTCACCTATTTTGTCCCGGATCGCATACGGTAGTATAGAATATTTTAAGAGAAAAAATGTACCTACACCAGCCTTTGCTTTCATAAATTTTGTAGACATGTCCCGGACGGTTCGTGTTAATGTACTTTCGGAAAAATATGTCCCTAAAGGAAGCGAATCCTTGTTTATTCGTAATATCGCTACTACCTTAATGAAAAACCTTGAAAGTTCATGGAAGGAAAAAACTGATTTCTGGGCGAACAATGCGATTAACTATGTATATTCAATTGCTTATAAATGTTACAAAGAACGAGCAAAGGGAATAGGAACTTTACCCCATGTAATCGCTTTTGCATTATCAGATAGTGATCTGGTCTTTAAATGGCTCTCTGAGGATGCGGAAATTGCGCTAAACATGTCTTCCATGTTAACCGCATGGCGTTTAGGCGCACAGCAGCAGACCGCTGGTGCGGTATCTTCCGCACAGACTCCGCTTGTTTTGCTTAACAATAAATACATCTTTTGGGTTCTATCACCACTTCCGGAAGAAGAATATTCACTAGATATAACTAATCCGGATCATCCTACACTATTGTGTATTGGCAATGCTCCTTCAATTAAAGAAGCTGTATCTCCTCCTGTTAGTTGTATCGCTAGCGTTGTCATGTCGCAAATGAATAATCCCGGCAAACAAAAGAGCGTTTTTATGGTGGATGAATTTCCAACGGTAAATTTGCAAGGTATAGATGTGTTTATAGGTACAGCACGTAAACACAATGTAGCTACAATCTTAGCCGTACAGGACTTTAATCAAGCAATCCGGGATTATGGAGAGAAAAGTGCAAATATCCTGCGATCTTCTTGTGGTAGCCAAGCCTATGGAATGACCGGTAACGAAAAGACAGCAAAGGATCTAGAAAATCTTTTGGGAGAAACGAAAGAAGCACAGGAATCGTTCTCACATCAAGAATCCGGTACTGGAAGCATGACCGAATCTCTGCAAAAGGAGAAAGTAGTAAAGGCTCGTGAAGTTGCCGGACAAAGTGTTGGTCACTTCATCGGAAAGGTCGCTGGCGGAAAACCACCTTATTTTAATACACAATTTAATATGTGTAAGTTTATAGATAAGGATATTCCGGCTTTTTCCAAACCTGTAAATTTGGGAGATGGCAAAGAAGAATTAGAGTATGATATAATGGAAGAAATAGTTAGTCAACATTATCTTTCAATCATTTCAAAAGTAAATGCGATCTTGGAAGATGTAAAGAATAAGACAGAAACGGACAATAAAAATAAGGAAAAAAACATGCCGAAAGATCATAATCATAAGGCATGGAAGGAATAAAAGAGGTATTTTTGTGAAAACATAAAAAAATTAATATATGAAAAGTAGGATATTGATAGTTTTATTGTTTGCCTTATCTTCGTGTGGATCAACCGAATATGAAAAGGCAATAGCGGATTGGCTTCAAACCGATGAAAACGGTACTTGGACTGATCTTAAGTTTGAATTGATAGAGTTGCTTGACGAAAAAGATGTTACAGTTTCCGATAGCTTATTGTATTTGGATAGTAAAGCTGCTCAACAGGTACAGATGATAGAAAGAGCGGAGAATCCTCGTGCTTTGGTAAAACCGCTTTTCTCTGATTACACCAAGGCTAAAGATAATTTAAAATGGATAGAGAAAAAGAAAATGGAGTATAAGGATAGGGATAGTACGGAGGTATTAGCCAAACTATTGAAATGCAAGTATGCAATTGTTCCACCTAGTTTAAAGGCTAGGCAGGAGAGAGTTGGCGAGTTTTTACTCGCTCCCGATATGAAAACGTGCTGGGGAAGGATGAAAGCTGCGACTAAATAAGAAAAATATGAAGGTTCAGTTCTTTAAAGATTTTAGCAAGTTATCAGAAACGAGCGATTTGTTTATTGTAGAAACAGATCAATTTGAGCTTATTGATGGCAACGGCAATAGCTATGATTTTGATAGCAGAGAAAATTTCTAGAAAGAAAAATATAAGGGTTTGTTTACTTTACATACACATGGATCTGAATTTAAAATATATAAAGATGATGAAAAAATTTAAGCTACATTTGTTTGCGTTATGTGCTACTCTAGTATTAGTTTCTTGTGGTGGATCGGATGATGATCCTGTTTTTAATAATACATCTGCTGTATATAAGGTAGTATTAGAGGCTTCAGGGGATGATTACACAGCTGAAGCTATTATTATTAATCCGGATAACGTATCAATTATAGATGAAACAAGTAACACAGACCTAAAACAAAGTTCTGTAACAGAGTATTTTAGCGGACGGAAAGTTTATATAACCTCTAAAGAAGTGAAGGTTATTTCTGCTCAAGGGATTATTCTTAGCAAAAGTAAATCCGGTGCTATATTGAAAATGACAGTGTATCAGGATGGAAAAGAGGTCTATCAAAATACAGTTTCCGTTCCGGATTCAGAGAATAATACAAAGTCTATACAATATACTAATATAAAGAACTAGATTATGGATAACCAAACGGCTATAACATTGAAGCCCAAACTAGGTTATTGGGTTTCAAAGTATTTTGTGATAATTGTTGTCGCATCTTTACTCCCGTTCTCTGCTATTTATTGGGATTTAGAAATGCCTGTACACTATGCGTTAATGGTGCTGTTTTTAGTCGTTTGGATTATGTTGTGTTACACATATATAGACACGCTGTTTGCTACAAAGTGGATTATTACTAAGGATGAACTGATTTTCAGGCATGGTATAATCTCAAGACGAGAGGAACATTTAGAATTATATAGAGTGATTGATTATTCAGAAAAACAAAATTTCTTGCAATTAGTATTTGGCAACAAGACAGTGAAAGTTATATCAGGTGATGCTTCCGATCCTATTTTATATATGTATGGGATTGATCGGAATATTCCTATTATAGATACTTTGCGTGATAGAGTCAAAATTGCAAGGAAAGAAAGCGGAATTTTTGAAGTAGCAAATAGATCTTGAAAAAGGAAAGAAAACTTCAGTTTAAAAAAAGGTTCGTTATATTGAATGCAAAATTCAAATAAATATTTAAAACAGCAAAAATTTTGTAGTTAAATATTGTAATTTTTATGTTTTCTCCCATAATTCAGGCTGAACACATTTCCAACCAGCGGCAGCTAAATAGTCCCGGATTCGTTCTTCAGGAACTTTGCCCCCTTTTTGAAAGGTCGCTTTATCATATTTCGCCTGAATAGGCGAACGTAGGGAATTTACATACCACTTTCTTTGTTTAATAAGCTCGCGGAAAGAATCTTCCAAAGTCAGTTTATCCATTTCTTTTATGTTAAAAAATGTATATATAATTCAATATATCAAAAAAAACCGAACGTTATATAACTTATATATGTTATATATATTGTATATGTTATATATGTTATATATCTTTGTTGGGCGATTAATTCATGCAAAGATATAGATTATTAATTTAAAACATAAATGATTATGGGAACAACAATCTCAAACACCCAAATTGATAAGAGAAAGAAACTGTTGGATCTGCCGGAAGACGTTATAACTGTGCTATCCGTACAAGCTGCTAAGGAAGGGAAATCAGCTAAAGCCTTTATGGAAGGCTTATTGATCTCCGCTGCTAATGATTTAGAAGATATAACAACTTATACGTTTCTTTCCAAGAATCAACCTGAAGGGCACGTCATGGTTAGTGAAGCCGAACAAAAAGCCTTTGAACAGAAATATGGTTTATCATGAATGTAGAATATTCAAAGCCATTTTTAAAGGCAGTAGATAAATTATCAGGGAAAGTTCTGTCTTCTGTCCTTGATATGATCCGGGAAGTGAAGAACGCTAATGGTATTGATGAAATTACTAATTGCAAGAAACTTATTGCTTATAAATCAGTATATCGGATTCGTATAGGAGATTATAGAGCATTCTTTATTTTCCACGTTAAGATTGTAGATGATACAGTTAAATTTGAATATCTAGTATCAAGAGGGGAAGCATACGATAAAAAGGTACAATCAGAGTTACGGAAAAAGGATAAATGATAATTTATTATGGAAAAAGAATTAAGCCGGGTTCCACGCCTATTAAGTGAAAGTTACAATTCTGGGCTAGTTGAGCGCTTATATGATTCTGGCGGTAGTGTAATGCTAGATATTATAATTTACCTTTGTGGGAATCATATTAGAGATCTATTTGGTGAATCATGGTTCTCAATAGAGGATTTTTGTAATAAAATGGGTTATAATCGGACAAATCTTCAAAGAAGACTATCTAAGGAACAGCTGAAGGATCTTTTTGGAAAACGTTCACCTCATTATATCTGTAAGGATATAAACGGGGAGGAAATAAGCCATCCCATAGAAACCGTTTTTGAAGCCGCCCTTTATAAACTTGGCTTAGAAAATATGTCTTATCCTGTTTCTACAAACGAAGGCACTTCATATATATTTATTCAGATCCTTACCAAATTTGAAATCCGGACAAATTTTAAAACCAAGAAAGGGACGAAAAGATTATATAGTGCTACTCTGAATAATCTGATAAAGGATTCTGTTTATACTCTCTATAATCTAATTGAAAGTCAGGATTATAGAGAGTTACCTTCCAAATATCGATATTTCTATTTGGAACTATCGAAAATGATATATCTTATTAAGTATAAAATCAAAACAGGAGATGCACCTAGTTACAGATTAACCGTTGATCAGTTGGCTAAGTTGTTCAACCTCAATTTTGAAAAGAATAAGGAAAGGAAAAGAAATGTAACAAAAGTTTTGAAGGGGATAAATGAACACTTGAGATTTACCAACTTTCAATTTAAGTACGTTAAAGGTGCTAATGATAAATGGGCATATACGGTAGATTTTGAATTTTCTCAAGAAACGCTTGATTATTTTGATGAACGCTATACCGCTATGTTTACTCAAAGATTCTATAGTGATCTGTTATGGAGATACGCCGGTTTAGCTTTTCCTAATTGTGCGGTAGGCAGAGATCGGGTTAACAAAGTTGAAGATATAAAATCTGATCGAAACTTGTATGAAGATTATTTGGCATGGGCTAATTCTCCACAAAACAAAGCACTGAAAGAGGAAGTATATAGGGAAAATTTCTTTCGGGTATTTGGAAAAACCCCTGAAGAGTTTGGATTAACTAGTAATGCTCCGACTGTGACACGTGAGCCAAAGGAATTTATAGTTAAAAATCCACCTACTGTGACACCTGAACCGGAAAAGATTATCTAGCTGTGTAAAACACTACACTTTTCAATTCTGTTAACATTTCCAGCTGTGTAAAACACTACACTTTTAGGTTTCCAGCTGTGTAGAATGCTACACTTTTGGGTTTCCAGCTGTGTAAAACACTACACTTTTAGGTTTCCAGCTGTGTAGAATGCTACACTTTTGAAAATTTAGCTGTGTAAAACACTACACTTTTGAATTTAGCTGTGTAAAATACTACACCATATTAAAGATATCGCAAAAAAATAAAGTGTTGATTTTTAGCTAATTAATGAAAAGTGATTTTTTCCAGCTGTGTAAAAGGCTACACCATATTTCTTAATATAACCTAAAAACCTAAACCCCCTATAATCCCCCAAAGGGGGACAGAAGAAATGACCGGAAAAATGATATTTTTCCTTCAGTTTATACCATCATACTTTCGGAAAAATACTATCGGGCATGACAAATTGTCATATTTTGAGGAAAGTAATAATTCTCCAATCTCATTTAATCAGAGGTGAGAAAGAGAAACAACAGCTATTTTACTTTTGGTATACGTTAAGTAAAATGTTTTTTTTGGCATGTATCAAGAAAAAACACGTTTTACTTTATTGTTTTACTAAATTGTTTTACTACCTTTACAAAAAGTAAAATGATAAAAGCATAATAGATATGACTGATGATGATATTAAAGATTTGAAGAAAGATTTACTTCAGTTGTTTATGAAGTACAATGTTTCCATAGGCTTCACTTGTGCAGACTGTAGTGATACATATGGATTATATGATGATCATATAGTTATACAGGATAATAATAGTAGGGAAAATGTACTAGAAGCTGATGGATGGTGGTTAAATATAAGCCATTTGCGATAATTTCAAATAATAAGAAAGGAGTAATAATATGGCAATTGATACAGAAAGGATATTTCTTTTAGCAACTAAAAAAAGCCAGCGAGTGGAAAATCAGACCTATTGTATAGGTGTGCATCGATTAGGAACTCCAAACATGGAGTACATTCTAGGAGAAACAGACAATGACCGTGAATATAGGCAAGGTGATGAAGTTTCATATATTTATCATGCGGAATATGCCTATACGTTGCAGGAGGCTCTAGATTGGCTAAATAATGTAAATTAGTATAAAATGAAATCCTCAATAAATGTTTAATGAAGAATTAAAATCCTCGTATTATAATGAAGATAGGATATGCACGTGTATCGACTCCGGATCAGAATCCAGCTTTGCAATTGGAAGCATTAGAAAAGGCTGGTT
>BFG-161@contig_3_segment0@118011
ATGGTTATTTATGAGGATTATGCTACCGGAAACATTTATAGATTTCTGAGCAACGATTTCACTCATTCCTACCTGACTATAGCGGAACTCTATAGAGAGCGCTGGCAAGTGGAATGTTTCTTCAAATGGGTCAAACAGCGACTGCATATCAAGTCGTTCTACGGAACGAGCCAAAATGCTGTATTCTCGCAGATTTGGATTGCCATATGCGATTATCTGCTGCTTGCCATTGCTAAGAAAGTATATCATATTGATCAAAATCTTTATATATTATCCGCTGCCATTGGTAAAGTCCTCTTTGAAAGGAAACCTTTAGGTGAACTATTTGTTAAACCCAAACGTCCTCAGAATGACTCCGATGATGGTCAGTTGACCTTATGGGAAAATTTCTTTGGACAGTAGTGGATCCGGATAAAAACATTACCGTGGCCGCATACAATATGTTATAAAACAAAAAAAACATTTATTAACAAAACATACAACATCCCAAGTAATAAATTCATCTATTTTTCCTTTGGAAAATGAACAGGAATTCCATATATGGAAAAGAAATTTCCAAATACGGAAAAACATTACAAAAAACACAAGAAGTCATCTTTGTTAACTCTTTGAAACATTATTAATATAAAAAACTAAAAGTCATGAAACAAACATTGTTTCTATTGCCTAAAGACGACAGCAGGAACTCTGCTGACAAACAGACACACAAAAAAAAAGCTACACTATGTCTTTGCCTTTTCTTGTGTACTCGGAGTTGCTTTCCCAAACGATCTTGCGGCAAAAGCCGCTATCTCTTCCAACAGCCGGATGAAGGCTGGCACGCTTATCCAGCAACAAACAAAACGGGTAAGCGGAACGATCACAGACTCCAGCGGAATACCGATCATCGGCGCCAATGTGGTAGAAGATGGAACGACTAATGGAACGATCACAGATTTCGACGGAAAATTCGTGCTGGAAGTAAATACCAGAGCGACCTTACGAATTTCTTATATCGGATATATCGAAAAGAAGATTCAAATAGCCAGTCCAATCTGTATTAAACATTCAATTGACAGAAGACACACAAAACTTAGATGAGGTGGTAGTAGTCGGCTATGGAACACAAAAGAAAGTGAACCTGACCGGTGCTATCAGTAATATCAAGGCTGACATGATGGAGAACCGAACAACCTCCAATGCGGTGAATATGATGACCGGACAAGTTTCCGGCGTAACGATCATCCAGAATACAGGACAGCCGGGCGCTGACGCCGGTTCTTTACGCGTACGTGGCGTGGGAACTCTTGGAAAGGCCGAGGCTATGGTTATCATAGACGGGGTAGAGTCGAGCCTAAACAGCGTAGACCCCAATGATATACAAGACATCTCTATATTGAAAGACGCAGCGGCCTCGTCTATCTACGGTGTGCGTGCCGCAAATGGCGTAATCTTGGTAACGACCAAGAAGGGAGCCGCAGGCAAGACCAACGTCTCCTATAACGGATACGTTGGCTGGCAATCCGCTACCCGTCTTCCCAAGTACTTGGACTCGTACGGATATGCGACACTATTAAATGAGGCATATGCGAATGACAATATGCCTAAGCCTTATGACGAAACAGCCCTGAAAAAGTTCCAAGATGGAAGCGATCCCGACCATTTTGCCAATAGCGATTGGCTGGGAACCCTACTAAGCGAAAACGGGTTGTTTCATAATCATCATCTAAATGTAACGGGAGGTTCTGAGGCGATCCGTTATTCTGTATCCTTTGGTTTCCACGATAAAAAAGGTTTGATACCGAACATGAATTACAATAAGTTTAACGTTCGAGCCAACCTTGACGCAAAGGTCAACGACCGTCTCGACTTCTCTTTGAACATGGCTGCCTATCGGGATCGCCAAGCAGAACCCGCGATAGGTATTTCCAATTTGGGCAGGACAGGGGATGGAGCTTCCAATATCATACACTACGCGTTCCGCGAGACACCCGAAAACACCGATTCAATTCCAAAACGGACAATACGGGCTTTTCAAGAATGAGCATAACTCCGTGGCTACCGCTAGAGAAGGAGGTTTAAGCCGAATATACAACAACAACTTCCAAGGAAGCGCATCTTTCGTATATAAGATTATCGAAGGGCTGACCCTTCGCGGTAATGCCGGAGCGATATTCAACTTATTGGATCAACATGTCTTCTCCAGAAGTATCAATTTCTATAGCGCAGATTCCAAGAACCCGATCAAGACAACTCGGAACATGGCGCAAAACTATGACAAGAAGATGCTGGAAATCAATCTGCAAGCCTACTTGAATTACGAGAAGACTTTTGGAAAGCATGGCATCAAGGCTTTAGCCGGATACTCTCAACTATATAACCAATATCGATATGTATCGGCTTTACGTAAAGACCTGCCTTCCAGCAACAGCTTAGGAGAGATCAACGCCGGAAACGTGACTACGCAGGAGACTCAAGGTAACTTGGTGGAATATGCGCTCCGATCGGCCTTCGGACGTATTAATTACTCGTTCGACGATCGGTACTTACCGGAGGGCAACATCCGTTATGACGGAACTTCCAGATTCCCTAAAAACAGCCGATTCGGAGCTTTCCCCTCTTTCTCGGCCGGCTGGAGAATCTCGGAAGAGGATTTCTTCAAAGCCTCTTGGGTAGATAACCTAAAACTACGCGCCTCTTGGGGACAGTTAGGAAACCAAGAGATCGGCAATTACGCATTTTATAACACCTATGCGTTTGGCTATGACTATAGCTATAATAACGTGTTAACCCCGGGAATCTCTATCACGCCGACAATGGCCAACAAGAATATAACATGGGAAACTACCGGTCAAGTCGATGTGGGTGTTGACGCGGATTTCTTGAATGGCAAGCTCTCATTCACGGGTGACTTCTTCTTGAAAAACACAAGTGACATCTTACTGAGCCTGCCGATCCCTGAGATTGTAGGTGTTGACGCTCCTATGCAAAACGCAGGTAAAGTAAGGAATACAGGTGTCGAGTTGTCTCTTAGGCACAACAACAATATCCGTGATTTCAATTATCACGCGACATTCAACATAAGTTACGTACACAATGAGATCACAGATCTAAGTGGTGGTGATATACCGGGACGTTCCGTTGGAGATCCGATCAATAATATCTATGGATATGTTTGCGAGGGTATTTTCCAAAATCAAGCCGAGATTGACGCTCATCCCAAGCAAGTCATGGGAACTCCGGTACCCGGAGACTTGAAATACGCCGACTTGAACGGCGATAAGGTCATCGATGAGAAAGATCGTAAGTCACTTGGTAACTATTTCCCGAAATTGAACTTTGGGTTAAACCTAGGATTTAATTATAAGAATTTCGATTTCTCCACATTGCTGCAAGGAGCGGGGATGGTAGATGGAATCGTAAAGGCCGAGATCAGCAGGGCATTCTATAATGGAGGCAAAGTAACAGAAGCCCATTTGGACCGTTGGACTCCGGAGAACCCGGATGCCACATATCCTCGCTTGTCTATGAGAAATTCGAATAAGAACTGGCAGACATCAACATTCTGGATGCAAAACGCAGCATACGTAAAGATGAGAAACCTACAGATTGGCTACACCATTCCGTCTAAGTTATTGGCAAACTCGGGAATCAGTCGCTTACGCTTCTATTTCAGCGCGGACAACTTATTCACGATCACAGGATTTGACGGGGCAGACCCCGAAGCGGCCTACGACTTCAACAATCAAGCTTCCACAGAGCTGAGCCGCGGAGGTAGCTATTATCCTTTAACAAGGAACTATTCATTTGGTGTTAATCTATCATTCTAAAAAATTAAGCAATTATGAAACTTAAATATTATTTAGTATCACTCGTATTATTAGCGGGAACTAGCTGTAATGACGGTTTTCTGGATCGTGCCCCGAAAGATCAATTGTCTGATGTCTCTTTCTGGAAAGATGCCCAAGACGCAACTCAATACACAACGGGGACTTACCGATATCTAATCGCCCCGGAAAACCATATCATCATGACCGATTGCTATACGGATAACGCCGTACCGGTACACGTAGGTGCCGAACAAGGACAGTTATCCGCAGGAACAGCGACTGCCTCCAACCCTCACTTCAAACAAGTATGGCAGAGGGCCTACGACGGTATCTGCCGATGCGAGGTCTACATGGCAAACATCGAACAGGTGGAAATGGACGAAGGCAAGAAAACCATCCTTACGGGAGAGATTACTTTTTTACGAGCATTCTTCTATTCAACGTTGGTGAAATATTTCGGCGGCGTGCCTATCTTGACACATGCACTTGAGCTAAACGAACCTATCCCAGCACGTAACACGGAAGAGGAAGTGTATGAGTTTATCGTAAAGGAGCTGGACAAAGCAGCGGAAGTACTGCCAGAAAAACGGACCGAGTCCAGCGAGATAGGGCGTGCTACCAAAGGAGCCGCATTAGCGCTAAAAGCCAAAATGAGCATTTATTTCCATAAATACGAAACCGCCGCTAAAGCTGCCAAGGAGGTTATGGATCTTGGGGTTTACGGATTATTCGAGAATTACGAGAACCTGTTCTTACCGGAGTATGAGAATAACAAGGAAGTCATCTTTGACCGCCAATATGTACAAAACGCATATAACTCTACGATCGGAAGCTTGATCGACCAATACTTCGGCCCCCTAATGATGGGTGGATGGGAAGCCTTGTCACCAACGCAAGACCTAATAGACGCTTATCCTTGCGTAGATGGGAAATCCATTAAGGAATCCAAACTTTATGATCCGGCGAAACCTTTCGAGAACCGCGATCCTCGCCTAGCGTACTCGATCCTTTGGGATGGACAGGAATTGGCAGGGAAAACATACGATTCAAATGGCATGGGTAACGGAAACGCTACTCGCACGGGCTATAGCATGCGAAAATATGTCAACCCCAAAAATGACGGCAACAATGAGTATGGCTGGACAAATTTCATTTACATCCGTTATGCCGATATCCTATTAACATACGCCGAGGCTCAGAATGAGCTAAAAGGGCCTGACAAATCAGTATATGCCGCAATCAACCAGGTTCGCCAACGCCCCGGTGTAGAGCTTCCTCCCCTCCCGGATGGATTAAGCAAAGAGCAAATGCGTGAGGCTATCCGCTTGGAAAGACGTTTGGAGTTCACGTTCGAAGGAATCCACCTGTTTGACTCACGCAGCTGGAAAACAACAGAGGCTGACGTGAAGAAGCCTGTATACGGGAAATTAGTAGACGGAAAGCACGTATTCATAGAGCAAAGGAACTTTAATCCGAATAGGGATTATCTATGGGCTATTCCTCTAACTGAAATCGACCTTTCTAAAGGAGCTCTTGTTCAAAACAATGGATATTGATCCTTTCGAATGGACAAACCGCAAGTAAAAGAAAAACCGGTCGGATATGAATCCTTCCGGTTTTTTTAGATAAATTTCATATTATATGTAGAATAACTACTTTTGTCGAATATACATATCCGCTTTATGAACAAAAAACATCTATTCGCACTGTTGTTTACATTACTCGTATGGACGAGCTGTAACAACCAACAACATTTTATCACCGACACCGCTTACCGAGCTGAGGTTGAGAACGATTTCCAAGCGAAACAGGCCGCCCTGCCTAACGGAGACCTTTTCGCAGTATTTAACGATCAAATGACTCCCGAAGAGAGGGAGGCGTTAACCTTTATGTACGCCTATATGCCGATTGGAGACATCACGGACTATAATAGACATTATATAGATTAAATTGTTATATGACTCATTTTGTGACTGACTCTGAAGTTGTGTAATCCACAAGCAATAAGAATCACCATATCTTCGAAACCGAATTTATGGCATCTGAATCGTTCTTTGACAATACGGCATTTTTTCATACCACCTATGGCATGCTCCACTTTAATCCTGATTCCGGAAATCCGCTTGTTCTCTTGCTTTTCAACAGCAGTAAGCTCTTTTCCTTTAGGTTTCTTTTTGGGCATACATATTTCAACTCCATCCGGTCTGTGTCCGATGAAACCTGTATCTTGCCAGAGCCTGATACTCATCACAAATCTTTTTGTCATGGACATGACCTTTGTATGTGGAGCTCAGCCATACAATCCTGAGTTGGTTGGTACATAGCAAGTTATTCTTTATGCTATGAGTTTTTTTTACCACTATAGCATGCTGACTGCCTGTCTTCATCCAAAGGGCGTTGAATAGGTCGCTCTGTTCCGTCCAACAAGACTTCTTCGCATCCTTGAAGAATGTGAATCAGACGTTTGGAATTACGGTCCGGTAATTCACCAAGCGTTTTCAATGTACGCCGGAGAATATCAGAAAGAAGGTGAATCCATCTATTGGCCTGGGGCTGGGTCATCTCAAACTGAATAGCATGGAGTTCCTGAAGAGGATTAGTCTTCAAATATACCAATATGAAGAACAGTTTGTCCTGAATCAGAGGCAATACACCGGTCTTCCTGTTGTAAGATATACGTTGACGCACTTTACCTTCCAAGGTAAAATGGCTGTAATATTCATCCCAATGGTACTTGAAAGTTGTTAGTAAGGCATCAAACTCAACAGGAGTTAATCCTGTAGCTGCAAGTACTTGGCTATTACGGTGGCGAATCTTGTCGTAATACATCAATTGAACTTTTTAGACCACAAAGATAAGTCAAAGAACGCCTTAATCAATTATTCAATATAAACTCTATTATAATAACAAAAAAACTAATTCTATTGAAGACCGGAGGATGACCGGATAAGTCTGAGCAATTCTTTGTTTGCCCGGCTATCCATGATGGTTTCCCGTTTTTCTTCAAAAAGATTGAGTGTTGTGGAGCATTCCCCACAGATGTCAATGCCCACTACCTGTTCTTTCTGAAGAATAACAGCCAGCAGTTTCTCCAATTCCCATAAGCTGAGAGAACCTTGATCCCGGTTTGTTGCTGCCGAAGCCGGATTCAAGACATCCTTGTCTATGGAAATGTAAACCGGCCCGTTGATATGTCCGGAAGAAAAGTCCTGCCAACCCTCTTCGTGCATGAGCGTAGTTTCACTGTAAAACCGGACTTGTCTTTCATATCCTTTCGGCACAGCCTGTATCAGTTTGTCTGAAGCACCTACGATAATTACTTTCTTGCAGTTGTTGTTATGGTCCAATATATCCTTTACCCAACTTCCGCAAGAAAGTATGTTGTCAAACAACGGTGGCTGCATATCGGGATGGTGGTCGAACACAATCAGCGAGAACGGAGTTTCGAGTTTGTCTGTCCAGAATTTAGTCAAATAATGATAATTGCCTGAATCGATGAAATGGACTCCCTCCGCCGGATAATCAGCAATCATCCGCTTCAAAGCCAAAGTACCATCCCTGTCACAGTAGCCCTCTGTACCATAAAGATGACGACAGTCCAGCCATATAAACTTATTGTTCCGGGCAAACGCCTCGTAGTCATACACTCCCGTGAAGTCCATGATGATGATCGGCCATGCTATCCGTTTATCTGTTTTTTGATTTTGCCCGCTCATACGTTGTTTTTGCATATCCTTTTACTGTTCATTAAAACCATCGTACATAACAGAAATCTTGCCGGTGAGGTAACAAAGCATTCTTGGGATACATACGGAAGGCCTGCTTGAAGCTTCCGGCGTTGAAAATGCCGGATGTCGCCTTAAAGGTATATAAATTCCCATTCTTGGAAACCGACGAAAGGGGAATTACCTCATATATGTGATCCTGACCGCCTTCATGCCTGATAATGACCGATTCTATTCCGATTGCGTCATCCAGGCCTTTCTCATCAACGACAACCGTCACCTCATATTCCTTTCCGGCTTCAACCGTGGCATTCAGCCCATTCCCAGCCTCTATGGATTTGATTTCTATGGCATCCCATCTGCTCCGGACGTTTGCTTTCCGGTCAGCCATCATTTTCGCCTTCGCAAAGTTGTCGGCTGCCAGAATATGGAAATGCTCTGACAGCTTGTTATAGAACCTGTCATAGTAGTCGTCCAACTGTCTTTTCATGGTAAAATGGGGAGCGATTTGTGCGATTGAGTTCTTGATATACTTGACCCGGCTTTCCCGAATAGTTCTTCCCCCCATGCTCGTAATATAGTGGCAGGATGTCATGCTCCAACAAATAATAGATGGCTTCGGCATCCAGCTGGTTTTGGTACTGTTCATTCTGATAAGTACTTTTATCGGTCAGTGCCCATCCGGCATCCTTGCGGTATCCTTCATACCACCAACCGTCCAGCACGGAGAAATTAAGCACACCGTTCATCAATGCCTTCTCGCCCGACGTACCCGAAGCTTCTGCCAACCGCGTAGGGGTATTCATCCAGATATCCACCCCCGAGATAAGATGGCGCGCCAGGTCCATGTCGTAATTCTCCAAGAATATGATTTTACCTAAAAATTCCGGGCGCCGGGATATTTCCATGATTTGCTTGATCAGTCCCTGCCCGGCACCGTCATTGGGATGGGCTTTGCCTGCAAAGATGAACTGTACCGGATATTTCGGATTATTCACGATCCTAGCAAGTCGGTCTATATCCGTGAACAGAAGATGAGCCCTCTTATATGTAGCAAAACGGCGTCCGAAACCTATTAGAAGGGCATCGGGATTGAATCTCTCAAAAATGGAAACGCTCAATGCCGGATCAACCTGACTCCTGAGCCAGTCCTTGCTGCATTTGCTTTTGATATAGTCCAGCAATTTTGCTTTCTGTTTTAACCGGGTATTCCATATCTCTTCATCTGGGGACGCCATAGACAGCCTCCCAGATTTTCTGATTGGACTGGGTCACAGAAAAAGTTCTCATCAAAATTGTCTTTGAAAAGCTTTTTCCATTCTGCCGCACACCAGGTAGGCAGATGTACCCCGTTGGTTACATAACCCACATGGTTCTCTTCCGGGAAGTATCCCTTCCAGATCGGCGCAAACATTTGCTGGGATACCGATTTATGTAACTTGCTGACGCCGTTTACCTCCTGGCAGGTCTTGCAGGCGAAGACAGACATGCAGAAACGTTCCTCCTTGTCTCCCGGATTGTGACGCCCGAGATCCATCAGGTTATCCCAGGTTATACCCAACTTGCCAGGATATCCCTTCATATATTTATTGAAAAGCCCTTCGTCAAAATAATCATGACCAGCGGGTACGGGAGTATGTACGGTATAAAGTGAGGAAGCACGTACCAGCTCCATGGCCTGCCCAAAATTCAAGCCGCCATTTATGTAATCACAAAGCCGCTGGATATTGATCAATGCGGCATGCCCCTCATTACAGTGATATACATCCTTCGTTATACCCAAAGCTTTCAGCGTCATCATCCCGCCTATGCCAAGCAGAATTTCCTGTTTTAGCCGATTCTCCCAGTCACCTCCATACAGATGGTGAGTGATAGGGCGGTCAAACTCGCTGTTGAGTTCATTGTCCGTATCCAGCAGATAAAGGGGGATACGCCCCACACCGGCTTTCCAAACATTGGCATGTACCACAAAACTGTCGGCATAGGGGACGTGGATTACCGGTTGTTTCCCATCCGGTTGCATTACCTTTTCAATCGGGAGCTGCCCGAAATTCTGCGCTTTATAATTGACTGTCTGCTGGCCGTCCATGGAAAGCGACCGGTCAAAATAACCGTAACGGTACAAAAGTCCTATGGCACAAAGGTCCACATTGCTGTCCGACGCCTCTTTCAGGTAATCCCCCGCCAACATTCCCAAACCGCCGGAATATATCTTAAGGACTTCATCCACGCCGTATTCCATGCTGAAATAAGCTATTGACGGGCGCTGGTGGTCCGGTTCCACATCGACGTATTTTTTGAAGGCGGAATAGACGGCATCCATTTTATAGACAAAGTTCTCATCATGTGCCAGCGCTACCAGCTTCTCATAATTCATCCGCTCCAGAAACAATACCGGATTCTGTTCCACCTCTTTCCAAAGTTCCGGGTCCAAATCACAATACAGTTTCTTTGCGTCATCATTCCATGTCCACCAGAGATTATGTGCGATTTCTGCAAGTTCCCGCAGTTCTGCAGGAAGATGTGAACCTACTGTAATCTCCCTCCATTGAGGGGTATTTACATTATAACTTGAATATTCCATGACATTTTATATTAAATAAGTCCTAATCTTTATTCAGTCCTTTTATTATTTTTCGTTTACCGACAATCCATACCGTATCATTCTCCTTGAAAATTGTATCAGGGTCTGGATTCATAATACTCGCGGTACTCCTCTCTATTCCGATAATGACGCTATCCGATATGTCCGCCTCCCGGATCGTCTTTCCGATCAATGGTGAACCTCCTTCGACAGGAAATTGCCCTATTTCCATCTCATCCTGCGAGGATGTTCCGTTCCCGTTCCTTTCTATCTCCTTTTGCTCCATGGATGTCCGGAAGCTTTCCAACTGCCGGTCCGTACCTACGACCGTAACCTTGTCATATGGATAGAGATGCTCTTCCCCTTGTGGTATATCCAGGCGTTTTTCTCCACGGGTGATTGAAATCACATTTATCTGAAACAAGGTGCGCAGGCTGCTTTCTTTTAATGTTCTGCCCACATATATGGAATCAGGGGATACTGTGAAATCCGCCAAATGTAATTCCTTGAACGGGATATTGCAGCCAAGGGTGGAGCCTGTATCACTTTCTGTAGAAAGTCCATTCCCGTCCGTCCCCTGAAAGTTTGCCATAAATTGTCTCTCTATAGTCAGCGACCGTTTCTTGATCCGCTTGGAAAAATAAATGACGGCAATGATAATGGAAGAGACTACCAGCCCGGCTCCCAAGGCAACATTGAAAAGATGGGTAATGATACTCATCATGATAATCGTGCAGATCAGTATTTTGACAAGTACTATTGATACCAAAGGCCCTCTGTTGAACTTGTTGTCCGTCCAGAGTTTACGGAACTCGGTTGAATTGTTCTTTTTCATGATGATGGCCCATAGAAACGGGGATATGACAAGAAAGATGATGATGAAGCCCAACAAGTTCCCTTCCATTCCCGGCAGACTTTTCCTAATCAAAGGATGCACATAGGAAAAATATAAAGTGATGAAAAAAACGCATACGACCAGATAGAGTGTGACAGACACCAGCATAGACCGGATCAGTTTATGCCAAGTACCCTGGTGTTTTACAGTCATTGCCCCGGACGTATAGTGTACGAGATAATCTTTCAGGGATTCAGGCATGTGGATGTCTATAAACCGGTATGCCGGTTCCGAAAGCCGTATCATATAGGGGGTAAGAAAAGTCGTTATGACAGATACGACCACTATGACCGGATAGAGATACTTGTCCGTGACATTCAGACTGACGCCTAAAGATGCGATGATGAATGCGAACTCACCGACCTGTGTCAGTGAAAAGCCGGATTGTATGGCAATTTTCAACGGCTGGCCGGAAAGCAGGACACCAAAGCTCCCGAACACGACCTGGCCGGACAGTACCAGCAATGTCAGGATGAGAATAGGAACGGCATATTCCCACATCATGGCAGGATCGATCATCATTCCCACCGACACGAAAAATATGGAAGCGAACAGGTCTTTTACCGGCTGTACAATATGTGCGATTTTTTCCGCTTCAACGGTCTCTGCCAGCAGGGACCCCATGACAAAGGCTCCCAATGCGGCAGAAAATCCCGCTTTTGTCGCAATCATCACCATTCCCAGGCAAAGTCCCAGAGAGGTTATCAATAAAATCTCGTTGCTGGTGAAACGGCGTATCTTCTTCAGCAGGGTAGGTATCAGATAGATGCCCAATGCCGACCAGAAAATCAGGAAAGCGGCCAGCTTCAATATACTTTCCAGCATCTCCTTCCCTTCAAAATGTTTGCCTACCGCCAACGTGGAAAGAACAACCATCATCACTACCGCCACCAGATCTTCGATAACAAGAATCCCCAAGACAATGCCGGTGAATTTCTGTTGGAGAAGTCCCATGTCATTGAAGGCCTTGAATACGATGGCCGTGGACGACATGGACAACATTCCACCCAGAAAAATACTGCTCATGTGGGAGAACCCCATTGCATTCCCCGCTGTATAGCCTATGAACATCATGCCACATACAATAGTGACAGTGGCAACGATAGCCGTAATGCCCACATTTATCAATTTCTTGAACGAAAAGTCCGGTCCCATCGCGAACAGCAGAAAAATGACACCGATGTCCGCCCATATTTTGATATTGGCAGGATCGGAAACAGTCGGGACCAGAGAAACGGAAGGGCCCGCCATAATACCGGCTACAATGTAACCCAATATGACCGGTTGCTTCAGCCACTTAAAAATGACGGTTACAATACCGGCAATAATCAGAATTATGGCAAGATCCGATATTAAGGGAGCAACTTCTGACATGTTGACGGTTATTTTATATCGATAATTCGTTAAGGACCCGGATCAGGCTTTTGTCAATAGTCTTGTCCTTTTTGATTGCCTGGACAAAAGGAACATAAACAATCTCGTTGTTCCGTATGCCTATCATAACATTCCGCTGGTCTTCCATTAAAGCCTGAATTGCGGCTTCACCCAGCCGGCTTGCCGAGTATGCGGTCATTGGCACTCGGAGCGCCACCCCGTTGCAGATGGCCCAGGATAGAAACCCTGACATCATACCCGGGATATTCCTTCTTTACCCGGTCGGCGTAATACATGGCACCTCCATTCTTGTTTTCAGGACTTTCAGTCACAATTACGATGCTGCTGTTTTTCGTCTTTCTGAATCCGCGTCCGATAAAAGTCTCCAGCTGATCCGCATCCGTCCGGTCTTCCGGAATGATGGCCGCTTCAGCACCGGAAGCTATTGCGCTGTTTTGTGCCAGGAAGCCCGCATCACGCCCCATCACCTCGACAAAGAAAATGCGGTCGTGCGAGGTGGCCGTATCTCGGATTTTGTCCACACACTCCACGATGGTGTTCAGGGCCGTATCATATCCTATGGTAAAATCGGTGCCGTACAGATCATTGTCAATGGTGCCGGGCAATCCTATGCACGTCACATCATACTCCTCCGCAAAGATCCGGGCTCCCGTCAGGGAACCGTCTCCACCGATAATTATCAATGCATTGATGTTCTCTTTCTGTATGATCTCATAAGCTTTCTTGCGTCCTTCGGGAGTGGTGAAAGTCTCGGAGCGGGCTGTTTTCAGTATGGTACCTCCCCTCTGGATAATGCTGCTTACGTCTTCCGTAGTGAATTCTTTCACTTCACCGGCAATCAGCCCCTCGTAACCTCTATAAATTCCTTTCACTTTAAATCCGTTAAAAATAGCGGCGCGGGTCACGGCACGGATAGCCGCGTTCATTCCGGAAGCGTCCCCTCCGGAAGTCAGAATTCCTATATATTCATCTTTTTTCATCTATCTCAGTTCTTGTTTTGTTTCATTCTGCCAATATAGCTTTCAGTTTTTTCCGGCAGTGAAAAATACGGCTCTTTATAGTTCCCAAACTCACGCCGGTTCTTTCCGCTATCTCACGGTATTTGAATCCTGACAGGTACATCTCAAAAGGTATGAAATGTGACTCCGGTACACTTTTGATGGCATTACGTATCTTTTCCAGGTCATAGTTCTTGTCCACCTCCTCTGTACGGGACTCGTCCATGATCCGCGAATAATATGCAGGATCGGAGATATGTACAGGCGGGTATGACCGACCTCCGCCCGGTAACCGTTGATAAACGTGTTGCGCATGATGATAAACAGCCACCCTTTAAATTCGTGTTCTTGTTGTAACTTTCTTTGTGAAGCATTGCCTTGAGCAGGGTATCCTGCAGCAGGTCTTCCGCCTTCTCCCTGTTAGCTGTCAGTTTGTACGCAAAACGGAACAGTTCGTCCTGTACGCCAAGTAGTTCTTTTTCAAAATTGAATTCCTTCATCGGTTGTGCCGGTTCCCTGTTCCGGAAGTGTCTGTTAAAGGTCGGACGGCTTTTCCGAACAAGAAAAGCCTGTCCGACCTTACGACATTCCAGATCTGGAATTATTTAACCTCAATAGCCTTGGAAGTTTTTTGTTTTTCTTCCTCCTTCATTTTCGGGATTTCAATGGACAGAATCCCGTGTTCGACTTTTGCGGAGATCTTATCCTTCTCCACATTTTCAGGCAGCAGGATGGTCTGCTGGAACTTGGAATATGAGAATTCGCGGCGGAGATACTTCTTGTCTTTCTTCTCCTCCTTCTTCTCTTCTTTCTTTTCCATGCAGATTGTCAGGTTGTTGTTCTCGTCAACATTCACCTTGAAATCATCCTTTGTCATTCCGGGAGCCGCCATTTCAACCTTGTAGTCCTTGTCATTCTCAATGACATTGATGGCAGGAGCCGTAACTCCCGTTTTTGCCAGCCACTCATTCTCGAAGAAATCGTTAAAAATACTCGGCAACCGGTTTGAGTTTGTTTTTACAGGTACCATTTTTACCTCCTTTTTTTAAATTGTTAATAAATAAAATATTCAAAAAGACAATACAATCCAGTCTGATTGACTGACTTTTATCGTCTGATCATACCTTGTTCGGCTACAGCCTTTGTCCGTTTCCGTATCTCTTCCGGGTTTCCAAGGTAGTAGTCCTTGACAAGAACCAGCCTGTCGTCAAATTCAAAGACATAAGGAACCGCCGTAGGCAGGTTCAGGTTGGAAATATCCGTATCGGAAATCCCTTTGAGATGCTTGATGATTCCGCGCAGGCTGTTGCCATGGGCGACTACCAGCAGGCTGTCCTTATACATCAATGCGGGAAAGATGATGCATTCCCGAGTAAGGCATGACACGCCCAATAGCATCTTTCAGGGATTCCGTACGGGGAAGTTCCCTATCTGGCACACCGGCATAGCGGATATCCATGCCCGGATTACGGGGATCATCTTTGCCTACCGGAGCGGGAGCCACGTCATAGCTTCTTCGCCAGATGTGTACTTGTTCTTCACCATATTGGACCGCCGTCTCACTCTTATTCAGTCCTTGAAGCATGCCGTAATGCTTCTCGTTCAGCCGCCAGGTCTTTTCAACCGGAATCCGGTCTTCATCCAGCCGGTCCAGGACACAGTTCAACGTTTTTACGGCACGTTTCAAGTAAGAAGTGTAAGCTGCCTCAAAAGAAAATCCGGCCTCCCGTAATGCATCGCCTGCCTTGCAGGCTTCTTCGACTCCTTTCTCGCTTAAATCCACGTCCGTCCATCCGGTAAAACGGTTTTCTTTGTTCCATAGGCTTTCGCCATGACGTAATAACACTATTCTTTTCATGGATACTTCTCCTTTATGCAATGGTTATTGAAGAATCCAGATATACGTCCTGAATGGTGTTCAGAAGTTGAACTCCGTCTTTCATCGGTTTCTGGAAAGCCTTACGACCGCTGATCAGCCCCATACCACCTGCACGCTTGTTTACTACTGCCGTTACGACGGCATCATGCAGGTCGGATTCCCCATGGGATTCACCGCCCGAGTTGATCAATCCGACACGTCCCATATAGCCATTCGCCACCTGATAACGGCAAAGGTCTATCGGATGGTCAGTGGTCAGTTCCGAATACATACGCTCGTTTGTCTTTCCGAATCCGATAGCCTTGAAACCGCCGTTATTGAATGGGAGCTTCTGCTTCACGATATCGGCTTTGATGGTAACCCCGATATGGTTGGCTTGTCCTGTTAAATCGGCAGCGGCATGATAGTCGGTCCCATCCTTTTTGAAGCTGCTGTTTCTCAAATAGCACCATAAAATAGTAGCCATTCCCGGTTCGTGGGCATATTCAAAAGCCTGTGACACTTCCACTATCTGGCGGCGGCTTTGTTCCGAACCGAAATAAATGGTAGCGCCGACAGCTACAGCACCCATGTTCCATGCCTCTTTTACCGTACCGAACATTACCTGGTCGTAGCTGTTCGGATAAGTTAACAGCTCGTTATGGTTCAACTTCACGATGAAAGGAATCTTATGGGCGTACTTACGTGCCACAGCTCCCAGAACTCCGAATGTGGATGCCACGGCGTTGCATCCTCCTTTAATGGCCAGCTTTATGATGTTTTCGGGATCGAAATAAAGCGGATTGGGGGCGAAAGACGCTCCTGCAGAATGTTCTATCCCCTGATCCACCGGCAGGATGGAGACATACCCGGTATTGGCCAGACGCCCGTGCCCGTACAGGGCTTGCAGGCTCTCCAAGGTGCGTATATTCCTGTCGGAATTCATCCATACCTTATCTATCATATCCGGTCCCGGAATATGGATAAGTTGTTTGTCTATCGTCTTACATGTATGGTTCAGGTAGTACTCAGCCTGTCCTCCCAATAAATCTACTATTTTCATCTTATTTATTTTTATTGATTATTCTGGTTTATGACTCCCGTTCACCCAGTTTTGCATCCATAAAAAGGATAGCACTGTCTCCGGCTTTCCTCAGCCGACTAACAATATTGAGTACATTCGCTTCTTCTTCTACCTGCTCACGAACAAATTGCCACAAGAAGTTCTGAGTGGCATTGTCTTTCTCTTCGGATGCTACCTGTACCAATTCATCAATCAGTTTGGAAACATGTTTTTCATGCTCCAAAGCATGTTCGAATACTTCAACAGGGTTACCCCAACCTTGTGGAACCACATCGACCTTGTCCACTTTCGGGGTTGCCTCACGCTTAATCATGTACTCAGCAATGGCATATGCATGCCCGATCTCTTCTGCAGATTGTTTCTGCATCCAGCGAGCCATTCCGGAAAAGCCCTCTCTTTCCAGATAAAAAGACATCGATAAATACAGGTTGGCAGACCATAATTCTGCTGTGATTTGCTCATTCAGGGCATTTTGCAATTTTTCAGTCATGACGAATCAAACTTTTAATGTTAATAATAAATCCAAATTATCTCTCTTCTTTAAGAACAAGCATGGGCTTGTTTCAAAATTTCAATTAATACCGGACGTATCCCGCTGATAAAACATTCCACGGCGATCACCATCAGAATAAGTCCCATCAGTCTCATCATTACATTGTTTCCCGTCTCTCCTAAGATTTTTAAAAGCTGGGTGGACGCGCACAGAATAAAGAATGAAAGAATGCAGACCAAAGCGATTACGCCAAGCAATACTATTTTGAAAGTATATTCCGAAGCATCTTCCATCAATGTTATTCCACTGGAAATCGCTCCCGGACCGCATAACATCGGAATGGCAAGAGGTGTGATGGTTATATCTTTGGAATATTCTTTTCGTTCAGTTTCATTCAGTTTCACATGGGTGAAATGTGCCTGCAACATATCATATCCGATTTTAAAGATGATGATACCTCCCACAATCCGGAATCCGTCTGTTGAGATACCGAAAAAATGAAACAGGAACCTGCCCGATAATGTAAAAAGGACTAATATGATAAATGCAATGGTACATGCTTTCAAGGCGATACATCTGCGTTCTTTCGTATCCATTCCATCAGTCATTTGCAGGAATACCGGCATCACTCCAAGCGGGTCCATCAAGGTGAATAGCGAAGTGAAACACAATGTTATATATACAAATATATCCATGATGACATATATTTTATTGTCGATTATTATATCGCAAAAAACATACCGGATAGCATTCTGCAATATTAAATTTTGCAGAATATCAATCTTAAATCCATACCGTCAAAAATAAGGTAGTCTCCGTTCGTTTTCCTTGTAATAATTCCATAAATACCGTACTTACATATATACGGTCTGCATACAGCCCGCTGATGAAAGAATGGAAGGACATGTTCACATTCCGGCATAATATGAGAAATGTGTTTACCTGACATGATATGTACTGCTCGTGTTCAAGCAATTCATTCAGGGCATTCAATGGCGTTGTCCATTCATGTGTATCCCGTTTCATTTCATTGATTGCAACACATCCTCCATCATGGCATATCCGATTCATCATCTGATAAACCTTGTTCATATTGTCCTGTGCTTGGGAGTTTAGCCAGGAGCTAAGTATTGGAAGCCGTTCATCTTCAAAATAGACCTGCAATGACAGGTATAAACCGGTTGACCATATTTCTGTATTGATCAACTCATTCATGGCGTTTTCTATTCGTTTATCCATTATCACTCTGAATATTGAAAATCCATTACTAATATTATGTGTTATTCCCTGTATATAAAAATTCCATTCGATTGTGGGTAACCCATAAAACGGAATTCTTAAACGAGGCTTAAATAATAGGATACTTATCCGCATAGACAAATTGTCACAAAAAATAGTGCTATGGTGTCTTTTTTGTCTTGTTTTTCTTGCAGAATATCCAATAAGATATCCGAGTTCTCTTTCTATTCCTTCAATCTTATCGGAAATACAGTCCAAAGTATTATGGTGCAGACTAGCTTTACAGTCCTGCAACTCTCTTGATAGAGAAAGTACCTGCAACCAAAGTTCTTCCTCTGTGTGACAGGGGGAGTTACTATTATCTAGTACCATAGAAGGAGAAGGCAGAAAAGTGTCTTGGCATGTAATTTGTATGATAATGAACGGTATGTCCCGAAAGAGACAGGATGGAAATGAAAGGATAGAATATTCCACAAAAGACAGTAACAAACGAAGGGGGGAAGTCGTTGGAGACAGTTGTCTCGCTTTTAAAACAAGTTGCTTTCATAATGTTTATAATAAGCCAACCCTGTTCCCTGGAGTTGTGTTTATATAAAGTTAAGCGTGGGAACTTTGGTATTACCGTTCAGAAGTATCCCCATACTCAACAACATATAATACACAAAGCCCCACGCCTATATATAACAAAAATCTATATAAATAGTACGTGGAGCGTCCAATGTATTATCCAATTGTTGTTTCGAAATTGGGGATTTCCTGAACTTGGATAAGACCTTAACGCTTTACTATAAATCTTCTATTTTTAAAAGACTAATACAAATGTAATAAAAGAAATGAATTCTTTCAAAGGAAATATCTCCTTTTTTAAGGGGTGGCTTAATTTTTCTTCATTGAAAGTCTTAGAATTACTGCCTGCCAAAGCCCGTCACAATTTTTTTGAAATCCTCAAGCTGTACATTAAGCTCTATATAGTACAAGCAGAAAAACAGACCATGATGCCGCAGGCAGTATAGGCCATAACCCACTCTTCCGTGAGTATCTTATCTATTTGACAATAATAAAAATGTAAAGGAGGATAATGGCATGGACAATATTCGTATCCCAATACATATAGGTTAACATATAAGGGAGAATGGTCACGGAGTCCACAAACCGTAGAATGAAAAAATATATTTCCATCGTGCACGGTTTATGCCTCTATCCGGATATTTGGCCGGCGCCGCAAAATGCGCAATGCATACTCCACAAAAAACACAAGGGAGGAAAAATAAGTCATACTGAACAACGCCTGTCTGTAATGGGTCATGGATACAAATGGACTACAGATAATGGCTGCAATGGATATAACGATACAATCAAGCACAAAATAATGTACGAACGTGCCTATCAGTTGCATTTGGATGAAGCAGTACCACTTCATGCGATGTTTGGTTAGATTGAGTATGGACATAGGGGCTTAAAAATTAGACAGATACAAATTTACTAAAAAAGGAGAGGCTGTCTCAAAAGAGGTGTTTACAAACTTACTTTTGAAGATTTCATCCTTTCAAACTGCTTTTTCGTTGCCATAAGCCTCCTAAGAGGCTACTTTTGCAAGATTATATGCTATGGCTAGCAGGGCGAACTCAATTTCAACCTTCTTAAATCCACGAAGATGGAACCTCTTGAAGTGCTTGTTGTTCTTGAGGTTTCCAAATACGGCTTCCACATCCTGTGGTCGCTGACTGCGATATTTCAGACCTTCATCAGAGAGTAGCTTTTCACGTTCTCTTTCCTTGATTTTCCTCAGACGGTGATTTACCTGTACAATCCTTTCCGAGCGGCTTCTGTAGCACCGGCATCTTAACGGGCAGCCCTTATAGTTACGTGCCTTGTATCTTGATATGGTCTGCACAAAACCGTTGTTTGTTACCCGCCTTGCATCGGAGAGTCTTTCCATTCTCTGTCCCATAGGACAATACATGCCGTCGGTTTCTTCGTTATGAAAATAATTGTACTTTATAAAGGTTTCAATGCCATGTCTGAAAGCATACAGATAGTTCTCTTCACTTCCGTATCCGGCATCACAGACAGACACGTCAGGGTATCTGCCGTAGAGGGAATGGAAATCATCCATATGCAGAGGATAGGTGGAGGTATCGCCCAACACTGATGGATGGTATAGTTCAGAATGAACTGTTTATTGGTACTGAACTGGGGATTGTATCCGGGTTTGAGTTGTCTGTTCTTCATATGGTCCTCTTTCATGCGCATGAAAGTAGCATCATTGTCTGCCTTTGAGTGGCTGTTACGTCCGTCAAGTATCTTTCCCTGCGATTCATATTTCTTGAGCTGTTCAGGCCATGACTTCCTTACACGTCTTACCTTCGCTTTCATTTTCTTGTCAGCATCCACTCCATTCAGGGCATCATCTATCTGCCCGAGTGCCTTTTCCACTTTCTCCGGGGTGATATCCTGATAAGCAACCGGAGCGGAATCACGCAGTTCCTGCTTGGTGAGGGACTCGGCGTATTGCCATATCTCCTCAAGCTGTTCCGCGATTCTGGATATGCGGGTATGTATAGATTTGCCCCCCCCAGACGAACGTATAACGGTTGGCGTTCACCTCCATCTTCGTCCCGTCGGTACAGGCCACATCCGGACTTACAAAACCTTCCGCCACGAGAAACTTTACAATGGTTGCAAATATCGTCTTCAGCACATCCTTTAGCCGGCTGCTGCGGAAACGGTTGATGGTATTATGGTCAGGAGTTACATTGCCGGTAAGCCACATGAAGCGTATGTCATTACGACAGAACTCTTCTATGCGACGGCTGGAATAGATATTACGCAAATGCATAGACAAGAATCTGAAGCATCATGCGTGAGTGGTACGCAGAACAGCCTTTAGGGGAATACTTACGGTAAAGTGCTTCAAGGTTTATCTGTTCAATGATGCGGTGAACAACCCGGACCGGATCGTTCCGGGGAATAAAATCGCCTAAACACGGAGGTAAAAGCTGATTATCGTTGGATGTGTAACCTTTAAACATTATCTTTGGGATATCTGAACTGATTCCCTAAGATACAAAAAATCAGGGAGACGGGCAAGTTCTGGCTGAGCGAAGTTAGGGCTTACCCGATTTTTTGCGGACACAAAAAAGGCCATCCCAAAGTTTATTTGAGACAGCCTTGTTTATTTTATGTGCAAATGTAACTGTTATCCTAAATAACCATTCAGAATTATTTCAGCATTTCACCTTTTTCGTTGAAAAACACAACGCTTTCGGTTCCGACGGCATCAACCAAAGTTACTTTATAAGTCTTTGCGCCATCTTCTGCCACTTCTACGGCTGCTTCCTTAATGGTGGATTCAGCATAGTCTTTTTTGATGGCGTCCTGAACTGCCTGCGGGAGTTCCTTTATATCAATCGGTTTAAACTCGTTCACCATTGCAACGATTTCAACATCTGATGCCATGTTGTTAGCGAATGCTACTGAACTACCTAATCCCATTACCGGTGCTACTGCAAACAATACCTTTTTCATAATGCTAATTATTAAATTGTCGTTAAACATCTTATCGTCTTACGCTAAAGAATAGATAATCACCGTGCCAAATAAATGGATATTTATCATATTGCTGTAAAACAGACTCTTATGAATTATTCATGTTGCATAATGCAAATGTCTGATAGGCATTTTTTCTACAATGATGTGGAATGCGATACACATGGCCACACATGGTCTAACGACTGTGAATAAGAGAGTTGAGACGTTAAAATCATGCAGACGGCATGCGAAAGGAATCGTAACGAAAGTAATCTCTCCATTACGGCTCCTGGTCGTTATCCTTCTACTGTTAAAAGGTAATATCCAATTTCACCATGAATGTTATCGAACGATAGCCGCACTCCTTGCTCAACAGGTTGTTCACCATAAACCGGAAAGCGACTCCCTTTGTCACTTTCACGCCGAAGTAATTGCGTATATGTTCGTAAAGGAGATGGCCCATTCGCTGGGATTTGAAAATACGACGTTCTTCACCCAATTCTTTAAACGGTTCACCGGCTCTACTCCGCAGGAATATAGAAAGCATTAATCTGCCAGATACCTTTTCATTCCCGGTGAGTACTCTGTCCGGTAGTTTCCGCAACTGTCCGTATAGATAATGAAATTGTCAATTTCCGGATGCTCTTTCTACAACTGACGGGCTTTGCGGCTCCCCAACGTCATAAAGGCCGTTGCATAGGCATTAGCAAGCATGCACTGATGGGCAATAATTGTAGCACTCAATATATCCTTTTGAACCGGATATCCTGTTATCGGATTGATGGCATGAGCGTATTTCCTTCCATCTTTCAGATAGAAATTACGGTAGTTGCCGGAAGTTGCGAGTCCCAGCCGTTCCGGCAGTTGCACAATTTGTTCAAGCTCGGAGTTTGTTCCGGTACTGTCATCCTTCGGTCTGACAATGCCAATGCACCAATTCCACCCTTGCGGGTTCTTTCCTTTCGCTATCATTTCGCCGCCGATGTCTATCATATAGTTCGATATGCCTTTGCGGTCGAACAAACACGCGATTATGTCACAGATAGTACCGCCGCCGAGCGCCGAGAAATTGAGCAGGATGCGGGGATCGTCTTTCATCACACGGTTGCCCTGTAAACGCACTTTCCGGAAGCCTACAAAGTGGCGGATACTGTCTACGAGTTGCGGAGTGATGCTGTCGAACTTTGTAAAGCCAAATCCCCACAGGTTGATAAGCGGTGCACAAGTTACGTCAAATATCCCGCCTGTTTGTTCCGACGCTTGCATGGCTGTGCGGAAAGGATTGCATCAAGTTATATATCTTACGATGTTTTTTGTGCCAAGTGTATCTCTATGTAGAATACATTTCTAATTAGCTAAGCGATATATGAAACTAATCTTATCGAAAATTTTGTCCGTATCTTCTCCGACCTTTGGGTTAATCAGTTCAGCATATATCTGCATAGAAAAGATTGATTTTGTGTCCTAATACTTTTGTAAAGTTTCTTATGGCACGCCTTTTAATATACCCGAAACAACAAAGGTATAATGTCCGATATGAAAAAAAAGCCCGGATTTTTATTGAAGCGAATCAATTCTTTTATTATTTTTACCTTTCCTTCCATAACCAACGTGGTGCGCCGCTGCGCCCTGCAGCTGCTCATGTCGAAACAGAAAACACCTGGACAAGCAGACGCTGAAGGAAGCCTTACAGAAAGAAACACAGAGAATGTGAAATTATTACGTGGACTCCGACGGACCGCCCTGCTTGTGTTACCGGCTGCCTTGCCCGGGATGAACCTTTGAGATGCAACCGCCAGACAAAGGGGAAGAGGAACACTTCCATACCCGTAACCCGGCAGGACAGTCTTATGCCAGGGACACAACTATAGAAAAAAGGACAGACCTGATAGTAAGATGCGTTTGGCAAAAAAGGAAATGATGAATATTAATAATAGAAAAAGACATTTGTTCCGCAAAGCATACGCGGATATGTACATAAAAAAAGAGAAATATCTTCAAAAGGAGGATTGTTTTCCAGCCCCCCCATTACTTGGTAGTTTTTAGGAGATAAAGCCTAAGGATATTTTGTTTTTCTCACTTGAAAACCTTTTTTTGCATAACAAAAACGTCCTTTGAATGTATGCAAGATGAAACAAGCCGCTGAATTTCGCTCGTTTCTAAATAGTTACCTATTAAATAAAAACAACAAGAGAACTGTTTAATTTTCAGTTAGATAGCAAAAGCATTGTGTTTCGCCACGTAACTCGTCAGCGGAATAGGAAGACCGATTTGTTCTCCCAATTTCTTTAGTTTTGAATTCACCACTGGGCTGCACTCTTGTATTGCTTCCGTTCGTCCGCTTCTGCGTCGAGAATGATCGGCAACAGATAGGAAGAACCCATGGTGTCGTATTTATCTATGATTTCTTGCATGGGCTTTTCCCATTTGATTAGTAGCTGTTGGTTGGTCTTTTTTCTGCGATATGATAAAAAACCGTTTTGCAGATTACTTTTCTTTAGATAAGCCATATCTATAAATGACATTCCCCGAGTATAAAAACTGAACATAAATAGGTCTCTTGCATATTCCAAAGAGGAATCGTGGCTTAAATCCATATCGCGTATCTGCCGGATAATTTTGGCCGGAACCGCCCGTTTTATAGTTTTATCTATGCCTGTATATACATGTTTAAACGGATATCGCTGTATGACCAATTCTTTCTCTACGGCACGGTTATACATGGCCCTGAGATTTCTCATGTAATAAGAAGTACTGTTCGGACAAATGTCCTGAGATTTTAGATATTGTTCATATTCTATCATCAGATTGGAGTCTACGTTGTCGAAAGGGATGTCCCTGTCTCTCTTTCGGGAGTGCATGAATCGCTTGAAGCTATTGAGTGTAGTGGTATAAGTTTCGGTGGTGCGCATTTTCCCTATTTGTCTCAGTTGTTCAATGAGATTCTCACAAAAAGACACAAAGTATTCGTTTACAGGAGGAGCGGAATAATATTCAATGATTTCGTCTGCTGTATATTTGTATCCAAGATTCTCAAATCTTATCATGATATCTTTTAGACGTGAGGTATCTTCTTTTATACATTTTTTTAAAGAAACCAAATACCGGTGTCGGTTTTCTCCGGTCTTTGCCGGTATGATTATTTGGGAGTTGAAAATATCCCACTCATCAGGATAAATCTTGTATCCTGAATTTATCTGTCTTGCTACACGATTATGAATTACTTGATAGAACAAGGTTCCCGCTTTTCCTTCTATAGAGGAATGTCGATACTTTATTTTCAATGATGCCATTTTTTGTTTAATTAATATTATATATTCTCCAAAATAAATATTTTGGTGTATTATATGGTTAATAACCAATAAATTAGACATCTGTTTAATTTTGATTATAGTTGGGTTTGTATCAATACGGCGAAATACTTAGCTATTATATATCAGTGTAAATAAGGTTGGATTTTACTCTTTTTTTATTTCCGTTCTTCCCTTTTCCTTGTTTTCTGCCTCCTCTTGTGTGCTTTTTCATAGCTCCATCTGAGACCCTTTGTTTTTGAACGGCAAATTTATGTCGGTGGATGGATATGAAAGAGTTCCGGTCTTCGCCCTTTGTCCTGAAAAAAATAACGCCGGACGGCTTCGCTGTCCCCAACATTTTTTGTCGTCCAAAACTTTTCTAAATCCCTCCTTCCTTATTGATGCGTGCCGTAAAAAAAAAGGCTCATTAACTCAGATGGGGCATGAAAGCTCAAAAAAAAGTCGGCAGAAAGAAAAGGCTATCCCGGAAAGGGGGTTTAAAAAAAGGTCTTTAAATCTAGCTGAAGCATAAAATTAGAAGTTTAACCCATTAAAAATGTGACGTATGATTACAGTGACAGAACAACTAAAGAATGTGTTTGAAGCCAACCCTTTGTATTCAAAAGAGGGGCAGGGGCTTAATGCGGAAGTTATAGCGAGATTTTTTCTTCCTTTCTCTTCGGCGGTATGGTTGGTAACGGAAGCTGAACAGCAGGAAGACGGTGACTGGCTCTTTTTCGGCTATTGCCATATTCAAGAATGGGAATGGGGGTATGTGCTTCTTTCTCAAATTCAAGAGGTGAATGTTCGTGGGTTGACCGTGCAGCTGGATAAAGGGCTGAAAACCGGTACGACGGTAAAGGATTGCCTGAATTGATTAAGGGGTAAACGGAATGTTGAACTTAAAAACGGAAGTTATGGTTTACGAAACGAATTGCACGGAAATAACACAGGATAAACCACGTTTCAAGAGCCGCAGGGACAGGCAGAGTTTTCTTTGCCCCCAGCATTGCCGTGTGGATTTTGAAAAAGGGACACTCACCATACCGAAAGCCAAAGATATTTCTGCCGTACCGCACCGCAAGTTCAAGGGTATGGTGAAGACCGTTACCATCAGCATGACACCTTCGGGAAAATACTTTGCTTCCGTATTGGTTGATACGACCATTCAAGAACTTCCGGCATCAGCGATACAGGGCAATACGACTTTGGGCATTGACTTAGGAATCAAATCACTCGCTGTATGTTCTGACGGACGCACGTTTGACAACCCGAAGAACTTGCAGAGAAGCCTTGACCGCTTGAAGCTGTTACAAAAGCGGTTGAGCCGCAAACAGAAAGGTTCTGCCAACCGCAACGAGGCTCGCATCCGTGTAGCTCGGTTGCAGGAGCGTATTGCTAACTGCCGTGAGGATAACCTTCATAAAATCACCCACGCACTCACGCACGACAGCCAAGTGCGTACCCTCTGCATGGAGGATTTGAACGTGAAGGGTATGCAGCATAACCACCATTTGGCGCAAGCCGTAGGTGACGCATCTTTCGGGATATTCCTGATGCTGCTTGAATACAAGTGCCGCTGGTATGGTGTGAATCTCATCAAGATAGACCGCTTTGTCCCAAGCTCGAAGACCTGCGGCAAATGCGGCTATGTGTATAAAGGATTGAAATTGAACGAGCGAAACTGGACTTGTCCGGAATGTGGCACGCATCACGACCGGGACTTCAATGCCGCTTGCAACATCAAAGAATTTGGCTTGAAAGCCCTACCCACGGAGCGTGGGAAAGTCAAGCCTGTGGACTGTCCTCTTGTGGATGACCGACCTCGTGTCCTAAAAAGCAATGGCAGGAAGAAGCAGGAAAAGAGAGGAGGTATTGGTATCTCCGAAGCCGCTAAATCTTTAGTTTAGCGGTAGTTCACCTTCTAGTCAAAGGGAGCAACAACCGTTCCAGAAGTTCTTTCTTGTTCTCAACGGTCATTTTGTTTCTTCCTTTGGCTATGATTTCAGCAGCCAAATCGCTTTTACGCCCGGCGATGTATTTTTGTCGCTTTCCGTTGATGACTGCCTCGATACGGAAATCATGCCGGGTGTTTTCGATGATGTTGATTTCTGATACTAGAAAGCCATCCTCTGTTTCGTAGGGTTCAACGATGGTGGGCAGGTAGTGCTTCATGGTTTCCCCTATGAGCGGAGATACCAAGCCGGAAAGATGCTCTTCGATGCGGTCTTTCCAATACTCATCGATTTGATAATTGGTGGCATAATCGTAGAAATGGCTGATGGCAAGGCTGACTTCCTCGATTATTCTTTTCGCATTCTTTATTCCGTTTTGTCGGGCAAATTGCAAGAGGTCATCTTCCGTGATGCCGTTGTCTTTTCCCGAAATATTCATAGAGTGTACGTTTTCATAGGCCGCACCGTCTAAATTGGTGGTGAATGTCATGTCGTATGCAGGGGTGATGTGCCATGTGCCGTTTCTTTCCATCAGGAAAGAGAAATTCTTGATGTGGTCATCCACGTTGCCACCCATGACATTGAATACCATCCGGCGGTACAGTTCAGATTGCTCACTTGCCGGGATGCTCAGCTTTCGGCAGACTTCAAACAAATCCTCATAGCTTGTTGCGTCCGGATTCATGGCAGCGAGCGTCTGTGTATGTATCTTCTCTCCGTTTATCCTATCGTAACGCTCCGTCAGGAAGTGATGTTTCCCCTCAATTTGAATGAGTCGGGAAGGCATCATCGTAATCCCGGCTTCTTTTGCCAACTCATAATATACCATTTCCATTTGCGTGAACGGAAAATCGTCCCCTTCTGCAAACTTCAATATGTAGTAGGTATAGCCCTCCGGCAAAGGAACTTGGCCGGAACGTATATCATGTGTCGTTTCATTGATGGCGATGATGGCTTTCGGGTGCTGTCCTCCGGCTGATGTCCCTATCTCATAGATACTTTGCAGTTGCAGTGCTTCATCATCTTGCACGGATATTTCCTCCCGTTCCTCAAAGATACGGCGTGCCGGTTGGTATAAACTCTCTATCCGGAGAGTAGAAGAGGATTCCAATCCCGGTGTGGCCGGAATGAACTCAAAGGCTCCCATTCCCCGTTTTCCGATGAAAGACAGTTTATCTACCGGCGTGAGTTTGCGCTTGGGGATATGGTTTTGTGCCGCCCATTGGTCGAAGACCATGTTACCCCACCGGTCAGGCAATGAATCTGCCAAGAACGGTGGAAGACCTTGATAAATCTTTTCTCTGTTTCCGAGTATGGGCATACCCTTTGCCGTCGATCCTTTGACAGAAGCGGTCAGTGGGGCGATTTCCACTCCTTTCTTGATGAAGTCCGGATGATAGTTGAAGACGGCTCTTTTGCTCCTTTCGTCCCAATAGAGCTTTCCGACTTCTTCCCCCCATAACATAACACTCACAACATTATTTTCCATGTCTTATCCTTTTCGGCTTTTTATTCATTATTTGTTCCATAGTATAGGCTGAAACAGGTATTTCCGGCAGCAGGTCGTCCATCTGTTCCAGACAGTCCACTACTCGCAGCAGGGCAAGAAAGTTGCCCATATTGATGTTATAGGCCTTCCCGTTCTCAAACCGGCGCAAGGTGATAAGGCTGACACCGGCTTTCTCGGCAGCCTCTTTTTGGGTGAACCTATAGGTTAGTCTGTATTCCTTAAATCGCCTGCCCGGTTCCGCTATGATTTCCGGATTGGCCATGGCTTGGGTGATGTGATTCGTTGTCATATCACAAAGGTAAATATATTAACTGTTAAATCAAAATATAATAGATAATAATTAATATATTTACTATTATATTGAATGTTGCGAGATGTCGTTTGTGTGCTAATCCCCCAATTCCATGCTTCGCTTATTGCCGCCTATAATCGGGCTTTGTGCGGGCTTTATGTCCTGAATGCTTTTTAGCACTTCCTCCATTTGGAAGATTTTGGCGGCAGCGATGAAGGTGGTGGCGGATATATCCGGCTGGAGGATTTTCAGTACCTTCTCCGATGGCTGATATCCTTTCATCTTCAGTTCCAGGATGGCGTTGAAGTCATCATTCCACATAGCCTTCATGAAAGCCTGCTCTTGTTCGTTGGCAATGTCCGGCATTTGGATGGTATGCAGTTGCCTGCCGAACAAGAGCAGGTTTTTTCCGATAAAGTCGGCGTGTTCCGGTTTGACCCCGCAATCCTTGGCAGTCTCATGCCAATGCGATACGGTTTCCTGTTCCTTTTCGATAATCTGTTTGTGTTCCCGGATACCCATGTTCTCACCCACCTTTTGCAGATCTTCCATCGTGAAATTGTCTTGTTTGCCGTTGAGTGACAGTTGGTGGCGGTTCGTCCATTTGCCGCCCGGTGTGTATGAGTAGCAGAGGTCGTATGCCGGTGACAGTTTCCACTTCCCTTGTCTATCCATCAGGAAAGAGAAGTTCTTGCTATGGTCGTCATGGTTCCGGCCCATGACGTTGAACACCATTCTTCGGTAAAGCTCCTCTTGGCTGGGATAAGGCAGGTTCATTTGCCTCATGATGCGGAATATCTCTTCGTATGAATGGCGCTGGTCACGGTCATAGTGGGCAAGCCCGGCCAATGTCTGTACATGAATCTTCTCTCCGTTTTCCATACGGTCAAAACGGCGTGTCATAAAATGGCATGACTCTTTTTCCTGAAGTAACCGACATTCCATCATATCGATACCACAGGCTTTTGCCATTCGGTGATAGGCATATTCGATGTTTCCTATTCCTTGTGGATTGTCCGTTATCTGCGTGTGTTCGCTGTATTTGCCGCCATCAAATTTCAGCAGCCAATACCCGAATCCTTCAGGGGCTTTTACCTGCCCGGAGCGTACCTCTCCGGTAATATCGTTATAGGCGATGATGGCCTTGGGCTTGGCACCTCCGGCTGATGTTCCCACCTTCAGTATATCCAAGGTATGTTTCTTCCTTCCTGGCGCAGTTGGGTCTGAAAAGCCATCCTATCTGTGAATACGAATTGGGCAAGCTCTGTCAGCTCCTCGATATGGAGGACCGATGATTCGTTCATGCCGTTGATTGGCGAGGACGGCTCAAACTCCGTTGCGCCCATGCCACGTTTGCCTACATAGCAAAGCCTGTCTAAAGGGGTTATCTCTTCTCTCGGACAATCCCTTGCTGGCAAACCATTCATTGATGATCTGGTTTCCAAAAGTATCCGGCAGTGAATCGGCAAACAGTCCGGGCAACCCCTTGAAACAGTCGGTGCGGTTTTCAAGGAACCGGTAGGGTGTGTTCCTGTATTGGTCGATGGGCATGATGATGGGAGAAATGTCAAGACCGGAGCGGATGAACTTCCGTTCATAGTCGAACAAGGCGGCATTGCTTTCCTTTTCCCAATAGAGAGAGCCTACGCTTTCTCCCCACAGCTTTACATCTACTATCAAATCATTCATGGTTATCTTGTTTTAAATGGCGTACACGGTAGCGTTTCTTCCCTTGCAGTTTTTTGAGCTCTATCGGGCTGACCCGGATTTCCGGTACCGGTTGCTCCAGGTTCTCCAGCAGGCCGAGCGAGCGGAGTACGCTGATGAACAACAGCAGCGATACCGATTTGCCCTTCTCGATGTTCGCAACGGTCAAGGGGCTTACACCGGAAGCCGTTGCCGGTTCTTCCTGCGTGATACGCTGCCTGATACGTGTCTCTTTGATGCGTTGGCCGATTCTCATCAGCACAGCCGGATTGCTCATTTCATGCCACATGGTTGTTCCTTTTTTGCAAATATACAAATAATCCATGTAAATGTATAGATTAACTTGAATATATGATGTTAATCTATATAAATATAATGATTATAGTTGCCTTGTCTTTTCTTGAATTAAAAGCAAATAAAATCACAATGTATTGTGAATATGAAAGAGATAGGAAAGATTATTAAAGAGCGTAGAAAGAGTTTGAAGGTCAATCAGCTGGAACTCTCCGAGCTGGCAGGTGTGGGCATCAATACGTTGGTGGCCATCGAGCGTGGAGAAGGAAATCCTAAATTGGAGACACTGCTTTCCATTCTTGACACGCTTGGGCTTCAAATGACTATCGGATTGAAAAGTTGAATTTAACTGTTAATTGAAATGAGACGATGTGAAGTTTATTTGCACGGTATTAGAGCCGGGATGTTGACAGAAGAGGATAATGGAGAATATACATTCACCTATGATTCTTCTTATTTGGAAAAAGAGGATTATCCATCGGTCAGCTTGACTCTTCCATTACGTGAAGAGCCGTATCGGTCAACGGTCTTATTCCCGTTCTTCTTTAATATGTTGTCGGAAGGTGAAAACCGGAAACTGCAATCCCAATTGTTGCACATCGATGCCGAAGATGACTTTGGCATACTGCTGGCCACAGCCCGCTATGATACCATAGGTGCCGTAACCACTAACCCTGTATTGCCATGATGACTTTGACGGTTTGTCCTTCGACATTGGCCGAGGGATTCGATACTTATTCTCTTGCCGCACGAAAAAAAATGTTTGACGATAAAGCGGTGTCTCATTATCTGAGAGTGCCAAGCCCTTCGACAAACAGTGAAGAAGCCAATGAAGCCATACGGAATGCAAAGCGCATCTCATTGTCGGGCGTACAGCCCAAGTATTCGGTCATTGTTGATGAACAAGAATCGTATCTTCGTTATACACAGGAAGGCGAGCAGGGAGCATATATATTAAAGCCGTGTCCCAGCAGTTACCATATACTGAACCGGGATTATTGCGCTGCCAATGAGCATTTGACCATGCAAATTGCGGCACAAGTATATGGAATAGAGACGGCGGCCAACAGGCTTTGCTTTTTCAGTAATGATGAAGCCGCTTATTTGACACGGCGATTTGATGTTCATGACGGGAGAAAATATCAGCAGGAAGATTTTGCGGCATTGATGGGATATACGAAAGCGAATGGAGGGAGTGACTATAAATATTGCAATGGCAGCTATGAAGAGTGTGCGGAGGTAATACAGAAATATGTAAAAGCTGCCCGGATTGATTTGCTTCGTTTCTTCAGGCTGATTGTATTTAACTTCATCTCTTTGAATGACGATGCGCATCTGAAGAATTTCTCTCTGATTAATAGAGGAAACGAATATCGGCTTTCTCCCGCGTATGACTTGATAAACACCTCATTGCATTTGACTGAACCCCGAATATTCGCTCTTGATAAAGGATTGTTTAAAGAAGGAATGAATTTGGGTGATACCCATCAGGTAGGGCGGAAGGATTTCGAGGAATTTGGACGACGCATAGGGCTGGGCGGTAAATTGATAAAGCGTGAGCTTGATGAGTTTGTCAAAGAGAAATCATTGGTGCAAGTATTGATAGACCGTTCCTTTTTATCGGAAGAACTGAAAAAGCAATAATAGGATGTCTATGGGGTACAGGTGTAAGACGCTTTCTTTCTGATGAAGGGCGGATAAAGCATTCTTCAGGAAAGTACTTCTTCTTTTCCCATGCCGGTCATACCGTTAGAACTGATTGATAAGTATGATGCGTATGTTGGCCGGTATGTCTATCTTTGTGGCAATGAAAACAGAGAGAGGATTGATTTACGCCTTGTTTTCCGGGACGGAAAGGAGATTGGCACGGATGATCTGAATCTGTATTATAATTGACGTGACGGCCTGAATGTCCCCCGGATGAATTGAAGTGCACCCCAAAAGTTAGACACAAAACTTTTGGAGTGCACTTCAGAATGTTCGGGGGATTTTTTTTTTTTTGGGCGTTCCCGTGGGACGGTCGGGCTTTACGTTTCAAGTCCTCGCCTAAAGGCTGTGGGCTTTACTCTGCAATCCCTAACGCATGGCTGAAAAGTCCTCTTGCCGGTGTTCTTCTTCATACAGCCTCATGCGTTCTTGTAATGCTTCTTTTAAATTGTCGCTTTTTTTCAGTCCGAGTTTGGCACGTATGTTCGCTCGTTGGCTGGTTATGTTTCCGCTACTCCGATGTAATAATTCGCATATTTGGCTGACGGTCTTGTCTTGCAGTATTAAACGGCAGATGTTTAATTCGGACGGGGATAAATAGGGATATATTCTCCTGATCGTATCAAGTTTACTTTTTTCCTTTTTCTGGTGTGCGGCAAGGGCTGTAAAAAGATTTTCTTTGGATTGTTCCCCTATTATGCTTAACAGGGAGTTTGTCTTTTCTTCCGGGTTATTCTCGCTTAACAACTCGGCGAACGCGAATAGTTCTTCCCTTTTCATTTGGAGACGTTTCAAAAGCATTTCCTCTTCCTCTTTTAGCAAGTTGCTACTTTTTAGCAAGCTGCTGATATTACTGTGTAAGGATCTTCCTAATAAGGGGATCATGGTGTATATGATGATGACCAAAGGCAGATAACTGTATAGGAACGGTTCGTCGGTGATAAGTGTGCAGATTGTATAGGAAGCTATGATAAGGGAGGACAATAGGATGGAGATATTACTCATATAGGCACAGATGGAAAGCATGGTAAATAAGAGAGAGATAGTAATGTTACTCATTATCAATGCTCTTTGATAACTATATTCATATCCGCTACATATTGAGCAATAAATTATCTCGATAAAAATCTCGATATGTATGGCTATCAGTATAATGGAAAAGGTCGTGGTCAGATTTACTCTCTTTTTAAAATAAGCGAGAGTGCACATAATGATAAACAGGAATAATACGCTGTTAATATAATAAAACTGTTCATTGGGAAATGGAACTGAATATATGTATATGGGTGCGCATAAGGCCAGCATGAGCAGGGATAGATGAAAGACACGTTTTTGTTGATACGTTATTATCATTTCTCTTTCTTTTTTGTCGTAAGTTTGAGTTTTTATTGAACTTAGAAAAGTAGTGGCTTTTGTGCTGATTTTCATGTGTTTTATTGTTTTAAGTGTTATTAAGTATAATGTTTCCTGCAAAAATAACTGTTTTTTTTTTTTTTATGTTTAAGTACTTTTCTTTATGATGTTAAGTGTTTTTAATTGTTGTGTAAGCGTGATTGGCTGCTGTGGTAAGTGTTGTAGCTGTTGTGTGGTTGTCTTTTTAAGTATTTATAAGTTTAAAATACTTGTTTTTTGCTTTGGAGGTTGGTTTATAGGTGTGTATTTTGCGGTCGAAATTCAAGGGGTGTAAAAGCCTGGGTTGGGATTGTCATATTAACAAACGATTAAATGACGAAAAGATGTTTTTTTTATATTAAATGTGTATTGTTCGTGCTCGTGTTGAGTATAAGCGGAGAAATATCCGCTCAGGAGAAGCGTGATTCGGTAAGGATCTATTTTCATCAAGGAAAGGTAAATATAGATACATGTTTACTTGACAATGGGAACGAGATGGAGCGGTTTGCTAAAATCTGTTCCGCATTGAACGACTCCGTCCGTCTTATCAGGAAAATTCAAATAATAGGAGGAGCTTCCCCGGAAGGAGGGGGGCTGTTGAATGGAAGGCTGTCTGAAAAACGAGCAGAGGTTTTGTGGCGGTATATATCACCTTATATAAAGATTCCGGTATTGGAGAGGGATTTTCATTTTTCGGGAAGCGACCCGGAACGGACTTATAACGATGGTGAGAGCGGATGTGAATGTTCCGGAGAGGGAGGATGTCCTTCGTTTGTTGGAGAAGATCGTCCGTTTGGAAAACCAGGACAGCCCTTATTGGGGGGGGAGAACTGAAAAGACTGAAAGGGGGGAGGCCATACTCATATTTGTATAAATTCCATTTTCCGAAACTTCGTTCGTCGATGGTGAAAATATGCTATGATAGTGATCCGATAAATCCCGTCAGAGATACGGTATATATACATACACGTGATACGTTGTGCATCCGTGATACCGTTACCGTCATAGCTCCGGTAAAGAAACGGCCGTTTTGCATGGCGGTGAAAACAAACTTGCTTTATGACGCTGTTTTGATACCTGACATCGGGGTTGAGTTCTGTTTGGGGAAGAACCGGTCTGTGGCCGGGAATTGGATGTATGCCTGGTGGAAAAGTGATCGGAAGCATAATTATTGGCGTATCTATGGGGGGAGATGTGGAGTTGCGCCGCTGGTTCGGTCGGAGAGCGGTGGAAAAACCGTTTTCCGGGCATCATGTCGGATTGTACGGGCAGATCGTCACCTATGATTTCGAATTGGGTGGGAAAGGTTACTTGGGGGATAAATGGAGTTACGGGGGAGGCGTGGCTTACGGCTACTCGTTACCTGTGGGACATCGGTTCAATGTGGATTTCACGTTGGGAATCGGCTACCTTGGAGGATCGTACAAGGAGTACATCCCTTTGGACGGTCACTATGTATGGCAGACCACTAAAAACCGCCGCTGGTTCGGCCCGACCAAGGCGGGTATCTCTTTGGTGTGGTTGATCGGGCGGGGGAATTATAGCCGGAAGAAAGGAGGCAGGCAGTGATACGGATACGCTTTAGTCCCGGTGTTCATATTTTTATGGATAGGACTGACGGCTTGTGAGCATAAGGATTTATGTTACGATCATCCGCACTTTGCCACGGTGCGGGTAATATTCGACTCGGACCAAGATTTCCAATCATGACAAGCCTGAAGGCATGAGGGTCGTATTTTATCCGACCGATGATGAAAGCAACACGTGGATATTTGATTTCCCCGGAGGAGAGGATGGGGAAGTGGAGCTCCCCGAGAATGATTACCGGGTAATTTGCTTCAACTACGATACCGACGGGATGGTTTGGAAAGAAAACGGCAGTTACACGCTTTTTACTGCCGATACGCGTGATGTTCGGTCGCCGGATAACCGGACAATGGCCGTCACCCCACCCTGGCTGTGTGGCGACCATATAGACAGAGTTATCCTCAAGGACATTCCGGGAGGAAGCGCGGAGATAGTACGGCTAACTCCCGTAAACATGGTATGTCACTACACGTATGAGGTGAACGGTCTTCGGGGACCTGGATAGGGTGGCGGATTTGCGGGCCGCTCTTTCCGGCATGTCCGGCTCGCTTAACATGTCCGGCGACAGTTTGCCCGCCGGTCTTTCGGAGAGCCTGCTCTTTGATGGAATGGTTTCACGGAATCAGATTATAGGCGGATTCTATACGTTTGGACATTCCGCACTTGAAGGAGAGCCCAATGTTTTCCGGCTGTATCTCAAGAACCGTTCCGGCAGCATGTCTGTATTGGAACAGGACGTGAGCGACCAAGTGCATGATGTCCCGGTAGCGGGGCATATCGGTGATGTGCATCTCGGTGTTGAATTTTGATTATGAGGTACCATCCGAGCCGGGAAATGGCGGTCCGGGATTTGATGTGGACGTTGATGATTGGGATGATGTGAATGTGGATATAGTGTTGTAAACGGATATTTGAGTTTTCAGTGCGGATTGGATGCCGGGTAAACGCTATGTCAACTATTAAGTAATCGAGTTTATTAATTATATGTATCAATTTGATTTGTTTTTATTTATGAAAAAAAGTACAGTAATGCTTTGGGCAATCTTTGGAGCGCTACTCATGGGTTGCTCAGACGAGGAGATTGCGAATGTGGAAACCTCCTCGCGGAATGCGATTGGTTTTAACGTGTTAAGTAATGCGGCGGAAACGAGGGCTACCCCTACTACCCCCTCCAACTTGACGAGCACCGATTTCGACGTGTTCGCTTTTACGGCGGATGGTACTGCCTTCATGGGAAAGGTCGACACGGAATATGGACATGACGGAGTGAATATCGTGTACAAAGATAATAAGTGGGATTATAAAAATGCGAACGACCTTCGTTATTGGCCTTCCGAGGCTTTGGACTTTTACGCGTTCAATCCCGGAACGGTTAGTGAAGACATGTTGGCGTTTTATAGGTGGGAAGCCTCCGGGACTTCTCAAAAGATAAGTTATACCTGCATCGATGAGTATGACCAAGTAAATGAGAATACGTGATGATAATATGTTTTACTTATAAAAGATTGTTATGGGTATCAAACCAGGACCAAAAAGGATTGCAAAATCTACGGGAAAACCTGACCGTCGTCAAAGAGACAACAAACAGACTCCAGGGAATACACCATCTTTGAAGCCCCATATTCATAAGAAGGGGGATTAAACTCCAAATAAAAACGGACGCCCTTGTTTGGCATCCGTAGAGTCAATTGTAAATGCTCATACTTTAAAACCTTGCTGCAACAAGGTCATGAGTTTTATCAAAGCTACCGTCATTTTTGGCACTATGGCGGTGGCTTTTTTTCATAACGGTAGAATAATATTTTATTATATATTATTGTTATTTTAATATGAAAACAACTCTTTTTAATACTTGTGTTTTACACTAAAATCCTTCCTTCACGATCCGTTTGATCGGGAGGAAGAATCGTTCGATCAGGCGTAATTCTTCCGTTACGATCTCCGCAGAGGCTTGCGTCTCGGGCGAGACGGGCAGTTCGATACCGTAATTGGTTCTCAGGCCCTCGGGAAAATCGATATCCGCCGTATAGTACTCGTCGGTAGGGACCAACGAGATATTCGATACCACGCCGTTTACCACGCCAAACTCCTGATCCGGGAAATTGGAGAAACGGACGATCGCCCGCTGGCCTCTCCGGACTTTTCCCGAGCGTGCTATCGGTATGCGCACCTTCCCCACCAGCCGGCTCTCGCCTTGCGGCACGACGGTGAAAGCCACCTCTCCTGACGGGATATACTTGGTTCTCGTTCCAAGATTACTTGGTGAAGGTCACGGCACCTTCTATCGGGGCGATCAGGCAATAACGCAACCTCCACTCGTTCATGCTGTTCAGCAACTGCTCCCGGGCGGTCTGTAATTCCTGCTGTAGCGTGAATTCTTTCTCGCTCCGCTCCAACGTCAGATCCAGCAAGGATTGCTCTTGCTCCCCGATCTGTATCCGGAGGTTCTCGGCCGAGGCTGCCGCCCCTTCCAGCGAATAACGGCTTTGCAGCAGGGAAGCCCGTGCGGTCTCATGCTCGTAGGAGGAAATCACGGACCGGCTATACAATAATGAATCCCGGGCGTATTGTCGTTCCGCCAAGGCGAATTGCTCCGAGAGGGTCTTGCGCTGCCGTTCGGTCTCGTTATAGTAAGCCTTATACAACGCTATCTGCTTGCGGATGGAGGCCATTTTTTGCGGATAATAATCGATCTCCCTGTAATTGATGCAGGCATGGAGCGCCGACAGTAGCCCCGAGTAAGCCGCTTGCATATCACCCGGTGACAGCTCTTTGTACTTTGATAATGCCTTGTCCAGGCTATCCACATTCACCCCGGATCGTTCCAACGCCTTCTCTAGGTATATGGCATCCTTCGTGTTGGCGTGGTTCTCTATGACCGCCAGCCAATCCCCCTCCCTTACCGGACGATTATCTCTCACGAGCAGCTCCTGTATCTTTCCCGCCGCCCGTGTCACCACTGCCGTGGCGGGATGTTGCCCCGTCAATGTCATGTCAGCCGTGATCACGTCAGGATACTTGAAGAAACAGCTCCCCACCAGCAACGCCACGACCACGAGAAACAACAGCGTTATCCCCCACCGTACGATCCAGGCCGGCACTTGCCCCATCACCTCCTGTACCTCCTCGCTCCTCAGTTCTATGTCCTTACCGGAATCCCTCTCCATAACTGTCACTTGTCAACTATCAACTCCCCAATTCCAACCGGTTCTTTACCAATTTATAATAAGTCTCCCGCAAGGCTGTGAGTTCTTGATGCGTCCCTTCCTCCACGATGCGTCCCTTGTCCAGCACCACGATCTTGTCCGCGTCACGTACCGTGCTTAGCCGATGGGCCACGACCACCACCGTCCGTCCTTTGTAGAAGGCGTGCAACTGCTCCATGATCTCCCGCTCGTTGTTGGCATCCAAGGCGTTCGTGGCCTCGTCCAGGAAGATGAAGTCGGGATTCTTGTACACCGCCCGGGCGATCAGGATCCGTTGCCTCTGCCCTTGGCTCACTCCGTTTCCCTCCATGCCTATCTTCGTATTATATCCCAACGGGAGCGAGTCGATGAAATCCCGGATATTCGCCACCGTCACGGCATGCAGCAGGCGTTCCTTGTCCACCACCTCCTCGCCGGGGGCGATGTTGTTGGCGATCGTATCCGAGAAGATAAAACCATCCTGCATGACCGAACCTGTCTTACTACGCCATACGTGGGGATTCAAGTTCCTGAGGGAGGTATCGCCGATCCTCACGTCCCCCTTGTTGGGGTTGTAAAAACCGAGAAGGAGTTTCACGATCGTCGTCTTCCCGCTCCCGCTGGCCCCCACGATGGCGGTCACCCTGTTATGGGGTATCGTCAGGTTGATATCCTCCAGCACGTAATCCCTGTCCGCCCCATCATAGCTGAAGCTGAGGTTTTCCAGCCGCAGCGTCCTGTCATCGGGGAGAACATTCAGCCTTATCCCGCCTGCCTGTTCCTCGTCCTCCTTCCCGTGTATCTCGCCGAGCCGTTCCGGACTGATCTTCGCGTCCTGCAAGGACCGTGAGAAATCGATCAATTGCTCGATCGGTGAGGAGAGCTGCCCCACGATGTAGGTCACCGACATCATCATACCCGGTGTCATATCCCCTTGCACGACGGCCCGTGCCGCGATGAAGGAGATGAGTATGTTCGTGGTCTGGTTGAAAAAGACCGCCCCGAGTTGCTGATATTGTTGTAACGCCAACCCCTTGATCCCTATCTTGAAAAGTTTTACCTGTATCCGTTCCCATTTCCATCGCATCTTGGTCTCGCAATTATTGAGCTTGATCTCCTGCATTCCGGTGATGAGCTGGAATAGGTTGCTCTGCTCCCCGGCCGCCTGCGAGAAACGCTTTACGTCCAGCTCCCTCCTCCATCTCATGAAGGCGAGTACCCACGTCACGTATAACCCGTTACCTACCAAGAAGAGTCCCGAGTATCGTCCGGGCGTAATAGGCCAGCACGAACCCGAACACGATGAAGTTGACGAAAGAGAAGAGCGTATTGATGGATGTCCCCGTCATGAAATCCTCGATGCGGTCATGGTCTCCGATGCGCTGCATGATATCGCCCACCATCTTGGTATCGAAGAAATGCAGGGGCAGGCGCATCAGCTTGGCGAGGAAATCGGAGATCAAGGCGATATTGATCCTCGTGTTTACGTGCAGCAATATCCAGCTCCGTATGAAGTCCACGGATAGCTTGGCGATAAAGATCACCAATTGCGATATAAGGATCAAGGTTATGAAACCTAGGTTGTTGTCCCGTATACCGGTATCCACCAGGCTCTGCGTGAGGAAAGGCAGGATGAGTTGCAGTACGCTGGCTGTCACCATGCCCAGCACGAGCTGTGCCATCTCCCGTCTGTAGGGCGATATATATCGGAAAAAGAATCCGAGGTTACGTTTCCTGTCTCTCCCCTCGTCCTCCATCCCGTAGAACTCCGGCCCCGGTTCCAGCAAGAGCGCCGTCCCGGTATCCTGCCCGTCCACCTTGGTACTGACCCAGCACCGCTTGAACTCCTCCCTCGTATAGGTGATAAGTCCCGCCGCCGGGTCCGCTATGTAGAACTTCCCTTTCTTTATCTTGTAGCAAACCACGAAATGCCATTGGTTCCGAGTGCAGTATGCAGGGTAGGGGACATTCCTTCTCCAGCTCCTCCACCGTGATCCGCACGCCCTGTGTTTGGAACCCGATCGCCTCCGCCGCCTCGCTGATACCCAGCATGGAGACTCCTTCCCGGGTGATGAAGGCTTTCTCCCGTAAGTTCTGGATCGAGTACACACGACCATAGAACTTGGCGATCATGCGAAGGCAGTTAGGGCCGCAATCCATGGAGTCCAGAGTTGGCGATATGTGGGGAAGGGTTTAAACACTTTTTACAAAGGATTAATATGACATAAATTGTTTTTCCCGATCGCTAACTCATAATTGGAGGGAGACCCTTAGCTTTTTAATTGTTCGTACCAACTGCCCAGAAAATAGTGGATGGCATAGGATCGCTCGATCTTTTCCTCCATGTCCGAGGAAACTTTTCCAGCCACCATCTCCATCACCTCATCGCGGGTTAATGGAGCCACTAAGGCAGACGGGATCAAAATGACCCGCTCCTGATAGGGACTATTCATATAAACCCGAGTAGTCATATAAGGCCCTGTGGAATCCATGATCGCTTGTGCCGCACGAACGGGATACTCCTCATTAGTGTTTGCATGAAAAACAGCATCAATCAGCTCTTTGAAATAAGGATGACCCGGTATCGTAGCCATAAACGCATTCCCAACAATATAAGGCTTGCGCTGCAAGATGCAATGTCCGGCAGGCTCCAAGCCCATGGTACATTCCACGTCCCGGAGAAGTGGATCAATCGGTTCCGTACACTCATAATCCAAATCCACATACAGGCCACCGAACGTATAAAGGATCAAGTAACGAATAGCATCCCAACGCTGCACGGCATAAGGAAATGACTCGTAAACCGGTATCAACTCAGGATAATGCATCGACAGGAACACATCGATATCCGCCTTCCTCCAAAAGCGATACTCCCAATCGGGATTCTGTTCCCGCCAGGATTTCGATATATGAAGCAAGGTATCGGATGGCCCTGCCGAATCCTCGTAGATCTGATGGATCACCCGGGGAATGGATCGACGCTCCGAGGTGTTCGTTATCTCCTCGCTCAACCGTTCCTTCAAGTAAGCCACCGCATCCTGACGCTCCTCGAAAACGCCCCGGGAATTATACTCCCGCATCTGTGAGCGCAAGTCGGCCTCCACGTCCGGACAGACGAATGTAGGATGGATGATCTCCCCGATCTCCTCGTTTGGTAAGTCCGCAAACGGGTAATCCGCAATGGGATGGGTCGCCCGGTCATAGCAACCGATATTGGAGATCAGGTTATAGTTCGGGATAACTGACAATCGATTATTGGACAAGTTGGCATAGGCATACCGGAAATCCCAACCTATATGACTGTTCCGGTTTACCAATCTGAAGTATTTGTTCCAATAAGCATGGAAAGGAGCGTGCGAGGCCAAGTGGGACAGATAGTCCAAACGCTCGAACCAATCGTATCGCTCATCGTTCAGTCGTTGGCATTGCCATGACCTTCTCCATCCGGCCCAGCCGCCTACATGTGTCAAGTTGGAGAAATAATAACTTCCGTCTCCTCGCTTATCGCCAAATTGATAATTGCTTCCTGCGATATGCCCGATGCGCTCATCCTTTCGATAATAGGCGAGCAAAGTGGAGCAAAAGCCGAAGAAAGAGGTGGAGGGAAGGCAATCATCCTCAAGCACGATTCCCTCCGGTTCCCGCTCGAAAAACCAAGAGATCGCCCGATAGCAATGCGTATCGCAACCCAAGTTCTGTTCTTGATAAAGTCGGTACACCTCACAATCCCAATCAACGGCGGAAACAACCAATCTTGCCTCCTCACACGCCTTGCATTCCAACTTATGCCTAGGCCCGTCTGCCGCTAGATAGAGCCGCTTGGGACGAACCTCCCGAATCCGTTCAAATACCTTTCGAGTGGTATTCACCCGGTTGAAGAGAATCAACAAGATAGCAGTATTTGGATTGTAGGTCAACATGGCTGTTATTTAATTTATGATTCGAACGCAATAATAGATAAAAAAAGCGAATTGACAAAATGATTTGTTTTTAAAATTTCATTTCCTTCTCCAGCTCCTCCACCGTGATCCTCACCCCTTGCGTACGGAACCCGATCGCCTCCGCCGCCTCGCTGATACCGAGCATGGAGACCCCTTCCCGTGTGATGAAGGCTTTCTCCCGTAAGTTCTGGATCGAGTACACACGACCATAGAACTTGGCGATCATACGGAGGCAGCTAGGACCACAGTCCATAGAATTCAATTGCCGATAATGAGGGAATGAACTTAGCATAAATTAAAACATTAAGATATAGACATGATCTAGTTCTTATAGATTATATATTTGATATTTGAATATATAATCCTCCTATTTGTCGCAGCTCAACCTATTCATCTGCATTTTTATCATCTTAATATCGAGTTTTGTTGGTTGCTTATCTTTTCCATATTCCGCTAACACAAAGAGGAGAATTATTGATATTGTGATTATCTATTTCATTATTCTTACGATTTAATATTAAACACTTAGGGTGATACGTTCGCTCAACGTATATCTAATTACAAAAATAGATTATTTTTTCTCAAGATTTATAGTGATTTATCTATTATTTACATAATTTCGGCACAAGCTTAGCAATAGATGTTGTTTCCCTTCTCTATCTGGTGGGGCACTTATCAAAAGGTCGAACAGTTCGCTTATTTCTGGCTCATTGATCCCTGGAGCATCCTTTTCGGATTCCAGATTCCAACTAACCCATGTTTGTCCTTCCAACTTATCCAGATCATTCTCTAGCTCATAATATAATGTGGGAAGGTGGAAAACGATCATAGTCGCCTGGTGAAAATATTTCCTGTCGGTGGTTATCACCCGGTCAACGGGTACATCCTCTATGTTCAACTGTAGATCTTCCCCATCTATCGTGTTGAATACGAGCATCACTTTTTTACCAGCCTTTATTTGGCAATCTACGCCTGCTACCCAATCAGACACACGCCAATCCGTATATTCTTTCAGACCGGCCTCTGCCTTGTAATAATAATTTCTACACCTTTGTATAGATTCCGGAATCATTTGCCCGCAATCCCTCCAAAATCGATCCAGATAGTGTTTGTGTACTATGTATGAGGAATCTTTTAGACGAGAAAGCAGCGTGAAGGTCATGGAATAAAGTCTGAAGATGTTTACATACCACCAGCTTCTCAAGTCATCGCTCGTCTCAGAGGAAACAAATTGATCAAAGAATTTAATCAATTCCTCAGTAACTCGAAATAATGATTTCAACTTTCGGGCTAGGCTTGTCGTATGCATGACCGATTCTTCGTTCTGGCGGTAATAATAAAACTCAATATCGGTGATAGCCATCCTCTCCGCTTGGCAAAGGACGATGGGACACCATAACTCATCCTCATGCATGATACCTTCCTCAAAACGGGTCTGTATTTTATGCAGATATTTCCTATTGTATATGTATCTGACGGGTGTAGGCAGATAGAAGCAAGTTTTGACTAATTCAACAAAACCTTCTTTACCGGAAAGCAATTTTTTTATTGATTCATTGGAAATACATTTAAAAGGTTTATCCATACTTCCGTCCTGATGACATAGCCACATATTTCCCATCACGACATCTGCATGATGTTTCACCGCTTCATGATATAATAAAGGTAATGATTTTTCTTTTATCCGAGTCATCGCTATCTAAAAAAGCGATGTACTCTCCAGAGGCGATATCCAGGCCTGTGTTGCGAGCTGCGGATGCTCCCCCGTTCTCTTGATGAATCACCTTGATACGTTCCTCTTTTTTAGCGTATTCATCAGCAATTTCCCCTGACAAATCAGTCGAACCGTCATTAACCAAGATAATCTCCATGCGTAGATCACCTTGATTCATCAACGAGTCGATACAAACCGTCAAATATTTTTCCACGTTATATATCGGGATAATGATCGATATGTCGATTTGATTGGGCGTATTCATATAATAGTATCAGGTTAGTTGTTGGTTACTTGCATTCTTGGAATAAGGATTTATAAAATGCGATCATGTTTTTCCCGAATACCTCCGAGGAATATTTCTCCAAATACCGTTTGCGACCGTTCTTCCCGAGTCGTTTCGCTTCTTCCGGGTTCTGTAATAGGTAGACGATCTTCTGTGCTAACAGAGAGGTGTCGATCTCTACATTATCAGGAGATACTATTAATGGTACTTTCAATCCGCAAGACTCATCTACTACCTCGTTTAATCCGGATGTAGTGGTCGCTATAATGGGCAATTCATGCATCATCATCTCGACAGGGACATAACCAAATGGTTCGAATAAAGAAGGTACAACACCGGCATCGGCCAATTGATAGATCTCAAACAGCTCCTCCTTTTTCAATAGCCCGGTGAAAGTAATTTTAGTGTAAATATTTTTTGCTTCTTGAAAGGCTCTTGTGTAATCACCATTACCGGCTATTAGCAAACGGCTATTAGGATAAGCTTCTAAGACTAGATGGAACGCTTTGATCAAAGAACTCACACCCTTTATTTCGTCAATCCGACCGGCAAAAAGAATAATTTTCTCTTTAGGTCCTACGTGCCATTTCTTACGTAAAAGTTCTTTATCTACCGACATATCAACTACATCACCCAAACCATTAGGAACAACAGAAACTTTCATTGAATCAAGTCCATAATCCTGACATAGTATTTTTTTCATATAATTTGACAAGCAAATTGTATGATCCACCTGGGTATAGTACGCCCTTTCTTCTTCAAACGATTTTTTTACGTTTTCACTAAAACTATCCGGATGTTCTTCATTGAGAATATTACGTAGGCGATTCAGGTTATCAAAAACAGTAAATCCCGAGTCAGAAAAATGTGCGACAGAAATAATCTTACAATCAAAAGCTTCTTTCAGTTCGCTGACAAGACTCTCATTTTGATGATAATTCAAATGGAACACTAAATCCTTTTTGTCCTTAATATGTAATTGAAGTAAATATACAACATTACGAAAATACGACGCTCTTTGTTTTTGGCTATCTGATGTCCGTTGCTCTGGTATAGGTGAGGGAAAATGCCAATGCTCAATGTTATCTATTTTCTCCATCTGTATATATGGTTTATCAGATAGCAAATTTATTACACAAATATGTAGACTGCTATTTTTCAGAGCAAAAGTTAGTTCTCGGATATAAGTTCCGATACCAAAGACAGCTCCTCGGCGGGTTTCATTGAAGATATATAGATTCATATCAATGATATTTTTGTGATTAATAAAAGATTACAGAAGCTGCATCCATGACAGATCCGTTGAATTAAGTATGGTCAATCGCAGTAATCCTTCACCTGCATAACCAGAAAGAAGCCCCATAGTAACTGGAGGTTTCTCCATATCTAAATTAGGGATCTGTCTTAGGATATTATTAATTTCATCTTGCCAAGTCTTATGTAAATATCGGCTACTTTGAATTTTATGCGCTATGTAACCAACTGTGGAATTATCTAGATAATGAATGTTTTTGTTTACATTCCATTTACGACATTGCTCTAAAAGGCGTACACAATTCTCATAACCAGATATTTCTTGCAAGTCAAGTAAAAAGGAATATATACATGTTCGTTCTTCTGGAAGAATCTCTGATAATTTCCCTTTGATCAATTCAACAATATGCCATATACACTCTCTTGCTTGCGTGGATGATTTCTGATAAGGTAATCTCGAAATCCGGTATCGTCCATATCCCGCTAATCCACCATATAAGCTGAAATCCCGCCAAGGATCATACATCACGGCACGATACATTCTTTGATCCAAATCTTCAAAAATATTATCTTCCGCATCCAGATAATCATTCTGGATCAAATATCTGATTCCGACACCGATGCCAGCTACTCCCTTTTCATAATCAGCGCAACTATCTACATGTAGTTGATTCTGTATTTCTCCTATCAAATCCATCGCATAATCCGCAAACAACATATTTTCAGTGTATTGCGCATAGTGAAAAAGAAAAACAGCAATTCCCATTTTCCCATGAACCAATCCAGGATCTTCTGTTAACGTACCATTAAGCAATAACAGTTCTCCAATTTGCTGTAAATCTTTTTCTATAGCGATATAATAATTCATTATTGTCATTTTTTACATTTTGCAAACATAATCACCGGATTGGACTCTTCATCCAATGTAGCTGCGATCTCTTTCAGTTTGCCTTTCAATAGCCCTTTCTCGTAAGCCTCGACAAGTTCGTGAGCTTGCAATGACTGCCCGATTACGAATTCCTGATCTAAAGGCCTCGATGTCATATCGACTTCTCTTTTGCTGGTATAATCACCATTGTATATTTTAGGTATGAATACAGAATTTTCTAGCCTATCATACATCAATCCGGAAGTTGGAAACCCTCTCCCTGTTTCAAAATTAAATTCCGCTTTCAACAGGCTCATGAAATAATAACGGTCGGTAAAAACAGTTGGTATAAGAAATACTTCAGGAGGCTCCATGGTGTGTATGGAGGGGGTTCTTACGATAAGGGGGGATTGTCGTATTAGCATCCGACAAATAGTGGTATATGGTATCGGATGATGTCTCCATAAGTACCCAATTTGCGTAATTTGGAATTATCTGGTACACGGTGGTTGGTACTTGGAGCAGCCCAAGCCTCCCCGTCTTTTGCGACTCGGGCTTTTAATTTCATCAAAAGGAATTGATATTTTCCGGGTGATACTTCCATCCTGTTTGGAAAAGATTAAATAATATGGAGGTATGGCGTTTGACGGGTTTTCCAGACTATTATCCGGTACATAAGAGATCAAATTTTCCCGGTCATAATTAAATGTATTTACATGAGATTCCGTACCTGCGGCTTTGAAACTCCTTTTAAAATTTCCGTCTAGATCATATACTGAGATTTTACTTCCGGTATAGGCTATGACAAATATTTCCTTGTTTGCTTCATCCAAAACAATTTCAGTAATACCTACATATTCCTCACCACCTTGCCCTTTCCTGTTAATCTTCTTCAAGGCTTTGCCGCTTTTTCTGTCAAAAACAAACAAATTCCCGTCGTTGGCCCGAGTTGGTTATTAATATAACTTCTGCACCAATGGCCATAACTTTGCCTTGGGTAACAAACTCATCATTTGTTTCCAACGGGATGTATTCCACATCCATGAAATCCTGTAATATCAATTCCTTTTCAGGATGATTCTTTACCACATCAACTATGGCGAGTTTACTTGTTGATTGTTTATTTTCTCCGCATCCAGATATGACAATCAGGATTATTGTTACAATTGTAAATATTCTTTTCATGATAGCAAATTATGTTTGTTTTAGTTTTTTACATGGCAAAGATTTGGACACCCGATAACAATTTCATAATCGGAAGGAGGAGGGCAAAGCCACTGATAAACACAATCTGTACATGGAGCTTGAGTACGGATACGAAACCATGATTTACCTTCATCTACTTCCTTCTTGACTATTTCTTGAATGCTATGCGTGTCTATATTACCCAATGAAGGATGGTTAACATTGGCATACACATCACCATTGGGCATGATATTAAATTTTCCGAAGTCATATAAATTTACTGCCTGATTAGCGAAAATATCTTTTATAGAAATATGTGCAGACAAAATATCTTCTTTATTAATAAAAACATTGTTCTTGAAAAAGTCGATATTATCACCATTATATACAGGATGAATTTGGTATTTTTTAATTCTAAACATTTCAATTAATTGCTCAGCTTGTTGACAATCATCCTCTGATAGAACTTCAAATATGTATATATGTTGTAATCTTTTAGCATGTATTATACGTTGTAACTTATCCCATTTATCTAAATCAACAGGAAATTTGACTAAAATGCTATAAGCAAAATCTTTATTAAAAACAGATTCCAAAGATAATATATCAATATAAGTGCATACTATATTTTTGACAGTAGTATAATGATTAAAAAAGGATAATAATTTACCGTTATCTACAACTTTATTAATATTTCCAATGATATTAAAAGTTAATTTATCTGGAACCGATTGTAAAAAATGAATAAGTTTTGTTACTTCTGTTTCATTATTTACATGTATATTGATTTCAAATATATTCTTTAACGCATTTTCATATGAATAAAAATTGTGCTTTTTATAAATTTCGAATTTATTAGGAATTGTAAAATTAAAAAAAGGTAATAATTGAACCGGTCTACCATTTGATAATGAGATATCAATTATGTCTCCCATATATTTTTTTCGAAGTTCTCGAATAAAAGTATTAATGTTTTTATTATGATGCCTTTTTTCTGTCAATAAAACAACTCCGTAATTTTCTTTTTGAAGCGTTTCTTTTAACAGTTCTATGACTTCTACTTGATCTGATTCTATCGTTTCTCCATCAAGAGTATTGTACAACAATACACACTGATTAGTTAGTCCAACATACACATAAGGTTCAATCGTAAACCAATAATCTTTTTCCGCTTTTTTGTTTGTCATAATAAAATCACTGTATCTTCTAAAATATGAAAAAAGTCACTTGGGTATTTTTCTAAAAAAGAAAAAATATGATGTAATCTAGATTGAAAAGCATTTTGATCATGAAAATAATTACAAACAAACTCTTCAGTATCTAAATTCTGTAAATCTTTTATATCAAACATACATAATCCGCAATATCTATAAAGATAACAATGCTGACAGTGCTTTTTTAGATGTTTATAATAAGAATTATATTTTCGTCTAATACTAGGAATATCAATTTCTATATTTTTATTCACTTCGCCTAAAAAGTATTTATCACTAATTTTTTCGCATGGTAACAACTTATTACTAGAAGTCAAGAATATTTTTTTGGAAAAAGGAAGACATGTATTTGTTGGTAAAAATTTCTCTTCATTATAAAATAAAGAATACACATTTGATATGTAGTAATTAATAGAAAGATATTTTAAAAAGCCTGTTAAATCATTGTATGATAACAACTCATCGTGAGGTAATAGATTTGATTTATCATTTCTATATTCAGTCTCGCTTTTCCTCTTTCCATTAAACATCTGCTTAATAATGTCTTTTTTGTGTGGATTAATATCATTTGTCTTTAATTCGGCAATTCTTGGTTTTTTTGCATATCTATTGTAAATAAACTCATAGATGTCTTTTACCGAATTTCGATTGTGTAAAACAGCGTTAAATGATATATTGTTTTTAAAATAATCTGGGTATTTATCTTTTATAAAATCAATATTTTTAATTACTTTAGAAAAAGAGTTTTTATTGTTTTTTTTAATTATACGATAGCTATCATTTCCTTCATTCCCATCTAGACTGATCATTATATTAAATTTATTATCCACCAAAAAATCAATATGTTTATGGATTAAAGTTGCGTTTGTTGTCATAAGATAATCAATATCCATTTCATTGTCAGTATCTAATTGGTGTATGATTTCTACGATTCTCTTAATGAAATTAATATTTAAAAGCGGCTCTCCTCCATAAAATCCTATAGATAGTTTATCTTCTTTAGCCTTAAATTTGAATATATATTTTAATAATTTAATTGCAGAAGAAATGCTTATTTTTTTATTTCTTATTATACTGTCAGGATCATGATATAATTCACCTTGTATACAATATGAGCAATTTAAATTGCAAGAAGTTGTAACTTCAAATAGAATTTGTTTAGTTTGTTTAATAGAGTATTCTATCATAGAATCATCTATTGAAACTTCTATATTATTAAGTTTATACTCTGAAAAGAAACCGAATTTTTTTAAATATAAATACTTCTTAGAATAGTATGAATCATCCACTAATGATTCATGAATATTTTTGAGTTTTGGATGTGCTAGCATCGAAAATCTTCGTTGGTTATCATATAGGTATACATTACCTTTCTCTGATGTATGAAAGATTGATTGTATCATAGTGATTATATATTAATCAAATATTGTCAATTGATACTCATCACACCAATTGACAATATTTTTCAAAGATAATTTAAACAATGTAGCTCATAAATATCAGTTAATAATTAGCCACAGTTCCTGTACTTGAATTGCCTCCACCACCTGTTGGATAACCATAATTTACACAAGCACAATTCGCACAAACACCACCCTTTAAAACATTCATTTCACGTTGTTCTAAATTAGTCTTTTTAAGCTGGGTCAGCTTAATTTTGCCTAAAACTTTTTTCTTTTCCATCTTATTGTAAATTAGTTTTTAATAAAACAGATATTCCAAAATGGAAATATCTAATCACACTTCAACTAGATCCATAAATTGGATTTTTTTCAAAGGTTGCATTATTAATGCGTAATGTCAATAGCAGAATCTTTTATTTTTTTTGCGTTTTACGCACAAATTTATCTTTTCACAATACCCTTCTTTATCCAATAACGAATTGTACATTCCGATATGTTTTTTCTTCTTGCAATTGAGCGGATACTTTTTCCTTCATTTAAAGCTTGCTGTATTTGGCCTATATCTCTGTTAATAACTACTTTAGAGATTGATCTATCATTTCTATCGTCATTTTGGACAAATAATTGTATATTAAGATATGAAATCCACTCTAATGTTTCGCGTGAGTTTGAAGTCTCAAATTTTCTTTTGATAGAAGCCATATGACTTTGTATGGTAGATTCGCTTACACCGAGAGTATTTCCTATGGAAAAAGAGCTTTGGCCTATTTGAGAGAGAGACAGTACTCTGGTTTCACTTTTACTTAAAGAGGGAACTGCCCGTATTTTCCAACGCTGAGTTTTGTGGTTAAATATTTGATAACATGAATATTGACTATCTCTCAGATAACATCCTATTTTCTTACAGTTTGTATATGAGATTATATCTATTAGATAAATCAATGTCAAATCTTCGTAGATGGGTATGAGTCGATGGTAAGTATATAACTCAACAGGCTCTTTTAGGAAAGAATATTTTCGTAACAACCGAAACAGGCAAAAAAAAGCTTCTGGCACAGTCCTGTTTTCTTGCAAAGATTGCATTTTTTGTGGCAAATTCTCCAAGAAAATTTTCCACAATGGCAAATCTTCAGGATGAATTACTCTAGAAAAGAAATCATATCCTAATTCCATTGCCTCTTTCACGGAATGGCCGCATAGAAAAAGATCATCTGGCTTGATATAGATAAATTGCTTTTGAACAATATCCAATACATAAAAACTATCAGTGATAATGGAAGAGAATACTTTACGACGTTGCATAGATATAGACTTTTGCTCATTGGCGATATCTATTTTTCCTCCAACATATTTGGACAAAATATCTTCAATAGTATTCTTAATCATGTTATTTTAAGTTAATTTTTTAATCTGCTTGCACAGACCGTATTGCTTCATAATCGATATAGAAGCCATTTCCCGGAAAAGAATACTTCCATATCATATAAAGTTTACCTTTTCTGATATGGAAGAATCTGCTCCCATCAACAAAGAAAGTATAGCTTCATAAAAACAAGACCTTCTAACTCCATGACCTGTGTTTTTTGTTTACAAGCTTGGACATAGCCTACTTCGCAATTTTCTGCCCTTTACTCATCTAAGTTTCCTTTTTTATATAGATACAGACGATCAATTTGCAAACTAAAAACATAAATAAATCTACTTGTGAATAAAGATTATTAAATTGTGAATCACAATCATATAATTAAGCATGTGTGCCATATTTTATTTAAAATATTTTCACAATCACATGGTTTATTCTGTAAATAACTATTTTTCATTTTCATATATAAAAAATAATCTTCCACACATATACTATTACTTTTTAAATTAGAGATTATTTTTCGATCAAGATCAGAAAGGACGTATTCAATATCTCCTCCTATATATTGTTTAAAAAATAAATAAGACATTCCCCATCCTATGCCTAATAGGCCATCAGATAAAGAAAGTGATAGATTATTAGGTATTTCAGATATTGAATCTATAATCTCAGAAGCATATTCTTCATACAATTTATTCTTACTATATCGACTATATTCATAGAAGATAATAGCTGTTCCTAATTTTCCATTAAAAAGTCCAATATTATCTAATGTTTCAACTCTTAATAATGCATACCGTAATAAATCTATCAAGTTAGAATCATATTTTAAAAAAAAGCATTTCATGTGTCCGATGAATTTAATTAATCAATACTCAATGCAAAAATAACAACAAGCTTCGTGTTTTTTTTTCTTAAAATGAATCACAAATAATTCATTTTAATATAATTACAACCGGATTATCTTCTTCCGACAAATACCTAAGCTTTGATATTTCACTTGGATAATCTTTTTGTTCTGGATGTTTGTCAAACCACATTTTAATATCTTCTACAGAAGCAATCTGGACAAATTCACCTGTTGAAGTAGAACTAGAAGGTTGTAAAGGAATAAAATTATTCAAATCATCTTTAAGACCTTCCTTAAACGGACTTATTGTTGTCACTCCTTTTTTCTTATCATAAATCGCATTATAGACCTCCACATCTTCTTTATGATAAAGATTTACAACAAAGCGCAACCATAAAACGTTTTCATTCTCAAATATATCCAAAGGATAAATAGTATTTTTATTTTTTGCATTATATCTTTCATCTCTTTCCCATTTTAGTGAGCCAAAGTCAAAACACTTCACGGGCTTCAATCCAGTTAGGCCAACTTCATAAATTGTATCATTAAATAATTCTCTAAAGTATAATTTTTTATCATGATGCCAAAATACTTGTTCTGAAGGTATAAATCCACTCTGTAATCCATCTTTATAGGTTATATTTATGACTTCTCTTTCTGTATTTGGTAAATTGAAAGTTTTTATATCTTGTATATTATCCATATGAGCTGACAATTTACTTTTATCATCCCCCATAGATGGAAAATAGGATACAACTGTGGTATCTTTATAAATATATATTCTATCTGGTTTATTTGCTGTTGCAGGTAGGTGCATAACTAGTTTTTCAGAATCGAAATAATCATAATTATCAACACCATAAAAACCATCTGTAAAATCTGGATCACTTTGATTTCCAATAAATATACCATCACAATTATAGATAACATTTCTACGATTCCCCTTGGGAAAATATATTTGCGATGAAGCTTCATTAAACCAACCTAAAAGACTTATACTTCCTTCTGGATCATTACCAATATGACCAATATTACATATAAACTTACCTGTATTTTTATCAAATGTAGAACATTGTTTATCAGAGATTATGATAATTTTATCTTTGGCTAGGTATACATTTGGATTATTACCAATTAACGATTCTTCTGTTGTCTCTAATATTACATAACGAATATCATCAAAATAATCAGATGCAAAAATAGATGTAGCTTTATGATATGCATTTTCAATAGAGATTTTTTCTAAATCATCTGTGTTTTTATTGCATTTGCAAGAAAAAATAAATATACATATAAATAAAGCAGATAAATAAATAAAAACTTTTCCCCTCATAATGATATTGTTTTTAAACTGTTAATATAAAAGAAATTTTTTTATCCCAACTTCCAAAAAAATAATGTGCACAATATGCTTCTTTAATTTTCTCATTAAATTTTTTTTATGGAATTATGATAAATAAAATCATTAACATCATATTTGCTAACTGGAGTAACCGGTTTATATGATATTGATTTTGCACAAAAATTCTTTTTGATATATGGGAATATATTATTTATCATATTAGGTCCTGTTGAGTCCATAACACTCTTAATGGAAGATTTAGATACATCTAAATTCTTTTTTATATTTTCAATAATATAAATCCACCCTTTATTTCCTTTTTCTGATACTAAAAAAGCATTACCTATCCGTATTGGCATTAGTTTTTCAATGGGAGGTTCTTCTCCGAATCCCAATGATATATCATTCACTAACTGATTTATTGGTTTAAAGCATTCTGTGTCTAAATCAGTATAAATGCCCCCATATTTATACAAAATCATATAACGTATAATATCCCATCTTTGGACATCTCTTGGTAATGAATTATACAAGTTTTCATATTCAGGAAAACTACTTATCACAAGCTCTCTCATTTCTTTACCTGTCCATAAATGATATTCCCAATCCGGATTATTTTCTATCCAAGTTTGTGAAAGAATTTTTAAACGAATTGGGATATACTTTTCCGAGTAACCCTCCCAAACTTGATGAATAATTTTATTTGTAAACATTATATTTAATATTTTATGATAATAAAAATAAAGAATCCCATTTCTGATTATCATTATATACTATAGACATTATTACTAATAATATTCCAGATAATCCTGTTAACAGTGAAAAGTCTTTCTTTTCTGATCGCTCTCTATTCTCTATAGCCCATTCATTTATTTTTTTTATTGTCTTATCAAACCATAATTCATATCCTGACTTAAATAATAATTCTTCTGTTTCAAGATATATTCTTCTAAATATCATTGCAATACCGGAAGTCCCATGACAAATACCAAATTCTGTTAGTAAATCTTGCTCTTCAACTAACTCAATACAACTTCTAAAAATTTGTAATGATTTATTTTTCCAAATTTGATTATTTAATGCATTTCCTGCATGCCAAAGTGAAATAGCAATATCCAAATCTCCATAACACCATGCCAAGCGACGTTTAATTATTATATTATTATAATCTTTAAATATCATACTTGGGAATAAAGCAGTATTTTTCATTTCTAACTCATTAGATATAATATAATTAACGGCACCATTTATCATTTTTTTTAATTTTGTGCTTATTAATGTTTAAATAATAAGATAAAGAAAGAAAAATAATAATACTAGAAATGCCATGTGATATAGATAAATTGTAACCTTTTATATCTGTATTAAAAACAAGGGATGATTCCCACTTGTAAATGTTATTATCAAAATCTTTTTCAGCATAATTATATAGAAAATCGATAAATTCTGATATATATATTCTATTTTGTTGAACATTCCACTTTAACAAAGGCAAAGCGACCCCGATCCCCCCATGCATGAAATCATAATATTTTTTGTTTTGTATGATTTCTCATTTCATCAATTAAGATATTTCGAGAAACTTCGTTTAAATGATTCATATTGATTTTAAAAATATCATTTTTGCAAAGAAAATATAGCATGCACATATTTCCAGCTAGTCCGCTGCTATAAGATGAAGAATTGCAATGAAATATTTTTCCTAAACCTATATTGATAGCTCTGCTGATTAAGCTATAATTAGGATTATTACCATTATACATGTTGTAATATATCAATACTAAAATCTTTCCATAAAGCCCATTGTATAAACCATATTTGTTATCTTCTATATTATCCCATATGTCATTACATATAGCTAATATACAACGATCTATTGTTCTTTGTATGTTCATATTTTATATCACATTTATTCGATCCGGTATTATATGCAATTTATCATTATCGCTTAAATTCCTCAAACAGCCACTGTTTCTATTAATATTTTCTAGACAATATTGACTGCAAATATTACATATTGGGAATATTAGACAATCTACACAATTATCATTATTATACCTTATATCCATTCGCTTTTTCATATTACTATTATAAATAATAGATCCTTCTTTATTAAGAAGTCCTTCAGAATTATCCTCTCTAAAGTCTCTTGCAGTACATTTATATATTTTACCATCATAATTAATTATTACACTATTTTCTCTATCAGCATAACAAATATCGAATGATGAATTTTGTATATTTTTATGTGGAACTCCATTGTCTGGTAAGTGCATATGTTTAACATCATGATCTTGCCAAACTCTATGATATGAAAAGCGTATCTGCTTATATTTTATGCTTTGTTCTGCATAGGTAGTAAAAATGTCTGTTACTTCTTTGAATGTTTCAAAATTATCTTTTGTATAATTGTATCGTATTATAAATTTAAATCCTTTTGATAATGCATACATTATATTTTCTATTATAATATCAAATGTACTATTCACTCTAGCCATTTTTTTTGTAGCATCATGAAACTTTCGATTACCATCAAATGTTACTTGAAATGTACAGTCATATTCATTCGTATATAATAGATTTATTATATCGGAATTTAGCAATGTTCCATTTGTCACAAAAGATAGCATCAATTTTTTATTGTACTTATTACAAACTTTTTTTGCGTATTGAATAATTTCTAATATACTGCTATTAAATTCTAATAATGGTTCTCCTCCAAAAAAAGTAATTAAAAGTTTTTCTAAATCTTTTTGTTCTACAATGTTTTTTATAAAAATAAATATTGAATTTAAAGTTTCTTTGCTTATGTGAGTATTCTTTAGGTGCTTTTCATAACAATACCAGCATTTCAAATTGCAATTCAAAGTTGGGTTTATAATCAATTCAAAAAAATGAGATTCTTTTGTTTCACTTTTTAGTTTTAATACCGCTTTTTCTTTTTCATTGTAATCTTTTGAAACTATAAATTCTTTTTTCTTTTAAAATATTAAAAAAGTAATATTTGTTGTTTTTACATCAAATAAGCTTTTGTTTAATATATCAATGTTGCTTTCTAATATAGTTACAATATTGTTTGTCAATGTATTATATAATACATATTTACTATTTTCTAGTTGAACAACACAATTATATTTGCTCCACTTAAATTCTTTATCAGAAGACGATTTATTTTCCATTTTTATTCACATTTATTATTTCCAAATAATATCTTAACAAAAAATCAGTTATAAACATTTCATATATTCTATTATCTGAACTCATCAATCTATTTATACTCATATGTATATAACTTCGCAATAGATTTAGTATTTCAAACTTATTATTCGTATTTTTATAAATAGCATTTGAGATGCTATTTAAACTCATCATTTCTTTATTTATTATTTTATTTAATGTCAACAAATTATTCTCTTTGCTTTCCAAAAATAATTTTATAATATGTCTATTTTCTGAATATTTTTTATAAAACTGTTTTCCATATATGCCTAACATTTTAAAATCTTCCTTTAATGATTGAGTGATAACTTTAAGAATTTTTATTCTATCTTCTGGTATAATATCAAAATAATAGAAATACCTATCTACGATATAAATAGCGAATAACCATCTAAAAAAATCCAACTCTTTATCTTTGTTTATTTTTTTTAATACAGAAAGTATACATGCGCTATCATAATAGAATATTGATTCAGAATCTTCAATGTATTTTGTTTTATATCTTTCAATTTCTCTTATATATGTATCATATTGAATTCTCCATACTAATTTCCTTTTAATTGCAATATTAAGTTGTTTGCTTATAATATTTAACAATTTGCACAAATATATTTTATTAATTAAATGCATTCTAATTCTTATGTGGAATCCAAGTATCTACATAACGAATATAAAAATATTTATCAATATAGTTATTCTTCTTGGCCTTCCTAAATATAGGATATATATACTCAGTTAATATTTTATCTGCTATATTCTCATTCAGATATATTTTTAAATATACCCATTCACTTCCTAATATAAATATATTATTATTCATATGAATTCCTATATAAAAATGCTATATTTTCATTTATATAACACTCTCCTCTTGTATCCTTTACAATATCATAATTATCATAAAGAAACTCTTTCAAAATTAAAGTGTTTCTATTCTTTATTATTTGAATAAAAGAATCAATACTTATTTGTTTATTCCAACATATTAACAATTCATTATCAAAATCAGAATATACATTTTTTAATGGTAAAGAAAATTTATTTCTCCAAATTTCAATTTTTTCCATTGAATCTTTTATATCAATCAACTCTTGTATTTCTTTCTTTGTAAATCGCCACAATGATGGACTCAAAATCACATCACCATATATAACTCTTGGGAAAAAGATAAATTTATTAATTAGACTCCCCCAATAAAATCTTAATCCAAGTAATTTGTTTTGGCTTTGAAGATCACACAAAAATCTATAAATAGGAAGTGTGGATTCTTCGAAGTTATGAGCGTTTGTCAACATTGGAATTATTTGTTTTTTTTAATTTGTTTGACCATAAAGATAAATTCCCATCGTAATCTAAAAAAATATCTATATCCATTAAATCAATAGATTCAATTCCATCTATATGATTATTTATATATGATATTTTAAAATTTCTTATATTAGGGCGCACTGTAACATTAGCCACAACTAAATTAGGTATATGTAATATTTCAGCCAAAATTTTATCCTTATTTAAATCAGTTTCTATATTAACAATGCGATTTATAATATGCTCTATTCTTTTATCAATAAAATAAAATCTTGATATTATATTAGCCGCAGATGTTCCATAAAATCCTTTTAGATTTATTGTATGTTTATTATTGATTATGTTAAAAACTACATACATTGTATCTGGTAGGTCTTTATAAGAAAATTCTTTTTTGGGAAAGTCATCTTCTTTTAGTTCTATTATGTTATCTCTGTTCTTATATGCATATACAATTTTGTTTAACAGGATATTTTCTATTCCTGAAACAGAAGAAATGGATGAGATAACATTCTCGTTTGGAAATTCTATATTTCTCAATATATCTGATTTGTTATTCTTGTTTAGGCAAGGGTATTCAATTCCAATAATAGGGTCTAACACATCCACTAATCTCACTTTGTTATTTTCAAATCTTTGATAAAATTCTTTTTAAATTTGTCAAGATTAGGATTATTTACTTTTGAATTTATCCTATATAAAAAAGACATTGTGTCTTTCAATTTTAAAATCACCTTTTTATCAATAGTGCATTTGTTTAATTCTTTACTTATATTTATATTAAATACCCTGTTTTTTAAATATCCAACATTCAGATCATCCAATATATTACATCATGGTATATTTCAAGATTATATTCACCGCTACTAAGTTGTTTTAATTTTGATTCTATTTCTTTTATTTTATTCACATATTTATAATTTATATTCTCAAGTATATCTATTATTCTTTCAAAATTATCTCCATTTATAATACTAGGTTCTAATTCGCTTATTAATATATTATTATCTATCAATCTATTAGCATAATCATAAGCTATTTCATGACTTATTCCAATATTCATCATTATGTCAACAATATTATATATTGTAATTCCATTTTTTGCTGATTTGATAACCATAGAAAGTGCATGAGAATATTTAACAGTTGAAAGTTGAGTTTGTTTTATATTACTGATATCATACTCCAAATATCTATATGCCCTATTTACTTTATAAATACTACTATTTGGATAATACTTCAATTTCAATCTTATATCTTCTTTTTTTTCAATTTCCTTTATAATTGAATATAATACACAAAAATCTAATCTTACGTTTTTGGTTATTTTATGTATTTCTAACTCTGTATTATCGCCTATATTCCCCAATGATATACCAGCAAATAATCCAAATGGTGTACATCTTGTTGACATCCTTTCAGCATACCTATACAAAGAATTCTTTATTCTGGTTTGCTTTTTATAGCTTTTATTTGATATATTTATCATTGCTGTATATAAATCTGGTGATGCCAAAAATATTGCCTCCTTAAATATCTTATCATTGATAAGATATTTAAAATCCTTTTTCTCTAGTAAATCGTAATAGAAATAAGGTGTTCTAAGTATGAATTTAGAAAGGAAATTATACATATTGTAGAATTACACTATAAATATAATATGTTGCATATACATAAATATGCGTTCAAAAAATAAATTCAATAGAAGAAAACAACTTATGTTAAATCATTTTTGAACGCATACTTAAAATTATTCCTGCTTATTAGCATGCATAATATGTACTTGGGCATGTCCCATCAGCACAATATGTCCACCTATTCCCTGTCGGACAAAAATTACCACCCCCTTGTATTTTATTCATAGGGGCTTCTTCCAATTTTTTAATAACTTCTTTGTCCAGCTTCTAACACTTTTAACTTTTTAACTTTTTTCATAACACAAATTTTTAAGATTATAAAACAATATGTTATCTTATTAAATAACATTTTCTTTCATTTTTGACAAGGAAGCAATGCCTCCAATAGCCCCTAAATTCATTGATTCTAGAGCAGAGCTAGGTACTATGACCATAGAGCCTTTTTCTTTCAACCCTTCAAAAAGCATATTCATTCCACGTAAATGCAATGCAACAGGATTATTTGTATATTTTTGACCGGCTTGTGAGAATTTTTCTGCGATTTCAGTCTCTGCTGTACCTAAAATAACTCTGGCTCGTCTTTCTCGTTCAGCTTGAGCTTCTTTACTCATAGCTTCCGCTAAATCCTTAGGAATCGCAATGTCCTTAATACCTACAGTCTGACATGTTATCCCCCAGGGATTCGTATTCTTGTCTAATACTTGTTGTAAATCTTCAGCTATTTTATCACGTTCTTGCAATAACGTAGATAATTCATGCTTTCCTATTGTATCTCTTAATCCTGTTTGAGCAATCTGCTCTATGGCAGTTTGGTATTCTTGGACTTCCAACGCAGCTTTTTCCACATCCCATACTGTCCAATAAACAACAGTATCAACATTAACAGGCACAGTATCTTTTGTTAAGGTTTGTTCCGCTTTAAAAGCACTAACCCTTACTCTTTGATCTATATAAGTAGAGACCCTATCTATAATTGGAATTATCATAAATAAACCAGGGCCTTTCAAGCCACTATACTTACCCATTCTTAAAACTACCGCACGTTCCCATTGATCGGCAATATGTATCGAATTTGACAATAAAACTGAAAAAGCCATGGATATAATAAATACAAAAATATTAATTACTCCAAGTGCAAACAGCATGACAAATATCACCGAAAATATTAAAAATATCGAAATCGATAATGGGTTAAGGCTTCCCTTTGTTTTAAGATCTGTCGTCTTCATAATATTACATTTTAGGTTATTTATTATTCATATTTTTTAAATTTGCAATAATATCATCTAAGCCAAAGCCGTAACTCATGCCTATTGTTAAAAATTGAGTACAAATGTCATTTAGCTTCTCCTGTCGTTCTTTTTCAGGGATAACAGATTCTGTTTTATTAACAAATGTACCTGTTCCCTGTTGAGTCTCTAATATCTCACGTATTTCTAATTCTTTGTAAGCTTTAGAAACAGTATTCAGATTTACTTTTAATTCCACCGCTAACGCACGAACTGTTGGCAACTGCTCTCCAATCTTTAGCTGTCCAAGAGCAATTCCAAATCTTATTTGATCTATTATTTGCCGATAAATTGGCACACCAGCAGAATAATCTATCAGAAATTTTATCATAAAATGATATTGTATTATTTATATATGACAAATATAGCAATATTAGTATATAATCCGTATAAATTTTATATATTTAATAATTATATCAATATATTAATACTCTGGTCTGAAAAATCCTCCTTGAATAGGGAAAAACATTCGATCAAGCGTAGTAACTCAAAGATAATTTATATAATTAACTATGTGCCAAACAATAAATAAAAATCGATATCATAATAGGTATTCGTTGGAACATCGCTTATAGTGAATGGGACGATTACCGCAAACAGAACGGGCAAGGTGAATGTATAGGTAATCCACAGTCGAGAGGTATTCCCACCTGGTTTGTTTTGCCCGATGATATGATGTTTAGTGAGAAGTTCAGCGGTGCGATGCAGAGGCTTGATGATAAGAAAAGGTAAGTAATGGAACAGGGAGAAATCATATTATATCAGCCGGATGAAGCGGTCAAGTTGGAAGTGAGGCTGGAAGATGAAACCGTTTGGTTAACACAGGCGCAAATTGTGGATCTTTTTCAATCAAGCAAAGCAAATATAAGCGAGCGTATAAAAAACATATATGGAAGCAGAGCATGCGCTTTGAGGGCGGCAAACCGACCGGGTATCGATACCTGTTATCGGTGAGACCCGCTATGACGGAGCCTCCTTGAGCTGGAACCTATTCCCGGGCGCTACCGGATATCGCGCCAAGGTCTATGAGAAGGCTACCGGACGTTTGGTCGATGCGATAGACATGTCCGCGGACGCCTCCTCCATGCCGTTGGACGGGCTGGATCCCGAGACGGAATATGGAATTGTCTTTACGCCTTTGCGGATGGTGGGAAATATAGAGACGAGCATGGGAACGTATGACCTAGCTCTCAAGACAGCCGCTATCCCGACCGCCAACGAGGAGATCCCGATAGCAAAGGCCACTACTGTATGGGGAAAAGACGGTCGTTTGAGCGTACACTTGGCCAGCCCCTCGAAAGTCTATATCAGCGCTTTTGACGGCAGGCTGCTACAGGCGGTCGCGCTTCCGGTGGGAGATACGAGCTTGGCTTTATCCGCAGGACGTTATATCATCCGCGTGGGAAATGAGGTATTCAAGGTCGCCTTATAACAAAGAGTTTGATACTTATCCACTTTTAATTTATACACGTATGAGAAAACAATTTTTACTAATGTTGGTCCTCTGCCTTACGGCCTCGCTGACGTGGGCGGAACGGATCGACGTGGCCACGGCCCGCAAGGTAGCGGGGAGCGTGGCGCGATGAGAGGGCGTGATCAGTGGCCTGCGCTCGGCAAGTGATTTATCGTTGGTGTACGCCGCCGCCCCCGGGCAAAGCGGCTCGGCCCTGCGTAGCGGCACGATGGAAGGCTCGGCCGACTACTTCGTGTTCAACTTCCCCGGCGAGAAGGGGTTCGCTATCGTGGTGGGTGACGACCGGGTACGCCCCGTCCTAGGCTACTCCGACAAGGGTAGTTTCGACCCCGACAAACTGCCGGAGAACCAGCGGGGGATGCTGGCCTACTACCAAGACCAGATCACGTGGGCGAACGACAAGGGCATCGAAGCGACACCAGACATTGCCGCCGAGTGGAGCCGCTACACGAGCGGGACGGCGTTGAGGGCAGCCGGGGAACCGGTGTTGCTGAATACGGCAAGGTGGAATCAACAGGAGCCGTATAATCATTCTCTTTCTATGGTGAGAGTTTATTACACGGATGGTACATCTGCTGATAAACAAGCAGCTACAGGTTGCGTTGCGACTGCTTCCGCTATCATCATGAAATATTATGAATATCCAAAGAGTGTTACAGGAGGTGTCTCTGTTTTCTCTCTAGCGGCTTTTAGAGACCCCAATAATGTTAGCTGGAACTTAACAGAACATTCATATCCGGTTTCTTATGCGTCCTATGATTGGGATTTAATGAAGGATGAATATGTTAAAGGAAATTATAGCGAAGCTGAGGCCAAAGCGGTCGCTGATCTAATGTGGAACATTGAAGCAAATGTGGAAATGGTATATGGCTATCCTGAAAGTGAAACTAATACCCAATATGCGATTTCCCGATACAAAAAATGAAAAGGTCTTGAATCTAGCTGAAGAATAAATCAGATGTTCAACTTAAATAATGCGGATATGGAAAATTTGATTACACAAATCAACAAAGAGAGATTGGTTAATAGCGACACAGCTCTTATGATGAAGGAATTATACTATTACGTGCCTTGTGAGTATTGGTATGACAAACCTGGATAGGCTACGTACCGATGTTGAGGGAAGGAATACTCCGATGTATATGTGCGAGTGCCCGACACCGGCAGCATGTATCCAATGGATGATACAGACTCGTGAATATACGTTTCAAACAGAACAAAACGGTAAGGTCTGGCATGTGGTTGTAAGGGCTGGAGATTATGTGCTGTATAACTCCGAAAGTAATGCGGATGCTTTTTGTTGTTTGGAAGAAGCACTCGGAAAAAGCGGTACAGGAGTGCATGGAGTTCTTGTATTAAATTGAATTAAAAAATCGGTCCCCTTCACGGGAACTTTCCTATAACCTTGTTAAGAGGTGGGGGCAGATGATCTTTGAGAATCATCTTTGAAGGATGGGAGAAGAGATTTATTTCGTATTTTTGTTCTCAGATTTTAGTGTAATACCATTCCTTCGCAGCAGACGATACACTGTTCCGCTACTGCCTATATTTAATATTTTCTGTATCTCCCTTACCGGTGTTCCGGACTCATAGAGCTGGATGCAGCTTTTCTGCTTGGCGATGTTGTTTTTGTTGATAAGTGTCTTTCTGCCGAATTTGACACCTTTTTCCTTGGCGATTCTTCTGCCTTCTTGGGTTCTCTCATAAATAAGGTCACGCTCAAATTGGGCGAAAGCACCGAGAATGTTGTTCATCAGTTGGCCGATTGCGCCTTCCGTACTGATGTTGTCTTGCAGTGAGGTGAATTGGATGCCCCTCTTCTTGAAATCTTCCAATAGCGTAAGGATATTCTTCAGCGAACGGCCAAGCCGGTCCAGCTTATATACGACAAGCGTGTCGCCTTCCCGGAGAAAGTTCAGGCAGGCATCCGGGTCCGGGCGGTTTTGTTGACGTCCGGTCATTTTCTCAGAGAAGATCTTCTCACATCCGGCAGCCTTCAACGCTTCCGGTTGCATATCCAGATGTTGTTCCTTGGTGGAAACACGGGCATATCCTATTTTCATCCTGTTTTGTATTTAGTTGTTTAATGAAGGTTTTAATTCTTCACTTTTTCAAACATGAAGACATTAATTCTTCATATTCCTCACGGCTGTATTGGTTGAACCCCTTTTGCTTCATAGCCAAAAGAAGTCTTTCCAATTCTCCGATAGTTACTACCTGTTTGCCGATAACGGTAAATTGTTCCCATTCTCCCTTTTCGTTGAGCAGGTATTCCCGGTGTGCAAAACAGTAAAGAGAACCGTCAATGTCATTCCGTTTCTGCCATTGACGCAGGTGCTTCAAACCGGTGAAATCACGGGTGACAGTACGTGGAATGGGAACCAATACGTCAATTTCCATCTTGAATTTTATATTCTCTTCCGTTTCTCGCATGGGTGATTAGCTTATTTCATAATACATCAATTATTGTATGGACAGGAAGTTCCGGCTTTGGAGAAAGCAAACATTTTCTTGCCCAAATCCTTTAGCGATGCCCCAATATGATATACTTCCGTATTATCAATGATTAAGAAGCGGTCGTGACTGTCTCGGTACGTCCTGATGTCGATAGGCAGGTACCGGCTGTTATGCCTGTCAAGATCGAGTTGGAGTTGCTGCGTGATGCGCTGGGTGTAAATGGTGGCTGAAACACCGATGTTTCGTTTGCTCAACATGAGTAACACGGATTCATCTACATAGTTGTCGATAAGTATAAGTGAGCATTTGGCAGACTTTATTAAATCTGTAGCAAACTTATACGCATCGAATATCTGACCGTCAAAGAAGATACCTTCCACCGGAGGCAATGAGGTGCGCACAAAGAAGTCTATCTTTGCATCATGTTCAGCAATGGTTTTCTCTATTTGGAAGAATTTATTGTTCATTCTATATTCCATGTCATTGAGCCGTTGGTTTATAGAATAGCCTTTCAATAAATATTCTTTTAAAATTTTATTTGCCCATTGCCTGAATTGCGTACCTCTTACGCTTTTAACTCTGTATCCAACTGAAATTATTACGTCTAGACTAAAGAACTTGACAGGCTTATCGGAATTAGCAATGTGCAAAAAATGCACATTGCTTTTCTCTTCCAATTCCTTTTCCTTAAAAACGTTATTTATATGTTTGGTTATAACGGTTCTGTCACGTTGAAAAAGTTCTGCTATCTGCGCTTGTGTGAGCCAAACGGTTTCATCTTCTAAACGTACTTCCAACCTTACAGCTTCATCCGGTTGGTATAGTATGATTTCTCCTTGCTTCTCCATTATATGTTTCGCTTTTATTATGTTGTTGCAAATGTACAAAAAAGAAACATTATAAAATCTATTTTTTCCGTAAGTATTACTTCAAAACTTTGTTTCCTTTTTATTTTAATAAAACAGAAACATTCTGCTGTCTCAAAAAAACAGTTGTCTGTTTGTTGTTCATATTTGGGGTATCAAATAACTAAAATTCAAATGGAAACACAAATCTATATTTTAATGCACATTTGTTTGTTAACCTAGGTAATAGTCGCTATATTTGTTCAGCTATGCACATGGATATAGGGAATATTATAATCAAAGAAGAATTGACTTGAATATAACTCAGGGAGATCTTCGGATATGTCCGGTGTAGAGCTGAGAGCCGTTAACAAGACTGATAACCGAAAAAGGAAATCATAGCAAAGGTAAAAGTTGTGAGAATGGAAAATAATACTTCAAATTAAAAATAAGACCATTGAAGCAAGGTTATGAAAGATATACATTATTATTTTATTTTGAATGTCGGTGCAGCCGATGGTGAGGTATGAAGTGATCGTCCCCGAACTGACTGCCGAAAAGTTCAGCGAACTGGATAGGACATTAAACCCGTTACGGGATTTCATTTGCGAATGGTTTATTCCCTATGACACCTACTGCGTTATCCTGTTGAAATATCATGGAGAACCGTTGATCCCGGGGAATAAATTGCTGTTAGATTACAATACGGAGACAAGATAAAGAGTTGATTCAGGAATAAATGGAATGGTTATGAATGTAAATGCAAGGATAGATTGGCAAACAGGCATGGAGATCACCGCACAGACCTTCACAAAGTTTGACGAAAATATAGTTTACAGACAGCAGGTGGCTAGTCGGATCATGAACGGAAATCGATTTGGACTTATCCCGTTCTCCAAGTTCGACTGTCAAGCCGGATTCGTAAAAAACACACTCGAGATAGAAAGACTGTCATGTATGGCATTGCTACCTTCAGGAAAGGTTCTACATATAGATGAGAAGGTGGTGGTTCCAATTCCTATGTTATATGGCGAAGAGTACTTCCTTGCCTGCGGTTTCGGAGAGAAATCGGTGGGTTTCGATATCGAAACTGTTCCATTTGTGCAGCCGGAATATGTATTTGGAATCTATTCGTTAGCAGAACTCGAAGGAAGCGATTTGTTCCCGATCATGAAGTTCAAAGTGGATGACGGTATTTTCTCGTTTGACAAAGAATATATTCCACCCTGTTTATGTCTTGCGGGAGATACTCGTTTCTTCACCTACCTCCAGCGTTTGGCAGACGAAGCAGCCGCATTAGGCAAACATCCGAATCTGGAGGCCGGTGAGGGAAAACGTGCATTGATGCACTATGCGTTCCGATTGAAAAATTACACGGGAATAAACCTGGTTTCCGATTTCATCGGATTGACGCAAGAAATGGCACAAGCAATCGATTATTACGTTGTAGCCCCCAATACAGAGACCGGTATTGCAATCAAAGCATACAATGCGTATGACCCGGTCGCTTGGTTGCAGTGGCTGGAAATGTATATGCATGGAACCGTTACGATTTTAGACAAAGTCGTACTCGAAGATCATTCGATTGATTTTGATGCGTTAAAAGCACAAATTAAAGCGGAATTGTATGAGCAACTGCGACCGGAACTGTATAACGAATTGCATCATACATTGCATCAAGAATTAAATGTGGAAATCACGCAAGAGTTGACAAACAAACTGATGGACTACATAAACGGTCGGTTGAAAGAGGATCTGCACGCGTTGTTGGCAGGCGAGTTGTCCGACGAACTGTTCAAGAGTTTATTCAAAGCCCTTTATGACAGTTTGTACAAAGCCCTATTCGTCCCTGTAGAAAAAGAAGAAGAAGATTTCGTACCTTTAATCTAATTGCAATGAATATATTGATTCCTTTATCTTTGGCAAACGGCCGTCTCGGACGGACGGAACGACTGAAACAGTCTATCGATTCGTTTATTGAACTGTTGCTGACAACCCCCAGGAACGGGTGTGTTTCGGATCCTAAATTCGGGTTCTTGTTCAACAACTTGCGATTCGAGATCTTTGACGAGAAAGATGGCAGTATCCATAACTCGAACGAAGGGGAAAAGAGTGACGAAGAGATCAGATTGTATGAGAAAAAGATCTCCGGTTCATCCAAGAACGTCAACACGTTCGCCTTAGAATTGAAGACGGTCATCGAACAATACGAGAAAAGGCTCTCTGACGTGAACGTGACAATGGCATACATCAGGGAAGTCCGAAAGATTGTCATCACCATAAAAGGAGTCATATCCCACACCGGTGTTAATTATCAGCATGTTACAGAATTGAAAACTTGGAATTGATGAAACAGACGCTATTTGAAACACGCCAAAGAGCAGAAGAACTCATGAAGGAAGCAGCCAAAGTTTGGCTGCAAAGTAACCAGAGTGAACATCTGGAGGGTTTGGAAGAAGATCCGGCATTCTCTCTTTTCATGACGGCATTGGCTTATCAAGCGAACGAGGTCGACAGTGACATCGAGCAGCTAAAGACAGAGACGTTGAGCGAGTTTGCCCGTATGTTGGTTCCTTATGACTTGGGACATGCGTTACCAGCAACAGCCGTGATTTCTGCTTCTTTGTCGACAGCTATCGCCTCGCAAGAGTTAGATGCACAGTCTGTATTCACGCTGGCAGATTCGGCCTTTCGGTTTATTCCGTTACTAAAGACAACCGTTTTTAATTGTGAAACAAAATCGGTCGAACGTTTGGATGCACGGTGCTGGAAAGTTACATTGTCATTCCGTGCGCCGATTTCCAATCTGTCGGGCATGTCCTTTCTGATTAAAAATCCGATGTTCAACGATGTGAAGGTTTCTGTCAGAGGACATTCACTCCCTCTTATCAAACCCTGGGAATATGCAAACCTGCCTTTATCGGATTGGTTTTCTCTTGATACGATGTTGTACAACCGTTCACCGGTCTATCAGGCATCATCCGTCTGGTTTGATCTGTTCGCACGGCAAAATATACGGTTGTTCTACGTAGATTCGCATGATGCATCTGCATTTATTCCTTTTGAAACAGACACCTTAGTATTGCATTTTGAGTTTTCCGGTATCCAAGACAATTTCCTGTTTGACCGGACACAAATAGTATTCAACTGCCTGCCGTTAGTAAATGTGGAAGTACATTCCGTCACTCTTTCCGCTACCTCTCCGATTGCACGTATTGCCGGAACGGGAAAAGTGTCGGGTGATGAAGAGTCAGGAAAACAGCAGTTTCTCCATTTAGTTCCTCCTTCGGATATACAAATCTACAAGGAAGAACCCATCACTGTCCGCCGAGTGGCAGCAGACCGCTTCAATCTCGGAAGCTTGCTGAAATTATCCAATTGCCTGTTCAACAAATACACTTCCGATTTTTACGCTTTCCAATCATTGTTGAATTTACGTAATGGGAAAGCGATCTATCAATTGTATGACAGTCTGAAAAGCATTGTAGACGAGGTAAACCGGATGTCGGAATCGGCTCCTGCCGGAATCTACGTCATGCTGAAGAACTATCCTTACCTGCGAGACAAAAACATAAGTTTGGAAATCCGGTACCTGACGACTTCCGGTAGCCAAGTAAACGCATCGCTAAACAGCAAAAGCCTATTCAACGTTCCTCCCGGACTGGAACCGGCAGGAAGCCTGATCGTCGCGGAACCTATTTTAGGAGCAGACGAGGTACAAGGACCGGACGCAGAAACTTGCTTGGCCCGTTATTATATGATCACAAACGATCGCCTTGTGACACCTGCAGATATAAAGATCTTCTGCTACAAAGAGCTTATGATCCGTTACGGAATATCGGAAAACATGGTGAAACACATCAAAGTCTGGAATCGGAGAAATGCTGGGCGTTGGCATTGCGGTTATGAAATTATCGTAGATATATTATTAATCGACAACTCGTTCATAAAACGCAATTTCATAGAAAAGATACCTCAAGTAGAACTATTATTACAAAAAATGATAGAGGTTCGGAGTACGAATATTTTCCCTGTGCAAATAAATCTCCGAGCGGTTGAATAATAAAATTATAGTATTTTTGTAGTACATATAGGATGAATGTAATATGGATGATTTTTTCTTGGACATCGTTTATAAGGATAAAAAAGTCAGGTTTCGCATTGTAAACCCCAATGTTCCCCTGAGCACGTTAATGAACAACTTGCGTCATTCCATTGGAAAAGACGGACGATTGATTTTTGACTTCCCGTCCATCGACTCAACAGGAGCTCCGCTTGATTATTTCTTTGGGAAAGAGGATCCGATTGTCAATGAGATCCGGGTGATGCGTCCCCGCATCGGACGGACGGATCAGACACTAAAAGATTACAATGTCAATAATGGCGACACTATTTTTTTAATCCCAGATCCATTTCCAGGATAAGATGGAAGAACGTACGTGGCAGGATTTCAACACCAAGGAGTTGTCCGGACGTAACCGGCGGCTCCTCAACGAATGGAAGTTGTTAGACCAACGACTTGCAGGCAGGAAAGATATGAGGTATCGTATAACGAAGCGCAACCTCAACGGATTGCCTGTCAAATATTTGATTGAATACGGAATACGGTCAATCTGCCAAGTCAATGATGCGGACAAACTGAACAAACAGGGAAGCGACAACTCGCCTGTATTTGCATCGGTATTCTTCATGCAAATAGATATTCCGGAAAATTACCCTTGCATCGATGCGCCGGCTCTCTTTCCGATTCCTGACTCAAGATTCCACAGGCGAACCTATTCCACATCCATGGCATCCCAACATCCGATTTTTTGGAGAGTTTGCCGGACGGGTTTGTCTAAACACACCCGATAGCTACACCGATCTGGCATGGTGTGTGGAGCGAGTAGCCCTCTATTTGTGTTACGATCTTTACCATGCCTTTCCAGAACCTCCCTATCCGGAGGATCTGAAAGTGGCGGAATGGGTGCTAAAACAAGGAGAACCCAAAGGCTGGATTTTTTTCGGACAAGAATGTTTATCAGACCTATCAAACGGTCTATAGATCTTAATGATATGAGAGCACAGAAGTGGGCAATTTACTTATTAATAGCCTTTTGCACAACTTGGGTTTCACAAGCGCAAACGGTGAAACAGATAGAAGTATCGCAAAACGTACCTTATACGGATCATCTTTCTCTCGTAAAAGGGAGTAACGACATGGATCTGATAGTCAAGTTTATTTTCGATGAAACGGAAAACACCTTGACAGCGAGCCTTATTTCATACAAAAGGCTGTTCGTTTTCCAAAGTGATACGCGCTATTCGCAGGCTGTCCGCTTCTGCAAATTACGGCCGGACAGGTTAAGCTATGTCGTAGAGTCTGACGAAAATGCCCGATACAAAATGGTAAAATCACTACGCAAGTCGCTCTCCAAACCCAAACGGAAACATCTCTTCAAGCGTTGGATCACGACCGAAGGATTGCAGCCACAGCCGGTCGAATACAAGATGGTAAATGATTACATCGAACAGAAATTTGATATTACGGACAAAGGGGACAAGGTGGCAGTGGAACTCCACGATGTCTTGATGATGGAATTGGCATCCGACGGAAAGAAGAAGAAATACGAGCTGTTCTTCCAAACGGATTTAGACCGAAAATACGAAATCATAATCCGCAGAGACCCCTGTTTCGGAAAAGAGGAGGCGACGGCATTGGCCAGCAAGAGGAAAGAGGATATCACAGCCAGCTACAACGTCTTGAGGCAACATTACCAAAAACTCTCCATGACTGAAACGAAGGAAAACGCTAAGGTCTTCAACGAAATGCGCATACTATTGTTGGAGCAGTATCTCCCGTTACAAGAGACATACGAATGCCCGGATATACAAATCGAGATCGAGCAATATAACGCATACGTAGATTCGATCCGGGGATTACAATATAATTATGTAGAGGAGAAGAAGAAAGAGAGAAAGGAAGGATTGAGTGCCAATTATGTATTGACCATCGCACGCAAGATCGACAACAATGTCTCCAGATGGTTGCTGACGTCGGATAAGGCGGAGAAAAACGATTTGGACGAAAGTTGCAGGAAGATGATTGCAGGATTGAATGCGCAGATTCGTAAAACTTCGGTGCAAGATAAAAACCTGCGCGACGCAATTGCGATATTCCGGAAAGCAGAACAATTCTATCAAGCTTCATGCAAAAGGCAGGAAGAGGGTCATTCACAAAATGTAAAACCATGAAAAGAATTCAAGTCAATAGAATCATATATCGTTGGGCTGTCATCCTTTTCTGTCTGCTCTTGGCTTGCCCGTTTATCAAGGGTGGTAAGGACGAGAATGGCTTGATCAGCGATATGCAGACCCTGGAGATCGAAAGCCGTATGTTGCAATTCCTAGATTATTTACATACCCTATCGGAAGATATCCCGAAGTATTCCATGGAGGAAGAGCTTGCTACCGCCGACAAAAGCCTGATGATGATGGATGTCAAATGGAACGCCTATTATGGCAGCTGGCAGAATGTGATAGCCGACAACGATTCGCTGCTCCAGATCGTAGCAGATTATCAATTGATCAAACAAAACATACAGGATTCCATCTCTGCCAAAAGACATTACATCCAATCGTTGGAGGATTTCACTGTCGCGGAAACTTTCCTATCGGCACAAGACAGCGTGTATGAAAAATTCCATACAGACGCCTTGGAATATTCCCTGATCAAACAGCTGGCTCCCCAACCGGAACAACTGAAAGGGAAGGAACAGATCCTATTCGCAGAAATCCAAGAGCACTATGAAAAGGCCAAAGCGGCAGCTGAGGAATTCAACGAATTACAACCCCGAATAAACAAGATCGAACAGCGTTATATCGACTTGAAAAACACATCCGACAAAATTCAGGCATTGGAATACAAGCCTTGGTTCCAGCGCATCAAGGATTACCTGTTCGGTTTGGCTGCCGTTTCGATGATCCTGCTGTTTGTGAATGCGCTGCAATCCAAAATCCAAATGCTCAAGCAAACTCGGGAGAATGCGAAGAAGCTCAAGCAAATGCAAAACAAAGAAGAGGATGATTATCCCTCCATATAGAGGTATTAATAATATATTTAAAGGTTTGTGATCATGAAAATGAATGTATATAAGTTCCTGCCGTGGATAGTCTTATCATTCCTATTGACCGAGTTGTCGACAGTTCCAAGGGAAAAACTCGAATGCTCAAGCAGACGAGAAGTGTATATCCGTTTCAAACATATGGTTCGATCCCGGCATACAAGTCATTTTCAGTCGACATTGAGATCCAGCAAAAGGGCTCCATCCGATTCCTCGAAGACAATCCGCAACTCACCATCAAATCGTCGGAATGGGTAAAGAAATGGGACCAGCATAAAAACATCCAGCCCGAACTGAACAAAATCGAGAACATCCTGACAAAGCGGATCTCCAACTTGAACATGGATGTCCTAGCCGTAGTGGACCTCACCTTATCCTCTGAACGTATCCAAATGCAAAAGGAATGGATCAAGAAGCTCCGGAGCATCATCTCCGAACAGAACTTATACATCGCGTTTATTCAAGGTGATACGACAACAGAGTCGTTGCTTGCCACCGATTATGTATTGGACAACTACTTCAAGCCGAAACATTCCGGAAATAAGCTGCTCTACCGGACCATCCTCTCCAAACCGGAGGAGATGTCCGGGCAGCAACAGACCTACTTCCCAAAAGAGAGACAAAACACAGACGGCTTGCGCTGGCACACCGGATAAAGGCATTGTTTATCTTCTCGGATGGAATCGTCTACAACGAGAACAAACCGATCGACAAAGCCCATTACGATTTGCAGAAAAGATTGGTCCAGGTAGATTCTCTATTTCCTGATATCCCCATTTTCTACCTGAATTTCCCGATAGAAGAGAACGAAAACACTCGGGATCTGACCGCCAATAACGACTCAAGGTCCATCTTGGAGCTGATGTGTAAAGTTTCGAACGGGACATACGTCAATACCGTGGAAGAAGAAAAGCTCTTATCCGACTACTTAGCCAAATTCAATATGAAATACGCCAATTACCGGTTGACATTCACGAATCCGGACAATAAAATCTACCGGGGGAACATCAGACGGTTGCAAATCGACTGCTGTGATGGCGACAGCATCCTTATGACCGGACATCTCAACTACTCCTTGGGCAGTATTTATAGGCCGATCATCGTGAACGGACCCTCATCGTTGCAGATCGTCTTGAAAGGATGTCTCCTCAGTGTCGCGATCATGCTCGGACTGTATCTCATCTTTCAATTTATCATCCCTTACATCAGTTATCTGATATTTAAGAAGAAATATGTCATCCGGTACAAAGGCGAGAACATGATCCACAACGGGCAACTCATTGAGCAATCCTGTTATTTTTGCAAAGCTCCGTTTGAAAAGGGGGATGTCATTGTAGCCAAATGTTCGCACGTAGTCCACAAGGAATGCTGGGATGAGAACGAATACAAATGCCCTGAATATGGCAGGAATTGTAAACACGGAAGGCATTACTACAACAAAATACATTTGTGGGATCCGCACAATGCGTCGTTCTACTTCGCATGGATCATAGCCGGAGTCCTAGCGGGATTGTTGGCTTGGATTTGCTTCACACTCTATGAAAACGACAACCCCGAAATACTGATCAACATTCTGCTCAACCTCTACGATATCCCCGTGGGATCAGACGAAGCTAAAAATATCATCGACAGTTACGGTGAACATCTCTATTATCTCCCGTTCTACGGGTTGAACATCAGCTTTTTCCTGACACTCTTCCTTAGTTTCATGGCAGGACACAGACGCTGGTTCTTGAAACGATCACTGCTCTTGATCACCAAAGCGGTCGTTGCCGGAATCTGCGGATACCTGTCGTTCCTCATCGGAAGCATCGTGTCGATCGTCCTGATGATCGAGAACAATTCCCTCTTTATCGACCCGGACCCCATGGATGCTGACCGGCTTCTTCATCGCCTTTATCATATCTTTCCGGACCGACATCAAACGGAAGAGGGCATTGATCGGTGCTTTTATCTCTATCATCTTTGGACTGAGCTCGATGTATGTATGGGATAACTCGCAGAATGCGCTGGTTGACACGCGCGACGATATGCTCCTCAGCTACATGATCTACTGCGTAGGGTTCGCCATCAGCATCGCCATTACCTTCCCGAAGTCGGAATGTTACTTCCTCCGGGTCGAAGGGCCAATCAAAGCGATGGACATCGCCATCTACAAATGGATCAACGCAATCTTCCACAACCGACAGTTTACCATCGGAAAATCGATCAACTGCGACCTCCAAATCACATGGGATTTGCAGAGCGATATCGCCCCGGAAATCGCAGAAGTGAAAATGAAGGGTGGACATCTCTACCTCATTGCCTTGGAAGAGGGCGTTTTTACTCGAAAGAAAGAAATGAAACCCAACGAAAAGATACGGCTCTACCACGGTACCCATTTCCGTATCGGGCAAACAAAATTCACTTACATCGAACGAGATATTTGATGCTGGCTACTGTCCAGCCACCAATCAATCAAACGGTGTGCCATGCTCAGTTTACGGGGGATTTCCGGTAAGTTTTCTTTAGTAAAGATGGCTCCGGAGCTTGATTCTTCGTCCTGCAACTTGATCTCGCCGCCTGCATAATCAGCCACAAAGCCCATCATCAATCCGCTGGGATAGGGCCAAGGCTGGTTATCGAAATAGATAATGTTACGGATCGACAAACCGGTCTCTTCCATGACCTCCGGGTGTGTATTCTGCGGTAAGCGGTTGATCAAATACCTCTTGTCATAATATTCTTTCCCGCTTATCTTTGTATGCAAAAAGGATTTATGGCAAAATATATGACAAGGGAGGAGTTTTTCCATATTCTTCTTCGACAACGCCAAAGCAACTTAACGGTAAAGGATTTTTGTGCGAATGAAGGATATAACCGTTCCCGGTTTTACGACCGGCGCTCACGTTTCAATATCTCGGACGAGGAGCTTAAATCTGGAAGTGTTCCCACAGCTGGCATGGATGGTTTTGTTCCGATAAGCATAGACAACAACAATGTATCTGCACCAACGTTTCAGTCCCAACCTGCCTTGTGTCCGCAAAAGACAGAGAAAACTTCCGGTAAATGTATTGACAACTCGGAAATATCCCTGGAGCTTCCCAACGGGATTAAAATGAAATTTAAGGGTACGGGTGGTTGTAAAGCCGCTTTGAGCCTGCTCACTAAACTGTGTGGAACATGTTTTGCCTGAACGACTCCACGCGTTACTTTTTATGCCCCGGCAGTACCGACATGCGTAAGGGCATGTTCAGCTTGAGCGGTCTGATCCGGGAAGAAATGAACGGGGATGTCCGGAATGGAGATGTGTACATCTTTATCAACAGGCTGAAAAACCGTATAAAGCTTCTGCACGCGGAAACGGGAGGTCTGGTGATGTACGAGAAACTGCTTGAGGAAGGAACTTTTAAAATCCCCGCTTATGATCCTGAAACCCACTCGTACCCCATGACCTGGAGTGATCTTGTCATCATGGTGGAAGGCATCAACGAGGACAAACGGAAGGGAAGGCAAAGACGGCTCTCCGATCTGAAAAGACACCGGCAAATATCTGTAAACAAACAGCTTGCCGGCTTGCTTTTCCGGTTGTTTTTCACTACCTTTATACAATCAAACAGGATATTGAATGACAACGAAAGAAGATATGCCGAAGCGGGTGACGGACCCCATGCTGGAACAGCTTGCCTTGCTGATGGAGACGAACCGGAAGCAAAGTGAGATCATCGAGTCCCAGGCCAAGACCATAGAGGAGCTCCGTGCCACGATAGTTGAACTGAACGCTTCCCTTGCATGGTTGAAAAGGAAAGTGTTCGGGAAGATGAGTGAGAAATGCAATCCTATAAACAACGGGGACCCCATGCTCCCTTTTGATTACGGCGACTTGGGACAGATAGAGGCGGAAATCGAAGCGGCCAGAAACAAGGCGGCGCAGATTATCACCCCCAAACCCCAAGTCGCCGGTAAAACTCCACGCCGCAACCGGATTATCATGGACGACCTTCCGGTCGTGACGGTTATCATCGAGCCGGAAAACCTCGACCTTGGCAAATACGTCAAGATAGGCGAGGAACACACCAGAACCCTTGAGATGAAACCCGGGTATCTCTATGTAAAAGACACGGTACGCCCCACGTATGCAATCAAAGACGAAACGGAGGCAGTTGAAAACGGGAAGCGGATGGTAGTTACCGCTCCCTTGCCGTTGATGCCCATATATAAAGGTATGCCCGGGGCTTCCATGCTCGCGGAGATACTTTTACAGAAATACGAGTATCACGTTCCGTTTTACCGGCAGGTCAAGCAACCGGAACACCTGGGAGTGAAACTGTCGAGAAACACGTTGAATGGCTGGTTCAAGCCGGTCTGTGAACTTTTAAGACCTCTTTACCTTGAACTCAAAAAGAAAGTCCTCTCCTCTGACTACATACAGGTGGATGAAACCACTCTCCCGGTCATAGACCATGACAGGCATAAGGCGGCAAAGGAGTATATCTGGATAGTACGAGCGGCGGTGCCGCGCCTGCTCTTCTTCCATTATGCCAACGGATCGCGTTCTCAAAAGGTGGCGGTCGATCTTTTGAAAACGTTCAAAGGATACCTCCGGTGTGACGGCTACTCCGCTTATGACGCTTTTGAGAACCGGAAGGACGTGTGCCTGTGCGGATGTCTCGCACATATCAGACGCCACATAGAGTCATGCAGGGAAGAGAACCGGGAATATGCCATGCAAGGACTTAAATTTATACAAGATCTGTATAACGTGGAGCATATGGCTGATGAGCGGCAACTCTCCTATGAGGAACGTGCAGCGCTACGGCAACGTCTGGCCGGTCCGCTACTTGACGCCTTCGAGCTCTGGCTTCAGAACACATACCCCAAAGTGCTTAAGCGCAGTCTGATGGGGAAGGCCATAGCCTACGCTTATCCTCTCATACCAAGAATGAGGCATTATCTGTACGATGGAAGAATTTTTATAGATAACAACAGGGCGGAGAACGCACTTAGACCTATGGTTTTGACCAGAAAGAATATGCTGTTCTGTGGAAATCAGCAAGCGGCTGAAAACACGGCTGTCATCTGCTCGTTACTCGGTTCCTGTAAGGAATGTGGAGTCAATCCACGTGAGTGGCTGAATGATGTAATCAGCAAACTTCCCTATTATCTTACTCCCAAGTCAGAGAAAAATCTCACCGAGCTCCTTCCTGACAGATAGGGTGGATACCGACAAAGCCACGACACTCGCCAGACAGTCCCGGGAATGTCTATGGACAATCCCAGGACTGTCCATAGACAAACTGTACACGCAACCTGAAACTCTGACGAACCGATAAGTCTTACCACTGCACATATACATAACTCAAGCAGAGTGATTTCTCTTGGGAAAAATCAAATGTACAAGATGTATTTGCTCAACCGCTTACGTTCTTCTATACGTTCATAGAGGAAGCTGTCCGAAATAATTCAGCAGTGCATAATAACAGTCGCAGAAGAACTCACAGGAGCGTTTCTCGTTTTGGTACGAGAGGTTCGACTTGGAGGGAGCACATGGGATGCCCAAGTGGTTCAAGTTGCCGTTGGCTGAATGCAGGCCGTTGCTGATTTCACGCAATGGCACGTAGTCGACGAACCGGCAGAATATCATGCTTACAAGTGGCTCAAGAAAAGACTCGGAACGACTTTCACCATCTGCTGTTCTTTAAGTTAATTGCAACAAGTTCAAATCATCAGTAACCAATCCATCCAATACATGTTGAATTTTATCAGATATGGCCTTATCTGAATTAGTCAAGACTTAATCTGACAGTTACGTATAAAAAGAATAAATTTGTAACAGAAAACAGATTGAGTTATGACAACATCAGAAAAGGTCATCAAGAACAAACCGGGATTGCTTGAACTCTCCCAACAGTTAGGAAACGTATCACGTGCTTGTAAGATTATGGGCTACAGCCGTGACAGTTTTTATCGTTTCAAAGAGTTGTATGAACAAGGCGGTGAAGTCGCCTTGCAGGAGATTTCCCGCCGCAAGCCTGTCATAAAGAACCGTGTGGAAGAACACATTGAGCAGGCAGTCGTACAGATGGCGATAGACAATCCTGCATTGGGGCAAGTTCGTGTATCCAATGAACTGCGTAAGAAAGGTATTCTTATTTCGCCATGCGGAGTGCGTTCCATTTGGCTACGGAACGATATGGAGACCTTCCAGAAACGCTTGAAAGCATTGTCGGCCAAAGTGGAACAAGAGGGTATTGTCCTCGACGAGAACCAAGTGGCGGCATTGGAGAAAGCAAAAGAAGAAAAGCAGGCTCATGGAGAGATAGAAACTTATTATCCCGGTTTTCTTGTTGCCCAAGACACTTATTATGTAGGATATATCAAAGGTGTGGGACACATTTATCAGCAGACCGTCATTGATACTTACTCCAAAATCGGATTTGCCAAGCTGTATGACAGAAAGAATGCGCTTGTCGCTGCCGATATGCTTAACGATAGGGTTATTCCTTTTTTCGAGCAGCATGACTTGAAACTGATGCGTATACTAACAGATAGAGGAACGGAATACTGCGGAAATAGAGAAAATCATGAGTATGAACTGTATTTGGCTGTGGAAGACATTGATCATTCCAAGATTAAGGCGAAAAGCCCTTTGACAAACGGTATATGTGAACGATTTAACAGAACCGTGCAGGATGAGTTCTATGCTATTGCATTCAAGATTTAAATCTATACCTCTATCGAACAGCTGCAAGCAGACCTTGATACGTGGATGAACTCCTACAATACCCAAAGAACACACTCAGGAAAGTACTGTTTCGGAAAAACGCCCACGCAAACTTTTATCGAAGGAATCGCTGTGGCAAGAAAGTATCAACTGCAAAATCTGGAAATGATAAAACCGAATGAGCATGATAAAATCTCATTCGGTTGTGAGGATGAAGAAAGTTGTGTAACTTCAGGGCAAACATCTGACAGTTTTTTTGTCCGATAGTAAAACAAATGTCAGAACAAGTCTTGACTATTACATTTAATTTGTATTTTCACCATGTCTATTGTCGGATTCTCTTGTTTATTTTTACAACACTAAGATAAGTGAATTCTTCGACATGGCAAAATCCTGAGCCGCTCGGCTCTGCCGCTTGGCTTGTCCAAGAACTTTTTGTTGCTCAGGTACTTAAAAGGTTTAATTTACAATAGTGTTGCGGAATTAAGGTAATAACAATATTATGACATCGTTATTCATATTACAACTTGTATGTTGCGTCATTACAGCCATGCTAGCATTGCAATTAGCCATGGCAAGTTTGCAGGTGAGATGGAAGGTGTGGCGCTACGAAATATCAAGATGGCTTCTCGTTGCATCCATGCTATTCTTCTCCGTCCACTACCTCCTACAGATGATTCATGGACTCCGTGCGCAAGGTACCGATGTGGGCGCAGCATTCAACATACTGTTCTATACCCCGGTGGCATTTGCCATCACTCTCTCCATCATCAACATAGAGAGTACAGGCCGCGAAGTGCGCCGTTATTGTTTACGTGGTATGATGGCATACATACTCATCGCCATAGTTTTCGTCATTGGCATGTTCAAAAGTCATAGTTTACACATTGGCAATATGCTCTATGTGATGCTCGGTCTTTTTGTGGCTAGTATGGCCTATTTTATTCTTATCATTCGCAAAGAAACAAAAGCCCGAAAGCAGAAGCTCATGGAAAATTCCGGGAGCGACTTGATTCCATACGTGCGCTATTCGCAAGCCTGCATCATTTTGCTATACTTTGCTGCTGGACTCCTTCCTGTAGCAATCCTCTTCAATACCTTATTATATATAATAGGTCCCTTGCTGTTACTCTCTGTCATCTTTTTCGTCCACACTTTCATTGCTATGGGCTATTACATCACACCCAAAGGAGTCATTCCTGAGGAAAATGACGCAGAAGCAAAAGTCACGGAAGCAGAAGACATAAAAGACGACAAGAACACTCATGGCACAAATTTCTTGACAGCTAATAGAAAGATAGAAATAGAATTAGCCCTCAAGAAATGGTGTGAAGAGGGATTTTATAAGGACTATGAAGTTAACATCTATTCGCTAGCTACCAAGTTGGGATACAAGAAAAACGAACTGACAGAATACTTCAATCAGTCAGAATACACCAATTTTAGAACCTGGCTTAGCGACATTCGTTTTAATGAGGCAGTTCGCATGATGAAAGCCAACCCCGAATATAGCATTGACGCTATTTCCACAGAGTGCGGTTTCTCATCCCACACATGGATTTATCGTATATTCAAACAAAAAACGGGCATGTCACCTAGCCAATGGCGCAAACAGTTTGTCTCCATCTAAATGCGTATTTTTGTAATTTCGCATTAAATGGCATTTAAATAGTAGTAGTTTTCCTAGGAAAGCTACTACTTTTTTGTGGAAAAGCTACAACCACCATAGAAAAGCTACTATCACTTTCAGAAAGTAAAAAACTATTTTTGCACTCGAATCAACAGATAATGAAAATGACAGGAACAGAACCACCCATTTCAATTTCAGATGGAAATCTCATCATGATTGGTGTAGTGATTGTGACTGTGTTTATCATAGTGCTCATCCTTGTGATGATCAATGACTACCGTCTCTATCTAGGAAATCATTGGAAAAAGAAATTCAGTTTCGCAGATTTCGTCAAGCAAGAACAATTCTATATTTATATACTGTTGTTCTTCCTTCTTTTGGTAGGTTTGGAATTGTTGTTACAAAACGAGTATTCATTTTAAACTAACAAATAATAATGAAAAAAACGTATCTATTATTATTCATCCTCGCAATAGGAGCAGCGATGTTTACTGCTTGCACTGACGATGATATCATTGGGGGAAACGAAAATCCCGACATACCTCTAGCGGAACTATCCAAGCCAAAGGCAAACCCTTGGTTGGCACAAGAGGAATACAGCATCACCCATTTCAATTCGGCGCAGACCGATGCTTTCACAGCAAAAGTGAAGGACGGCACGTTCTATGCCGACCTGACGAAATGCAAGACAACAAGCAGCGGTCCTGTGAACCTCATGACGCTCGCATCCACTTCCCCAAAATACATGTGGGGAATGAGCAGCGACAGAGTGTCTATCATAGACGTATCCAACGGCAACTTTGAAAGACTCGCAGAAGCTGGTTTGCCTGGAATAACAATGAAAACTCAAGAACAACTCAACATCTTGACATCCAGCTACTCATCTTACTCAGAACTTGAAGCAGCCGTAACCGGAGTGCTAGGCGCTGCCCCACAAATGTCTATGTCCAATGGAAACTATGTGTTGTGCGACAAGGACAACTATGTATACACCAATGCTGGACACATCATGGCAAGATACAAGCTGAAGAATCCCAATAATCCAAAGGAAGGCATAGAGCTAGACAGTCAGATTAAGCTCACGCCGTATATCAACAACTCACACACTCTGGTGGGAGCTACCATGACATACGATGGACACTTGATCGTGGCGGCACAGAATGCTCTCGTTGTACTCAACCGTGAGTTGACCACGGTAGAAGATACCTACCCACTGACAAGCACCCAGATATTGACGAACTCAATAGCAGTGGATGAGAACGGCGGGGTATATGTGGCAAGCAACAACAAGGAGGCCAACGGCAAGGGACTCATGCAAAAGCTGATATGCAAGGATGGAAAGTTCTCTGACAGCGAGAGCTATGGAGCATGGAAAGCCGAGTATGACGGAGGTCCAATGGCACCATGTATCAAGCTCGGATATGGCACAGGATCAACCCCTACACTAATGGGATTTGGCAACGACGAGGACAAACTCGTAGTGATAACGGACGGAGCAAAGAGAATGAAACTCGTAGCTTTCTGGCGTGACGCCATACCTGCCGATGCCAAGCCTGTAGATTCCAGCAACAAGCGTTTGGCAGGAACGTTCGACATAACGTGCGGATTACCAACCTCTACCGAATGGGTACAGTCGGAGCAATCCGTAGTAACCGCAGGATACGACGCTTTTGTGGTGAACAACATCAGCCAGACAACGGAAAAGATAAACGATAAGATTATAGGCGTGCTAGCCATCGGTCCCACTGTGGAGACTCCCAGAGGTGCTGAATGCGTGAGCTGGAACACGAAAGAGAACAAGTGGGAGGCTAAGTGGACACGTGCTGACGTCAGTTCACCAAGCATGATTCCTGCTGTAAGCACATCGTCAGAAATGGTATTCGTAAGTGGATGGAACGATGCCACAGGATGGGAAGTAACCGGACTCGACCGGCACACCGGCACCACACGCCACCGCACAATCCTGGGCAAGGACAATCGAACCAATGGAGCATATGCCATCATACAGTTCTTTGACGATGGTGACTTACTCTACAACTCGGTGTCCGGACCGTTTAGAGTGGAGATCAAGTAAAACAGAGTGAGAACAAAAGTATATTAACATAAAAAATAAGAAGAATGAAAATCAAGCAAATTATCATGACCTCATTGCTAAGTTGTATCATGGCAATGACATTCATCGCATGTTCCGATGACGACGGCACAAAGTTACCTACCCCGTCACCTAAAGAGCAATGGGGCGCAACCCTGAAAGGCGACGGTGAAGTTCTCGGAGCATACCCGGACTTGTATTGCAATTATTGGGAATACACCTATGAGGCAGACAAAAATAGTGACAAGATTTTATGTCTGAAAGGAGAATTTCCTCATTGCAGATATTTCAGCATATCACTATACAATGATAACACAGGAGACGTTTTCTCAGGCATCAACGACCAAGACATCTCGGCAGATAACGGAAGCACAAACCCTTTCGTCAAGACCACTTCGGGAAAGAACTATTTCACCATCTATGTGGTGCCAAATGGAACGCCACAAAGCGTAATAGACAAACTTGGTTCAACGAATGTGGTGAAAGTTGCAGAAGGTGTGAACAAAGTAGCTATAGCTCTCAGACATTACCTGGGCACTACTGCTGATGGAAGCCAAAAAGACGAATACGCAGGAGTGGAACTACCAGCCATCACTGCACTCGACATGAACTTGCATGAGACCTCCGTGCCAGAGCACGCTGCATCAAATATCTCTAAGGTGACATCGAAGGTGTATACACAGAAATCCGACGAAAACAAGGAGATGCCATTCTTCCTTGCTCCGGTCAGCATGTACTATCCAAACAGCTTCACGTCATACCTTTATGGAAGAACGCACTTGCGCGAGGACTCTGTGCTCACATTCTCCTTCATACCAGCCACAGTGCCCACAAAGCCAGAGGAATACAAAAACGCTGTGACACGTTACCGGTCTATCTGCATTGGCTCAGCAAGCGACACACGCTCATATATGTCTATATATGATGCGAAGGCTCGCTATGCCGATGGCAAGAAAGCAACATTTGTGGTTTGCTTGAAAAAGAATCCTAAGCTATCAGCCATACAGAGCAAGGTGAACGAAATGAATGCCAACGGAGAATATGTCAATCTCTTCATTTGGGACAGTGAGAAAAAGAACATAGACGGCAATCCTATCGGAGAGATTGTGGCTATCATGTACAGGAACATTCTTCCCGACAAGGAATGGGAACACTCCATCGCAACCATGATACCTACAGCTTACAAGGATGAGGATGGCGAACCTATCGACCATGTGACCAATCCCGACAAGCAACTTGCTCACAAAGCTCTTGGCGACTATGGACCACTTGGTGTAAAGGTAAGCAACAATGATTTCTTACAATAATGCCGACTTTCATGAACCTACTACGCTAACTCGCAAAATGAGGGTTAGCGTGGTAGGCTCTCTACTTTTTTCGTTTTACAGCATATCTTTCACCGCCTTCTCCACCAAGCCATCAGGTTCGGGCATCGGTCTCTCCATCTCCCGCCAGATGCTGATGATGCAATCCATCAATCTCTCCCTAGCCGAGCACAATGTGGCAGGCTATCATGTAACATTCCGAATGGAGTAACTCTCAGGTATTTATCTTTCTGTACATATTTTTTAACAAAGAAAATAGCAGAAACTCTTGGCACATTCGAAAAATAGTTTTTTTTGCAAAAAATACATCAAATCCGCAACTAAGCCCTTCAAGCGTCCTTCTTGCGTGTACACGTCCTCTCATTACTGAATTATCAGATAAATTGAGGCAGAAACACCCACTTCTGCCTACAACATCCCCTTAAAAAGTTTAATTTGTAATAGTGTTGCGGAATTAAGGACCTGTTTCTTCATTGATAAGGCAAGGGGAGTCTGGAAGCTCCGGTACCAAATCGACAACGCCTTCAAGAGTTCCACTTATACGCAAAATATTAAGCAATGTACTTAGGGCAATATCACTTACTTTGCAAGATTCTATTCTCTTAATAGTAACGATAGATACTCCTGCCTTATCCGCAAATTCTTGCTGAGAAAAACAACAACTAAGTCTTATAGCCTTAACTCTCTTGCAGATTTCCTTAACAATACATTCATCTGAAAATTCGTATATTGTATATGTATCATATAACCTTTTCATAAAGAAAAAAACATGTTTAGGTATCATTTTTGATACAAAAAAAACTGATAATTCTGAAAATCACCAAATTAAGAGACACTTTTTTTATAATCTTCTGCTGCGTTAGCAAACAAGAAAAAAGCGGCCTTGTGCCGCTTCAATCATTTGATTGCTTTTTCTTTTTAGTCCGGGATTTCTTCTTTTTCCGGAGTCGGATAATTATGTAAACGTATTCATAACTACCCGGCTCCGGAAAAAGAAGAAGAAAAAATCGGATCAGCCTAAACAGAAGGCTGTCTCTAAAAAGAAAAAAGCAAGTAAATGATTATTTGCTTGCAGGCTTTAGTTTTCCCATACATTTCTCCATGTCGGGGGACAATAGGAAAGAACCCGTTTTTTTCTGCTGCACCCCTGAATGTGGTTGGACGATGGCATACCTGCATTTCAATATCTTGCCGATAACTTCCGCACTGTCACGGTTCAGGTACATGGCTTTCGTGGCCTCCGTTTCTTTCATGCTTTTCTCAGCTTCCATATAGGCGGAAAAGGAGGGTTTGAATAAGGCACGAGGACTTTCCGCTTTTTGTATGACAGCGGATAATTGTGCGCTTTTGTTGTTCCAAGTGGCGCAGGCTGTCCGATACGGTGACATCTTCTATTTCCAACACTTCCGATAGTTCAAACTTTAAATCCGTCCAGGTGCCGTGGAAATCTGTCTGAACCCATTCTGCAATGGCTTTCTCATAGCCGGGTTTGCTGCATGAGGAAAAGGCAATGAGCAGCATATAAAAAATAAGTGCTTGATATTCATATTGACTTGATTTTATTGGTTGTCGTATTATGTGATGGAGTAAATCTATGAGGTTATTGGCCGCCATCCGTGGAGGTATAGATACCACACGAGACTTTCAAATCATCGTTCCAATCCTTGTTTTCCGAAAGTTCGACGTTCTTCAGTTCCTGTACTTTGTTGCGGAGTTCATCGTTGCTTAGGCTTTCGACATCAGTTGTGTCGCCATGAAAGTAACGATGCAGCCATAGGGTGTATTTGTGTCCTTGCTTGTCGTTGTCAAAGATGCTCCGAAGCTCCTTTACCTGGTTCTTGTCAAGAATCAGGCGTAATAGCCTCATTTGTCCTTCCGTGAATGTCCCTTCCGTAGATACATATACGAGATTGAGGTCGCTTCCGGAATGGCATAGCTGATAGTGGGAGATACAGTCGATAAATGACTCCCCGATGTATAGAATGTCTATCGGGCGGCTTTTGTCATGGTTGCTGGTTGCCGGACAGTCGAACTTGCCACCGAGAATACCCTTGAACGCCTCATTCCGCTGTGAAATGGCTTGTACACCGTTTTCATTGTACATCTTGATACACACGTTTCGGTAAACACTCCCTTTGTTCTTTACTTCACGGATAAAGAAAGTGTCTTTGAAGAACCGGCTTTCGATGCTTTCTTTCAAGATACCTCTTTTTGAGAGATAGTTTCCTTTGTAAGTTTGCAGTTGGCGTAGGTAGAAATGCAGTTCGTCCGTTCCCATGCTTGTGTTACCGACTTCATACCGGCTTTTTTCGGGTGTCGTGATGCGGTTGGTGTTGATGTAGTTCTGAAGGATCTCTCCCACCTCGCGCAAGGTCGGCATTTTTCCGGTTGTTTCAAATAGATGTTCCTGCATCAGATCCATGATGCTTCGGCCACGCACGCTGTCGCTATGCACGTCCCAATAGGTATATTGGTTCTGTGAGTTCCGCTTGATGACGATGGTATGCGTTCCGTTGCTCATTTTGGGACAAGAGTTGGAAGAGCCTTCCACGATTTTCCATCCCAGCTCCAGCAGGAAATCGGGCAGAGAAATGGTTGTTTTTATCTGATTGAAATCGACTTTCATACGATTGACTCGGATTAGTTGAATCTCATTTTATCTGAGTTTAGATTATAAATGAGAAAGATTATCTTTCATAAAGATAATAAATATCATCTAAATACGAAAGAGAAAATATATGTTTTTTTGATTTTATTTTACGGTACTGTAAACCAAATCTACCGTGTTGTCTATACTTGGGAACGGCCTCTAGCTGTTTACTCTGGTTGAACACGCTTTCACCGTCTTTCTTTACTTGCAGGGTGATGGTTGCGTTCTCTTTGGAATAGAGGATGCCTTGCACGGTAATTTGGCTGACCGGCTTTTCCGTACTGTATTCCACTTTATCGGTGAAGGTCTCATCTACGGAAAATGCGGAGGTGCCGGTGCGTTTGTTCCTGAATTTCACGCCGTCAAGATTGTATATATGTACACTGCCTTTGGGTGAGGTGCCGGTTACGGCTACGGTGATGTGATACATACCGGCTTTGTCTGTTTCCGGTTGGATTTCCTCTCTGTTGCATGAAGCCGCCAATAAGCAGGCTGCCACTAATAATGAATGGATTTTTCTCATGGTAGGATTCTTTTGTTGAATGTTATCGGATGATTTTTTGTTCTGTCTTATGTGTCCCGGCTGCCGGAACTGCTGACTTTTCTTTTAATTTGTCCTCTATCTTTTTAAGGATAGCGTTGACATCTTCAATGATTTTAATGTAGTTCTGCTGGATAATCTCTTCCAGGATTTCCGGTTCCATCTCTTCTTTGCCGTTGCCCGGTTTGACCGGCAAGGAGAAACGGGGTATCTCCTTCTCTTCAAAACGGCACATATCCATCTGCACGTTGAAGAATGGCGGCTTGCCTCCGGCAATCTTGCCGATGAAGTGCCCGGCTGCTTGCCCGGCAATGTCCCTTGCCTTTAAGACCTTTTCTTTTTGCAGGCTTTCCGTTACGCTGCCGCTTCCACTTGTTTGGTGGGAATAGGATTCCTGTGCCTCTTTTTTCTCGCCAAGCAGGTTCTCAATGTCCTTGGCCGTCTTCTCGTTTCCGGTCATGCCGTAGGCTTGTGTTCCGCAAGAGGCTTTCAGGATGTTGGCACTCTTCTCTCCATAGTTCCTGACCGCTTGGTTGAAGTCCTGGACGGCAAGGATGGTGGCGACATTGTGTTTTCGGGCGGTACCGATGAAGGTGTCGATGCCTTGTAACAGGATGGTCGGAAATTCATCTACCATGAATACGCTGGTTGCTTTGCCGGGATTGTTCATCTGCGACATCAGTACGCTGCCGATGCAGGAAATAGCGGGAGATACGGCCTCCTTGATGGTGGGCGCATTGCCTACGCATAACAGCGTTGGGTGTTCCTTGTTGGTTATATCCAAAGAGAACTCTTCTTCGGGAAGTGGCGACAACACCCAGAAGATGTATTTGTTGTTCAGGAGTACCAGCGGAGTCTGTGCGGATGATACGGCTCCGGCTGTCTGCTGTTGTGCGCCCAACTTCCAGGCGGTCAGCATCGAGGACATGTTCAATGCGATTTCAGGATCTTCCGACAGCCAATGGAATACCAGGTTGCTGTCCGAAAGGGCAAGGGCTATCACATGGGGCAACGTACAGATGCCAAGCTCCCTCTCCTTGAAACATTTGTAGGCGATTGAATAGACGTAGTTAATGGCATTATTGGCCCAAAAGTCTGTTTTTTCTTTCCAACCGGCTTCCAGATTTTTCATCAGCGTGATGATGATGTTACGGATGAATAGCGATTCGTTGCCCTTTGACATATATTTCGGAGAGAGTACGTTTACCCTGACCGTGCGTGACATATCCACGAAATTGATATAGGCGAAACGGGGTGTTTCCACTCCTTTAGCCCGGAAGTATTCAATGCTTCCGTAGGCGATACGTGAGAGGATGGGTGACTTGTCCTTGGTGGGATCACCTTCCCGGTCGTACACGAATCCGGCATAGTTGCGCTCGGCGCACTCGGGTAGATGATTCCCTTGATCCAGCTTTCCGATTTACCGCTTCCCGGACCGCCGTCAATATAGACATTCTGCTGCGGCTTATGGATGACCAACGACCCGGAGGCGGTCTCAAAGCGGAAGTAGAAAGCTGATTCTTCCCGGCTTAACCCGAAAATGCTGTCATCGGATTGGGCATGGCGCCGGATGAAATAAGGCAGAGTCTTGATGACAAGCAACGTGTACGCCACAAACACAGTAGGAAACACAAATAGGTTATACCACGCTGATAACCGGCTGAATCCGATAACCAGCATGGATGCCGAAACCAATGTCATACTCGGTGTAAACCCATTTCTTGTTTTCGTCTTTCACCTTGCCTACCGGGAAGAGAAAAGCAAGACCGCCGATCAGGATGACGTAGAGAAACCGGAATAGGGCATCCTTTTCCATCAGCCTTTCCCACATGGCCGGATTACGTAGTGGAGTGTATAATCCCGTAACGATAGCCCACTGAAACAGTACGGCTGTCCCGATGAGCGTGGATAGCAGGATCAGGATGAATGACAGGTCTTTCTTCTCTCTTTCCATGGCCGTTGCTGTTATTGGGGTTGTCTCGGTTGCCGTTCCGTCACCGTTCTCTTTTTTCTCAGCCTTTCCCGGTAGCTCAATGCGTGAGACGGTCAGGCTGACGGATGGGATGTGGCTACCGTCATCCTTCTGGAATACATCGGCATACACATCGCCGCAGACATATACCTGTGTCCCTTTTTTTAGATACTCAAAGACCTTACTCTCGTAATTCACGAAGCAGCATACCCATAGGGTCTGTTCCTCGTTGTTCACGTTCTTGTACTTGGTGGATACATGGAAGTTGAATCCTTTTCCGTTCTTGTTCTGCCGGGCATCCGCACCTACGTAACCGATAATTTGTCCTGTAAACATAATGATGGTTTTTAAAAGTTTATAATCCGAGCTGTGGCTCATTCGTATTTTTCATGGCCGGTTCCGCTTCCATGACAGGCAGCGAAATGCCGAAAGTGCCGTATAGTGTTTCAAGGTTGCTTGCCGTGGGATGGTTGGCGGCGAGGCTTTCCAATTGTCGGGATGAAGGAATAAAACCTTCATCCTTCATCTGCTCCAATACCGGACGGTTGTCTTGCAGGACGGCCAGCGTAAACCGTTCCTCCGGTGTGAGGTACTGTTCCATCCGTGAGGCGTGTTCCTGAATCATATTATCGGCTTTGCCTACATCGGCAAGGATGTTATAGATGAATTTGGGATCTTCTTTCAAGGCTCCCAGCCGTTTCTTCAGATACATGGCATTCTCTTCCCGGATATAGGTGGATATGCCCAGGCTTTGCCCGACGGTAGCGGAGGTGAGTTCGGCAACCGGTTCCTCTTTGGCATATTGCGTGTCTCCGAAAATCACGCCTTTTTCCCGGTTCAGATGCTCAGGCTCTCCGGTCGAGTGCGCCATCTCATGAAGTAGTGTGGAGTAAAAATTCTCTCCGTCCTTAAACTGCCCCTTCAGGGGTACGACAATATGGTTTTCTTCTCCCCTTGCATGGTAAGCACTATTTCCTTCCTTGGAATAAATGGGGCAGATCCATTGCTGTTCCCGTACCATCGCATCGATCAGAGGCACGGTGAGCATCCCTTGCTCATCCTTGATGGCCGGTATCTTGAATTGCTCCTTCAATGCTTCCCATTTCTCCGGTTTCGTTTCCTGAAGATTGGTCTGCTGTACGTTGAACACATTGTATGTCTTCAGAAACGGCGTGACCTTATATTCCTGCTGCTCGTTTTTATCCAGGTTCTTATATACGTCGAAAGGTATTTTCTTTCCGTTCTTGTCTCTTACTGAGAAATTCCAAGAAATGACCGGGAATGACTTTTCTCCTTTCAGTATGTTAAGGCCGCTGTCCTTGGCTTGCATGAAGGTCATATAGACCGGCAGGCTGTACTGCTCTTTTTCCGAAAGTAGAAACAACATGAAGGAATTTACTCCGTTGTAGGTTCTTCCCTCGATATTTTGCGGAAGTCCCCCACCCTTTATCCCGAACCAAGGCTTCTGCCGGTTATCTTCCACCTGCTTTATCTTCTCGATCATCAGTTCGGCGAAACGCTGTAATGCTTTGTCATTTGCTGTATCCATGATTTATTGGTATAGATTTCTGTTCTCGTAATCAAGCAGCCATTCTCTGGCCGTTTGGTTGTTTGTCTCTTGCTGCTTGGCGGCCATCTCTTCTTGATAGGCTTGTGCAAGCTCTTCCTGTGTAAGTAGAAACTCTAAGTCACTGATTTCTCCTGCAATGTTTTTCTGTACTAATTCATCGTAATCCATAATTCCTGATTTTTTAGGTTATAAGTCATTGAAAGCCCGGTTGATGGTGCTGGCTATCGGACGGGCCATTTCCTTGCTGTTGTCGGGTTTGGGTGTGCTGGCCGGTTTGACATCTCCCGGTGTCTTTGTGCCGCCTTCCATCCCGAAAATCTTTTGTACGGCTATCAGCGTGTTGGCTTGCACACCCGTTTCACGCATCCGGGTAAGGTCTTGTTGGGTGAGCCGGTACCCTTCTTTCTGTATCTCTTGGATGACATGAAAGTTGTCGGTCTGTGCGGCATCCAACAGACGTGCGGCCTGCCTTTCATGTTCGCCCTGTTCTTCCGGCTTGGTGTCGAACAGCTGGATGACTTCATGGGTTTGCCTTTCATCCAGACCGTGTTCCTTACCGATTCCTTTGATAAACTCTTCACCGGGTTTATATCCTTCCTCTTTGAGCTTCCCGATTTTTTCAAAGTCATGTTTGCCCACCGCTTCCTTAAACTCGGCTTCCATATTGCGCCCCTCTTCGTGTTTTTGCTCTTTTGCAGCCTCTATGTTGGCCGCATGGACTTCCGGTTTGGGGGTCATGGCCTTGATCAGCTCTTGTGCCTTGCCGGGAGTGATACTCTGTATGTTCTGTATCATGACTCCTTTCCTGTCATCCGTCAGTTGGATGTCGGCAATGAAGTAGCCTTCCGGACTGTGCAGCAGCTTGTTCTCCGAGTGCATGGCCGTTGGCGAGCAGGTATTTGTCGGCTTTGGTTAACTTGTAGCCGCCATATTCGCTGGTCTGCCCGATGATGTCGGGAATCTTGATTTCCTGGTTGGTGCGCAGGATGACGGAGTTCAGATCCCGGTCAACTTGCAGCAGGATGTCCTTCTTATTTACGGTGATGGGTACGATGTCACCGGCAAGCAGCTGTTCTTTCTCTTTCTTGCCCAACTTCTTTCCCAGCACCTTGTCCGGGATAACCAACGCCTCTTTGCGGTAGAATACGGAGATTCCGTCATCGTTGAAACGGAGCTTCCCCGGTTTGCCGTGTATCTCCATCAAATCAGACATGACACCCTTTTCCAGCTTGGTGCCTTTCCCGTCGAGGATGTTCCCTTGCTTGTAGGCGTATTCATAGAGCGACTGTCCGGTGTAGCATACCTTCAGGCGATGGTCGATGACGGTAAAGCCGTCCTTGTCATGTCCCTTCAGGTTCTCCCACCGCTTGATGCTGATGCCCTCCTTCTCCAGCTCGGCGACATATTTAGGATCATTGGCACGTTCCTTGTCAAAAAGGGCGGATACACGTTCTTTTGATTGGTCACGAAGGCTTTCATCGTACTTTGCTCCGGCTTTTTCCCTGATTTCGCTTACGCTCATGCTCAGCTCTTCCCCGTCTTCGCGGAACCGGAAATATCCGTCCCGGTATTCGGTCTGATAGCCCGATGATTCGGCGATGCCGCCGAACTGTCCCACGTTGTCGAACATATAGGTGTCTAATGCTTCTCTCAGTTTCATGGCTGTGGCTTGTATAAGGGTTCTGCGGAAAGGATGTATTCGTTCAACACGGCCGGTTTGATGTGCCGCCCGCCGTTTCGCTCGTAAATCTCGATCTCGAATACCTTATCATCGGGTATTGTGAATTTGTCGAAACCAAGTATCAGCCGGTTCCGGCTCTTGCCCTTGATTTTCGTGTCAAAATCTTTCTGATAGATAGGTTCGATGGTCGTTTCTTGCAGGATGGCGTTCTTGCTCTTCTTCTGGTCACGCTGGAAACATTTGACAAACTCGATGTCGTAGTCGATGTATGATTTGTTTTTCAGGTCAAAGATGAAAAACATGAAGCCCTCATGCACATACAGATTGGCCATTGACAACTCAAACTTGTTCTCGATGACCCCCAGGCTGTAGATGTTGCGTTTCTTGGTGCGCAGCTCCTGGATGCATCTTTCCATTTCCTCACTGTTCACATCCACATGGGCGGTATATTTGCGCTGGTCATCGAAATTGTAGGTGAATACGGAGGTGTTGCCCCGTTTGATGGTGATGTGGTAAGTGTTCATGGCCTTATCCACCACAAACAGGTTGGAATATGCCACGGCATCTTTGGCGGTTGATACTTTCAACTGATTGTTGTAGGTGGCCAAAGTGAAGGACACCTCGTTGCCGGGCGTTCCGTAAGCGATGTCCTCCGGAAAGAAGAACTCGGCCAGATGGAGGTCGCTGACTTCTGCCTGATAGTCATGGTGCTGCCATTTCCCGTTGTCCTCGTAAATGTTCGGGTGTGAATCCGTGCCGCCTTCGGGAAGGTAGCGGATGTGATAGGTGTAAACGCTTCCGTCGATGCAGACTACGGTCAGGTTGGTCTCTTCGGTGAATCCTTCCGCTTGCGCCGAGAGCCTGACGATATGGGGTGCCTCTTCTACCCGGCTGGCCATGACAAGCTCCTGCTCGCCGATGGCGATGTCCGAGACCTGTGCGGGAAAGACCAGGTGCTTCACGCAATCGAAAGTGATGTGTATCTCTTTCTGGCTGATGGCTTGTTGCCGGGGTTTGACGCTTTCCTGAGCGGAGAGCGACAGGCTGCACGCAAGGCTGCAGAACAATAGGCGAATGTATTTCTTCATGTTGTCGATATGTTAAACGGTTCTTGAAAAAAAGGCTGTGAATACGGTGATGCACCATAACAGAAGCAGGGTGATACCGAAAGAAACGGTCAACGGACGTATCTCCTTGAAGGATTTCCCGCTACAGCGCGATACATAGATGCGATAGCCGAAAAAGACCGCAGACAAGGCAAGCAGATAATTGAGAATGTCTATCATAATTTGTCTATCAATGTTTGAAGGGGATGATTTTTCTTGTTCGTTTTCTCTTGTTCCATTTGCTCATAGAGCTTCTGTAACTCCGCTTGCACGGCTTGCCTGCGCAACTTCGATTCCTGACTCTCTTCCTGGATATACATTTCGTAGTTGGACTTGAGATGTACCTTCACTTGTGAGAGGCTCATGTTCAGGATTTGCTTGGCTACCTGGGTGGTGGCGTTGACTACGCTGGTCACTTCGCTGGCCATCGTGCCGATGGAAGAGAGCGGCATGTCGATGTTCTGTACAAGACCTTGTTCCATACGCTTGGCTGCACCGGCCTTCAGGTTATTGGGCAGGTTCAAACCTTCCATGGCATCATTGTCGAAGACAACCACCGATACGGGATTGAGGTTGTCTCCTACCTTCAGGTTGCTGACCACCACATCTAGGCGGTTGGCTCCCAAAGTGGCGACACCGTAAAACAGCGTGTTGGCCGGTATCTTCATGCCGGATAGGGTTACGTCCTGAAGCAACCGCATCCGTACCGTACTGCCCGTGACTACGGTCTGGTCGCCGTGGATGCAAGCCCTGAAGAGGTTGCTGTTTCCCGGTGCGGAGGTCGGTTGGCGGCGTACACGCTTGCCGTTTTCGGCACGGTAGATCGGGCCTTTTTGCATCAGGCTGTCGGTGGATGGATGGCCGGAAGGGTTGGAGACGGCTTTCTCCGTTTTTCCCTCTTGGTCATAATTGACAATCCGTTCATACATGCGCTTGCGGTATTTGTCGGATTCTTCCAGCTCTTTACGGATGCGTGAGTTCTTCTTGGCTTCCCGGATAATCTCGTTGAGCGCCTGCTCGTCCTCCGATCCATCCGGTTGGCTTTCCGGCTGATGAGAGAAGCGTCCGTTCCGGCCACCTCCGTATTCTGCCATGACTTCGCTGTACGGATCGTTCTGCATACGGCGGATGCGCTCCGAGTGTGGCACGGTCATACCGTTCCTGCTGGTTTTGTAGCTCGAAGTAAAAATCAGATCCTTTGACCTGAGACTCTTTCAAGATGCGTGCCTTCTCCTGCTCTTCCGGTTTGTCCTGCTTATAGGCTTCCATCTTGTCGTTCACCTTGTCGGCCATTTCCGACTGTGGCTCCAGAAAGGCTTGCGAGGCGGCCTGTTTGTCACTCCCTGACATCCCGTTCCCGTTCTCACGGATGAAGAATACATAAAGGAAGAGGATGCCCAGGATTACCGGGATGGCCATCAACAGCTTGTTCTTGTCTTTGATAAGTTTATTCGGTTCCATGGTCGGTTGGTTTAGAGATTTCTGACCGGTTTTCATTCTTGCCCGGAGAAGTTGCCTGCGATGTGTTGGCGCCGTTGTTTTCCACGGGTTCGGAATAGCGGACAATCCAATCTTCTATCTTGGCTCCGTGCGCATTTTCCTCGCTGCGGGACAGCATATCATAGATGGTGAACTCCGCTTCGATATTACGTGAGATGCTTCCCCGTGCCCGGTACCCGGTTTGCGTGAAGATTATCTTTCCGGAAACGGGTATCGTTTGGGTGTTAATCTTTACATCCTTGATGCGTACCCCGTAACGGATATTCTTTTGTATGAGTGAGTTCAGCATATTCACATCGTTGTACTCATTCAACAGCTCCTTCCCCTTGTTGCCTATGAGGTTGAGCGCAAGCGAAATGTTCTTCTCGTAGCTGCTCTCGTCAAAGGCATACCGGTGGGTTACGAAGGTCTTTACATGGTTCATGTATTCGTATTGCCGCATATCGCTGGCAGACAGGCTGCTTGCCTCATAGACTTCTCCCTGCCTGTCGATGACGAGAGCCTGGCCGTATGCTTTTTCTATTTTGTTGATAAGGAAGATGATACTGCAGGCAAAAGCGATAGTCAGGATGATGCAGTACCCGGCTGAAAGCCGGATAGTCAGCTTGACCGCATCATCTGCTCCTTTGAATTTCATCAGATTCATAGTTCTATTTTTTATTGTTGTCGTTTATGAAACTTGCCCCGATAGAGGCGGCACCGCCTACGTTGGTCAGCTTGCCGCCTGCCGCTGCGCCTCCCATCAGGGCGATGGTGGCCGCCGTGGTGACGATTGACACGGTTTTCGAAATGATTTTCCCGGCATCGTTGTGTCCTACGATTTTGGAGGATAGCCAGAAACAGCTGCAATAAGCACCGATCAGGGCGAGATCCATTCCTAAATATTGTATCTGCTGCGTAGCTGCGTCCACCATGTCGGCACTTTCCGTATAGATGGCCTTGAAGGTCTGCCACATGATTTGGTTCAGGATATTGATGACGGTGAATACCATACAGGCGGAGCAGAGCGTACCGAACCAGATACTCAACTGTTTCTGAAAGACCGGCAGCATGCTCACGGCAAATACGAACGGGCCGAGAATGACCCGGTAGCTTGACAATGACCACGCCGATACCTAAGATGACTACTTGTATGATTCCTACCGAGTAGGGCGGAAATGCCATGAAGTACAAGGGTGGCGAGGTTGGCGGGATTGAGCAGCTGCACAATCTTCTCCACGCTGGAGCGTACACCGGTCATTTCGTCCTCTTCCATCTTTTTATCCGAGTTCGTGCTGCATGGCGCCGGTGTTGTCTTCTCCGGCTGCTACCTCCGACCCGGAGGCTGTGTTTGTCGTATTCGGCAATCATCTCTCCTTGTTCGGTGGCTGATTGTGCCATGAACTGGGCAAATTCCTGCGCACGCTCGGAGGTCAGCGAGGTGGCTTCGTTAATTACTTCCATCGTGCCTACGATGGTTTGGGCGATGGGGGTGTACATACTCAGGCAGAAGAACAGTACCAGGCAACGGGTGATTTCCATCATGTCGGGAAATTTGTCCTCATTCGGGCTTAACAGCTGGCTGGCTCCGTGATAGAGATAGTTGTATGCCAGGTTACAGATAAAACATATGACACCAACACCGAAGGCGATGACCGTCATTTGCGAAACGAGTTCCATTGTCAGGCCGTCCGTGATCTGGAGTCCCCCAGAGAAAATTGTCTTGATTCATAACGCTTTAATTGGTGTGTCGTGTGAAAGCGGCCAGCCGTCCCTGATAGTAGGTCTTCCGGTTATGCCCTTTCATGGATTTGTAAATGACCGTGGAACGCACGGATTCGTTAAACTCTCGCATTTCTTCAGCTGCCTTCTCTACCGATTCCTTCACTTGCTCGATGAATGACATGCGTCCTTCCGAGTTCATCGAGAAGTAACGGTCACGGTGGCTACCTTGAACAGCAAATCGGTACTCAGGCTCAGGTTGACGGTTACACGCTGAAAATTAAGAAATTTCAAACAGTGGTAATTTGAACCTACATTCAGGTAAAAACTGTAGTCACTGCTTAGGCAGGCTACATCGTCAAGTAAATCGGCCAGTTCTTTCAGTGACTTGAGTTCCTTCAGCTGGTCGATTTTTTGCAGGCCAAGCCTCAGTTCCTGGGCATCTATCATTTCATTGATTTGTGCGACCCATTTCTTGACATTGGTGATCCATTCCGTTGAGTTCAGCAGGGTGTGTACGGGATCATGCACGACAACCGGGCATGAACGCTGCCGGTTCCCATTAGCCCCATCGAGACGGAAAGTCCGAGTATGAGAATGATTCTTTTCATGACGGTTATTTGTTGATGATGAATAATAGGGTGAATATGACACATACCAGCCAGGCTATCAGATAGCTTTTGGCGTTCTCTTTTTTCATGGCCGGTGCCCATACCACGAAAATGAGCGCAACGCCTAAAAGTGCGGCGGCAATGCTTCCGGCAAGATTGTATGCGCTGCCGTTGAAGTCGGTTGACCAGCTTAGAAGGGCGGTCAGCCCTTGGGTGGCGTCATCCATACTTTTTCCTCCTTTCCTCCAGATAGCGGTTGATGGCCGTATAGGTCGAGCCGCTTTCGTTGAACAACTGCTTCAGCCGTACTACCGTCGCTTGGCGCGAATCGAAGGCTACGGCGGCGAAGTCGGACACCTCGTTGCGGAAGATGAAGGCATCGTTCGACATCTTGATGAAAAACTCTCTCCAGCGTTCCGTGCGTTGCAACGACTCGATCATATAGGCCTCTTCGTCCGTGATGGAAAGCACGGCTTTCACTTCCGGCAGGTTCTGCCGGTGTTCCGAATGGTCGAGGATAATCTTGGTTGCGCAGTTGATGATGATGGAGTCCTTGATACTTGGACGGCATGTTTTTCAAAAACAGGATGTTCTGTGCGGCCAGCGTGATGCTTCCCTCCTTTTTACGGAAGGTACGGTACAGGTAGGCGATGAAGTCTCCGAATTTCTCGTCTTGCAGGAAGTCGAGCGCTTCGTCGATGATCAGTTCTTTGGCAAATCCCTGGCGTTTCTTGATTTTATCCACGATCATTTGCAGGGTGATGATGGCAACGAGTGGAAAGTACTCTTTCTTAGAGGCATCTTCCATATCGAAGGCTATCAGCCGGTCATACACGATATCCACGTTCTCGGTGGCGTTCAGCAGGAATGACAGCTCTCCGTCCGTATAGGGTTCCAGCAAAAGCAACAGCTCCTCTATCTCGAATTTCTGTTTCTCAAACTCGGTCATCCGTTTGCTGAACACTTCCTTCAGATAAGCCCGGTAAGTTATCAGCGTCGGGAAGATACGCTCATGCTTCTCTCCTATTGAAGAGTTGTTCACATAGTCGTAAAATCCGATGACGGATTTCCTGAGAATGGCGTTCTCGGCAGGCAGCATGGGTTCACGTACCTTCCAAATGTAGCTGATAATGGCGACGATGGTCTTTATCTGGTCATCGGCGGACTCGGCATCCGTGGTGTCGATGTATAGGTATTTGCCGTTCTTGTCACGGTCACACAAGAAGGGGTTGAACGCAAATTTCTTCTGCTCGGTAGAGTCGAAGTATTTGCCCCGGTTCAAGGCTATCATCGAGCGGTAAGAGCCGCCGATGTCGATGATCATCACATCCCGGCCCGGTTCATAGCTTTGCAGGATGTAATTGTTCAGCCAGAAAGATTTACCGGAACCGGACGGGCCGATAACGATGCGGTTCTTGTTGTTCAGCGCCGGATAATCCCAGAGGTTTATCTTGGCGGGAGTACCGAAACGGTCATGGTAGATATGTCCTTTCTCGTCCGAAAGGTACATCCCCTCTTTTTGCAGATAACAGATGGCCTGCTTGGTCGTGTTGACGAGGCCCCGGTAATTGGCCCTGGCATTGCCGGGTATGTTGCAGAAGAACAGGTTGCACAGCTCGGCGTTCTCCACATAGCACGAACTTTGGTTCATAAAACTGAAGCCTTGCTGTACCAGGTGCGGTTTTCCGCATGAGCGAGGTACGGTCTGTATCGTTCAGTACGACATTGAAGGCGGTATAGGCGGTCTGGTAGTCGAACCGGGTAATCTCATCGCAGAAAGCTGCCTGCTTGCGTTGCTTCTCCGCTGCGGGCGGATAAAAGTTGGTGATGTAGTTCAGCGCGTCTTTCTCCGCACCGATGGCCGTTACGGTGGCATCGGGATCGGTTATCTCTATCACGATGTTTACGATGTGGTTGAACGGCAGGCCAAGTCCTACGGGGTACAGCATCGAGCATTTGCTCCGTATGCTGTCCGGTATCTCTATGTTTCCCCCGTATGCCTTCGACTTGCCGGTGTGCGGCACGGCCGGTTCTTGAAGATGCTCGCCTTCATTGGTCAGCGAAAGGATGGAAACGTGCTGTTGCCCTACTTTCATGCTTCCGCTTTCACTGACGGCCATAGGGTTGACGCTCTTCTGCGTGGCATCGTTTTCCGGTGTCTCGTAAGAGAGGTTGACGTAGTCGTAGATGGCGTTGTTCAGTTCCGTATCATCCATCTTGCGTATCTCAAACTGCTGGATGGATGACAAGCCGTTCTCAAAGTTCATCAGAAAGGCTTCCATTTCTGTCAGCCGTTGCTGATATTCCTTATAAGGTTGCTTGAACGGGTAGTGCAGCTTTCGCATCAGCGAGGTGCCCGATGCGCTTTTGCGTATCTTACCGTTTCGGTTGCCGTTCGTGAACGTCACATACAGGTTGGTGTAGCTGTTCAGTATCTCCTTGCCGTTGAAATGACGGTTGTTCTCCGCTATCAGGGCATTAGAAGAGTATTCTGCATGATGGTATCGCCCCGTATAGTAGAAATTCTGCTGATGGATGACCGTGCCTGCCGGAAGCATCTTCAAAAGAGCCTCCAACCGCTCATGGATGTATTGCGCCTCGCTTTCCGACAAGGTGAACACTTCGGGCAGAAGCAGCCGGTAGCCGACGGTGATGTCACCGTTCCCGTTGATGACGGCGTTCTCCGTGATGGTCCGGATAGGCAAGACACTTTCCAGATCCACGGATTTGTCCTTCACCTCTATCTCTGTCTGCCGGATATACAGCAGAGCAATCAGCAGGCACAGCGCACAGATTAGCAGTGATATGAGTATGATGATTCCTATCATGGTTGCTGTTTTAGGATGAATTTGAAAATCTGCCGTTTGTCCGTTATCTGCCGGGGGGTGGCGTTCTTGATCCGGAGGCCGGTCAGGTAGTCCGGGTTACCGGCCTTGTGTTCCTTTTTCAAGGTTTGGAACAGCAGACCGGATAGAAACAGAATGGCGGAAATGATTCCGATGATGAGTATCGGGTGCAGCTGCTTGAATATGCTCACGATGATGATGATGGCCGTCAGCAGCATGAAGATGGCGAACTGTCCCGATGACAGACCGAAGAACTTGATCGGCTTGTTGATTTTACGCATGGTTCTCATGGCTCTTCGTTTTTAGATAATCAGGAAGGCCACCATGATGACTACCACGGCGATGATCCAGCCGAGCAGGTATTCCTTGGCATGGGGATTGTTCGTGGCAAGCGAATAGATGACAAAGACCAGGGCGATGCCGAGTACCGCCGCCAAAATGTATTTGGCTACGTCCAGAATGGTGTCCGCACCCTCTTTGGCTTTGTCTGTCACTTCGGATAGGCTGTTGATCTTCAGGCCGCTTTGTGCCTCCGCCACTTGTGCCGTTCCCAACAGCGTGAAGAATATGAGAAAGGTGAAGATAACCTTTCCGTAGCGGTTAATGACTTGGTTCGCTTTTTCTTTTACATTTTCGATTGCTTTCATTTTGTTCCTATTTTTTAATTAAACATGAATCGTTTTCAGTCTCTCCCATTGCACATCCTTATACTTGATGGATATGGGCTCTTCTTTCGGCTGTTCCGGCAGGGGTTTGCCTGAGTAGTAGTAGGCTCTTCCATGCAGATACATATCGGCTATCTCGGCGGCCGGTTCCTCTTCTTCCAGCTCAGGCTGAAATACCACGCAGATGACCGGATAGGCTCTCTCCTGCCCTTCCTTGCGCACCGCCCCCCTTATCGGCTTCTCTTTCTCCTTTCCGGAAGAAAGGGCTTTCTTCTTTTTCCGGAAGTAAAAGTGAAGCGTGACACAGGCGAGTATGGCAACCGAGTATCAAATCCACTACGTTCATAAGAGTTGCCAGATAATGAGCCAAGTGACCAATGCCGTGATATAGGTGATGATGGCCTCTTTGGTGCGCTCGTGGTTGCTTATCAGCTTTTTAAGTACCGCTAGTCCGGCACATAGAAAGCCTACCCCTATCAGCATGGCGCCTATTTCACGGTATAAGGAGATTAGGCCGGATACATTTGTATCGGCTAACAATATGATAATAAGCATGGTGATATGATTTGTCGGTTAGTAGAGCAGTATCTTTATTCCTACGTTCCGGACAGTGTTCCACTTCTCAATGGATAGTGGATTCCAATGTTGTTGTATGCGGGCAAGCAATGCCGTTCGGGGCAGGATGAATACTTCCGGTTCCGTTTCCGGTTTCGGGCCGATGATGAAGTTGTATTCCTTATCGGGGTGGCGGACGTATTCTGTACCGATGAATCCTCCCAGGGCGATGCCCCAAGAAACGGATTTCAGATTGCTGGCCAGGGTTCTGTAATAACCGCCGTCCACATAAAAGTCCTTACCCTTATCATGTATCGTTTCGGGAATCGTTTCTTCCGGGTTCAAGGTAGAGACTTGTGGTAGGTTGGGTGTGTATTCGTAAGGCTTCTCAAAATAGCTAAGCCCGGCTTTCCAATAGCTTGTCCGGTAGATGTATCTGGAAAAGGACAGGTTGTAATAGTTGCCTGCATTGCCGAACAGGTTAGTGCCGTAGTTCAATTCAAGTGCCGGGATGTTCTCATAATGGCGTTGCGCAAAAGCGCTTACGGTGCATAACAGCAGGCTAAGGCTGATAGCAGTCAGTCTGATGTGTTCCATGGGAATTACTCTTTAGGTTATTAATGTTATATATTTTTCTATTTGTCTCATACGGTGTTTCCAATTTACGCGGATTCCTGTCGGCAGAACCGAATCAAGGTGCTTATCGCGTTGTTTTCGCTCCAAACATATAGATTATATACGGGAGAGCAAATTTTATGAAGGGCTTTTAAAGGGCCTTTCGTGTTTATTTAATGTGCATTAAAAAATACATGTGCCGTAAACCGGCAGGTGTGGAATAATTCTACAGAAAAAAGCCGGATAGGATTAGTTGTGTAAAACTGTCCTGCCCGGCTTATAGGGTTTGGTTTATATGCGCTTTCGGATGTTGCTCAATGCTTGTGGCGTGATGCCGATATAACTTGCTATGTCTTTTAAGGGTATTGAACGTAACAGCCATTTTTCATTGGCCAAAAGCGCTTTGTAACGCGCTTCGGCATCCAGGTGTGTAAAACTCCTCTTCCCTTATTATTTTGCGGTTGATGGATCTTACCAAATGTATTCTGGCCAGCTTGTTGAAGTTGATGGATAACTCATATAGCTGATGAAGGTCTTTTTTGGGCAATCTCCAGATCTTGCATGGCTCCAATGCCTTGATATTGTAGTGGGCATGGTGTTCTTCATGTGAAAGGAAAAAATTGATGAACTCTTTGGCTTGGATAAACCGTGCTGAAATCTCTCTATTCTCTTTGTCCGGAAACCATAACCGGACGATGCCGGATTCCAGATAATAGAGGTAGCATACTTCCTCGCCCCTAGTGACGAGGTGTTCTCCCTTCTTGATATGGATAAGCTCGAAATGAGCATCAAGATACGCCTTTTCTTCGTCTGTCATCCGCACGTGGAGATGGGCGTCCATTACCATGAGCGTCTCATCTATCAGGGTGGCAATTGTTTGAACCATTGAATTTGTTTTATGTTTATATAAGGGTACGGAAACGTACCCTCTAACATGGACGTGGCGTTCCAACAACAAAGGCACGCCCCGTACCGGTTTCATCTTGGTACAGGCATGCGCCTGTTGTTGTTAATTCCTTAACGATAGATGCCACTCTTTTGTTAGACAGACGGACGTATGTAAAAAGCAGACTGCCAATTTCCTGACAATCCGCTGCAAAGATACTATTTTATGATTTTTGTTCCAACTTTTAGGGATTTAAGTTGACGGCAAGGTCTTCTGGACGAATGCCTACTACCTTTATATAGATATCCCGGTAGATGTTCTCCTTAATCTCCTTGTCCTCTTCAGAATAAAGCCATGCGGTAAATTCATGATAATATTCGCCGGTTCCCAATTTAAAGAAATCCTTATATTGATAATGTCTGCTCACGGGAATGCCTTTCTTGTTTAACAAGAAGGATGATTTGAGCGCATCGTAATATTGCGAGGTCAATATCGCCTTTATCTTTTCATCGAAATATTCCAATGTTTCCTGGTCAAAGAAAAACTGTACAGTGTAGGGCCACTTCTCCCCTTTTCCTTTGATGTACTTGGTATTGGAATTTGGTTCTTTCCAGCTTTTTGTTGATACCGTTTAAGATGCTGGTCACCTTCTTCTTCCGGTCATGGTTGTCCTTTACCGTTACATCAAATTCCTTGGCAAGTTGGTCAACCGTAACGGTGAAATAAGGTGCTTGTCCTTGGTCAATCTTATACTTGATCAGGTAAATCATTTTCGCCAGGTTCAGATAAAACTTGCGGTAGCCTTTGCGGTTGGGCAGGTTACGGTAGTCTTTCAGTTCCAGCAGATTGTATTCGGTAAGCAAAGTATTCATCAGATCTTTGCTCAGATGCACGTTGTAATTCCGCTTGGTGCGCTTTTTCGTGCTGAAGTCATCCTTTATCTCAAAGCGATCCAAGATTTGAATGAACTTATATTGCGTCTTGCCGTTCATGGCGTATGCTACACTGAGGTTGGATGTCCCTAAACGGTATAACGCCGCTTCAAAGGTGTTCTCTATCGGATGCTCTATCTTTTGCCCGTTCTGTTCGGTGATATATACCGGACGTTGGTTGCTGAACAGGAAATCAAGCTGCTTCTCGGTCAGTTTCCGTTGCAGCTTGGTTCGCTCATACCCCATGACCTCACAAAAATCGTTGATGGAGAACCAGCAGTCACCGAACAGGTCTTTCATTTGTGAAGATGCCACGTAAATGATAATGTCAGACATGACAGTGCCGCCTGCATCAAATAGAGCTTCCAATACTTTCGTGTTGGAAGACTCGCTGAGAGTCCTGGGGACTCTGCTCAACTCTTTTTGCGTATTGCTTTCCTTCATAGGCGGACACTTGTTGTTTACTGATGCAAAGATACGTTTTTTCCACGGAAGATAGTGAATATAACTCCCTACAAATGAAGATGCCAAAGCGTTTTTTTCGTGTTGTTTCTCGATTTAGTTGTGTAAAAATGTCCCGACTACGGCTGTTTCCGATCCCCCGGTTGTGTAAAAGTGTCCCGAATGACCGGTTTAGTTGTGCAGAAGTGTCCCGGATTCCTGATTTAGTTGTGTAAAAGTGTCCTGAATGCAGATTCTAGTTGTGTAAAAGTGTCCCGACTTTCCTGTTCAGTTGTGCAGAAGTGTCCCGAATAGTCGGTTAGTTGTGCAGAAGTGTCCTGGTTGCGAAAAGATGCCATCAAGCGCTAACTTGCAATAATATAGTTGATTATACGGAAAACCTCCCTTATTAGTTGTGTAAAAGTGTCCCACAAATACTTAAATTCCTAAAAACCTAAATAAAACAAAGAAATGATTTTGCTACTGTATTCTTACTTTCGGAAAAAATTTAGAGGTGGAAACAAGTAGAAGTTTGAATTCTTTAACATATTGTCCGGGATAATAGGCAAAGGGATTTTTCCACAGTTGTGTAAAAGTGTCCCGGTTCAATGCCGACCTTCACTAAAACAGCGTGCAAAAATAACGCCTGCCCGACAAATGCTGTCGAACAGGCGTATATATATTTTTCCGAAAGTAGAATCAGATGCTCATATACTTCTTCAGTATCGCTTGAATCTCCTTGTTATGGCTGGTCAATACGTCTTCAAGAATGTTGTTGGCGATATTGTGCATTCCTAATCCCGTGGCCATAGCAATCTGCTTCAGCTTTCTGTGGGTTTCGCTGGATATCCGGATTACTTCGGTATTCTTTAATTTTCGCTCTTCCAGATATTCCGAGAATTTTTTTCCGCTGACTTTGCTTTCTTCTGTTTTTGGGGAAGACTGCACGGAAGGTTTGGATTCCGGCTTTTCCATTTGTTCCGGCTGAGGTTCTTGGACGGTTTCTGTGACCGGAGCCGATTCTTTCACCTCTTCATGAATGGGCTGTTCAATCGTTGGTTGGGGAATGGTGCTTGCCGCAACACTTCCGATCTGCTGGATTTCCTGCTCTTTCTTCTTGGCACTTTGCAGCAAGAGTTTTCTCATGGCGGCTGATGATGTCCTTTCTTTGTTGGTAGCCATAGCTTTATTCTCCTATATGGTTACAGATTAATTCCAATACCTCTTCACAGAACGCATCACAAGGATGATGGTACGCTTTACTCAGCGTGCTTAAATTGCGTTGATAGTCAACCCTTGAATCCTTGATGTAGTTTTGCATCAACTCGAAAGGCAAGGTTTTTTTATTTTTCAAAATTTCTTTGAACTCCAGCACATTCGGAAGAACACGGTTCATAACACCACGCACGGTAGTCTTTTTGCCAATCTTTCGACGGCTTTCAATGATTCCCTCATAGATGTTATTGTAAAAGACCAATGTAGGTCTTAGATCGGTCTGGTTCGGTTCGAAGGGAATGATGATCACGTCAACGAAGTGCAGCGTTTCAACTACACCGTTTTGTTTCAGGTTACCCGGAAAATCGACAAGTATAATGTCGTAATTGTCCTGAAGGAAATCCGGTTGGTTGATGAACTCTGAGGAAGAGATATTGATAACCTCATATTCTTCTTCCTTTTTCATGATTCCGTCCTCGGCTTCGTCCTCACGTAATTTTCCGATAGTGTTCTGCATGTCATCGATATCCACAACGGCAATGGATAAGCCACCCTCTTCGTTTGACTGCGAATGAATATAACCTGCAAACAAAGCTGTCAATGTGGACTTTCCTACTCCGCCCTTGGGATTCTCAAAAGCTACGACTACTCCTGGTAATATTTGTCCCATAATGTACGTTTTTAAGTATGTGCGCAAATATATAAATAATAAATTAAATAATCGCATACTTTTATAATTAATTTATTATGTACTTATTTTCTTTGTTATATAAGTAAGTTGTTATATATATACTTTTATTCATAATTACATTCGTATTTAATTATAAAATTAAGTATGTATGTTCATGCTTTGTAATAATATAATTAGTAATTATGTATTTTGTAACTACTTGGTTTGTTGTTTGTGTGTTACAATGTGCGTGGTTATTTTGTAACAAAGTACGCAGTTAATCTGGATTAAGAAATCAAGACTTTTACCCGGTTTTGTTTCACAGTTGAGTATTATTGCATATCTTTGCTAATGCAAGGTATGTTTTTGTGGGTACAAAAAACCTTGCGACAGCCGAGCTGCCGACCAATGTTCGTTACACTCACATACTCTGTATATATGAAAGAAAATCGAGATATAAGTATAAAGATCCGCTTGACGGAAGCCGAGAAAGAACAGCTTCTTCAACGTTCAAAGGAAGAGGGAAAATCCCTTTCTTCCTTTATCAGAGAGTCTGCCTTGAAAGGCAGAAGCATATCGAAAACCGATGTGCAAATGATATATGAACTTCGTAAAATAGGAGCCAATATCAACCAGCTTGCCAAACATATCAATACGCTTCCGTCCGATGAAAATATATTGTATTCATTGGATCGGATTAACCAATACCTTTCGGATGTAGAAACCATTAACCGGAAATTGTTATGATAGCCGAGATACAGCCTTCTTTCTCATCCCACCTGTCCATGAGCCGGAAAATCGAATACCAGCTTTTCCAAGGTCAAGGAAGGAAACGGAAAAGTGCTTTGCACCTCCACCGGTGACGAACCGGCCGCCATGCCAGCCTACATGAAACTTATCTCCCGGTTGAATGACCGGGTGAAACTACCTTATGCGGAATTTATTCTGAGCCTCTATCCGGGAGAAAGCCTTTCCGATGAGCAGTGGCTTTCTCTTGCCGGGGAATATATCGAGAGGATGGGGTACGGAAAGTCCTGTTATGCCGTTGTCCTGAATACTGACAAGGCACACAGCCATGTGCATGTGCTGCTGACCACGATTGATGAAGAAGGCAAAAGCATTCCTTCCGGGAATAATTACAGCTGTTCCGAAAAGATCTCAAGGGAACTGGAGCAGAAGTATGGGTTATTGCCTTTAGAAAAGGAAGGTGTCAAGAGAACCACATTGGGAGAGTCGCAATACCGTAACTATTATTTTGATGCGGCCTTGAAAAAAGCCATGCGTAGTTATAATTATAAGGATAAGGTATCGGCTGTCCTGGAACAATCCGATACATACCGGTCTTTGGATAAACCCTTGCAAGAAATAAAACGGCCAATGAAGAATGGCGTGTCCTGTTGGGTGATGAAAGCTATGACAACCTTTTCGCATTGCTGGAAAAAGGAGGCTTTTTCAAACCCTTGTTCAAGGACGAACTGTTACAGCTGCTTGACCGTATTTATTCTTTTTCTGAAAGTACATCCGATTTCCGAAGAAACCTGGAACAAGAAGGGGGATATATGCGCCTTGTCACCAAGAATGACAAATCCTATTATGTCTATGGCATTAAGGATTCTGGATTTTATCTGAAGGACGTTTCGCTTCCTCAGAAATATCGCTTCGGTAATATCCGTTTTGATGGCCATGGCATGAGTGCCGATGAACAGAAGCATTATCTCTATGACCACGTGTTTAAGGCTTTGAACTCTTCTTCCGGATATGAGGATTTCAAGAAGAACTTGGCGGAAGAATCGATTCGGGTGACGGAGCATGTAAACGGCAAAGGCGCATATGGGATTTCTTTCTATATGGAAAACGTGGAAGATCCTCATATCTTCAAGGGTGCGGAACTTTCTCGCCAGCTTACTTATCGGAATATCCAGAGGCATTTCGATGGTGTGGCTATCGGTTTCTCACCGCATATTGATAGGGTAGGGGAGTTCCGTGAGCGGGTGGATCGTGAGGCTTTCTATATGCAGGGTGGGGGAGTTATGGCCATTCCGGAGCTTGACATTACCGGCAGCGGGAAGAAGTCGCAAGAGGATGATCTCATACCGTCCAAAAAGAAACGGAAACGCAAGAGTGGTCCCGATTTCTCATTATGATGAATACTAACTTAATACATTTGCTTTATGAATTATCAGACCGTTTTACAAAATTATCATCCCACTGAACAGGGGGATTTCATGTTGAGATATGAGATAGGTGGCCGGGGATATGTCGTTTACTCACCGGAGAAAGATGCGTTGTCTTGTATCGAATTACATGGCTTTTCCGAGCTTACTCCTTGGCAATTGGCTTTTGTCCTTTCATTGGATATGCAGCAGATGAAAGAACAGGATGAGTTTTCTCTTTCCGTATGTTGCAAGCGGGAAAAGCTCTTGTCATATCTCTTTGATGTAGAGGAAAGCGAAACAACTTTGAAGACAAAACATGTGTCCGGGTGGCAAGGCTATCTGATGATGGATATACACAAACCTGATAAGGTACGGAACGTGTTCCAGTTTCATCCGGAAACGAAAGAAGCCCGTTTGGTCTTTGACAATCGGTTATGTGTCGCTTCCCTTCGTGAGAAAGAAAAAGGAAAGCTCATCCATCTCTGTTGGAGTCCTTCTCTCTTTGCTGCCATCGATAAGGGAGGAGAGCGTACCGCACCGGCTTATCTGTTGGCTTCTGATGCTGCCTTGTTGCATGGGTATGCCATGAAGCAGATTGCGGAATGCTTTGCCGGTACACCGGTTGAAGAACAGGTTATCGGCATTCATGTGGGGGATAATGTCTATGAAGCCTTGTCTTTCGTGTGTTATTATGCCCGTAACACACAGAATGAATACATGGTTATCCCGGAGAGAAAAGATGGGATGGTAATTCTTGAAACTCCGAAATGGAATCCGATACGCCAGGCCAACTTCGTGGCTTCACTGAACAAGATGGCGGTTGACCAGGCGAAGAAACGCTATCCGGAAATGGAGGTTCCAAATGAACGGCCATTCACATGTCTCTCTTTTTCCCGGAAGTCTTTCGTCTATTTCCCGGATCTGAAGGTGTATCAGGAGGTGTTCTTGAAGATGTATTTGGGATTGGTGAGGTTACAGGAGGTGCATTTGCTGGGGTAAGGAACAATTGCAGTGCTGCTTATAATATAGTGGCACTACTATTGTTAGAGTACTTCTATCGTTCCTTTGGTTACGGCATCGGCCGAGTAGTCTTTTTACAATCCTGCCACTGGGAGGATTGGTTATCCCAAGCGTTATCTCAACCCTGTTTGATAGAGGATGATAGTGCAGGTATTGGAGGATTTCATCTTCAATAGTCATGTTCTAATTCTTTTATCGGGACAATTTTGCCTGATATTTATGCTTTTGTTTATTGTTCTGTCCCGATAGAGATTATTTTGGATGGACAAAGAAACGCTATCCGGAAATGGAGGTTCCGAATGAACGGCCATTCACGTGCCTTTCTTTTGCCGGAAGTCTATCGTCTATTTCCCGAGTCTGAAGGTGTATCTCGGAGGTGTTTTTGAAGATGTATTGGGAATTGGTGAGGTTACAAGAGGCGCATTTGTTGGAATAAGGAAAAGGGTGCATCTAATGCCCAATTTGAAAGGATCACCTGCTACAGATAACTGTAACAGGGATATTATCCTTAAAAAGTGAGTTAGATACACCCTTTTAAAGTGCTTCTGTTATTTCTTTGTTTACGGTGTTGGGGAATAATCTTTTTATTACTCAGTTATAGGGAAAATAGGTCTGATATTTATGTTTGGATTATATACTTTGAGGATAAGTGAAGAAAGATATCTGAAGGTGGATTCTTTTATTTAGAGTTCCTTTTAGAATAAGATTTCGCCAAACAGAAATATATTTAGAATTGTTTCTCATAAATCTCAATGCTGCAACATTGAAGGCCAATCTGTAAGCTTGATATCTTATACATTTATTCTTATTTCCAACTTTTCATATAGCACAACCGCCTTTATCAGAGGCAGATTCTCCTTGTAGAACCACGGGAAATCAATACATCTGAAATCGATATGGCTCTCCTCTAGTAAATTGAAAAAACGGATATCGTTTATCATGTCTTTTATGGAAACGAATAGAAGTGGTATTTTCTTTCTTTTGCAAAAGAATAATGCCTTTTGCAGTTCTGCGTATGCGATGGTTTGTTCATCTTTGTAGGTTGAGTCATTTTTCTTGTCAAAAAAAGATAAGCTCGGACTTTTAATGAATCATGCCGTTGGAGGTATTCTGCTAGCAGTTTCTGTGTTTCGGGAGAGTTGTTATCGCCATATAGTATTATATCATTGTATTGTTTCATATCAGGTATTTGTTCCGGTTGCACACTTCTTTTTTCCAAAGGTAACCTTGCATATTCTTTTATTAGATGTTGTTTCGTGACCTTCCGGGGATTCTCTACTGAGTAGAATGCATATTTGAATATAAATTGAATCCCTTTCTTCTGTACACATTCCTGTTCTGAGAAAAAAGAATTCAGACGTATTTTGGCCTCTTGAAGGAACTGTTTGGGGATATCTTCCTGATAGGTATTGGTTGTGTATTCAAGGACGGTCTTTTTCATGAAAAAAATCAATGGACAGATTCATTACCGGTATCTATGATAAGTTTTTCCAACCCGTCAATTTTTGCGTAATGCTGTTTCTACTATTTAGAATCCGGAAACGAAGCTCCTTTCGCGAGATTTATAGTCCGGTATATATACTTGCTTACCATATGAATAAGTGGTTTTTGAACATTCCACCGGCAAATTCATTCCGAATGCCTTCCACATTGAGTACAATCTTGGTCTTGTCCATAATAATCAATGCTATAGATTATCATTTCTTTTTCAATATGGATATTAGGTTATCTAATTGAGGTTCGATAACTGTCTTGTAAACCAACTTCATTCTTTTATCAGAGGCTTTAATAAATGATTCCATTTTTCGTCTTATGTCCTCATTTGTTATTCCCGTCAGATTTTTCAGATACCATAGAATGGCAAGCAGGTAATATACATTCTCCAGGTCCACGGAAAAATCGCAGCCCATACCACCAGGTACGTCCACAATTTCCGTGTTCAGTGATTTCTTTTTTTCGATGATTTCTTCAAGAGCCTTTATCTCCAATGGATTGAGTTGAGACCATTCTTCCGGCCAAATATCACTTGCTACAGTTTCTATTGAATCCCAATCTTTTCGTAAATTAAATTCTTTATTATCCATATTTTCGTTACATTAATTTTAGATAAAACATAAATCAATATAAAAGCGATTAGAGCCATAATCAGCATATACCATGATACATTCATCTCTTTTACGAAAGAGTAGCAAGCATATCCCGCTAACGCGAACAAGCTATAGTGGATGATTGACAACCATACGTTCATTGGTGAACTCTGTTGTATCAAGGCATTTTCAGATACGCTTCTTTGTAAATGTTCGATTTGTAATTCTTCTATTGCGTATGCCAACCCGTATCTTTTATCCTTAATGTTTTTACGTAATGTTTCAGTTCGTACTTTCAAAAGATATTTCGCCGATTCGGACATAGACTTCGCTCCGTATAGCGTATTCACCACTTCTAGCGCATGATTATTGGCAATAATTTCATTATATGCTATAGGCCAGAACTGTAGTAATGCCAATACGGAAGCGAGTAGAATCGCGGAAATTTTCATCCAGGCAGGAATGTCCGATACCAAAACAAATAGAGGCAGAATAATAGCCGAACAATAAAATTGCCTCTTGAATGCCAGCATCAAATCATGGGATACACAATGTGCAAATTCATGTGCCAACAAGATTCTGTCTTTCATGGATTGCGGATAAAATGTCTTGGGAACGAATATGAAAGAAGATGCATTATAAAACGCAAAACTTTTGAATTGTCCGAACAATTTGTTTGCCCGGATAACAATTGTTCGCTTATCTCCTTGCCTGTTGCCCCACTCGGAATAATTGGTATTTTCGCATTTCTGTGTCGATTTCTTTAATAATGTCATCTTCAATTATTTCCAAATCGATACCCTGTTCTTTGAACTCTTCTACCGCCTTATTCAAATCCAATAGTTGGTTTTTGAATACAGATTGAATGGAAAATTGAAAAATTCCCCAATCTACTATTATGGCAAGAGGCAATAGATAAAGTGCCGTATAATTGAAAAAACATGTAATAAGGCATAACACGGAACAACGGCATATCACCAATATGGTATTTAGTAAATCTAATATTCTAAATATGAAAAGATAGAGTACCATATTACATAGAAAATTTGTCCAATTAAAATATTTTGAAATTTATAAGTTCCAAAAAGCAAAGGTAATTATATACGACTTTACACTATCTCTAAAATAATAAAAGGACACATGATTATGTATCCTTTTATTATCTTGTATAATTCAGCTATGATTACATGTTTAACACCTTTCTTGATCGTAACCGTATCGCCTCTGCTAACAACCGACCTGATATCATCGAGTACCGCTACTCCTTCGCCGTCGATAAACGTCCGGACTTCATTGCGATGGCGGTGTAACTGATAGCTGATACTCTTATCGGATTTGATTTTCAGTTGCTTGGTAATGGATTTGTAACCGTTGGAAAACTCGGCGGTATTGACTACTTTGTATTCACCCCAACGACGTTCCTCGAATATCGGCCGATATTGCAGAAGGTCGGCGTAGGTCTGTCCCATCCTCGTCATCCCAGGGCCGGTAGACCTCACCGAGCAGCCCGGCGATATCCTCCCTGTGCTCCTCCATATGAAGCCCAGCAGCCGGATGATGAAACCCGAGATGCTGCCGCAACCGGAGGCCCTGACCAGCATGGCGATACGGCGGTGCAGCCTCCCGTCAATGTACACGGTCTTCCACTCCGCGGACTTGGGAGCGGGAACCTCCTCTTGTATTCTTCCGGGGATGTCATTTCTGCCGCTCGGGACCGCCTTTCACGGTCCGGCGTATCCACCGGAGGTTCCGGAGATGTGGAGACGGGATCTGACAGGAAGTTCCCCATAAGCCCGACCCTCCCGAGAATTATATCGGAAAGCCGGTCCTTTTCCTTTTTTGAATCCATTTTCTTAAAATCTTAAATTATTAAATTACACAACCGGTATTGTTTCGGAATACAAAATAAAGGAAGAAGAGGACAGGACGGAACCGCCTGTCACTTATAGTCATGGAAAGTCTGTTATTGTCATGGGGTGTGTAAAAGGGGAAGGTGGGGGAGGCTCTCCATTTACAGAAGTGTAGAAGTAACAATCCGTCAATGGAAACAACGAAGGAAGGACACGAGGTATGTACGGCTCACCGCCCGTTCTCCACTTGCAGAAGTGTAGAAGTAACAATCCGTCAATGGAGATAACGAAGGAAGGACACGAGGCATATACGGCTCACCGTCCGTTCTCCATTTGCAGAAGTGTAGAAGTAACAATCCGTCAATGGAGATAACGAAGGAAAGACACGAGGCATATACGGCTTACCGTCCGTTCTCCATTTGCAGAAGTGTAGAAGTAACAATCCGTCAATGGAGATAACGAAGGAAAGACACGAGGCATATACGGCTCACCGCCCGTTCTCCATTTGCAGAAGTGTAGAAGTAGCAATCCATTAATGGAGAATTGGGTATGGAAAGGGCTGATTTCCCGTATATGTGCCTCTTTATTCCCGAATTATGGGCGTAAGCCGCATGGTTATGGAGAGATATCCACCCTTTTATGGGGAGAAAGGCCGACAAATCCCCGATGGAAATGCCCCGCAAATCACAAGAGAACAGCCATATAATGGGCTGATACACAATAATTATTGGAGAAACGTGGTCCGCCCCTGCGGACAGCAAGTTGTCTTTTCGTTAAACGAAAACCAAGCGGTTTAACGGCAACCTGCCGCCAAACCGTCCCTACCCCCTGATGCTCCGGAGTCGTGGGGGATAAGCTACCGGCATGTTCCATGTCCCTTTGGCATGGGATCCTGCGGATGAATCCGGGCACAGAAAGGCGATTTTCGCATAATTTTTCACAAGGTAGTTCCAGAAAAACCGGTAGCAAGACTTTGCTGGAAGGACTAAACAAGAAGGTGAAAGGAGTGATGTACACCCGCAATGCCCTTGTCCTTTTTCGACCGGGATGCATAAAGGAAGCGAAATATTTTATAAGTGGTTTCTTTCCACCAACCAGAAGGGTTGGTGGAAGCAGATTACCATTCAGTAGATACCGGTTCTGAAAGATGTAAACAACTTGTTTCTTAGATAGCCTTATAAATATGCTACTACTTATTACAGTTCATTTGGAAATGTTATTCTCACTTTTATTCCTCCGCTTTTTCACTTGCTCCACTGCTTCAGATATGATTCCCTTGTTTTCAAAACGCTGCGTGTAATTGGTATAATCCGGGTGAATACGTTCGTAAGTTGGGTCAGTGAATAAGGGACTCGTAATAATGTGGTCCGCAGTCGAACGGTTACAGCAGAAAACAATATTTTCAACTCCAGCCGGTCTGGTCAATGCTTTCACATCCGTATCGTGCGGCTGTAGTGTCATCGGATCTGTAAAAAAGAACAGATAGTCTATTTCTCCTTCTACGATCCGCGAACCAATTTGCTGGTCACCTCCTAAAGGACCAGATTTCAGGATTGTGATATCCCATTTGATTTCAGGATGTTTTTCTTCAAGGGCTTTTTTAATTAGTGTACCGGTTGTACCCGTACAATAGAATTTATGTCCTATCAGACGTTCCGAGTTCCAGAGAACCCACTCTATCATGTCTTTTTTCATTGCATCGTGTGCAACAAGTCCAATTCTACGAACCATTGTTTCCATAAAGCTAAATTATTTTATTTTTATATGATAATTAGAGTTTATATTGAATAATTGATTAAGGCGTTCTTTGACTTATCTTTGTGGTCTAAAAAGTTCAATTGATGTATTACGACAAGATTCGCCACCGTAATAGCCAAGTACTTGCAGCTACAAGATTAACTCCTGTTGAGTTTGATGCCTTACTAACAACTTTCAAGTACCATTGGGATGAATATTACAGCCATTTTACCTTGGAAGGTAAAGTGCGTCAACGTATATCTTACAACAGGAAGACCGAGTGTATTGCCTCTGATTCAGGACAAACTGTTCTTCATATTGGTATATTTGAAGACTAATCCTCTTCAGGAACTCCATGCTATTCAGTTTGAGATGACCCAGCCCTGCGGCCAATAGATGGATTCACCTTCTTTCTGATATTCTCCGGCGTACATTGAAAACGCTTGGTGAATTACCGGACCGTAATTCCAAACGTCTGATTCACATTCTTCAAGGATGCGAAGAAGTCTTGTTGGACGGAACAGAGCGACCTATTCAACGCCCTTTGGATGAAGACAGGCAGTCAGCATGCTATAGTGGTAAAAAAAACTCATAGCATAAAGAATAACTTGCTATGTACCAACCAACTCAGGATTGTATGGCTGAGCTCCACATACAAAGGTCATGTCCATGACAAAAAGATTTGTGATGAGTATCAGGCTCTGGCAAGATACAGGTTTCATCGGACACAGACCGGATGGAGTTGAAATATGTATGCCCAAAAAGAAACCTAAAGGAAAAGAGCTTACTGCTGTTGAAAAGCAAGAGAACAAGCGGATTTCCGGAATCAGGATTAAAGTGGAGCATGCCATAGGTGGTATGAAAAAATGCCGTATTGTCAAAGAACGATTCAGATGCCATAAATTCGGTTTCGAAGATATGGTGATTCTTATTGCTTGTGGATTACACAACTTCAGAGTCAGTCACAAAATGAGTCATATAACAATTTAATCTATATAATGTCTAATGATAATTAAAAACACAAAGTTCGACAACTTTCTACAGAAAAAAAAACGATCCGGATCACTACTGTCCAAAGAAAAAATCTTGGACATGGTTTAAATTGGCTATATTCAATTAGTTATACAAATTTGATTTTTTTCGAGATTTGATTTTGTTCTTTTGCAAATTGTATTGCAAGAGACCGAAATCATGAATCAAGGAAAGACCATATTCGCTCAGATCATGTCGCTCATACCAAGATATGAATTCGACAAGTGCGTAAAGAGATACAATGGCAATAGACATGCCATCGAGTTCAAATGCAGAGACCGGTTTATGGTGATGAGCTTTGCGCAGTTCACTGACCAAGTTAGTCTCCGCAGCATTGATGCAACGCTGGTTGCACTCTCTTCCAAACTCTATTCGAGCGGAATAAAGTATATCCAACGTTCCACTTTGGCCCATATCAATGAGACCAAGGATTGGCGTATATATCATGATTTCGGTCAGATTCTGATTGCTTGGGCAAGAGAACTGTACCAAAATGAGCCTTCCCGTCTTGACGTGGACGGTATCGTGTACGCCTTTGATAGCAGCACTATCAAGTTGTGCCTTCAGCTTTGTCCATGGGCTCGTCTGCATCATGACAAAGGCGGTGTAAAGATGCATACGCTGTTGGATCTGCGTGGTTCCATACCAACATTCATCTATCTGACAGAGGCTGCCATCCATGACTCTAAAACAATGAGTTTGATTCCTGTAGAACCAGGAAGCTATTATCTCATGGACAAAGGCTACATCGATTTCAAGCAGTTGTTTAATCACTCTCATCGTCAGCAAGCGTTCTTTGTAACAAGAGCCAAGGATAATATGAAATATGAAGTGCTGGAGGAACGCCCCGTAGACAAGCAGACTGGAGTTGTGAGTGATTCCACTATTAGGCTTACTTGGACAGAAAACCTCCCAATGGTATCCAGACACACTCCGC
>BFG-379@contig_4_segment0_pilon@7393
ATGTTAAAAAGACTGCAATCTGTTAGTATGGTATTATTCCTTGGAACTTTATTCTCCGGAACAATTTCTACAGCTACGGCCTCTGGAGCAAATTCTTTTGCGACCACACAGCAAGCGGGAATATGCAAAGGACTTGTGAAAGATGCTACCGGAGAGTCTGTTATTGGAGCCTCTGTTGTAGTAAAAGGTACCACTAACGGAACAATTACCGATTTTGATGGTAATTTTAGCCTCGATGGGATTAAGAAAGGAGATGTGATTGTAATCTCTTATGTGGGATATCAGACACAAGAGATTAAATGGAACGGCAGCCCGCTGAATGTTATCTTGAAAGAAGATTCAAAGACTCTAAGTGAGGTTGTGGTAGTAGGTTATGGCACACAGAAAAAGGCGAATCTTTCAGGTTCTGTTGCTATGGTAGACAGCAAAGAGTTGGAGAATCGTCCTATTCAGAATGTATCCAGTGGTTTGCAAGGTTTGATGCCGGGTGTTGCTATTACAGGAACCAACGGGGCACCGGGGCAGGATGCCGGCAAAATCCGTGTTCGTGGGATCGGCACATTGAATGAAGCGGGACCTTATATTTTAGTGGATGGCATTGAAACCGGTACATTGAGTGCGGTCGACCCTAATGACATAGAAAGCATTTCTGTATTGAAGGATGCTGCTTCGGCAGCAATTTATGGTTCTAAAGCTGCCAACGGTGTTGTTTTGATAACTACCAAACGCGGCAAGACCGGACAGACTAAAATTTCCTACAGTGGTTATCTAAGTTTCCAGAATGCAACGAATATGATTGAGCGTATGGGGTCATACGAATACGCATCCCTGCTGAATCAGGCATTGGAGGCTGAAGGTATGTCGAAGCGTTTCAATGATACCGAGCTGCAAAAGTTTAAAGACGGGAATGACCCGCTCTATCCGGATACCGACTGGTATGACCTGGCATATAAGACGGGTGTTCAACATCGCCATAATGTCAATATCAACGGTGGTTCTGAAAATGTAAAATATATGGCCTCGCTGGGATATTTGAACCAAACAGGTATTTTGCCTAACGCAGGGCGTGAACAGTTTAATGCGCGTACCAATCTGGACATGAAGATTAATAAACGTTTGAGTGCGCGCATGAACCTGTCTTTCATTAAAAATGATTACAGTGACGCCAGTTCCGCCTACTACGGGGGCAGCTCGGATCAGATCATCAGGCAGTTGAATTTGATCGCTCCTTGGATTGTAGCCCGCTATGATGACGGCACTTGGGGCACAATTTCAGACGGCAGTCCCATTGCCTGGTTAGATTCGGGCATGAAGGTGAACCGTGACAATTATAATTTTTCGGGGATGGCCGCTGTAGACTATGAAATATTTGATGGTTTAAAATTAACCTTGCAAGGTGCTTACGTCAACAATTTACAAAATTACAATTATTTCCAAAAATATATAAAGTATAATGAGAATAAAGAATCTGATCCCAGTCAGTTGGACGAGCGTTTTTATAAATGGGACCGCACAAACTATGACGCCTTATTGAACTACAATAAAAATTTCGGCAAGCATAATATTAAGGGTCTGTTGGGATGGCATACGGAAAAATATAATTATAAATATCAGAAAGCCGTCCGCAAGAAATTCCCTAATAATGAATTGACGGATATGAATGCCGGTGATGCTTCTACCCAAAGCAATGAAGGGTATACAGCTGAATTGGCAATGATTTCATGGTTTGCCCGTATTAACTATGATTTTGCAGGTAAATATCTCTTGGAAGCCAACATTCGTGCGGACGCCTCTTCCCGTTTTGCGGAAGGTCACCGTTGGGGATATTTTCCTTCTTTCTCGGGTGCATGGCGCATCAGCGAGGAAGCATTTATGGAAAGTGCAAAAGACAGCTGGTTGTCCGGACTGAAAATTCGAGCTTCTTGGGGGCAGCTGGGTAATCAGGATGCATTGAGTGGCAGTAACAATGACTATTATCCTGCCTTGAACACGTATAATCTCGATTCCAAATATGCATTTGGAGGCTCTTTGAATTCTGGTTATTATCAACGGAAATATCGTCTGGAAACCATTTCATGGGAAAAAGCCTCTACTTGGGGAGTCGGCGTTGACTTTACTTTATTCAATAAACTGAATGGTTCTCTGGATTATTATAATCGGAAGACTACTGGTATAATTATGGATGTGACAGTCCCTAAAGAATTTGCTTTGGATGCCTATAAGGATAATGTAGGCTCTATGAGAAACAGTGGTATAGAAATAAATTTAAGCTACAATACAAAAATAGGTCAGGTTGATTTCGGAATTGCGGGTAATTTCTCTTACAATAAGAATGAAATTCTGGATCTGGGAGGCGGCGACCCTAACAAGTACCTGGATGCTACTAATGGTTACAGTCAGCGTAATAAGGTAGGTGAAGCAATGAACTCCTATTATATTTATAGGGCGGATGGATTTTTTAATTCTCAAGAAGAAGCTGATGCATATACGGCCAAATACGGTAATCCTTTCGGTAAAACTTTCAAGGCAGGCGATTTGCGTTATGTGGATACAAATAAAGATGGTAAACTGACAGCTGATGACCGTGAATATTGTGGAAGTTCCGATCCTAAAATTATTTACGGATTCAATATAAATGCGGGCTGGAAAGGAATTGACTTATCATTGATGTTCAATGGTGCTGCAGGTGTGAAACGCCTGTTTGACGGATACGAGGTGTATGGTAATTTCTCGGGTGACGCTGCTCATCCGGCTACTATTTGGAGAGATGCCTGGACACCCGATAACCATGATGCCTCCATGCCACGTATTTTTTACGATACAAACTCGGCCAGTAGCAGCCGTTCGGTACAATCGGATTTTTGGTTACAAGATACAAGTTATTTGCGTCTGAAAAATTTGCAGTTGGGATATACTTTACCGAAAGGCTGGTTGAATTCGGTTGGTGTTGAGAATATCCGTATTTACTATTCTGTAGAGAATCTATTGACTTTTGATAAGATGAAGATCAATATAGACCCTGAATCCACAAGCCAACGGCTGTCTTCCTATCCTCTATTACGTACTCATGCATTCGGCGTTAATGTTACATTCTAAATTGTTATAGACTAAAAAAATGGAATTATGAAATACTTGAAACAATATATGATCATAGGAGCGGTGACAATGATTACATCTTGCTCTGATTTTCTAGATACAGCTCCATTGGATGCCCTGTCTCCTGCCACTACGTGGAAAACCGAGGATGATGCCCAAAAATTTGCTATCGGGTGTTATGGCGGTAATAACTACGATACTTCCAGCTGGGAAGATGGTGGCAATATCTTATATCTCGACTGCGGGTCGGATTTTGGATATAACAACTTTGAATGGGAAAACTATAAGACCATTGGCAACGGTACAATGACTCCGTCAGGGGCTGTTGCAAGCTTTTATGATTTCTCAGTCATCCGCCGTTGTAACACATTCCTGGAAAAGGTAAAGGAGATCCCATTTTCCAATGAGCAGACCAAAAACGATTTGATCGGTCAGGTCCGTACTATTCGCGCTTATCGCTATTTTGTTATGAACTGGTGGTATGGAGGAGTGCCTGTGATTGACAACTATAACTCAGCAGATGAAGCTAAAGTTCCCCGCAAGTCGGAGGAGGAAGTGAAAAATTACGTCAATACAGAATTGGACACAGCCATCGGTGAACTGAATGCATCTCCCTCTGAAAGGGGACGGATCGCAAAGGGCGCTGCTATGGCAATCCGAATGCGCAGCGCATTGTATTATGGTGATTATGTGAAAGCAAAAGAAATGGCCGAGGCCATCATGAATTTGAAACAGTACGATCTGGAACCGGACTATAGTAATTTGTTCAAAGTTGCCGGTCAGGACTCAAAAGAGATTATTTTGGCTGTTCAATATGTGAATTCCACTTTAGAATTGGGCACAATAGGCCAGATGTATAATAATGGTGACGGTGGCTGGTCCTCCATTGTTCCGACTCAGAACCTGGTGGATACTTATGAAATGGCTGACGGCTTGACCAAAGAGGAATCCGGCTCTTATGACCCAAACCATCCGTTTGCCGGTCGCGATCCACGTATGGCCATGACCATTATATACCCAGGAATGGACTGGAATGGCACTGTAGTCAATACACTGGACAAGACAATCAATGGTAAGGATAATGCAAACTATCCTCCTTCTGCGAACAATGCTTCAAAGACCGCCTTAACCTGGAGAAAATATTTGGATGAACAATATGCTAATGGTATTTGGAACACGAATGCCTGCCCTATTGTAATCCGCTATGCAGAAGTGTTGCTTACTTATGCGGAAGCAGTCAATGAACTTTCTGGTCCGTCTGCAGATGTTTATGACAAACTGGATCTGATTCGTGGACGTGTAGGAATGCCGAAAGTGGATCGTGAGAAGTATGCTTCAAAGGAAACATTACGCCGGCTGATCCGCCGTGAACGTGGGGTGGAATTGGCCGGGGAAGGTGTGCGTCGGGCTGATATTCTGCGCTGGAAAGATGATAATGGAAAGATGGTTGCAGAAACAGTCCTGAATGGTGTTTTGGAAAGGGTTGTCGGAACTGTAAATTATGCCGAGACTGATCCGACGAAACGTGCGGAGATTGACACGAACGCCCCTGTTACTGACAAGAAGATTGAAGACCGTGTATTCAAAGTGCATAATCGATACAATCCAATTCCTCAGGGAGCTATTGATAATAACCCGAATCTTGAGCAAAACCCCGGGTATTAATACAATGACAGTATCGGTCTTTTGTAATTAGAATGGAAATCCAATAAAAAATGGAAGGTGTGTCGTAATACACGATGCACCTTCTTAATTTTTATTAAGCGCAATACAATTGCAGTGTATTCTCCAAATTCCATTTGAAGGTGTGCAAAATGCACACCTTCTTTCATTTGGCAGATGCATTCATTGCAAGCGTCCCTTCATTAAATATCATAATTGAAACCAAAGCGGCCTGATCATAATATTTGCGGCCAAAGTACATGTTACCTTTTTTATCGGTATTTATTGACAGAATTTAAATAAAGAAAAAAACGAACCATATAGTTTATTCGTTAATATCCGTTTTTTTTATTTATTAAAAAAATATTAAAGCCAAATTTAGATTGAACTTTCTATCAGAAAATATGTTTATATAAAAATAACAAGCTGTGTTAACTCGCTTCCACCAAATTATTTTTGTCTTTCCCGCTTGTGATAAGCCGGAAGTTCGGAAGTTTTATTTATAGATGTTAGATCAGCATGCCGCGAGGCACATGTGCCGGTATTGCAAGAGAGCTTACCTGTACCGTGATATGGAAAGGGATTGTCTGGACTATATGTTTCAGACAGTTTCCCTTTCTTGTATCAAAGACTGGTGTATAAATTATAATTTGGATATGGTATCTGGCCGTTATGTGACTGAAAAAACATATGATGAACAATACGGGCATGAACTCGTTATCCAATAGAGGATACGGTACGGAAACAATTTATACCTAATGTTATCAGTCTCAAATATCATGCGTATATAGCCGTATCCTATTCCTATAATGAGAATATGCCTTTTCTGGTCCGTGACGGTCCGGAGAGGCATTTTTTCATATAATATTATACCTGCCATACGGAATGCTCATTCTTCGGTAATAATTTTATAAACCTGTGCAATTTCTGTGATTTTATTATATATTTATATGTATATAAAAACGTGCGGATGAAATGTTGCTATTATCCGGACAGGGATGCGGTCAACCTATGCAGCAAATGCGGGAAGGGCTTATGCATGGAGTGTGTATGTGGATCCCCTCCCGGTTTGCCGGGAGGGTTTATCAGAGTCAGCCGGGGAGGATACTTTGGAGAAAACTTACCTGTCTGTTTGTATTCATCTGCCTGTTCTTTGCAGGTGTCGTTTTCGGGCTGTCGTCCGTATACGTTCAAGGCGGTAATAGGATTTCTACAATGTTTTCCGCCCTTGCTGTTAGAAACATAATGCTAGGCGTTCCTTCCGGCTGTTTCACCGGTTCTTTTTGGTATGGTGGAATACAGTGCACGGTATTCCATTTTTTACAGACATTCTTATTGTCGGGGCACACGCTGCCTTATCTTCCTGAGTGAACTTATGGGCCCGGCTTTGTCAGACCTTTCACTACTCCTTTCCAGGCGGTTGCGAACCTTCGGATTATATGGATATGTTGCCGCTTCCTTCTGCCGTGAAGGAAGCTCCCGTATTGCAGGAAGAATATATTCCATTATTTTTTGTTAAAATATATAAAACAGCCCGTGTTTCAAAACAATTCGATCCTTTATTTTGTTTTTTTTGTTAAACTGCACTTTTGATGTGTCTGTATGTTTCTGTTGAAGTGACCGCAGTATTTCATTTTCCCTTTCAGGCCTGTGAAGGTCCGATTGATGTTATTCAAAGATGTCATATGAACATGCCGTGAGGCACATGTACAGGTTCAAGGGCTGACCCCTTCCTGCACTATTGCAACGTAAAGGACTGCAGAATACAGAAACGGGACTGAATACATATTTTCTGTCTTTTTTCATATGTGAAGAAACAGGAGAAAAGTGCATCCCATGTCGTCCTGACAGTGTATGATAGGGTTTCATCATGTTGTTACCATTAGGAATAAGGGCGTATGGGGATTTTCCCTTATGACTCCCTGGCTTGTGATAAGCTGGGGAGTTTTTGTGTTTTCCTACTGTGCATTTCTTTTCGGATAAGCTGTTGTGAACAAATCCACCATTGTTTTGTTCTTGAGAAATAAAGTAGATTGTCAAAACGTAACTAATCTGAACCGTTCCGGCTTGTGACAAGTAGGAGCGGTTTTTTAGTTTGATGTTTTTAATCTAAAAGATCTCACATGAATTATGTGCTTCTTCATCTTTGTATGCTGTTGACATCAACTTTGAATGGTCCAATATTCACTCCAATGGGCTTCCAGAAGAAATGTATATAAACAAGTACTGCCCAGAAATTGTCAATGGAGTGACAGTTCCTGCATCGTTCTCGCCCCCCCTGACTCGCTCAACATCCATGCAATGTTTTTGGATGGCGAGCTACAATACCGGAAGAGTCCCCAAACAGTCCCCGTCCAGTTTAATCCTGAAGCAATGACCCTGACAGGTGGTCAAGAATATTAGTACAAACTTCAATAAGACATGTTATCAAATTTGTTATAATCCATAATGGGGACCAACTTTCCGGATACTTATATAATTGTATAATTTCCATTTCAACTCAAACTTTTTCATCTGTTATTGCGTCTCTTTAAAAATTATTATATATTTGCGACGTTAATTTAAATCAAATTGAAATTATAGTTATTAAAATTTTAAATATCTATAGTTTTAATAAACCTCAAAACTCAATATT
>BFG-454@contig_5_segment0@209251
[truncated: 7,762,284 more chars]
