# Supplementary material for: Roving methyltransferases generate a mosaic epigenetic landscape and influence evolution in Bacteroides fragilis group
Source: Nat Commun. 2023 Jul 10;14:4082. doi: 10.1038/s41467-023-39892-6 (PMC10333322; doi:10.1038/s41467-023-39892-6)
Supplement: Supplementary file 5 — Supplementary Dataset 1,2,4-14 [file 41467_2023_39892_MOESM5_ESM.zip › Tisza_Supplemental_Data_Files/Supplementary_Data_6.tsv]

BFG-478_Bacteroides_thetaiotaomicron_@contig_1_segment0_3735_	BFG-478_Bacteroides_thetaiotaomicron_@contig_1_segment0_3735_,BFG-631_Bacteroides_vulgatus_@contig_2_segment0_pilon_3652_,BFG-168_Bacteroides_ovatus_@contig_1_segment0_482_,BFG-175_Bacteroides_ovatus_@contig_3_segment0_345_,BFG-166_Bacteroides_ovatus_@contig_4_segment0_1380_,BFG-281_Bacteroides_ovatus_@contig_1_segment0_3767_,BFG-144_Bacteroides_thetaiotaomicron_@contig_5_segment0_pilon_1542_,BFG…
BFG-270_Bacteroides_thetaiotaomicron_@contig_1_segment0_pilon_4044_	BFG-270_Bacteroides_thetaiotaomicron_@contig_1_segment0_pilon_4044_,BFG-595_Bacteroides_thetaiotaomicron_@contig_1_segment0_3925_,BFG-331_Bacteroides_thetaiotaomicron_@contig_3_segment0_pilon_3845_,BFG-336_Bacteroides_thetaiotaomicron_@contig_1_segment0_pilon_3843_,BFG-315_Bacteroides_fragilis_@contig_3_segment0_2999_,BFG-507_Bacteroides_thetaiotaomicron_@contig_2_segment0_3627_,BFG-449_Bacteroid…
BFG-397_Parabacteroides_distasonis_@contig_1_segment0_270_	BFG-397_Parabacteroides_distasonis_@contig_1_segment0_270_
BFG-449_Bacteroides_thetaiotaomicron_@contig_1_segment0_3741_	BFG-449_Bacteroides_thetaiotaomicron_@contig_1_segment0_3741_,BFG-299_Bacteroides_ovatus_@contig_1_segment0_pilon_2806_,Bacteroides_ovatus_@V975_1_2628_,BFG-186_Bacteroides_cellulosilyticus_@contig_1_segment0_pilon_2865_,BFG-627_Bacteroides_ovatus_@contig_1_segment0_pilon_2962_,BFG-264_Bacteroides_thetaiotaomicron_@contig_1_segment0_2655_,BFG-506_Bacteroides_fragilis_@contig_1_segment0_1853_,BFG-…
BFG-376_Bacteroides_uniformis_@contig_6_segment0_pilon_1951__1953#merged	BFG-376_Bacteroides_uniformis_@contig_6_segment0_pilon_1951__1953#merged,BFG-334_Bacteroides_ovatus_@contig_1_segment0_pilon_2448__2450#merged,BFG-353_Bacteroides_faecis_@contig_1_segment0_32__34#merged,BFG-476_Bacteroides_ovatus_@contig_1_segment0_209_,BFG-132_Bacteroides_faecis_@contig_1_segment0_pilon_1674_,BFG-454_Bacteroides_vulgatus_@contig_1_segment0_1109_,BFG-290_Parabacteroides_goldstein…
BFG-404_Bacteroides_fragilis_@contig_1_segment1_pilon_621_	BFG-404_Bacteroides_fragilis_@contig_1_segment1_pilon_621_,BFG-411_Bacteroides_fragilis_@contig_6_segment0_429_
Bacteroides_fragilis_@DCMSKEJBY0001B_1_2850_	Bacteroides_fragilis_@DCMSKEJBY0001B_1_2850_
BFG-350_Bacteroides_thetaiotaomicron_@contig_1_segment0_2822_	BFG-350_Bacteroides_thetaiotaomicron_@contig_1_segment0_2822_,BFG-167_Bacteroides_fragilis_@contig_1_segment0_2146_
BFG-576_Bacteroides_thetaiotaomicron_@contig_1_segment0_1059_	BFG-576_Bacteroides_thetaiotaomicron_@contig_1_segment0_1059_,BFG-315_Bacteroides_fragilis_@contig_3_segment0_3760_,BFG-531_Bacteroides_fragilis_@contig_3_segment0_4006__4007#merged,BFG-269_Bacteroides_thetaiotaomicron_@contig_12_segment0_27_,BFG-573_Bacteroides_thetaiotaomicron_@contig_1_segment0_1067__1068#merged,BFG-529_Bacteroides_thetaiotaomicron_@contig_1_segment0_342_,Bacteroides_fragilis_…
BFG-225_Bacteroides_ovatus_@contig_1_segment0_3109_	BFG-225_Bacteroides_ovatus_@contig_1_segment0_3109_
BFG-242_Parabacteroides_distasonis_@contig_3_segment0_66__68#merged	BFG-242_Parabacteroides_distasonis_@contig_3_segment0_66__68#merged,BFG-476_Bacteroides_ovatus_@contig_1_segment0_4883_,BFG-186_Bacteroides_cellulosilyticus_@contig_1_segment0_pilon_673_,BFG-507_Bacteroides_thetaiotaomicron_@contig_2_segment0_5393_,BFG-594_Bacteroides_salyersiae_@contig_2_segment0_3657_,Bacteroides_fragilis_@DCMOUH0067B_1_4527_,Bacteroides_fragilis_@DCMOUH0067B_1_3838_,Bacteroide…
BFG-628_Bacteroides_fragilis_@contig_4_segment0_pilon_500_	BFG-628_Bacteroides_fragilis_@contig_4_segment0_pilon_500_,BFG-630_Bacteroides_fragilis_@contig_1_segment0_pilon_2969_,BFG-497_Bacteroides_uniformis_@contig_18_segment0_1106_,BFG-556_Bacteroides_uniformis_@contig_1_segment0_1031_,BFG-411_Bacteroides_fragilis_@contig_6_segment0_2766_,BFG-404_Bacteroides_fragilis_@contig_1_segment0_pilon_1698_,BFG-290_Parabacteroides_goldsteinii_@contig_1_segment0_…
BFG-554_Bacteroides_faecis_@contig_1_segment0_1472_	BFG-554_Bacteroides_faecis_@contig_1_segment0_1472_,Bacteroides_fragilis_@DCMOUH0085B_1_2491_,Parabacteroides_johnsonii_@CL02T12C29_2_973_,BFG-627_Bacteroides_ovatus_@contig_1_segment0_pilon_4328_,BFG-134_Bacteroides_thetaiotaomicron_@contig_1_segment0_142_,BFG-310_Bacteroides_fragilis_@contig_1_segment0_3988_,BFG-377_Bacteroides_uniformis_@contig_1_segment0_2440_,BFG-631_Bacteroides_vulgatus_@co…
BFG-144_Bacteroides_thetaiotaomicron_@contig_2_segment0_pilon_235__237#merged	BFG-144_Bacteroides_thetaiotaomicron_@contig_2_segment0_pilon_235__237#merged,Bacteroides_ovatus_@3725D1iv_1_947_,BFG-553_Bacteroides_ovatus_@contig_1_segment0_3934_,BFG-341_Bacteroides_ovatus_@contig_3_segment0_pilon_3666_,BFG-224_Bacteroides_ovatus_@contig_1_segment0_3340_,Bacteroides_fragilis_@638R_1_1974_,BFG-126_Bacteroides_ovatus_@contig_1_segment0_3410_,BFG-183_Bacteroides_ovatus_@contig_1…
BFG-161_Parabacteroides_distasonis_@contig_1_segment0_741__742#merged	BFG-161_Parabacteroides_distasonis_@contig_1_segment0_741__742#merged,BFG-440_Bacteroides_salyersiae_@contig_1_segment0_2933_
BFG-588_Bacteroides_thetaiotaomicron_@contig_3_segment0_1245__1246#merged	BFG-588_Bacteroides_thetaiotaomicron_@contig_3_segment0_1245__1246#merged,BFG-483_Bacteroides_fragilis_@contig_3_segment0_pilon_164_,BFG-506_Bacteroides_fragilis_@contig_1_segment0_1251_,BFG-368_Bacteroides_thetaiotaomicron_@contig_2_segment0_1054__1055#merged,BFG-466_Bacteroides_ovatus_@contig_1_segment0_3097_,Parabacteroides_goldsteinii_@DSM19448_4_159_
BFG-379_Bacteroides_vulgatus_@contig_1_segment0_pilon_1921_	BFG-379_Bacteroides_vulgatus_@contig_1_segment0_pilon_1921_,BFG-384_Bacteroides_vulgatus_@contig_1_segment0_1920_,BFG-511_Bacteroides_thetaiotaomicron_@contig_5_segment0_684_
BFG-526_Bacteroides_fragilis_@contig_2_segment0_pilon_2106_	BFG-526_Bacteroides_fragilis_@contig_2_segment0_pilon_2106_
BFG-568_Bacteroides_thetaiotaomicron_@contig_1_segment0_4619_	BFG-568_Bacteroides_thetaiotaomicron_@contig_1_segment0_4619_,BFG-490_Bacteroides_thetaiotaomicron_@contig_1_segment0_5212_,BFG-330_Bacteroides_caccae_@contig_2_segment0_pilon_349__351#merged,BFG-335_Bacteroides_caccae_@contig_5_segment0_351__353#merged
BFG-636_Bacteroides_ovatus_@contig_5_segment0_pilon_3451_	BFG-636_Bacteroides_ovatus_@contig_5_segment0_pilon_3451_
BFG-591_Bacteroides_fragilis_@contig_1_segment0_pilon_3382_	BFG-591_Bacteroides_fragilis_@contig_1_segment0_pilon_3382_,BFG-567_Parabacteroides_johnsonii_@contig_1_segment0_2069_,BFG-26_Bacteroides_fragilis_@contig_1_segment0_2827_,BFG-126_Bacteroides_ovatus_@contig_1_segment0_3570_,BFG-371_Bacteroides_cellulosilyticus_@contig_1_segment0_4271_,BFG-480_Bacteroides_fragilis_@contig_1_segment0_pilon_2597_
BFG-142_Bacteroides_thetaiotaomicron_@contig_1_segment0_pilon_4288_	BFG-142_Bacteroides_thetaiotaomicron_@contig_1_segment0_pilon_4288_,BFG-368_Bacteroides_thetaiotaomicron_@contig_2_segment0_1962_,BFG-489_Parabacteroides_sp_@contig_1_segment0_4989__4991#merged,BFG-462_Parabacteroides_goldsteinii_@contig_1_segment0_299__301#merged,BFG-59_Bacteroides_fragilis_@contig_1_segment0_pilon_322__324#merged,BFG-18_Bacteroides_fragilis_@contig_1_segment0_pilon_1967__1969#m…
BFG-213_Bacteroides_uniformis_@contig_1_segment0_3474_	BFG-213_Bacteroides_uniformis_@contig_1_segment0_3474_,BFG-349_Bacteroides_ovatus_@contig_3_segment0_1823_,BFG-489_Parabacteroides_sp_@contig_1_segment0_1231__1233#merged,BFG-462_Parabacteroides_goldsteinii_@contig_1_segment0_4113__4115#merged
BFG-368_Bacteroides_thetaiotaomicron_@contig_2_segment0_2689_	BFG-368_Bacteroides_thetaiotaomicron_@contig_2_segment0_2689_
BFG-616_Bacteroides_fragilis_@contig_1_segment0_2566_	BFG-616_Bacteroides_fragilis_@contig_1_segment0_2566_,BFG-300_Bacteroides_fragilis_@contig_1_segment0_2539_,BFG-615_Bacteroides_fragilis_@contig_1_segment0_pilon_2557_,BFG-641_Bacteroides_fragilis_@contig_1_segment0_2623_,Bacteroides_fragilis_@DCMOUH0017B_1_2694_
BFG-269_Bacteroides_thetaiotaomicron_@contig_4_segment0_1412_	BFG-269_Bacteroides_thetaiotaomicron_@contig_4_segment0_1412_,BFG-268_Bacteroides_thetaiotaomicron_@contig_2_segment0_2283_,BFG-522_Bacteroides_fragilis_@contig_2_segment0_pilon_3664_,BFG-587_Bacteroides_fragilis_@contig_1_segment0_3813_,BFG-508_Bacteroides_fragilis_@contig_2_segment0_1825_,Bacteroides_fragilis_@638R_1_196_
BFG-58_Bacteroides_fragilis_@contig_3_segment0_pilon_85_	BFG-58_Bacteroides_fragilis_@contig_3_segment0_pilon_85_,Bacteroides_fragilis_@DCMSKEJBY0001B_2_66_,Bacteroides_fragilis_@GUT04_2_44_,BFG-30_Bacteroides_fragilis_@contig_1_segment0_pilon_78_,BFG-167_Bacteroides_fragilis_@contig_3_segment0_32_,BFG-10_Bacteroides_fragilis_@contig_4_segment0_pilon_32_,BFG-96_Bacteroides_fragilis_@contig_8_segment0_pilon_1_,Bacteroides_fragilis_@DCMOUH0017B_2_8_,BFG-…
BFG-616_Bacteroides_fragilis_@contig_1_segment0_3941__3942_3943#merged	BFG-616_Bacteroides_fragilis_@contig_1_segment0_3941__3942_3943#merged
BFG-353_Bacteroides_faecis_@contig_2_segment0_854_	BFG-353_Bacteroides_faecis_@contig_2_segment0_854_,BFG-132_Bacteroides_faecis_@contig_1_segment0_pilon_2398_,BFG-118_Bacteroides_faecis_@contig_2_segment0_pilon_2301_,BFG-143_Bacteroides_faecis_@contig_1_segment0_pilon_2398_,BFG-108_Bacteroides_faecis_@000000F.000001F_chr_2303_,BFG-193_Bacteroides_ovatus_@contig_1_segment0_2480_,BFG-598_Bacteroides_vulgatus_@contig_3_segment0_1509_,BFG-548_Bacter…
BFG-376_Bacteroides_uniformis_@contig_5_segment0_pilon_411_	BFG-376_Bacteroides_uniformis_@contig_5_segment0_pilon_411_,Bacteroides_thetaiotaomicron_@7330_1_1506_,BFG-590_Bacteroides_thetaiotaomicron_@contig_1_segment0_1362_,BFG-295_Parabacteroides_distasonis_@contig_1_segment0_307_,BFG-575_Bacteroides_thetaiotaomicron_@contig_1_segment0_121_,BFG-453_Bacteroides_vulgatus_@contig_2_segment0_4033_,BFG-444_Bacteroides_vulgatus_@contig_2_segment0_2384_,BFG-34…
BFG-158_Parabacteroides_distasonis_@contig_1_segment0_pilon_1642_	BFG-158_Parabacteroides_distasonis_@contig_1_segment0_pilon_1642_,Parabacteroides_distasonis_@CBBP-1_1_399_,Parabacteroides_distasonis_@FDAARGOS_759_1_1959_,BFG-150_Parabacteroides_distasonis_@contig_1_segment0_1551_,BFG-162_Parabacteroides_distasonis_@contig_1_segment0_667_,Parabacteroides_distasonis_@ATCC8503_1_1539_,BFG-244_Parabacteroides_distasonis_@contig_1_segment0_pilon_366_,Parabacteroid…
BFG-613_Bacteroides_vulgatus_@contig_1_segment0_3837_	BFG-613_Bacteroides_vulgatus_@contig_1_segment0_3837_,BFG-637_Bacteroides_fragilis_@contig_1_segment0_997_,BFG-638_Bacteroides_ovatus_@contig_1_segment0_993_,BFG-595_Bacteroides_thetaiotaomicron_@contig_1_segment0_4461_,BFG-576_Bacteroides_thetaiotaomicron_@contig_1_segment0_2115_,BFG-573_Bacteroides_thetaiotaomicron_@contig_2_segment0_501_,BFG-331_Bacteroides_thetaiotaomicron_@contig_3_segment0_…
BFG-507_Bacteroides_thetaiotaomicron_@contig_2_segment0_2675__2676#merged	BFG-507_Bacteroides_thetaiotaomicron_@contig_2_segment0_2675__2676#merged,Bacteroides_fragilis_@DCMOUH0018B_1_2251_,Bacteroides_uniformis_@NBRC113350_1_3524_,BFG-370_Bacteroides_thetaiotaomicron_@contig_1_segment0_pilon_4958_,BFG-608_Bacteroides_fragilis_@contig_1_segment0_pilon_817_,BFG-597_Bacteroides_thetaiotaomicron_@contig_3_segment0_559_,BFG-530_Bacteroides_fragilis_@contig_1_segment0_1874_…
BFG-616_Bacteroides_fragilis_@contig_1_segment0_3114_	BFG-616_Bacteroides_fragilis_@contig_1_segment0_3114_,BFG-115_Bacteroides_thetaiotaomicron_@contig_1_segment0_pilon_3271_,BFG-268_Bacteroides_thetaiotaomicron_@contig_2_segment0_4361_,BFG-615_Bacteroides_fragilis_@contig_1_segment0_pilon_3106_,BFG-269_Bacteroides_thetaiotaomicron_@contig_11_segment0_109_,BFG-116_Bacteroides_thetaiotaomicron_@contig_1_segment0_pilon_2677_,BFG-390_Bacteroides_theta…
BFG-3_Bacteroides_fragilis_@contig_1_segment0_pilon_1260_	BFG-3_Bacteroides_fragilis_@contig_1_segment0_pilon_1260_,BFG-30_Bacteroides_fragilis_@contig_2_segment0_pilon_1330_
BFG-410_Bacteroides_thetaiotaomicron_@contig_2_segment0_389_	BFG-410_Bacteroides_thetaiotaomicron_@contig_2_segment0_389_,BFG-191_Bacteroides_vulgatus_@2F.3Fj1F.8Fj0F.4Fjtig87_chr_736_,BFG-508_Bacteroides_fragilis_@contig_2_segment0_2576_,BFG-436_Bacteroides_vulgatus_@contig_4_segment0_3129_,BFG-313_Bacteroides_vulgatus_@contig_5_segment0_1761_,BFG-134_Bacteroides_thetaiotaomicron_@contig_1_segment0_2175_,BFG-548_Bacteroides_vulgatus_@contig_2_segment0_890…
BFG-194_Bacteroides_vulgatus_@contig_2_segment0_795__797#merged	BFG-194_Bacteroides_vulgatus_@contig_2_segment0_795__797#merged
BFG-481_Bacteroides_fragilis_@contig_1_segment0_3234_	BFG-481_Bacteroides_fragilis_@contig_1_segment0_3234_,Bacteroides_ovatus_@FDAARGOS_733_1_1213_,Bacteroides_ovatus_@V975_1_3827_,Bacteroides_ovatus_@ATCC8483_1_996_,Bacteroides_vulgatus_@VIC01_1_1980_,BFG-640_Bacteroides_fragilis_@scaffold_7_segment0_pilon_3074_,BFG-418_Bacteroides_fragilis_@contig_1_segment0_3365_,BFG-178_Bacteroides_ovatus_@contig_3_segment0_157_,BFG-631_Bacteroides_vulgatus_@co…
BFG-41_Bacteroides_fragilis_@contig_4_segment0_pilon_1758_	BFG-41_Bacteroides_fragilis_@contig_4_segment0_pilon_1758_,BFG-381_Bacteroides_fragilis_@contig_2_segment0_354_,BFG-452_Bacteroides_fragilis_@contig_3_segment0_pilon_1913_
BFG-432_Parabacteroides_distasonis_@contig_3_segment0_2016__2017#merged	BFG-432_Parabacteroides_distasonis_@contig_3_segment0_2016__2017#merged
BFG-13_Bacteroides_fragilis_@contig_1_segment0_pilon_2745_	BFG-13_Bacteroides_fragilis_@contig_1_segment0_pilon_2745_,Bacteroides_fragilis_@YCH46_1_1889_,BFG-89_Bacteroides_fragilis_@contig_1_segment0_pilon_2487_,BFG-156_Bacteroides_ovatus_@contig_1_segment0_585_,Parabacteroides_distasonis_@ATCC8503_1_246_,BFG-242_Parabacteroides_distasonis_@contig_1_segment0_247_,BFG-303_Parabacteroides_distasonis_@contig_1_segment0_250_,BFG-397_Parabacteroides_distason…
BFG-61_Bacteroides_fragilis_@contig_3_segment0_8__9#merged	BFG-61_Bacteroides_fragilis_@contig_3_segment0_8__9#merged,BFG-583_Bacteroides_fragilis_@contig_1_segment0_pilon_8__9#merged,BFG-582_Bacteroides_fragilis_@contig_1_segment0_pilon_8__9#merged,BFG-9_Bacteroides_fragilis_@contig_1_segment0_pilon_8__9#merged,BFG-584_Bacteroides_fragilis_@contig_1_segment0_pilon_8__9#merged,BFG-49_Bacteroides_fragilis_@contig_1_segment0_pilon_8__9#merged
BFG-434_Bacteroides_fragilis_@contig_1_segment0_pilon_3306__3307#merged	BFG-434_Bacteroides_fragilis_@contig_1_segment0_pilon_3306__3307#merged
BFG-503_Bacteroides_thetaiotaomicron_@contig_6_segment0_2637__2638#merged	BFG-503_Bacteroides_thetaiotaomicron_@contig_6_segment0_2637__2638#merged,BFG-115_Bacteroides_thetaiotaomicron_@contig_1_segment0_pilon_2534__2535#merged,BFG-131_Bacteroides_thetaiotaomicron_@contig_1_segment0_pilon_2488__2489#merged,BFG-116_Bacteroides_thetaiotaomicron_@contig_1_segment0_pilon_2535__2536#merged,BFG-145_Bacteroides_thetaiotaomicron_@contig_2_segment0_pilon_291__292#merged,BFG-133…
BFG-116_Bacteroides_thetaiotaomicron_@contig_1_segment0_pilon_2416_	BFG-116_Bacteroides_thetaiotaomicron_@contig_1_segment0_pilon_2416_,BFG-115_Bacteroides_thetaiotaomicron_@contig_1_segment0_pilon_2415_,BFG-503_Bacteroides_thetaiotaomicron_@contig_6_segment0_2573_,BFG-393_Bacteroides_thetaiotaomicron_@contig_2_segment0_2524_,BFG-144_Bacteroides_thetaiotaomicron_@contig_4_segment0_pilon_484_,BFG-614_Bacteroides_thetaiotaomicron_@contig_2_segment0_2525_,BFG-130_Ba…
Bacteroides_stercoris_@ATCC43183_2_82__84#merged	Bacteroides_stercoris_@ATCC43183_2_82__84#merged,BFG-382_Bacteroides_stercoris_@contig_1_segment0_pilon_3308_,BFG-121_Bacteroides_stercoris_@tig00000001_chr_1304_
BFG-585_Bacteroides_thetaiotaomicron_@contig_1_segment0_3776__3777#merged	BFG-585_Bacteroides_thetaiotaomicron_@contig_1_segment0_3776__3777#merged,BFG-300_Bacteroides_fragilis_@contig_1_segment0_1209__1210#merged,BFG-146_Bacteroides_thetaiotaomicron_@contig_1_segment0_pilon_208__209#merged,BFG-34_Bacteroides_fragilis_@contig_1_segment0_pilon_2406__2407#merged,BFG-615_Bacteroides_fragilis_@contig_1_segment0_pilon_1213__1214#merged,BFG-616_Bacteroides_fragilis_@contig_1…
BFG-293_Bacteroides_vulgatus_@contig_1_segment0_pilon_1664_	BFG-293_Bacteroides_vulgatus_@contig_1_segment0_pilon_1664_
Bacteroides_thetaiotaomicron_@7330_1_3434__3436#merged	Bacteroides_thetaiotaomicron_@7330_1_3434__3436#merged
BFG-515_Bacteroides_fragilis_@contig_1_segment0_pilon_1848_	BFG-515_Bacteroides_fragilis_@contig_1_segment0_pilon_1848_,BFG-599_Bacteroides_fragilis_@contig_1_segment0_pilon_2767_,Bacteroides_fragilis_@Q1F2_1_1930_,BFG-515_Bacteroides_fragilis_@contig_1_segment0_pilon_331_,BFG-317_Bacteroides_fragilis_@contig_1_segment0_3984_,BFG-506_Bacteroides_fragilis_@contig_1_segment0_2733_,BFG-546_Bacteroides_fragilis_@contig_3_segment0_301_,BFG-41_Bacteroides_fragi…
BFG-531_Bacteroides_fragilis_@contig_3_segment0_2703__2705#merged	BFG-531_Bacteroides_fragilis_@contig_3_segment0_2703__2705#merged,BFG-499_Bacteroides_fragilis_@contig_2_segment0_2373__2375#merged,BFG-505_Bacteroides_thetaiotaomicron_@contig_1_segment0_1713__1715#merged
BFG-492_Bacteroides_fragilis_@contig_1_segment0_1983_	BFG-492_Bacteroides_fragilis_@contig_1_segment0_1983_,BFG-34_Bacteroides_fragilis_@contig_1_segment0_pilon_1966_,BFG-611_Bacteroides_fragilis_@contig_1_segment0_190_,BFG-628_Bacteroides_fragilis_@contig_4_segment0_pilon_2166_,BFG-450_Bacteroides_fragilis_@contig_1_segment0_1967_,BFG-566_Bacteroides_ovatus_@contig_1_segment0_2601_,Bacteroides_fragilis_@DCMOUH0017B_1_2298_,Bacteroides_fragilis_@Q1F…
BFG-157_Parabacteroides_distasonis_@contig_1_segment0_2591_	BFG-157_Parabacteroides_distasonis_@contig_1_segment0_2591_,BFG-149_Parabacteroides_distasonis_@contig_1_segment0_pilon_2586_,Bacteroides_stercoris_@ATCC43183_8_26_,Bacteroides_uniformis_@NBRC113350_1_2330_,BFG-576_Bacteroides_thetaiotaomicron_@contig_1_segment0_4899_,BFG-370_Bacteroides_thetaiotaomicron_@contig_1_segment0_pilon_4675_,BFG-144_Bacteroides_thetaiotaomicron_@contig_5_segment0_pilon_…
BFG-238_Parabacteroides_distasonis_@000002F.000001F.000000F_chr_2715_	BFG-238_Parabacteroides_distasonis_@000002F.000001F.000000F_chr_2715_
BFG-546_Bacteroides_fragilis_@contig_3_segment0_426_	BFG-546_Bacteroides_fragilis_@contig_3_segment0_426_,BFG-253_Bacteroides_fragilis_@contig_1_segment0_1657_,BFG-575_Bacteroides_thetaiotaomicron_@contig_1_segment0_2537_,BFG-264_Bacteroides_thetaiotaomicron_@contig_1_segment0_2336_,BFG-266_Bacteroides_thetaiotaomicron_@contig_1_segment0_2377_,BFG-429_Bacteroides_vulgatus_@contig_4_segment0_2494_,BFG-631_Bacteroides_vulgatus_@contig_2_segment0_pilo…
BFG-453_Bacteroides_vulgatus_@contig_2_segment0_3618__3620#merged	BFG-453_Bacteroides_vulgatus_@contig_2_segment0_3618__3620#merged
BFG-550_Parabacteroides_merdae_@contig_1_segment0_702__704#merged	BFG-550_Parabacteroides_merdae_@contig_1_segment0_702__704#merged,Parabacteroides_merdae_@NCTC13052_2_150__152#merged,BFG-567_Parabacteroides_johnsonii_@contig_1_segment0_2339_,BFG-280_Parabacteroides_merdae_@000000F_chr_8_,BFG-567_Parabacteroides_johnsonii_@contig_1_segment0_2226_,BFG-469_Bacteroides_uniformis_@contig_1_segment0_2331_,BFG-469_Bacteroides_uniformis_@contig_1_segment0_2930_,BFG-37…
BFG-614_Bacteroides_thetaiotaomicron_@contig_2_segment0_2516__2517#merged	BFG-614_Bacteroides_thetaiotaomicron_@contig_2_segment0_2516__2517#merged,BFG-382_Bacteroides_stercoris_@contig_1_segment0_pilon_3172__3173#merged,BFG-140_Bacteroides_thetaiotaomicron_@contig_1_segment0_pilon_2517_,BFG-122_Bacteroides_thetaiotaomicron_@contig_1_segment0_pilon_2519_,BFG-558_Bacteroides_fragilis_@contig_9_segment0_pilon_1756_,BFG-494_Bacteroides_fragilis_@contig_9_segment0_1916_,BF…
BFG-439_Bacteroides_fragilis_@contig_1_segment0_pilon_3638_	BFG-439_Bacteroides_fragilis_@contig_1_segment0_pilon_3638_,BFG-525_Bacteroides_fragilis_@contig_4_segment0_pilon_1084_,BFG-509_Bacteroides_fragilis_@contig_1_segment0_1103_,BFG-483_Bacteroides_fragilis_@contig_6_segment0_pilon_1_,BFG-467_Bacteroides_faecis_@contig_1_segment0_440_,BFG-554_Bacteroides_faecis_@contig_1_segment0_444_,BFG-625_Bacteroides_fragilis_@contig_2_segment0_pilon_1002_,BFG-53…
BFG-385_Bacteroides_thetaiotaomicron_@contig_2_segment0_3544_	BFG-385_Bacteroides_thetaiotaomicron_@contig_2_segment0_3544_,BFG-129_Bacteroides_thetaiotaomicron_@contig_2_segment0_pilon_2308_,BFG-148_Bacteroides_thetaiotaomicron_@contig_1_segment0_1865_,BFG-270_Bacteroides_thetaiotaomicron_@contig_1_segment0_pilon_2616_,BFG-331_Bacteroides_thetaiotaomicron_@contig_3_segment0_pilon_2419_,BFG-336_Bacteroides_thetaiotaomicron_@contig_1_segment0_pilon_2417_,BFG…
BFG-393_Bacteroides_thetaiotaomicron_@contig_2_segment0_610_	BFG-393_Bacteroides_thetaiotaomicron_@contig_2_segment0_610_,BFG-370_Bacteroides_thetaiotaomicron_@contig_1_segment0_pilon_455_,BFG-394_Bacteroides_vulgatus_@contig_7_segment0_2633_,BFG-531_Bacteroides_fragilis_@contig_3_segment0_2284_
BFG-289_Bacteroides_vulgatus_@contig_1_segment0_pilon_3658_	BFG-289_Bacteroides_vulgatus_@contig_1_segment0_pilon_3658_
BFG-498_Bacteroides_thetaiotaomicron_@contig_1_segment0_511_	BFG-498_Bacteroides_thetaiotaomicron_@contig_1_segment0_511_,BFG-448_Bacteroides_fragilis_@contig_2_segment0_1878_,BFG-420_Bacteroides_fragilis_@contig_1_segment0_1890_,BFG-448_Bacteroides_fragilis_@contig_2_segment0_1879_,BFG-420_Bacteroides_fragilis_@contig_1_segment0_1891_
BFG-312_Bacteroides_fragilis_@contig_1_segment0_2663_	BFG-312_Bacteroides_fragilis_@contig_1_segment0_2663_,BFG-520_Bacteroides_fragilis_@contig_5_segment0_2513_,Bacteroides_fragilis_@DCMOUH0042B_1_2538_,BFG-56_Bacteroides_fragilis_@contig_1_segment0_pilon_2256_,BFG-70_Bacteroides_fragilis_@contig_1_segment0_pilon_2826_,BFG-45_Bacteroides_fragilis_@contig_1_segment0_pilon_2918_,BFG-558_Bacteroides_fragilis_@contig_9_segment0_pilon_2512_,BFG-70_Bacte…
BFG-367_Bacteroides_vulgatus_@contig_1_segment0_pilon_1479_	BFG-367_Bacteroides_vulgatus_@contig_1_segment0_pilon_1479_
BFG-536_Bacteroides_fragilis_@contig_1_segment0_1888_	BFG-536_Bacteroides_fragilis_@contig_1_segment0_1888_,BFG-170_Bacteroides_thetaiotaomicron_@contig_1_segment0_pilon_4321_
BFG-250_Bacteroides_cellulosilyticus_@tig00000115.tig00000113_chr_4953_	BFG-250_Bacteroides_cellulosilyticus_@tig00000115.tig00000113_chr_4953_,BFG-257_Bacteroides_cellulosilyticus_@contig_2_segment0_4972_,BFG-556_Bacteroides_uniformis_@contig_1_segment0_401_,BFG-191_Bacteroides_vulgatus_@2F.3Fj1F.8Fj0F.4Fjtig87_chr_1228_
BFG-63_Bacteroides_fragilis_@contig_2_segment0_1742_	BFG-63_Bacteroides_fragilis_@contig_2_segment0_1742_,BFG-426_Parabacteroides_distasonis_@contig_1_segment0_2265_,Bacteroides_fragilis_@DCMOUH0042B_1_1819_,BFG-56_Bacteroides_fragilis_@contig_1_segment0_pilon_1721_,BFG-268_Bacteroides_thetaiotaomicron_@contig_2_segment0_2617_,BFG-269_Bacteroides_thetaiotaomicron_@contig_4_segment0_1743_,BFG-481_Bacteroides_fragilis_@contig_1_segment0_1959_,BFG-294…
BFG-156_Bacteroides_ovatus_@contig_1_segment0_2041__2042#merged	BFG-156_Bacteroides_ovatus_@contig_1_segment0_2041__2042#merged,BFG-476_Bacteroides_ovatus_@contig_1_segment0_3683__3684#merged,BFG-276_Bacteroides_ovatus_@contig_1_segment0_3566__3567#merged,BFG-126_Bacteroides_ovatus_@contig_1_segment0_3684__3685#merged,BFG-261_Bacteroides_ovatus_@contig_1_segment0_3573__3574#merged,BFG-224_Bacteroides_ovatus_@contig_1_segment0_3559__3560#merged,BFG-341_Bactero…
BFG-638_Bacteroides_ovatus_@contig_1_segment0_2724_	BFG-638_Bacteroides_ovatus_@contig_1_segment0_2724_,BFG-276_Bacteroides_ovatus_@contig_1_segment0_2493_,BFG-637_Bacteroides_fragilis_@contig_1_segment0_2737_,BFG-476_Bacteroides_ovatus_@contig_1_segment0_2588_,BFG-476_Bacteroides_ovatus_@contig_1_segment0_2589_,BFG-637_Bacteroides_fragilis_@contig_1_segment0_2738_
BFG-574_Parabacteroides_distasonis_@contig_1_segment0_320__321#merged	BFG-574_Parabacteroides_distasonis_@contig_1_segment0_320__321#merged
BFG-415_Bacteroides_vulgatus_@contig_7_segment0_pilon_438_	BFG-415_Bacteroides_vulgatus_@contig_7_segment0_pilon_438_
BFG-636_Bacteroides_ovatus_@contig_1_segment0_pilon_574_	BFG-636_Bacteroides_ovatus_@contig_1_segment0_pilon_574_
BFG-121_Bacteroides_stercoris_@tig00000001_chr_1074__1075#merged	BFG-121_Bacteroides_stercoris_@tig00000001_chr_1074__1075#merged
BFG-575_Bacteroides_thetaiotaomicron_@contig_1_segment0_3254_	BFG-575_Bacteroides_thetaiotaomicron_@contig_1_segment0_3254_
BFG-490_Bacteroides_thetaiotaomicron_@contig_1_segment0_1277_	BFG-490_Bacteroides_thetaiotaomicron_@contig_1_segment0_1277_
BFG-277_Bacteroides_fragilis_@contig_1_segment0_1270_	BFG-277_Bacteroides_fragilis_@contig_1_segment0_1270_,Bacteroides_fragilis_@DCMOUH0017B_1_1114_,Bacteroides_fragilis_@DCMSKEJBY0001B_1_1100_,Bacteroides_fragilis_@DCMOUH0018B_1_1061_,BFG-65_Bacteroides_fragilis_@contig_1_segment0_1001_,BFG-461_Bacteroides_fragilis_@contig_5_segment0_943_,BFG-630_Bacteroides_fragilis_@contig_1_segment0_pilon_1068_,BFG-628_Bacteroides_fragilis_@contig_6_segment0_pi…
BFG-397_Parabacteroides_distasonis_@contig_1_segment0_629_	BFG-397_Parabacteroides_distasonis_@contig_1_segment0_629_
BFG-436_Bacteroides_vulgatus_@contig_4_segment0_2165_	BFG-436_Bacteroides_vulgatus_@contig_4_segment0_2165_,BFG-238_Parabacteroides_distasonis_@000002F.000001F.000000F_chr_4081_,BFG-632_Bacteroides_ovatus_@contig_1_segment0_693_
BFG-121_Bacteroides_stercoris_@tig00000001_chr_1363_	BFG-121_Bacteroides_stercoris_@tig00000001_chr_1363_
BFG-473_Bacteroides_thetaiotaomicron_@contig_3_segment0_947_	BFG-473_Bacteroides_thetaiotaomicron_@contig_3_segment0_947_,BFG-194_Bacteroides_vulgatus_@contig_1_segment0_1702_,BFG-227_Bacteroides_uniformis_@contig_1_segment0_339_,Bacteroides_vulgatus_@VIC01_1_1670_
BFG-277_Bacteroides_fragilis_@contig_2_segment0_450_	BFG-277_Bacteroides_fragilis_@contig_2_segment0_450_,Bacteroides_fragilis_@DCMOUH0017B_1_4320_,BFG-65_Bacteroides_fragilis_@contig_1_segment0_2626_
BFG-623_Bacteroides_ovatus_@contig_1_segment0_pilon_760_	BFG-623_Bacteroides_ovatus_@contig_1_segment0_pilon_760_,BFG-424_Bacteroides_ovatus_@contig_1_segment0_699_,BFG-326_Bacteroides_ovatus_@contig_2_segment0_pilon_2815_,BFG-338_Bacteroides_ovatus_@contig_1_segment0_pilon_2854_
BFG-304_Bacteroides_ovatus_@contig_2_segment0_2781_	BFG-304_Bacteroides_ovatus_@contig_2_segment0_2781_,BFG-299_Bacteroides_ovatus_@contig_1_segment0_pilon_2625_,BFG-264_Bacteroides_thetaiotaomicron_@contig_1_segment0_2419_,BFG-367_Bacteroides_vulgatus_@contig_1_segment0_pilon_3030_,BFG-293_Bacteroides_vulgatus_@contig_1_segment0_pilon_4272_
BFG-142_Bacteroides_thetaiotaomicron_@contig_1_segment0_pilon_2293_	BFG-142_Bacteroides_thetaiotaomicron_@contig_1_segment0_pilon_2293_,BFG-568_Bacteroides_thetaiotaomicron_@contig_1_segment0_4878_,BFG-507_Bacteroides_thetaiotaomicron_@contig_2_segment0_5132_
BFG-634_Bacteroides_fragilis_@contig_7_segment0_pilon_1785_	BFG-634_Bacteroides_fragilis_@contig_7_segment0_pilon_1785_
BFG-268_Bacteroides_thetaiotaomicron_@contig_2_segment0_291_	BFG-268_Bacteroides_thetaiotaomicron_@contig_2_segment0_291_,BFG-595_Bacteroides_thetaiotaomicron_@contig_1_segment0_1692_,BFG-133_Bacteroides_thetaiotaomicron_@contig_1_segment0_285_,BFG-582_Bacteroides_fragilis_@contig_1_segment0_pilon_443_,BFG-585_Bacteroides_thetaiotaomicron_@contig_1_segment0_2341_,BFG-583_Bacteroides_fragilis_@contig_1_segment0_pilon_445_,BFG-131_Bacteroides_thetaiotaomicro…
BFG-372_Bacteroides_ovatus_@contig_1_segment0_pilon_4040__4041#merged	BFG-372_Bacteroides_ovatus_@contig_1_segment0_pilon_4040__4041#merged,BFG-587_Bacteroides_fragilis_@contig_1_segment0_3078_,BFG-23_Bacteroides_fragilis_@contig_2_segment0_pilon_2496_,BFG-522_Bacteroides_fragilis_@contig_2_segment0_pilon_2920_,BFG-435_Bacteroides_fragilis_@contig_1_segment0_2922_,BFG-625_Bacteroides_fragilis_@contig_2_segment0_pilon_596_,BFG-642_Bacteroides_fragilis_@contig_1_segm…
BFG-638_Bacteroides_ovatus_@contig_1_segment0_2786_	BFG-638_Bacteroides_ovatus_@contig_1_segment0_2786_,BFG-637_Bacteroides_fragilis_@contig_1_segment0_2799_
BFG-333_Bacteroides_thetaiotaomicron_@contig_7_segment0_1528_	BFG-333_Bacteroides_thetaiotaomicron_@contig_7_segment0_1528_
BFG-594_Bacteroides_salyersiae_@contig_4_segment0_58__59_60#merged	BFG-594_Bacteroides_salyersiae_@contig_4_segment0_58__59_60#merged
BFG-167_Bacteroides_fragilis_@contig_1_segment0_2278_	BFG-167_Bacteroides_fragilis_@contig_1_segment0_2278_,BFG-10_Bacteroides_fragilis_@contig_1_segment0_pilon_2276_
BFG-227_Bacteroides_uniformis_@contig_1_segment0_1320_	BFG-227_Bacteroides_uniformis_@contig_1_segment0_1320_
BFG-215_Parabacteroides_distasonis_@contig_1_segment0_453_	BFG-215_Parabacteroides_distasonis_@contig_1_segment0_453_,Parabacteroides_distasonis_@CavFT-hAR46_1_1083_,BFG-592_Parabacteroides_distasonis_@contig_1_segment0_pilon_464_,BFG-426_Parabacteroides_distasonis_@contig_1_segment0_1922_,BFG-150_Parabacteroides_distasonis_@contig_1_segment0_455_
BFG-280_Parabacteroides_merdae_@000000F_chr_983_	BFG-280_Parabacteroides_merdae_@000000F_chr_983_
BFG-548_Bacteroides_vulgatus_@contig_2_segment0_2481_	BFG-548_Bacteroides_vulgatus_@contig_2_segment0_2481_,BFG-598_Bacteroides_vulgatus_@contig_4_segment0_1443_,BFG-274_Bacteroides_vulgatus_@contig_1_segment0_pilon_975_,BFG-471_Bacteroides_uniformis_@contig_1_segment0_777_
BFG-574_Parabacteroides_distasonis_@contig_1_segment0_4329_	BFG-574_Parabacteroides_distasonis_@contig_1_segment0_4329_
BFG-500_Bacteroides_fragilis_@contig_1_segment0_1732_	BFG-500_Bacteroides_fragilis_@contig_1_segment0_1732_,Bacteroides_fragilis_@DCMOUH0067B_1_1711_,BFG-499_Bacteroides_fragilis_@contig_2_segment0_1592_,BFG-531_Bacteroides_fragilis_@contig_3_segment0_1934_,BFG-483_Bacteroides_fragilis_@contig_8_segment2_pilon_77_,BFG-447_Bacteroides_fragilis_@contig_1_segment0_1673_
BFG-275_Parabacteroides_distasonis_@contig_1_segment0_2572_	BFG-275_Parabacteroides_distasonis_@contig_1_segment0_2572_,Parabacteroides_distasonis_@NBRC113806_1_2540_
BFG-275_Parabacteroides_distasonis_@contig_1_segment0_1425_	BFG-275_Parabacteroides_distasonis_@contig_1_segment0_1425_
BFG-34_Bacteroides_fragilis_@contig_1_segment0_pilon_3775_	BFG-34_Bacteroides_fragilis_@contig_1_segment0_pilon_3775_,Bacteroides_fragilis_@GUT04_1_2591_,BFG-515_Bacteroides_fragilis_@contig_1_segment0_pilon_3842_,BFG-2_Bacteroides_fragilis_@contig_1_segment0_pilon_3825_,BFG-448_Bacteroides_fragilis_@contig_2_segment0_4282_,BFG-420_Bacteroides_fragilis_@contig_1_segment0_4361_,BFG-589_Bacteroides_fragilis_@contig_1_segment0_pilon_3739_
BFG-372_Bacteroides_ovatus_@contig_1_segment0_pilon_1647_	BFG-372_Bacteroides_ovatus_@contig_1_segment0_pilon_1647_
BFG-330_Bacteroides_caccae_@contig_4_segment1_pilon_2_	BFG-330_Bacteroides_caccae_@contig_4_segment1_pilon_2_
BFG-465_Bacteroides_faecis_@contig_1_segment0_2624__2626#merged	BFG-465_Bacteroides_faecis_@contig_1_segment0_2624__2626#merged,BFG-464_Bacteroides_ovatus_@contig_1_segment0_119__121#merged,BFG-185_Bacteroides_ovatus_@contig_1_segment0_pilon_289_,BFG-551_Bacteroides_ovatus_@contig_2_segment0_413_,Bacteroides_salyersiae_@WAL10018_2_1189_,BFG-111_Bacteroides_ovatus_@contig_3_segment0_pilon_124_,BFG-114_Bacteroides_thetaiotaomicron_@contig_1_segment0_pilon_184_,…
BFG-256_Bacteroides_salyersiae_@000001F.000000F_chr_2092_	BFG-256_Bacteroides_salyersiae_@000001F.000000F_chr_2092_
BFG-592_Parabacteroides_distasonis_@contig_1_segment0_pilon_3448_	BFG-592_Parabacteroides_distasonis_@contig_1_segment0_pilon_3448_,BFG-636_Bacteroides_ovatus_@contig_1_segment0_pilon_377_
BFG-512_Bacteroides_faecis_@contig_1_segment0_pilon_153_	BFG-512_Bacteroides_faecis_@contig_1_segment0_pilon_153_,BFG-141_Bacteroides_faecis_@contig_2_segment0_155_,BFG-513_Bacteroides_faecis_@contig_1_segment0_pilon_153_
BFG-110_Bacteroides_faecis_@contig_1_segment0_132_	BFG-110_Bacteroides_faecis_@contig_1_segment0_132_,BFG-405_Bacteroides_faecis_@contig_2_segment0_151_,BFG-127_Bacteroides_faecis_@contig_1_segment0_pilon_132_
BFG-622_Bacteroides_salyersiae_@contig_3_segment0_1008_	BFG-622_Bacteroides_salyersiae_@contig_3_segment0_1008_
BFG-492_Bacteroides_fragilis_@contig_1_segment0_3612_	BFG-492_Bacteroides_fragilis_@contig_1_segment0_3612_,BFG-450_Bacteroides_fragilis_@contig_1_segment0_313_
BFG-61_Bacteroides_fragilis_@contig_3_segment0_1831_	BFG-61_Bacteroides_fragilis_@contig_3_segment0_1831_,BFG-334_Bacteroides_ovatus_@contig_1_segment0_pilon_1673_,BFG-262_Bacteroides_ovatus_@contig_1_segment0_2586_,BFG-576_Bacteroides_thetaiotaomicron_@contig_1_segment0_2789_,BFG-484_Bacteroides_thetaiotaomicron_@contig_1_segment0_2437_,BFG-9_Bacteroides_fragilis_@contig_1_segment0_pilon_1791_,BFG-582_Bacteroides_fragilis_@contig_1_segment0_pilon_…
BFG-432_Parabacteroides_distasonis_@contig_3_segment0_314__315#merged	BFG-432_Parabacteroides_distasonis_@contig_3_segment0_314__315#merged,BFG-275_Parabacteroides_distasonis_@contig_1_segment0_2386__2387#merged
BFG-625_Bacteroides_fragilis_@contig_2_segment0_pilon_1258__1259#merged	BFG-625_Bacteroides_fragilis_@contig_2_segment0_pilon_1258__1259#merged,BFG-576_Bacteroides_thetaiotaomicron_@contig_1_segment0_500__501#merged,BFG-573_Bacteroides_thetaiotaomicron_@contig_1_segment0_496__497#merged,BFG-627_Bacteroides_ovatus_@contig_1_segment0_pilon_574__575#merged,BFG-179_Bacteroides_ovatus_@contig_1_segment0_4050__4051#merged,Bacteroides_caccae_@ATCC43185_1_399__400#merged
BFG-371_Bacteroides_cellulosilyticus_@contig_1_segment0_2068_	BFG-371_Bacteroides_cellulosilyticus_@contig_1_segment0_2068_,Bacteroides_cellulosilyticus_@WH2_1_3653_
BFG-336_Bacteroides_thetaiotaomicron_@contig_1_segment0_pilon_2548_	BFG-336_Bacteroides_thetaiotaomicron_@contig_1_segment0_pilon_2548_,BFG-331_Bacteroides_thetaiotaomicron_@contig_3_segment0_pilon_2550_,BFG-577_Bacteroides_thetaiotaomicron_@contig_1_segment0_1438_
Bacteroides_fragilis_@CCUG4856T_1_1927_	Bacteroides_fragilis_@CCUG4856T_1_1927_,Bacteroides_fragilis_@NCTC9343_1_1180_
BFG-225_Bacteroides_ovatus_@contig_2_segment0_1621__1622#merged	BFG-225_Bacteroides_ovatus_@contig_2_segment0_1621__1622#merged,BFG-390_Bacteroides_thetaiotaomicron_@contig_1_segment0_pilon_4438__4439#merged,BFG-395_Bacteroides_thetaiotaomicron_@contig_1_segment0_4443__4444#merged,Bacteroides_fragilis_@FDAARGOS_763_1_4088__4089#merged,BFG-268_Bacteroides_thetaiotaomicron_@contig_2_segment0_2454__2455#merged,BFG-269_Bacteroides_thetaiotaomicron_@contig_4_segme…
BFG-49_Bacteroides_fragilis_@contig_1_segment0_pilon_1719_	BFG-49_Bacteroides_fragilis_@contig_1_segment0_pilon_1719_,BFG-582_Bacteroides_fragilis_@contig_1_segment0_pilon_1818_,BFG-583_Bacteroides_fragilis_@contig_1_segment0_pilon_1823_,BFG-584_Bacteroides_fragilis_@contig_1_segment0_pilon_1820_,BFG-9_Bacteroides_fragilis_@contig_1_segment0_pilon_1792_,BFG-573_Bacteroides_thetaiotaomicron_@contig_2_segment0_3115_,BFG-549_Parabacteroides_distasonis_@cont…
BFG-202_Bacteroides_vulgatus_@contig_5_segment0_1649_	BFG-202_Bacteroides_vulgatus_@contig_5_segment0_1649_,BFG-454_Bacteroides_vulgatus_@contig_1_segment0_3791_,BFG-293_Bacteroides_vulgatus_@contig_1_segment0_pilon_1943_,BFG-285_Bacteroides_vulgatus_@contig_1_segment0_1905_,BFG-274_Bacteroides_vulgatus_@contig_1_segment0_pilon_1672_,BFG-552_Bacteroides_vulgatus_@contig_1_segment0_1822_,BFG-273_Bacteroides_vulgatus_@contig_1_segment0_942_
BFG-383_Bacteroides_ovatus_@contig_2_segment0_pilon_4161_	BFG-383_Bacteroides_ovatus_@contig_2_segment0_pilon_4161_,BFG-464_Bacteroides_ovatus_@contig_1_segment0_5440_,BFG-632_Bacteroides_ovatus_@contig_4_segment0_532_,BFG-258_Bacteroides_ovatus_@contig_1_segment0_pilon_2775_,BFG-179_Bacteroides_ovatus_@contig_1_segment0_1979_,BFG-185_Bacteroides_ovatus_@contig_1_segment0_pilon_430_,BFG-465_Bacteroides_faecis_@contig_1_segment0_2762_,BFG-165_Bacteroides…
BFG-639_Bacteroides_thetaiotaomicron_@contig_4_segment0_pilon_1632_	BFG-639_Bacteroides_thetaiotaomicron_@contig_4_segment0_pilon_1632_,Bacteroides_fragilis_@DCMOUH0067B_1_3718_,Bacteroides_fragilis_@DCMOUH0067B_1_2861_,BFG-394_Bacteroides_vulgatus_@contig_7_segment0_594_,BFG-577_Bacteroides_thetaiotaomicron_@contig_2_segment1_954_
BFG-472_Bacteroides_ovatus_@contig_1_segment0_3614_	BFG-472_Bacteroides_ovatus_@contig_1_segment0_3614_,BFG-465_Bacteroides_faecis_@contig_1_segment0_1694_,BFG-464_Bacteroides_ovatus_@contig_1_segment0_1047_,BFG-468_Bacteroides_ovatus_@contig_1_segment0_1191_,BFG-45_Bacteroides_fragilis_@contig_1_segment0_pilon_1358_,BFG-114_Bacteroides_thetaiotaomicron_@contig_2_segment0_pilon_586_,BFG-436_Bacteroides_vulgatus_@contig_4_segment0_1076_,BFG-588_Bac…
BFG-254_Bacteroides_caccae_@contig_1_segment0_1961_	BFG-254_Bacteroides_caccae_@contig_1_segment0_1961_,Bacteroides_thetaiotaomicron_@VPI5482_1_4759_,BFG-191_Bacteroides_vulgatus_@2F.3Fj1F.8Fj0F.4Fjtig87_chr_722_,BFG-615_Bacteroides_fragilis_@contig_1_segment0_pilon_1873_,BFG-641_Bacteroides_fragilis_@contig_1_segment0_1941_,BFG-193_Bacteroides_ovatus_@contig_1_segment0_2387_,BFG-571_Bacteroides_fragilis_@contig_5_segment0_pilon_1999_,BFG-311_Bact…
BFG-473_Bacteroides_thetaiotaomicron_@contig_2_segment0_2236_	BFG-473_Bacteroides_thetaiotaomicron_@contig_2_segment0_2236_
BFG-335_Bacteroides_caccae_@contig_5_segment0_731__732#merged	BFG-335_Bacteroides_caccae_@contig_5_segment0_731__732#merged
BFG-445_Bacteroides_ovatus_@contig_3_segment0_1025_	BFG-445_Bacteroides_ovatus_@contig_3_segment0_1025_,Bacteroides_ovatus_@3725D1iv_1_3732_,BFG-224_Bacteroides_ovatus_@contig_1_segment0_963_,BFG-184_Bacteroides_ovatus_@contig_1_segment0_1638_,BFG-341_Bacteroides_ovatus_@contig_3_segment0_pilon_1072_,BFG-183_Bacteroides_ovatus_@contig_1_segment0_1008_,BFG-126_Bacteroides_ovatus_@contig_1_segment0_999_,BFG-261_Bacteroides_ovatus_@contig_1_segment0_…
BFG-349_Bacteroides_ovatus_@contig_1_segment0_955__956_957#merged	BFG-349_Bacteroides_ovatus_@contig_1_segment0_955__956_957#merged,BFG-185_Bacteroides_ovatus_@contig_2_segment0_pilon_3648_,BFG-349_Bacteroides_ovatus_@contig_1_segment0_569_,BFG-170_Bacteroides_thetaiotaomicron_@contig_1_segment0_pilon_3595_,BFG-631_Bacteroides_vulgatus_@contig_2_segment0_pilon_3257_,BFG-194_Bacteroides_vulgatus_@contig_1_segment0_1339_,BFG-429_Bacteroides_vulgatus_@contig_4_seg…
BFG-295_Parabacteroides_distasonis_@contig_1_segment0_4238_	BFG-295_Parabacteroides_distasonis_@contig_1_segment0_4238_
BFG-638_Bacteroides_ovatus_@contig_1_segment0_267_	BFG-638_Bacteroides_ovatus_@contig_1_segment0_267_,BFG-637_Bacteroides_fragilis_@contig_1_segment0_267_
BFG-256_Bacteroides_salyersiae_@000001F.000000F_chr_134_	BFG-256_Bacteroides_salyersiae_@000001F.000000F_chr_134_
BFG-328_Bacteroides_salyersiae_@contig_3_segment0_579_	BFG-328_Bacteroides_salyersiae_@contig_3_segment0_579_,Bacteroides_salyersiae_@WAL10018_1_2015_,BFG-256_Bacteroides_salyersiae_@000001F.000000F_chr_651_,BFG-288_Bacteroides_salyersiae_@000000F_chr_537_,BFG-440_Bacteroides_salyersiae_@contig_1_segment0_1762_,BFG-622_Bacteroides_salyersiae_@contig_3_segment0_402_,BFG-594_Bacteroides_salyersiae_@contig_4_segment0_705_
BFG-202_Bacteroides_vulgatus_@contig_5_segment0_2955__2956_2957#merged	BFG-202_Bacteroides_vulgatus_@contig_5_segment0_2955__2956_2957#merged,BFG-454_Bacteroides_vulgatus_@contig_1_segment0_2244__2245_2246#merged,BFG-195_Bacteroides_vulgatus_@contig_1_segment0_pilon_3295__3296#merged,BFG-208_Bacteroides_vulgatus_@contig_1_segment0_3283__3284#merged,BFG-201_Bacteroides_vulgatus_@contig_1_segment0_pilon_3281__3282#merged,BFG-613_Bacteroides_vulgatus_@contig_1_segment0…
Bacteroides_fragilis_@Q1F2_1_2861_	Bacteroides_fragilis_@Q1F2_1_2861_,BFG-26_Bacteroides_fragilis_@contig_1_segment0_4012_,Bacteroides_fragilis_@GUT04_1_2729_,BFG-589_Bacteroides_fragilis_@contig_1_segment0_pilon_3878_
BFG-492_Bacteroides_fragilis_@contig_1_segment0_3700__3701#merged	BFG-492_Bacteroides_fragilis_@contig_1_segment0_3700__3701#merged,BFG-542_Bacteroides_fragilis_@contig_2_segment0_pilon_3971__3972#merged,BFG-448_Bacteroides_fragilis_@contig_2_segment0_4087__4088#merged,BFG-90_Bacteroides_fragilis_@contig_1_segment0_pilon_4029__4030#merged,BFG-420_Bacteroides_fragilis_@contig_1_segment0_4158__4159#merged,BFG-450_Bacteroides_fragilis_@contig_1_segment0_226__227#m…
BFG-311_Bacteroides_fragilis_@contig_4_segment0_562_	BFG-311_Bacteroides_fragilis_@contig_4_segment0_562_,Bacteroides_fragilis_@NCTC9343_1_1020_,Bacteroides_fragilis_@S14_1_497_,Bacteroides_fragilis_@CCUG4856T_1_1767_,BFG-30_Bacteroides_fragilis_@contig_2_segment0_pilon_1896_,BFG-27_Bacteroides_fragilis_@contig_6_segment0_173_,BFG-3_Bacteroides_fragilis_@contig_1_segment0_pilon_1818_,BFG-60_Bacteroides_fragilis_@contig_1_segment0_pilon_1731_,BFG-51…
BFG-451_Parabacteroides_distasonis_@contig_1_segment0_3542__3543#merged	BFG-451_Parabacteroides_distasonis_@contig_1_segment0_3542__3543#merged,BFG-27_Bacteroides_fragilis_@contig_1_segment0_388__389#merged,Parabacteroides_distasonis_@CavFT-hAR46_1_3963__3965#merged,Bacteroides_fragilis_@S14_1_3172__3174#merged,Bacteroides_fragilis_@DCMOUH0018B_1_397_,Bacteroides_fragilis_@DCMOUH0018B_1_394_
BFG-584_Bacteroides_fragilis_@contig_1_segment0_pilon_2227_	BFG-584_Bacteroides_fragilis_@contig_1_segment0_pilon_2227_,BFG-582_Bacteroides_fragilis_@contig_1_segment0_pilon_2224_,BFG-583_Bacteroides_fragilis_@contig_1_segment0_pilon_2230_
BFG-567_Parabacteroides_johnsonii_@contig_1_segment0_2649_	BFG-567_Parabacteroides_johnsonii_@contig_1_segment0_2649_
Bacteroides_vulgatus_@ATCC8482_1_3802_	Bacteroides_vulgatus_@ATCC8482_1_3802_
BFG-526_Bacteroides_fragilis_@contig_2_segment0_pilon_1409_	BFG-526_Bacteroides_fragilis_@contig_2_segment0_pilon_1409_
BFG-477_Bacteroides_faecis_@contig_1_segment0_3021_	BFG-477_Bacteroides_faecis_@contig_1_segment0_3021_
BFG-372_Bacteroides_ovatus_@contig_1_segment0_pilon_5476__5477#merged	BFG-372_Bacteroides_ovatus_@contig_1_segment0_pilon_5476__5477#merged
BFG-71_Bacteroides_fragilis_@contig_1_segment0_pilon_1948_	BFG-71_Bacteroides_fragilis_@contig_1_segment0_pilon_1948_,BFG-642_Bacteroides_fragilis_@contig_1_segment0_1867_,BFG-502_Bacteroides_fragilis_@contig_3_segment0_pilon_1738_,BFG-480_Bacteroides_fragilis_@contig_1_segment0_pilon_1589_
BFG-395_Bacteroides_thetaiotaomicron_@contig_1_segment0_4463_	BFG-395_Bacteroides_thetaiotaomicron_@contig_1_segment0_4463_,BFG-390_Bacteroides_thetaiotaomicron_@contig_1_segment0_pilon_4457_
BFG-550_Parabacteroides_merdae_@contig_1_segment0_2926_	BFG-550_Parabacteroides_merdae_@contig_1_segment0_2926_,Parabacteroides_merdae_@NCTC13052_3_2874_,BFG-614_Bacteroides_thetaiotaomicron_@contig_2_segment0_2441_,BFG-393_Bacteroides_thetaiotaomicron_@contig_2_segment0_2418_,BFG-377_Bacteroides_uniformis_@contig_1_segment0_1901_,Bacteroides_vulgatus_@VIC01_1_1708_
BFG-371_Bacteroides_cellulosilyticus_@contig_1_segment0_4715_	BFG-371_Bacteroides_cellulosilyticus_@contig_1_segment0_4715_,Bacteroides_cellulosilyticus_@WH2_1_779_
BFG-144_Bacteroides_thetaiotaomicron_@contig_4_segment0_pilon_579_	BFG-144_Bacteroides_thetaiotaomicron_@contig_4_segment0_pilon_579_,BFG-514_Bacteroides_ovatus_@contig_1_segment0_1588_,BFG-493_Bacteroides_faecis_@contig_1_segment0_4292_
BFG-186_Bacteroides_cellulosilyticus_@contig_1_segment0_pilon_3272_	BFG-186_Bacteroides_cellulosilyticus_@contig_1_segment0_pilon_3272_
BFG-157_Parabacteroides_distasonis_@contig_1_segment0_2442_	BFG-157_Parabacteroides_distasonis_@contig_1_segment0_2442_,BFG-149_Parabacteroides_distasonis_@contig_1_segment0_pilon_2437_,BFG-465_Bacteroides_faecis_@contig_1_segment0_2650_,Parabacteroides_johnsonii_@CL02T12C29_1_540_,BFG-464_Bacteroides_ovatus_@contig_1_segment0_94_
Bacteroides_fragilis_@FDAARGOS_763_1_3116__3117#merged	Bacteroides_fragilis_@FDAARGOS_763_1_3116__3117#merged,Bacteroides_fragilis_@DCMOUH0017B_1_757__758#merged
BFG-351_Bacteroides_faecis_@contig_1_segment0_pilon_3562__3564#merged	BFG-351_Bacteroides_faecis_@contig_1_segment0_pilon_3562__3564#merged,BFG-134_Bacteroides_thetaiotaomicron_@contig_1_segment0_4535__4537#merged,BFG-288_Bacteroides_salyersiae_@000000F_chr_1989__1991#merged
BFG-311_Bacteroides_fragilis_@contig_4_segment0_2472_	BFG-311_Bacteroides_fragilis_@contig_4_segment0_2472_,Bacteroides_fragilis_@DCMOUH0085B_1_3200_,Parabacteroides_johnsonii_@CL02T12C29_3_429_,BFG-30_Bacteroides_fragilis_@contig_2_segment0_pilon_3255_,BFG-582_Bacteroides_fragilis_@contig_1_segment0_pilon_2990_,BFG-310_Bacteroides_fragilis_@contig_1_segment0_2931_,BFG-9_Bacteroides_fragilis_@contig_1_segment0_pilon_3026_,BFG-3_Bacteroides_fragilis_…
BFG-504_Bacteroides_fragilis_@contig_1_segment0_2434__2435#merged	BFG-504_Bacteroides_fragilis_@contig_1_segment0_2434__2435#merged,BFG-509_Bacteroides_fragilis_@contig_1_segment0_3903__3904#merged,BFG-608_Bacteroides_fragilis_@contig_1_segment0_pilon_1130__1131#merged,BFG-508_Bacteroides_fragilis_@contig_2_segment0_2863__2864#merged,BFG-525_Bacteroides_fragilis_@contig_4_segment0_pilon_2545__2546#merged,BFG-532_Bacteroides_fragilis_@contig_1_segment0_2367__236…
BFG-434_Bacteroides_fragilis_@contig_1_segment0_pilon_4082__4083#merged	BFG-434_Bacteroides_fragilis_@contig_1_segment0_pilon_4082__4083#merged,Bacteroides_fragilis_@DCMOUH0017B_1_342_,BFG-95_Bacteroides_fragilis_@contig_1_segment0_pilon_317_,BFG-70_Bacteroides_fragilis_@contig_1_segment0_pilon_349_,BFG-9_Bacteroides_fragilis_@contig_1_segment0_pilon_317_,BFG-61_Bacteroides_fragilis_@contig_3_segment0_319_,BFG-372_Bacteroides_ovatus_@contig_1_segment0_pilon_663_
BFG-598_Bacteroides_vulgatus_@contig_4_segment0_2125_	BFG-598_Bacteroides_vulgatus_@contig_4_segment0_2125_
BFG-142_Bacteroides_thetaiotaomicron_@contig_1_segment0_pilon_141_	BFG-142_Bacteroides_thetaiotaomicron_@contig_1_segment0_pilon_141_,BFG-333_Bacteroides_thetaiotaomicron_@contig_7_segment0_137_
BFG-223_Bacteroides_thetaiotaomicron_@contig_4_segment0_2307__2308#merged	BFG-223_Bacteroides_thetaiotaomicron_@contig_4_segment0_2307__2308#merged,BFG-558_Bacteroides_fragilis_@contig_9_segment0_pilon_1753_,BFG-494_Bacteroides_fragilis_@contig_9_segment0_1913_
BFG-636_Bacteroides_ovatus_@contig_5_segment0_pilon_395__396#merged	BFG-636_Bacteroides_ovatus_@contig_5_segment0_pilon_395__396#merged,BFG-107_Bacteroides_ovatus_@tig2024.397.1.43.2j4F_chr_1946__1947#merged,BFG-383_Bacteroides_ovatus_@contig_2_segment0_pilon_377__378#merged,BFG-111_Bacteroides_ovatus_@contig_3_segment0_pilon_345__346#merged,BFG-299_Bacteroides_ovatus_@contig_1_segment0_pilon_302__303#merged,BFG-349_Bacteroides_ovatus_@contig_2_segment0_1200__120…
BFG-262_Bacteroides_ovatus_@contig_1_segment0_2474_	BFG-262_Bacteroides_ovatus_@contig_1_segment0_2474_,BFG-598_Bacteroides_vulgatus_@contig_4_segment0_2094_,BFG-598_Bacteroides_vulgatus_@contig_4_segment0_1743_,BFG-598_Bacteroides_vulgatus_@contig_3_segment0_1089_,BFG-631_Bacteroides_vulgatus_@contig_2_segment0_pilon_2669_,BFG-285_Bacteroides_vulgatus_@contig_1_segment0_2471_,BFG-426_Parabacteroides_distasonis_@contig_1_segment0_762_,BFG-513_Bact…
BFG-550_Parabacteroides_merdae_@contig_1_segment0_326__327#merged	BFG-550_Parabacteroides_merdae_@contig_1_segment0_326__327#merged
BFG-273_Bacteroides_vulgatus_@contig_1_segment0_2137__2138#merged	BFG-273_Bacteroides_vulgatus_@contig_1_segment0_2137__2138#merged
BFG-350_Bacteroides_thetaiotaomicron_@contig_1_segment0_2557_	BFG-350_Bacteroides_thetaiotaomicron_@contig_1_segment0_2557_,BFG-468_Bacteroides_ovatus_@contig_1_segment0_445_,BFG-472_Bacteroides_ovatus_@contig_1_segment0_2861_,BFG-532_Bacteroides_fragilis_@contig_1_segment0_1635_
BFG-473_Bacteroides_thetaiotaomicron_@contig_2_segment0_2805__2806#merged	BFG-473_Bacteroides_thetaiotaomicron_@contig_2_segment0_2805__2806#merged,BFG-495_Bacteroides_thetaiotaomicron_@contig_4_segment0_4909__4910#merged,BFG-119_Bacteroides_thetaiotaomicron_@contig_1_segment0_pilon_4365__4366#merged
Bacteroides_vulgatus_@ATCC8482_1_3478_	Bacteroides_vulgatus_@ATCC8482_1_3478_
Bacteroides_fragilis_@DCMOUH0018B_1_1611_	Bacteroides_fragilis_@DCMOUH0018B_1_1611_
BFG-166_Bacteroides_ovatus_@contig_4_segment0_2239__2241#merged	BFG-166_Bacteroides_ovatus_@contig_4_segment0_2239__2241#merged,BFG-262_Bacteroides_ovatus_@contig_1_segment0_2332_,BFG-636_Bacteroides_ovatus_@contig_5_segment0_pilon_2468_,Bacteroides_ovatus_@3725D1iv_1_5281_,BFG-553_Bacteroides_ovatus_@contig_1_segment0_2538_,BFG-177_Bacteroides_ovatus_@contig_1_segment0_2671_,BFG-126_Bacteroides_ovatus_@contig_1_segment0_2527_,BFG-183_Bacteroides_ovatus_@cont…
BFG-169_Bacteroides_thetaiotaomicron_@contig_1_segment0_pilon_1420_	BFG-169_Bacteroides_thetaiotaomicron_@contig_1_segment0_pilon_1420_,BFG-326_Bacteroides_ovatus_@contig_2_segment0_pilon_4197_
BFG-58_Bacteroides_fragilis_@contig_2_segment0_pilon_1757_	BFG-58_Bacteroides_fragilis_@contig_2_segment0_pilon_1757_,BFG-253_Bacteroides_fragilis_@contig_1_segment0_1637_
BFG-376_Bacteroides_uniformis_@contig_5_segment0_pilon_1555__1556#merged	BFG-376_Bacteroides_uniformis_@contig_5_segment0_pilon_1555__1556#merged,BFG-366_Bacteroides_uniformis_@contig_1_segment0_pilon_3664__3665#merged
BFG-612_Bacteroides_fragilis_@contig_1_segment0_4183__4184#merged	BFG-612_Bacteroides_fragilis_@contig_1_segment0_4183__4184#merged,Bacteroides_fragilis_@Q1F2_1_2765__2766#merged
BFG-397_Parabacteroides_distasonis_@contig_1_segment0_304__305#merged	BFG-397_Parabacteroides_distasonis_@contig_1_segment0_304__305#merged
BFG-462_Parabacteroides_goldsteinii_@contig_1_segment0_4072_	BFG-462_Parabacteroides_goldsteinii_@contig_1_segment0_4072_,BFG-489_Parabacteroides_sp_@contig_1_segment0_1275_
BFG-168_Bacteroides_ovatus_@contig_8_segment0_16_	BFG-168_Bacteroides_ovatus_@contig_8_segment0_16_,BFG-168_Bacteroides_ovatus_@contig_1_segment0_718_,BFG-175_Bacteroides_ovatus_@contig_6_segment0_19_,Bacteroides_cellulosilyticus_@WH2_1_4872_,BFG-166_Bacteroides_ovatus_@contig_9_segment0_30_,BFG-166_Bacteroides_ovatus_@contig_13_segment0_16_,BFG-142_Bacteroides_thetaiotaomicron_@contig_1_segment0_pilon_2308_,Bacteroides_fragilis_@DCMOUH0042B_1_1…
BFG-65_Bacteroides_fragilis_@contig_1_segment0_4433__4434#merged	BFG-65_Bacteroides_fragilis_@contig_1_segment0_4433__4434#merged,BFG-571_Bacteroides_fragilis_@contig_5_segment0_pilon_945_,BFG-571_Bacteroides_fragilis_@contig_12_segment0_pilon_3_
BFG-399_Bacteroides_vulgatus_@contig_2_segment0_289_	BFG-399_Bacteroides_vulgatus_@contig_2_segment0_289_,BFG-289_Bacteroides_vulgatus_@contig_1_segment0_pilon_3189_
BFG-161_Parabacteroides_distasonis_@contig_1_segment0_170_	BFG-161_Parabacteroides_distasonis_@contig_1_segment0_170_,BFG-592_Parabacteroides_distasonis_@contig_1_segment0_pilon_4010_,BFG-454_Bacteroides_vulgatus_@contig_1_segment0_3078_,BFG-215_Parabacteroides_distasonis_@contig_1_segment0_3857_
Bacteroides_vulgatus_@VIC01_1_4009_	Bacteroides_vulgatus_@VIC01_1_4009_
BFG-570_Bacteroides_uniformis_@contig_7_segment0_1_	BFG-570_Bacteroides_uniformis_@contig_7_segment0_1_
Parabacteroides_distasonis_@ATCC8503_1_860__861#merged	Parabacteroides_distasonis_@ATCC8503_1_860__861#merged,BFG-162_Parabacteroides_distasonis_@contig_1_segment0_1381_
BFG-595_Bacteroides_thetaiotaomicron_@contig_1_segment0_2464__2465#merged	BFG-595_Bacteroides_thetaiotaomicron_@contig_1_segment0_2464__2465#merged,BFG-193_Bacteroides_ovatus_@contig_1_segment0_2301_,BFG-577_Bacteroides_thetaiotaomicron_@contig_1_segment0_1584_
BFG-275_Parabacteroides_distasonis_@contig_1_segment0_1354__1355#merged	BFG-275_Parabacteroides_distasonis_@contig_1_segment0_1354__1355#merged
BFG-417_Bacteroides_ovatus_@contig_1_segment0_3640__3641_3642#merged	BFG-417_Bacteroides_ovatus_@contig_1_segment0_3640__3641_3642#merged
BFG-539_Bacteroides_fragilis_@contig_1_segment0_1778_	BFG-539_Bacteroides_fragilis_@contig_1_segment0_1778_,BFG-95_Bacteroides_fragilis_@contig_1_segment0_pilon_1873_,BFG-253_Bacteroides_fragilis_@contig_1_segment0_1743_,BFG-23_Bacteroides_fragilis_@contig_2_segment0_pilon_1784_,BFG-382_Bacteroides_stercoris_@contig_1_segment0_pilon_2649_
BFG-58_Bacteroides_fragilis_@contig_3_segment0_pilon_23_	BFG-58_Bacteroides_fragilis_@contig_3_segment0_pilon_23_
BFG-185_Bacteroides_ovatus_@contig_1_segment0_pilon_382_	BFG-185_Bacteroides_ovatus_@contig_1_segment0_pilon_382_
BFG-157_Parabacteroides_distasonis_@contig_1_segment0_3956_	BFG-157_Parabacteroides_distasonis_@contig_1_segment0_3956_,BFG-149_Parabacteroides_distasonis_@contig_1_segment0_pilon_3949_,BFG-549_Parabacteroides_distasonis_@contig_2_segment0_1849_,BFG-238_Parabacteroides_distasonis_@000002F.000001F.000000F_chr_2307_,BFG-242_Parabacteroides_distasonis_@contig_1_segment0_1696_,BFG-574_Parabacteroides_distasonis_@contig_1_segment0_476_,BFG-343_Parabacteroides_…
BFG-474_Bacteroides_caccae_@contig_1_segment0_3186__3187#merged	BFG-474_Bacteroides_caccae_@contig_1_segment0_3186__3187#merged,BFG-100_Bacteroides_caccae_@000000F_chr_1554__1555#merged,BFG-104_Bacteroides_caccae_@contig_1_segment0_3127__3128#merged,BFG-101_Bacteroides_caccae_@contig_1_segment0_3140__3141#merged,BFG-330_Bacteroides_caccae_@contig_1_segment0_pilon_1938__1939#merged,BFG-335_Bacteroides_caccae_@contig_1_segment0_2280__2281#merged,Bacteroides_cac…
BFG-333_Bacteroides_thetaiotaomicron_@contig_7_segment0_1468_	BFG-333_Bacteroides_thetaiotaomicron_@contig_7_segment0_1468_
BFG-250_Bacteroides_cellulosilyticus_@tig00000115.tig00000113_chr_69_	BFG-250_Bacteroides_cellulosilyticus_@tig00000115.tig00000113_chr_69_,BFG-257_Bacteroides_cellulosilyticus_@contig_2_segment0_69_,Bacteroides_cellulosilyticus_@WH2_1_1649_,BFG-371_Bacteroides_cellulosilyticus_@contig_1_segment0_59_,BFG-186_Bacteroides_cellulosilyticus_@contig_1_segment0_pilon_77_
BFG-454_Bacteroides_vulgatus_@contig_1_segment0_1551_	BFG-454_Bacteroides_vulgatus_@contig_1_segment0_1551_
BFG-498_Bacteroides_thetaiotaomicron_@contig_1_segment0_860_	BFG-498_Bacteroides_thetaiotaomicron_@contig_1_segment0_860_,BFG-497_Bacteroides_uniformis_@contig_18_segment0_360_,BFG-497_Bacteroides_uniformis_@contig_18_segment0_376_
BFG-591_Bacteroides_fragilis_@contig_1_segment0_pilon_1613_	BFG-591_Bacteroides_fragilis_@contig_1_segment0_pilon_1613_,Bacteroides_fragilis_@NCTC9343_1_1007_,Bacteroides_fragilis_@S14_1_484_,Bacteroides_fragilis_@638R_1_1078_,Bacteroides_fragilis_@CCUG4856T_1_1754_,BFG-452_Bacteroides_fragilis_@contig_3_segment0_pilon_1814_,BFG-23_Bacteroides_fragilis_@contig_2_segment0_pilon_1687_,BFG-608_Bacteroides_fragilis_@contig_1_segment0_pilon_1843_,BFG-530_Bacte…
BFG-286_Bacteroides_vulgatus_@contig_9_segment0_pilon_363_	BFG-286_Bacteroides_vulgatus_@contig_9_segment0_pilon_363_,BFG-453_Bacteroides_vulgatus_@contig_2_segment0_284_,BFG-436_Bacteroides_vulgatus_@contig_4_segment0_1162_,BFG-313_Bacteroides_vulgatus_@contig_5_segment0_2752_
BFG-432_Parabacteroides_distasonis_@contig_3_segment0_210_	BFG-432_Parabacteroides_distasonis_@contig_3_segment0_210_
BFG-290_Parabacteroides_goldsteinii_@contig_1_segment0_pilon_768_	BFG-290_Parabacteroides_goldsteinii_@contig_1_segment0_pilon_768_
BFG-391_Bacteroides_fragilis_@contig_6_segment0_pilon_2071_	BFG-391_Bacteroides_fragilis_@contig_6_segment0_pilon_2071_
BFG-546_Bacteroides_fragilis_@contig_1_segment0_392__393#merged	BFG-546_Bacteroides_fragilis_@contig_1_segment0_392__393#merged,BFG-526_Bacteroides_fragilis_@contig_2_segment0_pilon_438__439#merged,BFG-403_Bacteroides_fragilis_@contig_4_segment0_437__438#merged
BFG-556_Bacteroides_uniformis_@contig_1_segment0_529__530#merged	BFG-556_Bacteroides_uniformis_@contig_1_segment0_529__530#merged,BFG-166_Bacteroides_ovatus_@contig_4_segment0_2209__2210#merged,BFG-161_Parabacteroides_distasonis_@contig_1_segment0_252__253#merged
BFG-391_Bacteroides_fragilis_@contig_6_segment0_pilon_1542_	BFG-391_Bacteroides_fragilis_@contig_6_segment0_pilon_1542_
BFG-14_Bacteroides_fragilis_@contig_1_segment0_pilon_3062_	BFG-14_Bacteroides_fragilis_@contig_1_segment0_pilon_3062_,Bacteroides_fragilis_@BOB25_1_2288_,BFG-257_Bacteroides_cellulosilyticus_@contig_2_segment0_3903_,BFG-250_Bacteroides_cellulosilyticus_@tig00000115.tig00000113_chr_3894_
BFG-476_Bacteroides_ovatus_@contig_1_segment0_2604_	BFG-476_Bacteroides_ovatus_@contig_1_segment0_2604_
BFG-95_Bacteroides_fragilis_@contig_1_segment0_pilon_3201_	BFG-95_Bacteroides_fragilis_@contig_1_segment0_pilon_3201_
BFG-591_Bacteroides_fragilis_@contig_1_segment0_pilon_3120_	BFG-591_Bacteroides_fragilis_@contig_1_segment0_pilon_3120_,BFG-315_Bacteroides_fragilis_@contig_3_segment0_3072_,BFG-612_Bacteroides_fragilis_@contig_1_segment0_2831_,BFG-569_Bacteroides_fragilis_@contig_2_segment0_pilon_3064_,BFG-75_Bacteroides_fragilis_@contig_3_segment0_pilon_2999_,BFG-6_Bacteroides_fragilis_@contig_3_segment0_3025_
BFG-26_Bacteroides_fragilis_@contig_1_segment0_3883_	BFG-26_Bacteroides_fragilis_@contig_1_segment0_3883_
BFG-628_Bacteroides_fragilis_@contig_4_segment0_pilon_1087__1089#merged	BFG-628_Bacteroides_fragilis_@contig_4_segment0_pilon_1087__1089#merged,BFG-630_Bacteroides_fragilis_@contig_1_segment0_pilon_3648__3650#merged,Parabacteroides_distasonis_@ATCC8503_1_3281__3283#merged
BFG-56_Bacteroides_fragilis_@contig_1_segment0_pilon_1642_	BFG-56_Bacteroides_fragilis_@contig_1_segment0_pilon_1642_,Bacteroides_fragilis_@DCMOUH0042B_1_1737_
BFG-385_Bacteroides_thetaiotaomicron_@contig_2_segment0_3561_	BFG-385_Bacteroides_thetaiotaomicron_@contig_2_segment0_3561_
BFG-202_Bacteroides_vulgatus_@contig_5_segment0_727_	BFG-202_Bacteroides_vulgatus_@contig_5_segment0_727_,BFG-293_Bacteroides_vulgatus_@contig_1_segment0_pilon_694_,BFG-444_Bacteroides_vulgatus_@contig_2_segment0_850_,BFG-273_Bacteroides_vulgatus_@contig_1_segment0_3468_
BFG-474_Bacteroides_caccae_@contig_1_segment0_1809_	BFG-474_Bacteroides_caccae_@contig_1_segment0_1809_,BFG-195_Bacteroides_vulgatus_@contig_1_segment0_pilon_3943_,BFG-208_Bacteroides_vulgatus_@contig_1_segment0_3905_,BFG-343_Parabacteroides_distasonis_@contig_2_segment0_pilon_1073_,BFG-201_Bacteroides_vulgatus_@contig_1_segment0_pilon_3902_,BFG-337_Parabacteroides_distasonis_@contig_3_segment0_1076_,Bacteroides_fragilis_@NCTC9343_1_1052_,Bacteroi…
BFG-435_Bacteroides_fragilis_@contig_1_segment0_1766_	BFG-435_Bacteroides_fragilis_@contig_1_segment0_1766_,BFG-469_Bacteroides_uniformis_@contig_1_segment0_2023_,Bacteroides_salyersiae_@WAL10018_1_600_,BFG-328_Bacteroides_salyersiae_@contig_3_segment0_2061_,BFG-377_Bacteroides_uniformis_@contig_1_segment0_1766_,BFG-471_Bacteroides_uniformis_@contig_1_segment0_1960_
Bacteroides_vulgatus_@VIC01_1_1726_	Bacteroides_vulgatus_@VIC01_1_1726_
BFG-462_Parabacteroides_goldsteinii_@contig_1_segment0_1550_	BFG-462_Parabacteroides_goldsteinii_@contig_1_segment0_1550_,BFG-489_Parabacteroides_sp_@contig_1_segment0_3776_
BFG-262_Bacteroides_ovatus_@contig_1_segment0_2418_	BFG-262_Bacteroides_ovatus_@contig_1_segment0_2418_,BFG-1_Bacteroides_fragilis_@tig2jtig1jtig31_chr_893_,BFG-12_Bacteroides_fragilis_@contig_2_segment0_1680_,BFG-254_Bacteroides_caccae_@contig_1_segment0_1744_,BFG-7_Bacteroides_fragilis_@contig_1_segment0_pilon_1677_,BFG-76_Bacteroides_fragilis_@contig_1_segment0_pilon_1675_
BFG-407_Bacteroides_stercoris_@contig_3_segment0_3498_	BFG-407_Bacteroides_stercoris_@contig_3_segment0_3498_,BFG-594_Bacteroides_salyersiae_@contig_2_segment0_1500_,Bacteroides_salyersiae_@WAL10018_2_543_,BFG-328_Bacteroides_salyersiae_@contig_3_segment0_3481_
BFG-469_Bacteroides_uniformis_@contig_1_segment0_1825_	BFG-469_Bacteroides_uniformis_@contig_1_segment0_1825_,Bacteroides_uniformis_@NBRC113350_1_1916_
BFG-41_Bacteroides_fragilis_@contig_4_segment0_pilon_3912_	BFG-41_Bacteroides_fragilis_@contig_4_segment0_pilon_3912_,BFG-85_Bacteroides_fragilis_@contig_1_segment0_pilon_3971_,BFG-599_Bacteroides_fragilis_@contig_1_segment0_pilon_3827_,BFG-614_Bacteroides_thetaiotaomicron_@contig_2_segment0_200_,BFG-393_Bacteroides_thetaiotaomicron_@contig_2_segment0_132_
BFG-488_Bacteroides_fragilis_@contig_1_segment0_484_	BFG-488_Bacteroides_fragilis_@contig_1_segment0_484_
Parabacteroides_distasonis_@CavFT-hAR46_1_1101_	Parabacteroides_distasonis_@CavFT-hAR46_1_1101_
BFG-23_Bacteroides_fragilis_@contig_2_segment0_pilon_2452_	BFG-23_Bacteroides_fragilis_@contig_2_segment0_pilon_2452_
BFG-451_Parabacteroides_distasonis_@contig_1_segment0_2382_	BFG-451_Parabacteroides_distasonis_@contig_1_segment0_2382_
BFG-500_Bacteroides_fragilis_@contig_1_segment0_2410_	BFG-500_Bacteroides_fragilis_@contig_1_segment0_2410_,Bacteroides_fragilis_@DCMOUH0067B_1_2695_,BFG-447_Bacteroides_fragilis_@contig_1_segment0_2434_
BFG-202_Bacteroides_vulgatus_@contig_5_segment0_3461_	BFG-202_Bacteroides_vulgatus_@contig_5_segment0_3461_
BFG-481_Bacteroides_fragilis_@contig_1_segment0_2028__2030#merged	BFG-481_Bacteroides_fragilis_@contig_1_segment0_2028__2030#merged
BFG-404_Bacteroides_fragilis_@contig_1_segment0_pilon_881_	BFG-404_Bacteroides_fragilis_@contig_1_segment0_pilon_881_,BFG-319_Bacteroides_ovatus_@contig_1_segment0_pilon_2575_,BFG-411_Bacteroides_fragilis_@contig_6_segment0_1951_,BFG-275_Parabacteroides_distasonis_@contig_1_segment0_2504_,BFG-295_Parabacteroides_distasonis_@contig_1_segment0_2369_,BFG-417_Bacteroides_ovatus_@contig_1_segment0_5173_,BFG-444_Bacteroides_vulgatus_@contig_2_segment0_2128_,BF…
Bacteroides_uniformis_@NBRC113350_1_2063_	Bacteroides_uniformis_@NBRC113350_1_2063_
BFG-241_Parabacteroides_goldsteinii_@000000F_chr_4527_	BFG-241_Parabacteroides_goldsteinii_@000000F_chr_4527_
BFG-485_Bacteroides_fragilis_@contig_2_segment0_3210_	BFG-485_Bacteroides_fragilis_@contig_2_segment0_3210_
BFG-599_Bacteroides_fragilis_@contig_1_segment0_pilon_1754_	BFG-599_Bacteroides_fragilis_@contig_1_segment0_pilon_1754_,Parabacteroides_distasonis_@ATCC8503_1_2158_
BFG-286_Bacteroides_vulgatus_@contig_2_segment0_pilon_2323__2324#merged	BFG-286_Bacteroides_vulgatus_@contig_2_segment0_pilon_2323__2324#merged,BFG-40_Bacteroides_fragilis_@contig_1_segment0_pilon_2659__2660#merged
BFG-121_Bacteroides_stercoris_@tig00000001_chr_223_	BFG-121_Bacteroides_stercoris_@tig00000001_chr_223_
BFG-616_Bacteroides_fragilis_@contig_1_segment0_3106_	BFG-616_Bacteroides_fragilis_@contig_1_segment0_3106_,BFG-381_Bacteroides_fragilis_@contig_2_segment0_456_,BFG-115_Bacteroides_thetaiotaomicron_@contig_1_segment0_pilon_3263_,BFG-268_Bacteroides_thetaiotaomicron_@contig_2_segment0_4353_,BFG-615_Bacteroides_fragilis_@contig_1_segment0_pilon_3098_,BFG-269_Bacteroides_thetaiotaomicron_@contig_11_segment0_117_,BFG-116_Bacteroides_thetaiotaomicron_@co…
BFG-595_Bacteroides_thetaiotaomicron_@contig_1_segment0_327_	BFG-595_Bacteroides_thetaiotaomicron_@contig_1_segment0_327_
BFG-210_Bacteroides_vulgatus_@contig_3_segment0_pilon_54_	BFG-210_Bacteroides_vulgatus_@contig_3_segment0_pilon_54_
BFG-417_Bacteroides_ovatus_@contig_1_segment0_2786__2787_2788#merged	BFG-417_Bacteroides_ovatus_@contig_1_segment0_2786__2787_2788#merged
BFG-494_Bacteroides_fragilis_@contig_8_segment0_655_	BFG-494_Bacteroides_fragilis_@contig_8_segment0_655_,BFG-56_Bacteroides_fragilis_@contig_1_segment0_pilon_2257_,Bacteroides_fragilis_@DCMOUH0042B_1_2539_,BFG-312_Bacteroides_fragilis_@contig_1_segment0_2664_,BFG-520_Bacteroides_fragilis_@contig_5_segment0_2514_
BFG-89_Bacteroides_fragilis_@contig_1_segment0_pilon_1736_	BFG-89_Bacteroides_fragilis_@contig_1_segment0_pilon_1736_,Bacteroides_fragilis_@YCH46_1_1095_
BFG-18_Bacteroides_fragilis_@contig_1_segment0_pilon_1888_	BFG-18_Bacteroides_fragilis_@contig_1_segment0_pilon_1888_,BFG-59_Bacteroides_fragilis_@contig_1_segment0_pilon_403_,BFG-59_Bacteroides_fragilis_@contig_1_segment0_pilon_2636_,BFG-191_Bacteroides_vulgatus_@2F.3Fj1F.8Fj0F.4Fjtig87_chr_3531_,BFG-191_Bacteroides_vulgatus_@2F.3Fj1F.8Fj0F.4Fjtig87_chr_3250_,BFG-59_Bacteroides_fragilis_@contig_1_segment0_pilon_2133_
BFG-457_Bacteroides_fragilis_@contig_1_segment0_3004__3005#merged	BFG-457_Bacteroides_fragilis_@contig_1_segment0_3004__3005#merged,BFG-457_Bacteroides_fragilis_@contig_1_segment0_2013_,Bacteroides_fragilis_@638R_1_1111_,BFG-587_Bacteroides_fragilis_@contig_1_segment0_1768_,BFG-523_Bacteroides_fragilis_@contig_2_segment0_pilon_2771_,BFG-519_Bacteroides_fragilis_@contig_2_segment0_2764_,BFG-134_Bacteroides_thetaiotaomicron_@contig_1_segment0_4979_,BFG-70_Bactero…
BFG-566_Bacteroides_ovatus_@contig_1_segment0_1125_	BFG-566_Bacteroides_ovatus_@contig_1_segment0_1125_,BFG-254_Bacteroides_caccae_@contig_1_segment0_3329_
BFG-527_Bacteroides_faecis_@contig_1_segment0_3945_	BFG-527_Bacteroides_faecis_@contig_1_segment0_3945_,BFG-529_Bacteroides_thetaiotaomicron_@contig_1_segment0_3709_,BFG-333_Bacteroides_thetaiotaomicron_@contig_18_segment0_219_,BFG-224_Bacteroides_ovatus_@contig_1_segment0_3808_
BFG-225_Bacteroides_ovatus_@contig_1_segment0_793__795#merged	BFG-225_Bacteroides_ovatus_@contig_1_segment0_793__795#merged,Bacteroides_ovatus_@V975_1_1057__1059#merged,Bacteroides_ovatus_@ATCC8483_1_3226__3228#merged,BFG-424_Bacteroides_ovatus_@contig_2_segment0_2__4#merged,BFG-326_Bacteroides_ovatus_@contig_2_segment0_pilon_1106__1108#merged,BFG-338_Bacteroides_ovatus_@contig_1_segment0_pilon_1163__1165#merged,BFG-334_Bacteroides_ovatus_@contig_5_segment0…
BFG-417_Bacteroides_ovatus_@contig_1_segment0_2330_	BFG-417_Bacteroides_ovatus_@contig_1_segment0_2330_,BFG-333_Bacteroides_thetaiotaomicron_@contig_7_segment0_762_,BFG-270_Bacteroides_thetaiotaomicron_@contig_1_segment0_pilon_4007_
BFG-636_Bacteroides_ovatus_@contig_1_segment0_pilon_362_	BFG-636_Bacteroides_ovatus_@contig_1_segment0_pilon_362_,BFG-381_Bacteroides_fragilis_@contig_2_segment0_368_,BFG-233_Bacteroides_fragilis_@contig_1_segment0_pilon_3289_,BFG-213_Bacteroides_uniformis_@contig_1_segment0_3523_,BFG-14_Bacteroides_fragilis_@contig_1_segment0_pilon_1819_,BFG-518_Bacteroides_fragilis_@contig_1_segment0_1883_,BFG-30_Bacteroides_fragilis_@contig_2_segment0_pilon_1988_,BF…
Bacteroides_ovatus_@3725D1iv_1_573_	Bacteroides_ovatus_@3725D1iv_1_573_
BFG-472_Bacteroides_ovatus_@contig_1_segment0_2962_	BFG-472_Bacteroides_ovatus_@contig_1_segment0_2962_,BFG-468_Bacteroides_ovatus_@contig_1_segment0_544_,BFG-513_Bacteroides_faecis_@contig_1_segment0_pilon_1993_,BFG-512_Bacteroides_faecis_@contig_1_segment0_pilon_1993_,BFG-595_Bacteroides_thetaiotaomicron_@contig_1_segment0_4485_,BFG-582_Bacteroides_fragilis_@contig_1_segment0_pilon_890_,BFG-583_Bacteroides_fragilis_@contig_1_segment0_pilon_892_,…
BFG-554_Bacteroides_faecis_@contig_1_segment0_3817_	BFG-554_Bacteroides_faecis_@contig_1_segment0_3817_,BFG-123_Bacteroides_thetaiotaomicron_@contig_1_segment0_pilon_3532_,BFG-553_Bacteroides_ovatus_@contig_1_segment0_3472_,BFG-405_Bacteroides_faecis_@contig_2_segment0_3291_,BFG-319_Bacteroides_ovatus_@contig_1_segment0_pilon_3839_,BFG-575_Bacteroides_thetaiotaomicron_@contig_1_segment0_4190_,BFG-353_Bacteroides_faecis_@contig_3_segment0_2111_,BFG…
BFG-563_Bacteroides_fragilis_@contig_1_segment0_361_	BFG-563_Bacteroides_fragilis_@contig_1_segment0_361_,BFG-483_Bacteroides_fragilis_@contig_2_segment1_pilon_67_,BFG-483_Bacteroides_fragilis_@contig_1_segment0_pilon_355_
BFG-158_Parabacteroides_distasonis_@contig_1_segment0_pilon_1246_	BFG-158_Parabacteroides_distasonis_@contig_1_segment0_pilon_1246_
BFG-567_Parabacteroides_johnsonii_@contig_1_segment0_2463_	BFG-567_Parabacteroides_johnsonii_@contig_1_segment0_2463_,Parabacteroides_johnsonii_@CL02T12C29_3_211_,Parabacteroides_distasonis_@NBRC113806_1_2563_,BFG-149_Parabacteroides_distasonis_@contig_1_segment0_pilon_2450_,BFG-157_Parabacteroides_distasonis_@contig_1_segment0_2455_,BFG-150_Parabacteroides_distasonis_@contig_1_segment0_2205_,Parabacteroides_distasonis_@CBBP-1_1_4198_,BFG-244_Parabactero…
BFG-185_Bacteroides_ovatus_@contig_1_segment0_pilon_804_	BFG-185_Bacteroides_ovatus_@contig_1_segment0_pilon_804_,BFG-338_Bacteroides_ovatus_@contig_1_segment0_pilon_2845_
BFG-377_Bacteroides_uniformis_@contig_1_segment0_2372_	BFG-377_Bacteroides_uniformis_@contig_1_segment0_2372_
BFG-382_Bacteroides_stercoris_@contig_1_segment0_pilon_3304_	BFG-382_Bacteroides_stercoris_@contig_1_segment0_pilon_3304_
BFG-473_Bacteroides_thetaiotaomicron_@contig_4_segment0_142_	BFG-473_Bacteroides_thetaiotaomicron_@contig_4_segment0_142_
BFG-627_Bacteroides_ovatus_@contig_1_segment0_pilon_2703_	BFG-627_Bacteroides_ovatus_@contig_1_segment0_pilon_2703_,Bacteroides_ovatus_@FDAARGOS_733_1_4960_
BFG-238_Parabacteroides_distasonis_@000002F.000001F.000000F_chr_3099_	BFG-238_Parabacteroides_distasonis_@000002F.000001F.000000F_chr_3099_
BFG-626_Bacteroides_vulgatus_@contig_1_segment0_pilon_2051_	BFG-626_Bacteroides_vulgatus_@contig_1_segment0_pilon_2051_,BFG-598_Bacteroides_vulgatus_@contig_3_segment0_227_,BFG-399_Bacteroides_vulgatus_@contig_6_segment0_102_,BFG-337_Parabacteroides_distasonis_@contig_3_segment0_1875_,BFG-426_Parabacteroides_distasonis_@contig_1_segment0_1863_,BFG-162_Parabacteroides_distasonis_@contig_1_segment0_4190_,BFG-399_Bacteroides_vulgatus_@contig_3_segment0_2447_…
BFG-26_Bacteroides_fragilis_@contig_1_segment0_2780_	BFG-26_Bacteroides_fragilis_@contig_1_segment0_2780_
BFG-376_Bacteroides_uniformis_@contig_9_segment0_pilon_93_	BFG-376_Bacteroides_uniformis_@contig_9_segment0_pilon_93_
BFG-429_Bacteroides_vulgatus_@contig_4_segment0_2732_	BFG-429_Bacteroides_vulgatus_@contig_4_segment0_2732_,BFG-575_Bacteroides_thetaiotaomicron_@contig_1_segment0_4628_,BFG-626_Bacteroides_vulgatus_@contig_1_segment0_pilon_3094_,BFG-262_Bacteroides_ovatus_@contig_2_segment0_147_,BFG-90_Bacteroides_fragilis_@contig_1_segment0_pilon_3232_,BFG-194_Bacteroides_vulgatus_@contig_2_segment0_542_
BFG-626_Bacteroides_vulgatus_@contig_1_segment0_pilon_1554_	BFG-626_Bacteroides_vulgatus_@contig_1_segment0_pilon_1554_
BFG-554_Bacteroides_faecis_@contig_1_segment0_2647_	BFG-554_Bacteroides_faecis_@contig_1_segment0_2647_,BFG-569_Bacteroides_fragilis_@contig_2_segment0_pilon_1619_,BFG-367_Bacteroides_vulgatus_@contig_1_segment0_pilon_2915_,BFG-467_Bacteroides_faecis_@contig_1_segment0_2643_,Bacteroides_fragilis_@BE1_1_1059_,BFG-483_Bacteroides_fragilis_@contig_1_segment0_pilon_1456_,BFG-625_Bacteroides_fragilis_@contig_2_segment0_pilon_1449_,BFG-549_Parabacteroid…
BFG-449_Bacteroides_thetaiotaomicron_@contig_1_segment0_3730_	BFG-449_Bacteroides_thetaiotaomicron_@contig_1_segment0_3730_,BFG-466_Bacteroides_ovatus_@contig_1_segment0_5489_,BFG-616_Bacteroides_fragilis_@contig_1_segment0_375_,BFG-435_Bacteroides_fragilis_@contig_1_segment0_353_,Bacteroides_fragilis_@GUT04_1_3384__3385_3386#merged,Bacteroides_fragilis_@638R_1_3987__3988_3989#merged,BFG-587_Bacteroides_fragilis_@contig_1_segment0_354__355_356#merged,BFG-45…
BFG-518_Bacteroides_fragilis_@contig_1_segment0_1299_	BFG-518_Bacteroides_fragilis_@contig_1_segment0_1299_,BFG-233_Bacteroides_fragilis_@contig_1_segment0_pilon_448_
BFG-241_Parabacteroides_goldsteinii_@000000F_chr_4138_	BFG-241_Parabacteroides_goldsteinii_@000000F_chr_4138_
Bacteroides_ovatus_@FDAARGOS_733_1_850__851#merged	Bacteroides_ovatus_@FDAARGOS_733_1_850__851#merged,BFG-281_Bacteroides_ovatus_@contig_1_segment0_4995__4996#merged,BFG-476_Bacteroides_ovatus_@contig_1_segment0_3373__3374#merged
BFG-473_Bacteroides_thetaiotaomicron_@contig_4_segment0_156_	BFG-473_Bacteroides_thetaiotaomicron_@contig_4_segment0_156_
BFG-166_Bacteroides_ovatus_@contig_1_segment0_484_	BFG-166_Bacteroides_ovatus_@contig_1_segment0_484_,BFG-168_Bacteroides_ovatus_@contig_2_segment0_482_,BFG-175_Bacteroides_ovatus_@contig_10_segment0_480_,BFG-476_Bacteroides_ovatus_@contig_1_segment0_555_,BFG-465_Bacteroides_faecis_@contig_1_segment0_353_,BFG-464_Bacteroides_ovatus_@contig_1_segment0_2363_
BFG-290_Parabacteroides_goldsteinii_@contig_1_segment0_pilon_1186_	BFG-290_Parabacteroides_goldsteinii_@contig_1_segment0_pilon_1186_
BFG-383_Bacteroides_ovatus_@contig_2_segment0_pilon_4543__4544#merged	BFG-383_Bacteroides_ovatus_@contig_2_segment0_pilon_4543__4544#merged,BFG-472_Bacteroides_ovatus_@contig_1_segment0_4194_
BFG-366_Bacteroides_uniformis_@contig_1_segment0_pilon_3040__3041#merged	BFG-366_Bacteroides_uniformis_@contig_1_segment0_pilon_3040__3041#merged,BFG-489_Parabacteroides_sp_@contig_1_segment0_349_,BFG-462_Parabacteroides_goldsteinii_@contig_1_segment0_4990_
BFG-357_Bacteroides_thetaiotaomicron_@contig_2_segment0_3846_	BFG-357_Bacteroides_thetaiotaomicron_@contig_2_segment0_3846_,BFG-575_Bacteroides_thetaiotaomicron_@contig_1_segment0_4553_,BFG-497_Bacteroides_uniformis_@contig_18_segment0_1195_,BFG-334_Bacteroides_ovatus_@contig_1_segment0_pilon_331_
BFG-636_Bacteroides_ovatus_@contig_5_segment0_pilon_4091_	BFG-636_Bacteroides_ovatus_@contig_5_segment0_pilon_4091_,BFG-294_Bacteroides_vulgatus_@contig_3_segment0_pilon_1201_,BFG-391_Bacteroides_fragilis_@contig_6_segment0_pilon_3068_,BFG-621_Bacteroides_thetaiotaomicron_@contig_6_segment0_4442_,BFG-454_Bacteroides_vulgatus_@contig_1_segment0_1289_,BFG-264_Bacteroides_thetaiotaomicron_@contig_1_segment0_3496_,BFG-195_Bacteroides_vulgatus_@contig_1_segm…
BFG-403_Bacteroides_fragilis_@contig_4_segment0_1884_	BFG-403_Bacteroides_fragilis_@contig_4_segment0_1884_,BFG-569_Bacteroides_fragilis_@contig_2_segment0_pilon_1670_,Parabacteroides_distasonis_@CBBP-1_1_4285_,BFG-2_Bacteroides_fragilis_@contig_1_segment0_pilon_1744_
BFG-179_Bacteroides_ovatus_@contig_1_segment0_4388_	BFG-179_Bacteroides_ovatus_@contig_1_segment0_4388_,BFG-370_Bacteroides_thetaiotaomicron_@contig_1_segment0_pilon_172_,BFG-632_Bacteroides_ovatus_@contig_3_segment0_698_,BFG-258_Bacteroides_ovatus_@contig_1_segment0_pilon_166_,BFG-178_Bacteroides_ovatus_@contig_2_segment0_170_,BFG-507_Bacteroides_thetaiotaomicron_@contig_2_segment0_298_,BFG-417_Bacteroides_ovatus_@contig_1_segment0_132_,BFG-4_Bac…
BFG-256_Bacteroides_salyersiae_@000001F.000000F_chr_3379__3380_3381#merged	BFG-256_Bacteroides_salyersiae_@000001F.000000F_chr_3379__3380_3381#merged
BFG-462_Parabacteroides_goldsteinii_@contig_1_segment0_2810_	BFG-462_Parabacteroides_goldsteinii_@contig_1_segment0_2810_,BFG-489_Parabacteroides_sp_@contig_1_segment0_2534_
BFG-337_Parabacteroides_distasonis_@contig_3_segment0_362_	BFG-337_Parabacteroides_distasonis_@contig_3_segment0_362_,Parabacteroides_merdae_@NCTC13052_2_103_,BFG-596_Bacteroides_fragilis_@contig_1_segment0_206_,BFG-497_Bacteroides_uniformis_@contig_18_segment0_375_,BFG-343_Parabacteroides_distasonis_@contig_2_segment0_pilon_362_,BFG-632_Bacteroides_ovatus_@contig_3_segment0_224_,BFG-424_Bacteroides_ovatus_@contig_1_segment0_452_,BFG-468_Bacteroides_ovat…
BFG-60_Bacteroides_fragilis_@contig_1_segment0_pilon_2331_	BFG-60_Bacteroides_fragilis_@contig_1_segment0_pilon_2331_,Bacteroides_fragilis_@NCTC9343_1_1743_,Bacteroides_fragilis_@CCUG4856T_1_2490_,BFG-46_Bacteroides_fragilis_@contig_1_segment0_2377_,BFG-74_Bacteroides_fragilis_@contig_1_segment0_pilon_2456_,BFG-57_Bacteroides_fragilis_@contig_1_segment0_pilon_2454_,BFG-79_Bacteroides_fragilis_@contig_1_segment0_pilon_2455_
BFG-383_Bacteroides_ovatus_@contig_2_segment0_pilon_3970_	BFG-383_Bacteroides_ovatus_@contig_2_segment0_pilon_3970_
BFG-518_Bacteroides_fragilis_@contig_1_segment0_1797_	BFG-518_Bacteroides_fragilis_@contig_1_segment0_1797_,BFG-233_Bacteroides_fragilis_@contig_1_segment0_pilon_3382_,BFG-227_Bacteroides_uniformis_@contig_1_segment0_2012_
BFG-266_Bacteroides_thetaiotaomicron_@contig_1_segment0_712_	BFG-266_Bacteroides_thetaiotaomicron_@contig_1_segment0_712_,BFG-449_Bacteroides_thetaiotaomicron_@contig_1_segment0_1878_,BFG-568_Bacteroides_thetaiotaomicron_@contig_1_segment0_1187_
BFG-383_Bacteroides_ovatus_@contig_2_segment0_pilon_332_	BFG-383_Bacteroides_ovatus_@contig_2_segment0_pilon_332_,Parabacteroides_distasonis_@NBRC113806_1_850_,BFG-330_Bacteroides_caccae_@contig_1_segment0_pilon_607_,BFG-526_Bacteroides_fragilis_@contig_2_segment0_pilon_3388_,BFG-335_Bacteroides_caccae_@contig_1_segment0_606_,BFG-536_Bacteroides_fragilis_@contig_1_segment0_3281_,BFG-403_Bacteroides_fragilis_@contig_4_segment0_3364_,BFG-435_Bacteroides_…
BFG-435_Bacteroides_fragilis_@contig_1_segment0_2146_	BFG-435_Bacteroides_fragilis_@contig_1_segment0_2146_,BFG-587_Bacteroides_fragilis_@contig_1_segment0_2123_,BFG-488_Bacteroides_fragilis_@contig_1_segment0_3679_,BFG-522_Bacteroides_fragilis_@contig_2_segment0_pilon_2115_,Bacteroides_fragilis_@NCTC9343_1_1367_,Bacteroides_fragilis_@DCMOUH0067B_1_2027_,Bacteroides_fragilis_@DCMSKEJBY0001B_1_2179_,Bacteroides_fragilis_@S14_1_779_,Bacteroides_fragil…
BFG-304_Bacteroides_ovatus_@contig_2_segment0_2808_	BFG-304_Bacteroides_ovatus_@contig_2_segment0_2808_,BFG-299_Bacteroides_ovatus_@contig_1_segment0_pilon_2650_,BFG-100_Bacteroides_caccae_@000000F_chr_511_,BFG-104_Bacteroides_caccae_@contig_1_segment0_2085_,BFG-101_Bacteroides_caccae_@contig_1_segment0_2096_,BFG-326_Bacteroides_ovatus_@contig_2_segment0_pilon_140_
BFG-34_Bacteroides_fragilis_@contig_1_segment0_pilon_1839_	BFG-34_Bacteroides_fragilis_@contig_1_segment0_pilon_1839_,BFG-528_Bacteroides_fragilis_@contig_1_segment0_pilon_2014_,BFG-542_Bacteroides_fragilis_@contig_2_segment0_pilon_2071_,BFG-448_Bacteroides_fragilis_@contig_2_segment0_2010_,BFG-420_Bacteroides_fragilis_@contig_1_segment0_2022_
BFG-623_Bacteroides_ovatus_@contig_1_segment0_pilon_510_	BFG-623_Bacteroides_ovatus_@contig_1_segment0_pilon_510_,Bacteroides_ovatus_@FDAARGOS_733_1_4941_,BFG-424_Bacteroides_ovatus_@contig_1_segment0_626_,BFG-326_Bacteroides_ovatus_@contig_2_segment0_pilon_2745_,BFG-338_Bacteroides_ovatus_@contig_1_segment0_pilon_2764_,BFG-466_Bacteroides_ovatus_@contig_1_segment0_2565_,BFG-372_Bacteroides_ovatus_@contig_1_segment0_pilon_2793_
BFG-520_Bacteroides_fragilis_@contig_5_segment0_1953_	BFG-520_Bacteroides_fragilis_@contig_5_segment0_1953_,BFG-523_Bacteroides_fragilis_@contig_2_segment0_pilon_3028_,BFG-519_Bacteroides_fragilis_@contig_2_segment0_3021_,BFG-70_Bacteroides_fragilis_@contig_1_segment0_pilon_2102_,BFG-558_Bacteroides_fragilis_@contig_9_segment0_pilon_1947_,BFG-494_Bacteroides_fragilis_@contig_9_segment0_2041_,BFG-560_Bacteroides_fragilis_@contig_2_segment0_3025_,BFG-…
BFG-462_Parabacteroides_goldsteinii_@contig_1_segment0_5104_	BFG-462_Parabacteroides_goldsteinii_@contig_1_segment0_5104_,BFG-489_Parabacteroides_sp_@contig_1_segment0_237_
BFG-6_Bacteroides_fragilis_@contig_3_segment0_1680_	BFG-6_Bacteroides_fragilis_@contig_3_segment0_1680_,BFG-75_Bacteroides_fragilis_@contig_3_segment0_pilon_1669_,BFG-488_Bacteroides_fragilis_@contig_1_segment0_4058_
BFG-514_Bacteroides_ovatus_@contig_1_segment0_2727_	BFG-514_Bacteroides_ovatus_@contig_1_segment0_2727_,BFG-281_Bacteroides_ovatus_@contig_1_segment0_2088_
BFG-551_Bacteroides_ovatus_@contig_2_segment0_3829_	BFG-551_Bacteroides_ovatus_@contig_2_segment0_3829_,BFG-606_Bacteroides_ovatus_@contig_1_segment0_753_,BFG-637_Bacteroides_fragilis_@contig_1_segment0_1126_,BFG-638_Bacteroides_ovatus_@contig_1_segment0_1123_
BFG-514_Bacteroides_ovatus_@contig_1_segment0_897_	BFG-514_Bacteroides_ovatus_@contig_1_segment0_897_,BFG-349_Bacteroides_ovatus_@contig_2_segment0_1901_,BFG-319_Bacteroides_ovatus_@contig_1_segment0_pilon_918_,BFG-168_Bacteroides_ovatus_@contig_2_segment0_1132_,BFG-185_Bacteroides_ovatus_@contig_2_segment0_pilon_1674_,BFG-464_Bacteroides_ovatus_@contig_1_segment0_1762_,BFG-175_Bacteroides_ovatus_@contig_12_segment0_368_,BFG-465_Bacteroides_faeci…
BFG-119_Bacteroides_thetaiotaomicron_@contig_4_segment0_pilon_59_	BFG-119_Bacteroides_thetaiotaomicron_@contig_4_segment0_pilon_59_,BFG-624_Bacteroides_faecis_@contig_1_segment0_2669_
BFG-290_Parabacteroides_goldsteinii_@contig_1_segment0_pilon_1129__1131#merged	BFG-290_Parabacteroides_goldsteinii_@contig_1_segment0_pilon_1129__1131#merged,BFG-330_Bacteroides_caccae_@contig_1_segment0_pilon_2146_,BFG-335_Bacteroides_caccae_@contig_1_segment0_2487_,BFG-142_Bacteroides_thetaiotaomicron_@contig_6_segment0_pilon_230_
BFG-434_Bacteroides_fragilis_@contig_1_segment0_pilon_2311_	BFG-434_Bacteroides_fragilis_@contig_1_segment0_pilon_2311_,Bacteroides_fragilis_@DCMOUH0085B_1_1254_
BFG-381_Bacteroides_fragilis_@contig_2_segment0_944_	BFG-381_Bacteroides_fragilis_@contig_2_segment0_944_
BFG-156_Bacteroides_ovatus_@contig_1_segment0_2031_	BFG-156_Bacteroides_ovatus_@contig_1_segment0_2031_,BFG-258_Bacteroides_ovatus_@contig_1_segment0_pilon_3644_,BFG-632_Bacteroides_ovatus_@contig_3_segment0_887_,BFG-632_Bacteroides_ovatus_@contig_3_segment0_933_
BFG-238_Parabacteroides_distasonis_@000002F.000001F.000000F_chr_1992_	BFG-238_Parabacteroides_distasonis_@000002F.000001F.000000F_chr_1992_,BFG-161_Parabacteroides_distasonis_@contig_2_segment0_1386_,BFG-426_Parabacteroides_distasonis_@contig_1_segment0_627_,BFG-567_Parabacteroides_johnsonii_@contig_1_segment0_2331_,BFG-567_Parabacteroides_johnsonii_@contig_1_segment0_2216_
BFG-530_Bacteroides_fragilis_@contig_1_segment0_3493_	BFG-530_Bacteroides_fragilis_@contig_1_segment0_3493_
BFG-473_Bacteroides_thetaiotaomicron_@contig_3_segment0_791_	BFG-473_Bacteroides_thetaiotaomicron_@contig_3_segment0_791_
BFG-213_Bacteroides_uniformis_@contig_1_segment0_575__576#merged	BFG-213_Bacteroides_uniformis_@contig_1_segment0_575__576#merged,BFG-632_Bacteroides_ovatus_@contig_4_segment0_1534__1535#merged,BFG-349_Bacteroides_ovatus_@contig_3_segment0_307_,BFG-281_Bacteroides_ovatus_@contig_1_segment0_3260_,BFG-436_Bacteroides_vulgatus_@contig_4_segment0_1634_,BFG-597_Bacteroides_thetaiotaomicron_@contig_2_segment0_515_,BFG-632_Bacteroides_ovatus_@contig_3_segment0_14_,BF…
BFG-357_Bacteroides_thetaiotaomicron_@contig_2_segment0_2612_	BFG-357_Bacteroides_thetaiotaomicron_@contig_2_segment0_2612_,BFG-505_Bacteroides_thetaiotaomicron_@contig_1_segment0_1617_,BFG-407_Bacteroides_stercoris_@contig_3_segment0_2842_
BFG-382_Bacteroides_stercoris_@contig_1_segment0_pilon_3174_	BFG-382_Bacteroides_stercoris_@contig_1_segment0_pilon_3174_
BFG-312_Bacteroides_fragilis_@contig_1_segment0_3345_	BFG-312_Bacteroides_fragilis_@contig_1_segment0_3345_,BFG-453_Bacteroides_vulgatus_@contig_2_segment0_1376_
BFG-357_Bacteroides_thetaiotaomicron_@contig_2_segment0_309_	BFG-357_Bacteroides_thetaiotaomicron_@contig_2_segment0_309_,BFG-585_Bacteroides_thetaiotaomicron_@contig_1_segment0_1222_,BFG-146_Bacteroides_thetaiotaomicron_@contig_1_segment0_pilon_2527_,BFG-148_Bacteroides_thetaiotaomicron_@contig_1_segment0_2290_,BFG-577_Bacteroides_thetaiotaomicron_@contig_1_segment0_1021_,BFG-622_Bacteroides_salyersiae_@contig_3_segment0_2135_,BFG-380_Bacteroides_thetaiot…
BFG-551_Bacteroides_ovatus_@contig_2_segment0_3251_	BFG-551_Bacteroides_ovatus_@contig_2_segment0_3251_,BFG-638_Bacteroides_ovatus_@contig_1_segment0_496_,BFG-606_Bacteroides_ovatus_@contig_1_segment0_298_,BFG-637_Bacteroides_fragilis_@contig_1_segment0_498_,BFG-394_Bacteroides_vulgatus_@contig_7_segment0_3258_,BFG-195_Bacteroides_vulgatus_@contig_1_segment0_pilon_3200_,BFG-208_Bacteroides_vulgatus_@contig_1_segment0_3188_,BFG-626_Bacteroides_vulg…
BFG-313_Bacteroides_vulgatus_@contig_5_segment0_1735_	BFG-313_Bacteroides_vulgatus_@contig_5_segment0_1735_,BFG-273_Bacteroides_vulgatus_@contig_8_segment0_32_
BFG-507_Bacteroides_thetaiotaomicron_@contig_2_segment0_3667_	BFG-507_Bacteroides_thetaiotaomicron_@contig_2_segment0_3667_,BFG-315_Bacteroides_fragilis_@contig_3_segment0_2959_,BFG-449_Bacteroides_thetaiotaomicron_@contig_1_segment0_4860_,BFG-606_Bacteroides_ovatus_@contig_1_segment0_3720_,BFG-168_Bacteroides_ovatus_@contig_1_segment0_523_,BFG-175_Bacteroides_ovatus_@contig_3_segment0_386_,BFG-166_Bacteroides_ovatus_@contig_4_segment0_1339_,BFG-594_Bactero…
BFG-350_Bacteroides_thetaiotaomicron_@contig_1_segment0_1045__1047#merged	BFG-350_Bacteroides_thetaiotaomicron_@contig_1_segment0_1045__1047#merged,BFG-331_Bacteroides_thetaiotaomicron_@contig_3_segment0_pilon_836__838#merged,BFG-336_Bacteroides_thetaiotaomicron_@contig_1_segment0_pilon_835__837#merged,BFG-613_Bacteroides_vulgatus_@contig_1_segment0_3850__3852#merged,Bacteroides_thetaiotaomicron_@7330_1_3952__3954#merged,BFG-595_Bacteroides_thetaiotaomicron_@contig_1_s…
BFG-511_Bacteroides_thetaiotaomicron_@contig_5_segment0_114_	BFG-511_Bacteroides_thetaiotaomicron_@contig_5_segment0_114_,BFG-507_Bacteroides_thetaiotaomicron_@contig_2_segment0_318_,BFG-568_Bacteroides_thetaiotaomicron_@contig_1_segment0_162_,BFG-313_Bacteroides_vulgatus_@contig_5_segment0_1182_,BFG-436_Bacteroides_vulgatus_@contig_4_segment0_1522_
BFG-622_Bacteroides_salyersiae_@contig_3_segment0_2503_	BFG-622_Bacteroides_salyersiae_@contig_3_segment0_2503_,BFG-627_Bacteroides_ovatus_@contig_1_segment0_pilon_4616_,BFG-351_Bacteroides_faecis_@contig_1_segment0_pilon_3464_,BFG-510_Bacteroides_thetaiotaomicron_@contig_2_segment0_3452_,BFG-624_Bacteroides_faecis_@contig_1_segment0_4277_,BFG-484_Bacteroides_thetaiotaomicron_@contig_1_segment0_3561_,Bacteroides_thetaiotaomicron_@7330_1_2175_,BFG-477_…
BFG-350_Bacteroides_thetaiotaomicron_@contig_1_segment0_2644_	BFG-350_Bacteroides_thetaiotaomicron_@contig_1_segment0_2644_,BFG-575_Bacteroides_thetaiotaomicron_@contig_1_segment0_2761_,BFG-529_Bacteroides_thetaiotaomicron_@contig_1_segment0_2686_,BFG-478_Bacteroides_thetaiotaomicron_@contig_1_segment0_2482_,BFG-65_Bacteroides_fragilis_@contig_1_segment0_1841_,BFG-55_Bacteroides_thetaiotaomicron_@tig00000224.tig00001255.tig00000033_chr_2319_,BFG-639_Bactero…
BFG-551_Bacteroides_ovatus_@contig_2_segment0_452_	BFG-551_Bacteroides_ovatus_@contig_2_segment0_452_,BFG-434_Bacteroides_fragilis_@contig_1_segment0_pilon_1683_
BFG-366_Bacteroides_uniformis_@contig_1_segment0_pilon_3358__3359#merged	BFG-366_Bacteroides_uniformis_@contig_1_segment0_pilon_3358__3359#merged,BFG-552_Bacteroides_vulgatus_@contig_1_segment0_893_,BFG-367_Bacteroides_vulgatus_@contig_1_segment0_pilon_887_,BFG-552_Bacteroides_vulgatus_@contig_1_segment0_1431_,BFG-548_Bacteroides_vulgatus_@contig_2_segment0_1979_,BFG-313_Bacteroides_vulgatus_@contig_5_segment0_925_,BFG-436_Bacteroides_vulgatus_@contig_4_segment0_1809_…
BFG-335_Bacteroides_caccae_@contig_5_segment0_921_	BFG-335_Bacteroides_caccae_@contig_5_segment0_921_,BFG-330_Bacteroides_caccae_@contig_2_segment0_pilon_982_
BFG-407_Bacteroides_stercoris_@contig_6_segment0_5_	BFG-407_Bacteroides_stercoris_@contig_6_segment0_5_
BFG-293_Bacteroides_vulgatus_@contig_1_segment0_pilon_1399_	BFG-293_Bacteroides_vulgatus_@contig_1_segment0_pilon_1399_
BFG-328_Bacteroides_salyersiae_@contig_3_segment0_3667_	BFG-328_Bacteroides_salyersiae_@contig_3_segment0_3667_,Bacteroides_salyersiae_@WAL10018_2_424_,BFG-288_Bacteroides_salyersiae_@000000F_chr_3492_,BFG-440_Bacteroides_salyersiae_@contig_1_segment0_3011_,BFG-256_Bacteroides_salyersiae_@000001F.000000F_chr_3679_
BFG-139_Bacteroides_ovatus_@contig_1_segment0_1115_	BFG-139_Bacteroides_ovatus_@contig_1_segment0_1115_,BFG-111_Bacteroides_ovatus_@contig_3_segment0_pilon_4024_,BFG-107_Bacteroides_ovatus_@tig2024.397.1.43.2j4F_chr_3940_
BFG-162_Parabacteroides_distasonis_@contig_1_segment0_3155_	BFG-162_Parabacteroides_distasonis_@contig_1_segment0_3155_,BFG-242_Parabacteroides_distasonis_@contig_1_segment0_2822_,BFG-149_Parabacteroides_distasonis_@contig_1_segment0_pilon_3235_,BFG-157_Parabacteroides_distasonis_@contig_1_segment0_3242_,Parabacteroides_distasonis_@NBRC113806_1_3376_,BFG-397_Parabacteroides_distasonis_@contig_1_segment0_3087_,BFG-295_Parabacteroides_distasonis_@contig_1_s…
BFG-167_Bacteroides_fragilis_@contig_1_segment0_1229_	BFG-167_Bacteroides_fragilis_@contig_1_segment0_1229_,BFG-317_Bacteroides_fragilis_@contig_1_segment0_1270_,BFG-10_Bacteroides_fragilis_@contig_1_segment0_pilon_1224_,Bacteroides_fragilis_@BE1_1_1887_,Bacteroides_fragilis_@638R_1_1932_,BFG-487_Bacteroides_fragilis_@contig_1_segment0_pilon_2522_,BFG-499_Bacteroides_fragilis_@contig_2_segment0_2292_,BFG-522_Bacteroides_fragilis_@contig_2_segment0_p…
Bacteroides_ovatus_@ATCC8483_1_4222_	Bacteroides_ovatus_@ATCC8483_1_4222_,Bacteroides_ovatus_@V975_1_2064__2065#merged,BFG-275_Parabacteroides_distasonis_@contig_1_segment0_4362_
BFG-108_Bacteroides_faecis_@000000F.000001F_chr_2528_	BFG-108_Bacteroides_faecis_@000000F.000001F_chr_2528_,BFG-334_Bacteroides_ovatus_@contig_4_segment0_pilon_687_,BFG-118_Bacteroides_faecis_@contig_2_segment0_pilon_2526_,BFG-136_Bacteroides_faecis_@contig_1_segment0_3257_
BFG-616_Bacteroides_fragilis_@contig_1_segment0_4068_	BFG-616_Bacteroides_fragilis_@contig_1_segment0_4068_,BFG-300_Bacteroides_fragilis_@contig_1_segment0_3969_,BFG-615_Bacteroides_fragilis_@contig_1_segment0_pilon_4053_,BFG-641_Bacteroides_fragilis_@contig_1_segment0_4027_
BFG-436_Bacteroides_vulgatus_@contig_4_segment0_3152_	BFG-436_Bacteroides_vulgatus_@contig_4_segment0_3152_,BFG-508_Bacteroides_fragilis_@contig_2_segment0_2600_,BFG-191_Bacteroides_vulgatus_@2F.3Fj1F.8Fj0F.4Fjtig87_chr_760_,BFG-134_Bacteroides_thetaiotaomicron_@contig_1_segment0_2200_,BFG-548_Bacteroides_vulgatus_@contig_2_segment0_918_,BFG-566_Bacteroides_ovatus_@contig_1_segment0_5104_,BFG-471_Bacteroides_uniformis_@contig_1_segment0_2470_,BFG-41…
BFG-636_Bacteroides_ovatus_@contig_5_segment0_pilon_3413_	BFG-636_Bacteroides_ovatus_@contig_5_segment0_pilon_3413_,BFG-281_Bacteroides_ovatus_@contig_1_segment0_3732_,BFG-393_Bacteroides_thetaiotaomicron_@contig_2_segment0_3734_,BFG-144_Bacteroides_thetaiotaomicron_@contig_5_segment0_pilon_1504_,BFG-338_Bacteroides_ovatus_@contig_1_segment0_pilon_4134_
BFG-293_Bacteroides_vulgatus_@contig_1_segment0_pilon_3523__3524#merged	BFG-293_Bacteroides_vulgatus_@contig_1_segment0_pilon_3523__3524#merged,BFG-384_Bacteroides_vulgatus_@contig_1_segment0_2771_,BFG-379_Bacteroides_vulgatus_@contig_1_segment0_pilon_2765_,BFG-453_Bacteroides_vulgatus_@contig_2_segment0_707_,BFG-289_Bacteroides_vulgatus_@contig_1_segment0_pilon_675_,BFG-202_Bacteroides_vulgatus_@contig_5_segment0_649_,BFG-454_Bacteroides_vulgatus_@contig_1_segment0_…
BFG-379_Bacteroides_vulgatus_@contig_1_segment0_pilon_2379_	BFG-379_Bacteroides_vulgatus_@contig_1_segment0_pilon_2379_,BFG-384_Bacteroides_vulgatus_@contig_1_segment0_2381_
BFG-445_Bacteroides_ovatus_@contig_3_segment0_280_	BFG-445_Bacteroides_ovatus_@contig_3_segment0_280_,Bacteroides_ovatus_@3725D1iv_1_2859_,BFG-553_Bacteroides_ovatus_@contig_1_segment0_317_,BFG-466_Bacteroides_ovatus_@contig_1_segment0_310_,BFG-126_Bacteroides_ovatus_@contig_1_segment0_270_,BFG-224_Bacteroides_ovatus_@contig_1_segment0_263_,BFG-341_Bacteroides_ovatus_@contig_3_segment0_pilon_346_,BFG-319_Bacteroides_ovatus_@contig_1_segment0_pilo…
BFG-634_Bacteroides_fragilis_@contig_7_segment0_pilon_3767_	BFG-634_Bacteroides_fragilis_@contig_7_segment0_pilon_3767_
BFG-145_Bacteroides_thetaiotaomicron_@contig_2_segment0_pilon_1983_	BFG-145_Bacteroides_thetaiotaomicron_@contig_2_segment0_pilon_1983_,BFG-228_Bacteroides_thetaiotaomicron_@contig_1_segment0_1985_
BFG-238_Parabacteroides_distasonis_@000002F.000001F.000000F_chr_4497_	BFG-238_Parabacteroides_distasonis_@000002F.000001F.000000F_chr_4497_
BFG-497_Bacteroides_uniformis_@scaffold_30_segment0_457_	BFG-497_Bacteroides_uniformis_@scaffold_30_segment0_457_,Bacteroides_fragilis_@DCMSKEJBY0001B_1_2633_
BFG-623_Bacteroides_ovatus_@contig_1_segment0_pilon_3694_	BFG-623_Bacteroides_ovatus_@contig_1_segment0_pilon_3694_,Bacteroides_ovatus_@ATCC8483_1_2595_,BFG-424_Bacteroides_ovatus_@contig_2_segment0_794_,BFG-326_Bacteroides_ovatus_@contig_2_segment0_pilon_393_,BFG-338_Bacteroides_ovatus_@contig_1_segment0_pilon_377_,Bacteroides_ovatus_@V975_1_407_
Bacteroides_caccae_@ATCC43185_1_101_	Bacteroides_caccae_@ATCC43185_1_101_
BFG-162_Parabacteroides_distasonis_@contig_1_segment0_2864_	BFG-162_Parabacteroides_distasonis_@contig_1_segment0_2864_,Parabacteroides_distasonis_@CavFT-hAR46_1_3410_,BFG-592_Parabacteroides_distasonis_@contig_1_segment0_pilon_2885_,BFG-149_Parabacteroides_distasonis_@contig_1_segment0_pilon_2960_,BFG-426_Parabacteroides_distasonis_@contig_1_segment0_3207_,BFG-157_Parabacteroides_distasonis_@contig_1_segment0_2968_,BFG-314_Parabacteroides_distasonis_@con…
BFG-367_Bacteroides_vulgatus_@contig_1_segment0_pilon_3018_	BFG-367_Bacteroides_vulgatus_@contig_1_segment0_pilon_3018_,BFG-293_Bacteroides_vulgatus_@contig_1_segment0_pilon_4284_
BFG-379_Bacteroides_vulgatus_@contig_1_segment0_pilon_2451_	BFG-379_Bacteroides_vulgatus_@contig_1_segment0_pilon_2451_,BFG-384_Bacteroides_vulgatus_@contig_1_segment0_2449_,BFG-202_Bacteroides_vulgatus_@contig_5_segment0_3745_,BFG-273_Bacteroides_vulgatus_@contig_1_segment0_2420_,BFG-454_Bacteroides_vulgatus_@contig_1_segment0_552_,BFG-285_Bacteroides_vulgatus_@contig_1_segment0_4402_,BFG-394_Bacteroides_vulgatus_@contig_7_segment0_434_,BFG-191_Bacteroid…
BFG-238_Parabacteroides_distasonis_@000002F.000001F.000000F_chr_2740_	BFG-238_Parabacteroides_distasonis_@000002F.000001F.000000F_chr_2740_,BFG-397_Parabacteroides_distasonis_@contig_1_segment0_2255_
BFG-250_Bacteroides_cellulosilyticus_@tig00000115.tig00000113_chr_1178_	BFG-250_Bacteroides_cellulosilyticus_@tig00000115.tig00000113_chr_1178_,BFG-257_Bacteroides_cellulosilyticus_@contig_2_segment0_1188_
BFG-193_Bacteroides_ovatus_@contig_1_segment0_3044__3046#merged	BFG-193_Bacteroides_ovatus_@contig_1_segment0_3044__3046#merged,BFG-632_Bacteroides_ovatus_@contig_3_segment0_623__625#merged,BFG-258_Bacteroides_ovatus_@contig_1_segment0_pilon_3440__3442#merged,Bacteroides_ovatus_@V975_1_3222__3224#merged,Bacteroides_ovatus_@ATCC8483_1_401__403#merged,BFG-326_Bacteroides_ovatus_@contig_2_segment0_pilon_3373__3375#merged,BFG-590_Bacteroides_thetaiotaomicron_@con…
BFG-115_Bacteroides_thetaiotaomicron_@contig_5_segment0_pilon_2_	BFG-115_Bacteroides_thetaiotaomicron_@contig_5_segment0_pilon_2_,BFG-116_Bacteroides_thetaiotaomicron_@contig_5_segment0_pilon_3_,BFG-177_Bacteroides_ovatus_@contig_3_segment0_1_,BFG-183_Bacteroides_ovatus_@contig_4_segment0_3_,BFG-184_Bacteroides_ovatus_@contig_4_segment0_4_
BFG-403_Bacteroides_fragilis_@contig_4_segment0_2488__2489#merged	BFG-403_Bacteroides_fragilis_@contig_4_segment0_2488__2489#merged,BFG-536_Bacteroides_fragilis_@contig_1_segment0_2145_,Bacteroides_fragilis_@DCMOUH0017B_2_56_,BFG-45_Bacteroides_fragilis_@contig_1_segment0_pilon_4591_,BFG-45_Bacteroides_fragilis_@contig_1_segment0_pilon_3303_,BFG-74_Bacteroides_fragilis_@contig_1_segment0_pilon_2535_,BFG-57_Bacteroides_fragilis_@contig_1_segment0_pilon_2532_,BFG…
BFG-556_Bacteroides_uniformis_@contig_1_segment0_1027_	BFG-556_Bacteroides_uniformis_@contig_1_segment0_1027_,BFG-371_Bacteroides_cellulosilyticus_@contig_1_segment0_4219_
BFG-594_Bacteroides_salyersiae_@contig_2_segment0_1123_	BFG-594_Bacteroides_salyersiae_@contig_2_segment0_1123_,BFG-256_Bacteroides_salyersiae_@000001F.000000F_chr_3212_
BFG-436_Bacteroides_vulgatus_@contig_4_segment0_3114_	BFG-436_Bacteroides_vulgatus_@contig_4_segment0_3114_
BFG-407_Bacteroides_stercoris_@contig_3_segment0_3492_	BFG-407_Bacteroides_stercoris_@contig_3_segment0_3492_
BFG-612_Bacteroides_fragilis_@contig_1_segment0_3979_	BFG-612_Bacteroides_fragilis_@contig_1_segment0_3979_,Bacteroides_thetaiotaomicron_@VPI5482_1_4888_,BFG-140_Bacteroides_thetaiotaomicron_@contig_1_segment0_pilon_2646_,BFG-289_Bacteroides_vulgatus_@contig_1_segment0_pilon_2068_,BFG-122_Bacteroides_thetaiotaomicron_@contig_1_segment0_pilon_2648_,BFG-594_Bacteroides_salyersiae_@contig_2_segment0_3790_
BFG-213_Bacteroides_uniformis_@contig_1_segment0_711_	BFG-213_Bacteroides_uniformis_@contig_1_segment0_711_
Bacteroides_fragilis_@BE1_1_1140_	Bacteroides_fragilis_@BE1_1_1140_
BFG-567_Parabacteroides_johnsonii_@contig_1_segment0_2335_	BFG-567_Parabacteroides_johnsonii_@contig_1_segment0_2335_,Parabacteroides_distasonis_@NBRC113806_1_1107_
BFG-626_Bacteroides_vulgatus_@contig_1_segment0_pilon_842_	BFG-626_Bacteroides_vulgatus_@contig_1_segment0_pilon_842_
BFG-638_Bacteroides_ovatus_@contig_1_segment0_1496_	BFG-638_Bacteroides_ovatus_@contig_1_segment0_1496_,BFG-637_Bacteroides_fragilis_@contig_1_segment0_1503_
BFG-277_Bacteroides_fragilis_@contig_1_segment0_891_	BFG-277_Bacteroides_fragilis_@contig_1_segment0_891_,BFG-65_Bacteroides_fragilis_@contig_1_segment0_1447_
BFG-380_Bacteroides_thetaiotaomicron_@contig_2_segment0_pilon_757_	BFG-380_Bacteroides_thetaiotaomicron_@contig_2_segment0_pilon_757_,BFG-129_Bacteroides_thetaiotaomicron_@contig_2_segment0_pilon_1068_,BFG-385_Bacteroides_thetaiotaomicron_@contig_2_segment0_299_,BFG-469_Bacteroides_uniformis_@contig_1_segment0_3060_,BFG-588_Bacteroides_thetaiotaomicron_@contig_2_segment0_728_,BFG-469_Bacteroides_uniformis_@contig_1_segment0_3010__3011#merged
BFG-438_Bacteroides_thetaiotaomicron_@contig_1_segment0_158_	BFG-438_Bacteroides_thetaiotaomicron_@contig_1_segment0_158_,Bacteroides_thetaiotaomicron_@VPI5482_1_2417_,BFG-576_Bacteroides_thetaiotaomicron_@contig_1_segment0_158_,BFG-264_Bacteroides_thetaiotaomicron_@contig_1_segment0_157_,BFG-140_Bacteroides_thetaiotaomicron_@contig_1_segment0_pilon_213_,BFG-478_Bacteroides_thetaiotaomicron_@contig_1_segment0_203_,BFG-55_Bacteroides_thetaiotaomicron_@tig00…
BFG-250_Bacteroides_cellulosilyticus_@tig00000115.tig00000113_chr_1958_	BFG-250_Bacteroides_cellulosilyticus_@tig00000115.tig00000113_chr_1958_,BFG-257_Bacteroides_cellulosilyticus_@contig_2_segment0_1965_,Bacteroides_fragilis_@DCMOUH0085B_1_1230_
BFG-506_Bacteroides_fragilis_@contig_1_segment0_2677_	BFG-506_Bacteroides_fragilis_@contig_1_segment0_2677_,Bacteroides_fragilis_@BE1_1_2205_,BFG-506_Bacteroides_fragilis_@contig_1_segment0_2975_,BFG-281_Bacteroides_ovatus_@contig_1_segment0_4948_
BFG-616_Bacteroides_fragilis_@contig_1_segment0_4064_	BFG-616_Bacteroides_fragilis_@contig_1_segment0_4064_,BFG-300_Bacteroides_fragilis_@contig_1_segment0_3965_,BFG-615_Bacteroides_fragilis_@contig_1_segment0_pilon_4049_,BFG-641_Bacteroides_fragilis_@contig_1_segment0_4023_
BFG-167_Bacteroides_fragilis_@contig_1_segment0_2886_	BFG-167_Bacteroides_fragilis_@contig_1_segment0_2886_,BFG-317_Bacteroides_fragilis_@contig_1_segment0_2790_,BFG-10_Bacteroides_fragilis_@contig_1_segment0_pilon_2882_,BFG-381_Bacteroides_fragilis_@contig_2_segment0_1224_
BFG-454_Bacteroides_vulgatus_@contig_1_segment0_3064_	BFG-454_Bacteroides_vulgatus_@contig_1_segment0_3064_,BFG-161_Parabacteroides_distasonis_@contig_1_segment0_180_
BFG-193_Bacteroides_ovatus_@contig_1_segment0_260_	BFG-193_Bacteroides_ovatus_@contig_1_segment0_260_
BFG-41_Bacteroides_fragilis_@contig_4_segment0_pilon_2788__2790#merged	BFG-41_Bacteroides_fragilis_@contig_4_segment0_pilon_2788__2790#merged,BFG-85_Bacteroides_fragilis_@contig_1_segment0_pilon_2935__2937#merged,BFG-457_Bacteroides_fragilis_@contig_1_segment0_3121__3123#merged,BFG-463_Bacteroides_fragilis_@contig_1_segment0_3085__3087#merged,BFG-90_Bacteroides_fragilis_@contig_1_segment0_pilon_3049__3051#merged,BFG-508_Bacteroides_fragilis_@contig_2_segment0_3258__…
BFG-570_Bacteroides_uniformis_@contig_8_segment0_1131_	BFG-570_Bacteroides_uniformis_@contig_8_segment0_1131_,BFG-228_Bacteroides_thetaiotaomicron_@contig_4_segment0_56_,BFG-145_Bacteroides_thetaiotaomicron_@contig_3_segment0_pilon_56_
Bacteroides_fragilis_@FDAARGOS_763_1_2409_	Bacteroides_fragilis_@FDAARGOS_763_1_2409_,Bacteroides_fragilis_@Q1F2_1_4298_
Bacteroides_fragilis_@Q1F2_1_667_	Bacteroides_fragilis_@Q1F2_1_667_
BFG-193_Bacteroides_ovatus_@contig_1_segment0_1140_	BFG-193_Bacteroides_ovatus_@contig_1_segment0_1140_,BFG-319_Bacteroides_ovatus_@contig_1_segment0_pilon_1332_
Bacteroides_ovatus_@3725D1iv_1_2019_	Bacteroides_ovatus_@3725D1iv_1_2019_
BFG-436_Bacteroides_vulgatus_@contig_4_segment0_2534_	BFG-436_Bacteroides_vulgatus_@contig_4_segment0_2534_,BFG-313_Bacteroides_vulgatus_@contig_4_segment0_499_
BFG-492_Bacteroides_fragilis_@contig_1_segment0_1720_	BFG-492_Bacteroides_fragilis_@contig_1_segment0_1720_,BFG-450_Bacteroides_fragilis_@contig_1_segment0_2229_,BFG-85_Bacteroides_fragilis_@contig_1_segment0_pilon_1786_,BFG-46_Bacteroides_fragilis_@contig_1_segment0_2943_,BFG-74_Bacteroides_fragilis_@contig_1_segment0_pilon_1558_,BFG-57_Bacteroides_fragilis_@contig_1_segment0_pilon_1897_,BFG-79_Bacteroides_fragilis_@contig_1_segment0_pilon_1896_,BF…
BFG-40_Bacteroides_fragilis_@contig_1_segment0_pilon_1304_	BFG-40_Bacteroides_fragilis_@contig_1_segment0_pilon_1304_,Bacteroides_fragilis_@BE1_1_662_
BFG-636_Bacteroides_ovatus_@contig_16_segment0_pilon_103_	BFG-636_Bacteroides_ovatus_@contig_16_segment0_pilon_103_,Bacteroides_ovatus_@3725D1iv_2_111_
BFG-212_Bacteroides_thetaiotaomicron_@contig_2_segment0_138_	BFG-212_Bacteroides_thetaiotaomicron_@contig_2_segment0_138_,BFG-133_Bacteroides_thetaiotaomicron_@contig_1_segment0_137_,BFG-585_Bacteroides_thetaiotaomicron_@contig_1_segment0_3767_,BFG-131_Bacteroides_thetaiotaomicron_@contig_1_segment0_pilon_137_,BFG-146_Bacteroides_thetaiotaomicron_@contig_1_segment0_pilon_228_,BFG-490_Bacteroides_thetaiotaomicron_@contig_1_segment0_138_,BFG-595_Bacteroides_…
Bacteroides_fragilis_@DCMOUH0017B_1_3122_	Bacteroides_fragilis_@DCMOUH0017B_1_3122_
BFG-438_Bacteroides_thetaiotaomicron_@contig_1_segment0_2469_	BFG-438_Bacteroides_thetaiotaomicron_@contig_1_segment0_2469_,BFG-394_Bacteroides_vulgatus_@contig_7_segment0_2741_,BFG-429_Bacteroides_vulgatus_@contig_4_segment0_2521_,BFG-444_Bacteroides_vulgatus_@contig_2_segment0_2048_,BFG-444_Bacteroides_vulgatus_@contig_2_segment0_3675_
BFG-319_Bacteroides_ovatus_@contig_1_segment0_pilon_2609_	BFG-319_Bacteroides_ovatus_@contig_1_segment0_pilon_2609_
BFG-311_Bacteroides_fragilis_@contig_4_segment0_458_	BFG-311_Bacteroides_fragilis_@contig_4_segment0_458_,BFG-553_Bacteroides_ovatus_@contig_1_segment0_2617_,BFG-191_Bacteroides_vulgatus_@2F.3Fj1F.8Fj0F.4Fjtig87_chr_721_,BFG-615_Bacteroides_fragilis_@contig_1_segment0_pilon_1872_,BFG-254_Bacteroides_caccae_@contig_1_segment0_1959_,BFG-625_Bacteroides_fragilis_@contig_2_segment0_pilon_1525_,BFG-641_Bacteroides_fragilis_@contig_1_segment0_1940_,BFG-5…
BFG-225_Bacteroides_ovatus_@contig_1_segment0_390_	BFG-225_Bacteroides_ovatus_@contig_1_segment0_390_,BFG-523_Bacteroides_fragilis_@contig_1_segment0_pilon_546_,BFG-519_Bacteroides_fragilis_@contig_3_segment0_546_,BFG-560_Bacteroides_fragilis_@contig_3_segment0_541_,BFG-71_Bacteroides_fragilis_@contig_1_segment0_pilon_760_,BFG-481_Bacteroides_fragilis_@contig_1_segment0_594_,BFG-410_Bacteroides_thetaiotaomicron_@contig_3_segment0_751_,BFG-632_Bac…
BFG-166_Bacteroides_ovatus_@contig_1_segment0_588_	BFG-166_Bacteroides_ovatus_@contig_1_segment0_588_,BFG-168_Bacteroides_ovatus_@contig_2_segment0_585_,BFG-175_Bacteroides_ovatus_@contig_10_segment0_584_,BFG-290_Parabacteroides_goldsteinii_@contig_1_segment0_pilon_4383_,BFG-601_Bacteroides_thetaiotaomicron_@contig_2_segment0_2473_,BFG-600_Bacteroides_thetaiotaomicron_@contig_2_segment0_2469_,BFG-385_Bacteroides_thetaiotaomicron_@contig_2_segment…
BFG-495_Bacteroides_thetaiotaomicron_@contig_4_segment0_1109_	BFG-495_Bacteroides_thetaiotaomicron_@contig_4_segment0_1109_
BFG-434_Bacteroides_fragilis_@contig_1_segment0_pilon_601_	BFG-434_Bacteroides_fragilis_@contig_1_segment0_pilon_601_
BFG-179_Bacteroides_ovatus_@contig_1_segment0_3886_	BFG-179_Bacteroides_ovatus_@contig_1_segment0_3886_,BFG-195_Bacteroides_vulgatus_@contig_1_segment0_pilon_961_,BFG-208_Bacteroides_vulgatus_@contig_1_segment0_952_,BFG-201_Bacteroides_vulgatus_@contig_1_segment0_pilon_954_
BFG-186_Bacteroides_cellulosilyticus_@contig_1_segment0_pilon_2927_	BFG-186_Bacteroides_cellulosilyticus_@contig_1_segment0_pilon_2927_
BFG-280_Parabacteroides_merdae_@000000F_chr_1019_	BFG-280_Parabacteroides_merdae_@000000F_chr_1019_
Bacteroides_stercoris_@ATCC43183_4_91_	Bacteroides_stercoris_@ATCC43183_4_91_,BFG-614_Bacteroides_thetaiotaomicron_@contig_12_segment0_40_,BFG-75_Bacteroides_fragilis_@contig_3_segment0_pilon_2527_,BFG-6_Bacteroides_fragilis_@contig_3_segment0_2549_,BFG-588_Bacteroides_thetaiotaomicron_@contig_3_segment0_1406_,BFG-590_Bacteroides_thetaiotaomicron_@contig_1_segment0_4083_,BFG-399_Bacteroides_vulgatus_@contig_4_segment0_38_,BFG-4_Bacter…
BFG-241_Parabacteroides_goldsteinii_@000000F_chr_2779_	BFG-241_Parabacteroides_goldsteinii_@000000F_chr_2779_
BFG-482_Bacteroides_fragilis_@contig_3_segment1_3_	BFG-482_Bacteroides_fragilis_@contig_3_segment1_3_
BFG-440_Bacteroides_salyersiae_@contig_1_segment0_318_	BFG-440_Bacteroides_salyersiae_@contig_1_segment0_318_
BFG-568_Bacteroides_thetaiotaomicron_@contig_1_segment0_2510_	BFG-568_Bacteroides_thetaiotaomicron_@contig_1_segment0_2510_
BFG-45_Bacteroides_fragilis_@contig_1_segment0_pilon_3469_	BFG-45_Bacteroides_fragilis_@contig_1_segment0_pilon_3469_
BFG-286_Bacteroides_vulgatus_@contig_9_segment0_pilon_625_	BFG-286_Bacteroides_vulgatus_@contig_9_segment0_pilon_625_
BFG-397_Parabacteroides_distasonis_@contig_1_segment0_4179_	BFG-397_Parabacteroides_distasonis_@contig_1_segment0_4179_
BFG-114_Bacteroides_thetaiotaomicron_@contig_2_segment0_pilon_1855_	BFG-114_Bacteroides_thetaiotaomicron_@contig_2_segment0_pilon_1855_
BFG-483_Bacteroides_fragilis_@contig_8_segment1_pilon_3_	BFG-483_Bacteroides_fragilis_@contig_8_segment1_pilon_3_,BFG-518_Bacteroides_fragilis_@contig_1_segment0_2779_
BFG-213_Bacteroides_uniformis_@contig_1_segment0_3430_	BFG-213_Bacteroides_uniformis_@contig_1_segment0_3430_,BFG-349_Bacteroides_ovatus_@contig_3_segment0_1864_
BFG-58_Bacteroides_fragilis_@contig_2_segment0_pilon_3877_	BFG-58_Bacteroides_fragilis_@contig_2_segment0_pilon_3877_
BFG-156_Bacteroides_ovatus_@contig_2_segment0_466_	BFG-156_Bacteroides_ovatus_@contig_2_segment0_466_,BFG-129_Bacteroides_thetaiotaomicron_@contig_2_segment0_pilon_2394_,BFG-446_Bacteroides_thetaiotaomicron_@contig_1_segment0_2528_,BFG-276_Bacteroides_ovatus_@contig_1_segment0_2586_,BFG-590_Bacteroides_thetaiotaomicron_@contig_1_segment0_4887_,BFG-112_Bacteroides_thetaiotaomicron_@contig_1_segment0_pilon_2389_,BFG-498_Bacteroides_thetaiotaomicron…
Bacteroides_cellulosilyticus_@WH2_1_3__4#merged	Bacteroides_cellulosilyticus_@WH2_1_3__4#merged
BFG-225_Bacteroides_ovatus_@contig_1_segment0_80_	BFG-225_Bacteroides_ovatus_@contig_1_segment0_80_
BFG-13_Bacteroides_fragilis_@contig_1_segment0_pilon_1286_	BFG-13_Bacteroides_fragilis_@contig_1_segment0_pilon_1286_,Bacteroides_fragilis_@YCH46_1_614_,BFG-89_Bacteroides_fragilis_@contig_1_segment0_pilon_1261_,Bacteroides_thetaiotaomicron_@7330_1_737_,BFG-268_Bacteroides_thetaiotaomicron_@contig_2_segment0_142_,BFG-269_Bacteroides_thetaiotaomicron_@contig_2_segment0_140_,BFG-449_Bacteroides_thetaiotaomicron_@contig_1_segment0_1326_,BFG-266_Bacteroides_…
BFG-238_Parabacteroides_distasonis_@000002F.000001F.000000F_chr_1996_	BFG-238_Parabacteroides_distasonis_@000002F.000001F.000000F_chr_1996_,BFG-303_Parabacteroides_distasonis_@contig_1_segment0_1592_
Bacteroides_fragilis_@DCMOUH0018B_1_581__582#merged	Bacteroides_fragilis_@DCMOUH0018B_1_581__582#merged
BFG-575_Bacteroides_thetaiotaomicron_@contig_1_segment0_3657_	BFG-575_Bacteroides_thetaiotaomicron_@contig_1_segment0_3657_,BFG-627_Bacteroides_ovatus_@contig_1_segment0_pilon_5113_,BFG-569_Bacteroides_fragilis_@contig_2_segment0_pilon_2606_,BFG-418_Bacteroides_fragilis_@contig_1_segment0_2906_,BFG-552_Bacteroides_vulgatus_@contig_1_segment0_2961_,BFG-454_Bacteroides_vulgatus_@contig_1_segment0_1406_,BFG-264_Bacteroides_thetaiotaomicron_@contig_1_segment0_3…
BFG-636_Bacteroides_ovatus_@contig_5_segment0_pilon_391_	BFG-636_Bacteroides_ovatus_@contig_5_segment0_pilon_391_,BFG-111_Bacteroides_ovatus_@contig_3_segment0_pilon_341_,BFG-165_Bacteroides_ovatus_@contig_2_segment0_432_,BFG-299_Bacteroides_ovatus_@contig_1_segment0_pilon_298_,BFG-139_Bacteroides_ovatus_@contig_1_segment0_3173_,BFG-304_Bacteroides_ovatus_@contig_2_segment0_332_,BFG-383_Bacteroides_ovatus_@contig_2_segment0_pilon_373_,BFG-468_Bacteroid…
BFG-41_Bacteroides_fragilis_@contig_4_segment0_pilon_2793_	BFG-41_Bacteroides_fragilis_@contig_4_segment0_pilon_2793_,BFG-85_Bacteroides_fragilis_@contig_1_segment0_pilon_2940_,BFG-90_Bacteroides_fragilis_@contig_1_segment0_pilon_3054_,BFG-457_Bacteroides_fragilis_@contig_1_segment0_3126_,BFG-463_Bacteroides_fragilis_@contig_1_segment0_3090_,BFG-418_Bacteroides_fragilis_@contig_1_segment0_3731_,BFG-528_Bacteroides_fragilis_@contig_1_segment0_pilon_775_,B…
BFG-394_Bacteroides_vulgatus_@contig_7_segment0_1482_	BFG-394_Bacteroides_vulgatus_@contig_7_segment0_1482_,BFG-285_Bacteroides_vulgatus_@contig_1_segment0_385_,Bacteroides_vulgatus_@ATCC8482_1_2903_
BFG-49_Bacteroides_fragilis_@contig_1_segment0_pilon_3499__3501#merged	BFG-49_Bacteroides_fragilis_@contig_1_segment0_pilon_3499__3501#merged,BFG-264_Bacteroides_thetaiotaomicron_@contig_1_segment0_3429__3431#merged,BFG-446_Bacteroides_thetaiotaomicron_@contig_1_segment0_4204__4206#merged,BFG-627_Bacteroides_ovatus_@contig_1_segment0_pilon_5099_,BFG-351_Bacteroides_faecis_@contig_1_segment0_pilon_3012_,BFG-40_Bacteroides_fragilis_@contig_1_segment0_pilon_2592_,BFG-2…
BFG-567_Parabacteroides_johnsonii_@contig_1_segment0_965_	BFG-567_Parabacteroides_johnsonii_@contig_1_segment0_965_,BFG-238_Parabacteroides_distasonis_@000002F.000001F.000000F_chr_578_,BFG-426_Parabacteroides_distasonis_@contig_1_segment0_2910_,BFG-432_Parabacteroides_distasonis_@contig_3_segment0_1780_
BFG-611_Bacteroides_fragilis_@contig_2_segment0_1216_	BFG-611_Bacteroides_fragilis_@contig_2_segment0_1216_
BFG-119_Bacteroides_thetaiotaomicron_@contig_1_segment0_pilon_2487_	BFG-119_Bacteroides_thetaiotaomicron_@contig_1_segment0_pilon_2487_,BFG-333_Bacteroides_thetaiotaomicron_@contig_8_segment0_694_
BFG-7_Bacteroides_fragilis_@contig_1_segment0_pilon_3374_	BFG-7_Bacteroides_fragilis_@contig_1_segment0_pilon_3374_,Bacteroides_fragilis_@NCTC9343_1_1414_,Bacteroides_fragilis_@DCMOUH0017B_1_3417_,Bacteroides_fragilis_@Q1F2_1_1949_,Bacteroides_fragilis_@DCMSKEJBY0001B_1_2605_,Bacteroides_fragilis_@GUT04_1_2150_,Bacteroides_fragilis_@CCUG4856T_1_2160_,BFG-452_Bacteroides_fragilis_@contig_3_segment0_pilon_3603_,BFG-1_Bacteroides_fragilis_@tig2jtig1jtig31_…
BFG-511_Bacteroides_thetaiotaomicron_@contig_5_segment0_1684_	BFG-511_Bacteroides_thetaiotaomicron_@contig_5_segment0_1684_,BFG-390_Bacteroides_thetaiotaomicron_@contig_1_segment0_pilon_325_,BFG-395_Bacteroides_thetaiotaomicron_@contig_1_segment0_333_
BFG-435_Bacteroides_fragilis_@contig_1_segment0_1250_	BFG-435_Bacteroides_fragilis_@contig_1_segment0_1250_,BFG-23_Bacteroides_fragilis_@contig_2_segment0_pilon_1207_,BFG-522_Bacteroides_fragilis_@contig_2_segment0_pilon_1255_,BFG-587_Bacteroides_fragilis_@contig_1_segment0_1282_
Bacteroides_fragilis_@DCMOUH0017B_1_2138_	Bacteroides_fragilis_@DCMOUH0017B_1_2138_,BFG-394_Bacteroides_vulgatus_@contig_7_segment0_1451_,BFG-210_Bacteroides_vulgatus_@contig_2_segment0_pilon_681_,BFG-202_Bacteroides_vulgatus_@contig_5_segment0_679_,BFG-446_Bacteroides_thetaiotaomicron_@contig_1_segment0_4455_,BFG-256_Bacteroides_salyersiae_@000001F.000000F_chr_2032_,BFG-331_Bacteroides_thetaiotaomicron_@contig_3_segment0_pilon_332_,BFG-…
BFG-506_Bacteroides_fragilis_@contig_1_segment0_1852_	BFG-506_Bacteroides_fragilis_@contig_1_segment0_1852_,BFG-264_Bacteroides_thetaiotaomicron_@contig_1_segment0_2654_,BFG-627_Bacteroides_ovatus_@contig_1_segment0_pilon_2961_,BFG-299_Bacteroides_ovatus_@contig_1_segment0_pilon_2805_
BFG-497_Bacteroides_uniformis_@contig_18_segment0_387_	BFG-497_Bacteroides_uniformis_@contig_18_segment0_387_
BFG-186_Bacteroides_cellulosilyticus_@contig_1_segment0_pilon_2779_	BFG-186_Bacteroides_cellulosilyticus_@contig_1_segment0_pilon_2779_
BFG-469_Bacteroides_uniformis_@contig_1_segment0_3142_	BFG-469_Bacteroides_uniformis_@contig_1_segment0_3142_,Bacteroides_uniformis_@NBRC113350_1_2784_,BFG-227_Bacteroides_uniformis_@contig_1_segment0_2715_,BFG-497_Bacteroides_uniformis_@contig_18_segment0_746_,BFG-570_Bacteroides_uniformis_@contig_7_segment0_761_,BFG-213_Bacteroides_uniformis_@contig_1_segment0_2938_,BFG-556_Bacteroides_uniformis_@contig_2_segment0_1974_,BFG-121_Bacteroides_stercori…
Bacteroides_stercoris_@ATCC43183_8_25_	Bacteroides_stercoris_@ATCC43183_8_25_
BFG-549_Parabacteroides_distasonis_@contig_2_segment0_1610_	BFG-549_Parabacteroides_distasonis_@contig_2_segment0_1610_
BFG-465_Bacteroides_faecis_@contig_1_segment0_1102_	BFG-465_Bacteroides_faecis_@contig_1_segment0_1102_,BFG-464_Bacteroides_ovatus_@contig_1_segment0_1628_,BFG-319_Bacteroides_ovatus_@contig_1_segment0_pilon_1032_,BFG-185_Bacteroides_ovatus_@contig_2_segment0_pilon_1793_,BFG-349_Bacteroides_ovatus_@contig_2_segment0_2007_
BFG-616_Bacteroides_fragilis_@contig_1_segment0_3034_	BFG-616_Bacteroides_fragilis_@contig_1_segment0_3034_,BFG-595_Bacteroides_thetaiotaomicron_@contig_1_segment0_2734_,BFG-444_Bacteroides_vulgatus_@contig_2_segment0_2147_,BFG-615_Bacteroides_fragilis_@contig_1_segment0_pilon_3026_,BFG-453_Bacteroides_vulgatus_@contig_2_segment0_4018_,BFG-453_Bacteroides_vulgatus_@contig_2_segment0_2105_,BFG-178_Bacteroides_ovatus_@contig_3_segment0_196_
BFG-434_Bacteroides_fragilis_@contig_1_segment0_pilon_2430_	BFG-434_Bacteroides_fragilis_@contig_1_segment0_pilon_2430_
Bacteroides_vulgatus_@VIC01_1_1767_	Bacteroides_vulgatus_@VIC01_1_1767_
Parabacteroides_distasonis_@NBRC113806_1_1063_	Parabacteroides_distasonis_@NBRC113806_1_1063_
BFG-609_Bacteroides_fragilis_@scaffold_2_segment0_pilon_1784_	BFG-609_Bacteroides_fragilis_@scaffold_2_segment0_pilon_1784_,BFG-608_Bacteroides_fragilis_@contig_1_segment0_pilon_1759_,BFG-566_Bacteroides_ovatus_@contig_1_segment0_2787_,BFG-227_Bacteroides_uniformis_@contig_1_segment0_3524_,BFG-270_Bacteroides_thetaiotaomicron_@contig_1_segment0_pilon_2694_,BFG-304_Bacteroides_ovatus_@contig_2_segment0_2955_
BFG-440_Bacteroides_salyersiae_@contig_1_segment0_949_	BFG-440_Bacteroides_salyersiae_@contig_1_segment0_949_,BFG-256_Bacteroides_salyersiae_@000001F.000000F_chr_1442_,Parabacteroides_goldsteinii_@DSM19448_2_807_
BFG-158_Parabacteroides_distasonis_@contig_1_segment0_pilon_1347_	BFG-158_Parabacteroides_distasonis_@contig_1_segment0_pilon_1347_,Parabacteroides_distasonis_@CBBP-1_1_671_,Parabacteroides_distasonis_@FDAARGOS_759_1_1662_,BFG-452_Bacteroides_fragilis_@contig_3_segment0_pilon_2704_,Bacteroides_uniformis_@NBRC113350_1_1443_,BFG-254_Bacteroides_caccae_@contig_1_segment0_3057_
BFG-623_Bacteroides_ovatus_@contig_1_segment0_pilon_3826_	BFG-623_Bacteroides_ovatus_@contig_1_segment0_pilon_3826_,BFG-424_Bacteroides_ovatus_@contig_2_segment0_661_,BFG-326_Bacteroides_ovatus_@contig_2_segment0_pilon_532_,BFG-338_Bacteroides_ovatus_@contig_1_segment0_pilon_509_
BFG-494_Bacteroides_fragilis_@contig_8_segment0_320_	BFG-494_Bacteroides_fragilis_@contig_8_segment0_320_,BFG-70_Bacteroides_fragilis_@contig_1_segment0_pilon_3218_
BFG-435_Bacteroides_fragilis_@contig_1_segment0_1949_	BFG-435_Bacteroides_fragilis_@contig_1_segment0_1949_,Bacteroides_fragilis_@YCH46_1_1279_,BFG-147_Bacteroides_faecis_@contig_1_segment0_pilon_2496_,BFG-126_Bacteroides_ovatus_@contig_1_segment0_2811_,BFG-132_Bacteroides_faecis_@contig_1_segment0_pilon_2362_,BFG-65_Bacteroides_fragilis_@contig_1_segment0_1940_,BFG-527_Bacteroides_faecis_@contig_1_segment0_2894_,BFG-624_Bacteroides_faecis_@contig_1…
BFG-498_Bacteroides_thetaiotaomicron_@contig_1_segment0_510_	BFG-498_Bacteroides_thetaiotaomicron_@contig_1_segment0_510_
BFG-186_Bacteroides_cellulosilyticus_@contig_1_segment0_pilon_2864_	BFG-186_Bacteroides_cellulosilyticus_@contig_1_segment0_pilon_2864_,BFG-449_Bacteroides_thetaiotaomicron_@contig_1_segment0_3740_,Bacteroides_ovatus_@V975_1_2627_
BFG-185_Bacteroides_ovatus_@contig_1_segment0_pilon_540_	BFG-185_Bacteroides_ovatus_@contig_1_segment0_pilon_540_
BFG-337_Parabacteroides_distasonis_@contig_3_segment0_1497_	BFG-337_Parabacteroides_distasonis_@contig_3_segment0_1497_,BFG-574_Parabacteroides_distasonis_@contig_1_segment0_394_,BFG-295_Parabacteroides_distasonis_@contig_1_segment0_473_,BFG-343_Parabacteroides_distasonis_@contig_2_segment0_pilon_1494_
BFG-142_Bacteroides_thetaiotaomicron_@contig_1_segment0_pilon_1756_	BFG-142_Bacteroides_thetaiotaomicron_@contig_1_segment0_pilon_1756_
BFG-469_Bacteroides_uniformis_@contig_1_segment0_3139_	BFG-469_Bacteroides_uniformis_@contig_1_segment0_3139_,Bacteroides_uniformis_@NBRC113350_1_2781_,BFG-227_Bacteroides_uniformis_@contig_1_segment0_2712_,BFG-497_Bacteroides_uniformis_@contig_18_segment0_749_,BFG-570_Bacteroides_uniformis_@contig_7_segment0_758_,BFG-213_Bacteroides_uniformis_@contig_1_segment0_2935_,BFG-556_Bacteroides_uniformis_@contig_2_segment0_1971_,BFG-121_Bacteroides_stercori…
BFG-213_Bacteroides_uniformis_@contig_1_segment0_2858_	BFG-213_Bacteroides_uniformis_@contig_1_segment0_2858_,BFG-497_Bacteroides_uniformis_@contig_18_segment0_825_,BFG-469_Bacteroides_uniformis_@contig_1_segment0_3049_,BFG-570_Bacteroides_uniformis_@contig_7_segment0_657_,BFG-469_Bacteroides_uniformis_@contig_1_segment0_2999__3000#merged
BFG-473_Bacteroides_thetaiotaomicron_@contig_3_segment0_428_	BFG-473_Bacteroides_thetaiotaomicron_@contig_3_segment0_428_,BFG-587_Bacteroides_fragilis_@contig_1_segment0_2286_,BFG-526_Bacteroides_fragilis_@contig_2_segment0_pilon_2623_,BFG-144_Bacteroides_thetaiotaomicron_@contig_4_segment0_pilon_601_,BFG-585_Bacteroides_thetaiotaomicron_@contig_1_segment0_1246_,BFG-9_Bacteroides_fragilis_@contig_1_segment0_pilon_2183_,BFG-411_Bacteroides_fragilis_@contig_…
BFG-473_Bacteroides_thetaiotaomicron_@contig_4_segment0_349_	BFG-473_Bacteroides_thetaiotaomicron_@contig_4_segment0_349_
BFG-504_Bacteroides_fragilis_@contig_1_segment0_2516_	BFG-504_Bacteroides_fragilis_@contig_1_segment0_2516_,BFG-509_Bacteroides_fragilis_@contig_1_segment0_3822_,BFG-608_Bacteroides_fragilis_@contig_1_segment0_pilon_1049_,BFG-508_Bacteroides_fragilis_@contig_2_segment0_3010_,BFG-525_Bacteroides_fragilis_@contig_4_segment0_pilon_2626_,BFG-532_Bacteroides_fragilis_@contig_1_segment0_2449_,BFG-463_Bacteroides_fragilis_@contig_1_segment0_2750_,BFG-16_Ba…
BFG-516_Bacteroides_fragilis_@contig_3_segment0_pilon_3955_	BFG-516_Bacteroides_fragilis_@contig_3_segment0_pilon_3955_,Bacteroides_fragilis_@NCTC9343_1_3354_,Bacteroides_fragilis_@S14_1_2608_,Bacteroides_fragilis_@CCUG4856T_1_4101_,BFG-530_Bacteroides_fragilis_@contig_1_segment0_4018_
BFG-638_Bacteroides_ovatus_@contig_1_segment0_2725_	BFG-638_Bacteroides_ovatus_@contig_1_segment0_2725_,BFG-276_Bacteroides_ovatus_@contig_1_segment0_2494_
BFG-210_Bacteroides_vulgatus_@contig_2_segment0_pilon_668_	BFG-210_Bacteroides_vulgatus_@contig_2_segment0_pilon_668_,BFG-191_Bacteroides_vulgatus_@2F.3Fj1F.8Fj0F.4Fjtig87_chr_3458_,BFG-285_Bacteroides_vulgatus_@contig_1_segment0_887_,BFG-453_Bacteroides_vulgatus_@contig_2_segment0_687_,BFG-626_Bacteroides_vulgatus_@contig_1_segment0_pilon_618_,BFG-289_Bacteroides_vulgatus_@contig_1_segment0_pilon_695_,BFG-444_Bacteroides_vulgatus_@contig_2_segment0_914_
BFG-368_Bacteroides_thetaiotaomicron_@contig_2_segment0_1997_	BFG-368_Bacteroides_thetaiotaomicron_@contig_2_segment0_1997_
BFG-144_Bacteroides_thetaiotaomicron_@contig_5_segment0_pilon_1158_	BFG-144_Bacteroides_thetaiotaomicron_@contig_5_segment0_pilon_1158_
BFG-480_Bacteroides_fragilis_@contig_1_segment0_pilon_2507_	BFG-480_Bacteroides_fragilis_@contig_1_segment0_pilon_2507_
BFG-349_Bacteroides_ovatus_@contig_1_segment0_919_	BFG-349_Bacteroides_ovatus_@contig_1_segment0_919_
BFG-156_Bacteroides_ovatus_@contig_1_segment0_1076_	BFG-156_Bacteroides_ovatus_@contig_1_segment0_1076_,BFG-637_Bacteroides_fragilis_@contig_1_segment0_4545_,BFG-638_Bacteroides_ovatus_@contig_1_segment0_4494_,BFG-606_Bacteroides_ovatus_@contig_1_segment0_4384_,BFG-551_Bacteroides_ovatus_@contig_2_segment0_2278_
BFG-485_Bacteroides_fragilis_@contig_2_segment0_3731_	BFG-485_Bacteroides_fragilis_@contig_2_segment0_3731_,BFG-60_Bacteroides_fragilis_@contig_1_segment0_pilon_747_,Bacteroides_fragilis_@FDAARGOS_763_1_2848_,BFG-523_Bacteroides_fragilis_@contig_3_segment0_pilon_62_,BFG-519_Bacteroides_fragilis_@contig_1_segment0_61_,BFG-612_Bacteroides_fragilis_@contig_1_segment0_3879_,BFG-560_Bacteroides_fragilis_@contig_1_segment0_61_,BFG-510_Bacteroides_thetaiot…
BFG-510_Bacteroides_thetaiotaomicron_@contig_2_segment0_2768_	BFG-510_Bacteroides_thetaiotaomicron_@contig_2_segment0_2768_,BFG-109_Bacteroides_thetaiotaomicron_@contig_1_segment0_pilon_2328_,BFG-170_Bacteroides_thetaiotaomicron_@contig_1_segment0_pilon_2356_,BFG-333_Bacteroides_thetaiotaomicron_@contig_8_segment0_733_,BFG-568_Bacteroides_thetaiotaomicron_@contig_1_segment0_2818_,BFG-309_Bacteroides_thetaiotaomicron_@contig_1_segment0_2343_,BFG-130_Bacteroi…
BFG-551_Bacteroides_ovatus_@contig_2_segment0_3101_	BFG-551_Bacteroides_ovatus_@contig_2_segment0_3101_,Bacteroides_ovatus_@V975_1_265_,Bacteroides_ovatus_@ATCC8483_1_2455_,BFG-476_Bacteroides_ovatus_@contig_1_segment0_404_,BFG-390_Bacteroides_thetaiotaomicron_@contig_1_segment0_pilon_1611_,BFG-264_Bacteroides_thetaiotaomicron_@contig_1_segment0_4766_,BFG-395_Bacteroides_thetaiotaomicron_@contig_1_segment0_1618_,BFG-326_Bacteroides_ovatus_@contig_…
BFG-224_Bacteroides_ovatus_@contig_1_segment0_1805_	BFG-224_Bacteroides_ovatus_@contig_1_segment0_1805_,BFG-614_Bacteroides_thetaiotaomicron_@contig_2_segment0_3574_,BFG-178_Bacteroides_ovatus_@contig_2_segment0_258_,BFG-505_Bacteroides_thetaiotaomicron_@contig_1_segment0_3998_
BFG-465_Bacteroides_faecis_@contig_1_segment0_3851_	BFG-465_Bacteroides_faecis_@contig_1_segment0_3851_,BFG-464_Bacteroides_ovatus_@contig_1_segment0_4354_,BFG-454_Bacteroides_vulgatus_@contig_1_segment0_2397_
BFG-404_Bacteroides_fragilis_@contig_1_segment1_pilon_978_	BFG-404_Bacteroides_fragilis_@contig_1_segment1_pilon_978_,BFG-411_Bacteroides_fragilis_@contig_6_segment0_783_,BFG-596_Bacteroides_fragilis_@contig_1_segment0_677_,BFG-479_Bacteroides_fragilis_@contig_1_segment0_pilon_620_,BFG-406_Bacteroides_fragilis_@contig_3_segment0_pilon_595_,BFG-485_Bacteroides_fragilis_@contig_2_segment0_600_,BFG-482_Bacteroides_fragilis_@contig_1_segment0_620_
BFG-393_Bacteroides_thetaiotaomicron_@contig_2_segment0_3740_	BFG-393_Bacteroides_thetaiotaomicron_@contig_2_segment0_3740_,BFG-281_Bacteroides_ovatus_@contig_1_segment0_3737_,BFG-144_Bacteroides_thetaiotaomicron_@contig_5_segment0_pilon_1510_
BFG-592_Parabacteroides_distasonis_@contig_1_segment0_pilon_3451_	BFG-592_Parabacteroides_distasonis_@contig_1_segment0_pilon_3451_
BFG-143_Bacteroides_faecis_@contig_1_segment0_pilon_506_	BFG-143_Bacteroides_faecis_@contig_1_segment0_pilon_506_,BFG-132_Bacteroides_faecis_@contig_1_segment0_pilon_507_,BFG-136_Bacteroides_faecis_@contig_1_segment0_930_
BFG-504_Bacteroides_fragilis_@contig_1_segment0_581_	BFG-504_Bacteroides_fragilis_@contig_1_segment0_581_,BFG-509_Bacteroides_fragilis_@contig_1_segment0_1611_,BFG-525_Bacteroides_fragilis_@contig_4_segment0_pilon_579_
BFG-577_Bacteroides_thetaiotaomicron_@contig_2_segment1_1926_	BFG-577_Bacteroides_thetaiotaomicron_@contig_2_segment1_1926_,BFG-493_Bacteroides_faecis_@contig_1_segment0_3336_,BFG-483_Bacteroides_fragilis_@contig_8_segment2_pilon_151_,BFG-483_Bacteroides_fragilis_@contig_2_segment0_pilon_6_,BFG-85_Bacteroides_fragilis_@contig_1_segment0_pilon_2528_,BFG-598_Bacteroides_vulgatus_@contig_4_segment0_1757_,BFG-45_Bacteroides_fragilis_@contig_1_segment0_pilon_588…
BFG-577_Bacteroides_thetaiotaomicron_@contig_2_segment1_1932_	BFG-577_Bacteroides_thetaiotaomicron_@contig_2_segment1_1932_,BFG-493_Bacteroides_faecis_@contig_1_segment0_3342_,BFG-129_Bacteroides_thetaiotaomicron_@contig_2_segment0_pilon_2595_,BFG-112_Bacteroides_thetaiotaomicron_@contig_1_segment0_pilon_2591_
BFG-157_Parabacteroides_distasonis_@contig_1_segment0_319_	BFG-157_Parabacteroides_distasonis_@contig_1_segment0_319_,BFG-149_Parabacteroides_distasonis_@contig_1_segment0_pilon_1848_
BFG-575_Bacteroides_thetaiotaomicron_@contig_1_segment0_498_	BFG-575_Bacteroides_thetaiotaomicron_@contig_1_segment0_498_,BFG-551_Bacteroides_ovatus_@contig_2_segment0_3359_,BFG-366_Bacteroides_uniformis_@contig_1_segment0_pilon_324_
BFG-551_Bacteroides_ovatus_@contig_2_segment0_2941_	BFG-551_Bacteroides_ovatus_@contig_2_segment0_2941_,BFG-637_Bacteroides_fragilis_@contig_1_segment0_284_,BFG-638_Bacteroides_ovatus_@contig_1_segment0_284_
BFG-552_Bacteroides_vulgatus_@contig_1_segment0_4005_	BFG-552_Bacteroides_vulgatus_@contig_1_segment0_4005_,BFG-454_Bacteroides_vulgatus_@contig_1_segment0_2803_,BFG-289_Bacteroides_vulgatus_@contig_1_segment0_pilon_4085_,Bacteroides_vulgatus_@VIC01_1_2877_,BFG-590_Bacteroides_thetaiotaomicron_@contig_1_segment0_3565_
BFG-507_Bacteroides_thetaiotaomicron_@contig_2_segment0_2873_	BFG-507_Bacteroides_thetaiotaomicron_@contig_2_segment0_2873_,BFG-228_Bacteroides_thetaiotaomicron_@contig_8_segment0_94_,BFG-145_Bacteroides_thetaiotaomicron_@contig_11_segment0_pilon_95_,BFG-597_Bacteroides_thetaiotaomicron_@contig_1_segment0_1875_
BFG-474_Bacteroides_caccae_@contig_1_segment0_3880__3882#merged	BFG-474_Bacteroides_caccae_@contig_1_segment0_3880__3882#merged,Bacteroides_fragilis_@YCH46_1_2883__2885#merged,BFG-614_Bacteroides_thetaiotaomicron_@contig_1_segment0_515__517#merged,BFG-144_Bacteroides_thetaiotaomicron_@contig_5_segment0_pilon_1792__1794#merged
BFG-622_Bacteroides_salyersiae_@contig_3_segment0_1884_	BFG-622_Bacteroides_salyersiae_@contig_3_segment0_1884_,Bacteroides_ovatus_@FDAARGOS_733_1_841_
BFG-601_Bacteroides_thetaiotaomicron_@contig_2_segment0_2933_	BFG-601_Bacteroides_thetaiotaomicron_@contig_2_segment0_2933_,BFG-614_Bacteroides_thetaiotaomicron_@contig_2_segment0_4137_,BFG-600_Bacteroides_thetaiotaomicron_@contig_2_segment0_2927_,BFG-265_Bacteroides_thetaiotaomicron_@contig_1_segment0_4663_,BFG-393_Bacteroides_thetaiotaomicron_@contig_2_segment0_4994_,BFG-491_Bacteroides_faecis_@contig_1_segment0_5032_,BFG-136_Bacteroides_faecis_@contig_1_…
BFG-195_Bacteroides_vulgatus_@contig_6_segment0_pilon_20_	BFG-195_Bacteroides_vulgatus_@contig_6_segment0_pilon_20_
BFG-157_Parabacteroides_distasonis_@contig_1_segment0_4420_	BFG-157_Parabacteroides_distasonis_@contig_1_segment0_4420_,BFG-149_Parabacteroides_distasonis_@contig_1_segment0_pilon_4412_,BFG-123_Bacteroides_thetaiotaomicron_@contig_1_segment0_pilon_2181_
BFG-162_Parabacteroides_distasonis_@contig_1_segment0_2139_	BFG-162_Parabacteroides_distasonis_@contig_1_segment0_2139_,BFG-161_Parabacteroides_distasonis_@contig_1_segment0_202_,BFG-549_Parabacteroides_distasonis_@contig_2_segment0_228_,Parabacteroides_distasonis_@FDAARGOS_759_1_141_,BFG-333_Bacteroides_thetaiotaomicron_@contig_8_segment0_323_,BFG-314_Parabacteroides_distasonis_@contig_1_segment0_pilon_2049_,Bacteroides_vulgatus_@ATCC8482_1_1626_,BFG-391…
BFG-337_Parabacteroides_distasonis_@contig_3_segment0_2189_	BFG-337_Parabacteroides_distasonis_@contig_3_segment0_2189_,Bacteroides_ovatus_@FDAARGOS_733_1_1755_,BFG-505_Bacteroides_thetaiotaomicron_@contig_1_segment0_3194_,BFG-330_Bacteroides_caccae_@contig_1_segment0_pilon_222_,BFG-377_Bacteroides_uniformis_@contig_1_segment0_2847_,BFG-281_Bacteroides_ovatus_@contig_1_segment0_21_,BFG-335_Bacteroides_caccae_@contig_1_segment0_224_,BFG-371_Bacteroides_cel…
BFG-382_Bacteroides_stercoris_@contig_1_segment0_pilon_2135_	BFG-382_Bacteroides_stercoris_@contig_1_segment0_pilon_2135_
BFG-636_Bacteroides_ovatus_@contig_5_segment0_pilon_2655_	BFG-636_Bacteroides_ovatus_@contig_5_segment0_pilon_2655_,Bacteroides_ovatus_@3725D1iv_1_1036_,BFG-111_Bacteroides_ovatus_@contig_3_segment0_pilon_3387_,BFG-553_Bacteroides_ovatus_@contig_1_segment0_4022_,BFG-177_Bacteroides_ovatus_@contig_1_segment0_3381_,BFG-165_Bacteroides_ovatus_@contig_2_segment0_3222_,BFG-126_Bacteroides_ovatus_@contig_1_segment0_3323_,BFG-183_Bacteroides_ovatus_@contig_1_s…
BFG-631_Bacteroides_vulgatus_@contig_2_segment0_pilon_4440_	BFG-631_Bacteroides_vulgatus_@contig_2_segment0_pilon_4440_
BFG-71_Bacteroides_fragilis_@contig_1_segment0_pilon_2556_	BFG-71_Bacteroides_fragilis_@contig_1_segment0_pilon_2556_,BFG-642_Bacteroides_fragilis_@contig_1_segment0_2528_,Bacteroides_caccae_@ATCC43185_1_2111_
BFG-270_Bacteroides_thetaiotaomicron_@contig_1_segment0_pilon_136_	BFG-270_Bacteroides_thetaiotaomicron_@contig_1_segment0_pilon_136_,BFG-454_Bacteroides_vulgatus_@contig_1_segment0_3678_
BFG-622_Bacteroides_salyersiae_@contig_3_segment0_1864_	BFG-622_Bacteroides_salyersiae_@contig_3_segment0_1864_
BFG-285_Bacteroides_vulgatus_@contig_1_segment0_366_	BFG-285_Bacteroides_vulgatus_@contig_1_segment0_366_
BFG-492_Bacteroides_fragilis_@contig_1_segment0_2770_	BFG-492_Bacteroides_fragilis_@contig_1_segment0_2770_,BFG-30_Bacteroides_fragilis_@contig_2_segment0_pilon_2950_,BFG-3_Bacteroides_fragilis_@contig_1_segment0_pilon_2876_,BFG-418_Bacteroides_fragilis_@contig_1_segment0_3119_,BFG-481_Bacteroides_fragilis_@contig_1_segment0_2985_,BFG-311_Bacteroides_fragilis_@contig_4_segment0_2721_,BFG-312_Bacteroides_fragilis_@contig_1_segment0_2948_,Bacteroides_…
BFG-627_Bacteroides_ovatus_@contig_1_segment0_pilon_5410_	BFG-627_Bacteroides_ovatus_@contig_1_segment0_pilon_5410_
BFG-539_Bacteroides_fragilis_@contig_1_segment0_1179_	BFG-539_Bacteroides_fragilis_@contig_1_segment0_1179_,BFG-370_Bacteroides_thetaiotaomicron_@contig_1_segment0_pilon_970_,BFG-530_Bacteroides_fragilis_@contig_1_segment0_863_,BFG-449_Bacteroides_thetaiotaomicron_@contig_1_segment0_4057_,BFG-585_Bacteroides_thetaiotaomicron_@contig_1_segment0_3842__3843#merged,BFG-146_Bacteroides_thetaiotaomicron_@contig_1_segment0_pilon_148__149#merged,BFG-615_Bac…
BFG-634_Bacteroides_fragilis_@contig_7_segment0_pilon_2289_	BFG-634_Bacteroides_fragilis_@contig_7_segment0_pilon_2289_,BFG-312_Bacteroides_fragilis_@contig_1_segment0_4400_,BFG-23_Bacteroides_fragilis_@contig_2_segment0_pilon_3228_
BFG-337_Parabacteroides_distasonis_@contig_2_segment0_1931_	BFG-337_Parabacteroides_distasonis_@contig_2_segment0_1931_,BFG-627_Bacteroides_ovatus_@contig_1_segment0_pilon_294_,BFG-598_Bacteroides_vulgatus_@contig_4_segment0_730_,BFG-549_Parabacteroides_distasonis_@contig_2_segment0_2210_,BFG-343_Parabacteroides_distasonis_@contig_1_segment0_pilon_1937_,BFG-215_Parabacteroides_distasonis_@contig_1_segment0_3772_,BFG-497_Bacteroides_uniformis_@contig_18_se…
BFG-238_Parabacteroides_distasonis_@000002F.000001F.000000F_chr_550_	BFG-238_Parabacteroides_distasonis_@000002F.000001F.000000F_chr_550_
BFG-473_Bacteroides_thetaiotaomicron_@contig_3_segment0_971_	BFG-473_Bacteroides_thetaiotaomicron_@contig_3_segment0_971_,BFG-170_Bacteroides_thetaiotaomicron_@contig_1_segment0_pilon_2231_,BFG-130_Bacteroides_thetaiotaomicron_@contig_1_segment0_pilon_2412_
BFG-162_Parabacteroides_distasonis_@contig_2_segment0_32_	BFG-162_Parabacteroides_distasonis_@contig_2_segment0_32_,Bacteroides_uniformis_@NBRC113350_3_114_,BFG-550_Parabacteroides_merdae_@contig_4_segment0_66_,BFG-415_Bacteroides_vulgatus_@contig_1_segment0_pilon_188_,BFG-294_Bacteroides_vulgatus_@contig_14_segment0_pilon_15_,BFG-308_Parabacteroides_distasonis_@contig_2_segment0_131_,BFG-424_Bacteroides_ovatus_@contig_4_segment0_76_,BFG-351_Bacteroides…
BFG-636_Bacteroides_ovatus_@contig_16_segment0_pilon_81_	BFG-636_Bacteroides_ovatus_@contig_16_segment0_pilon_81_,Bacteroides_ovatus_@3725D1iv_2_89_
BFG-61_Bacteroides_fragilis_@contig_3_segment0_2596_	BFG-61_Bacteroides_fragilis_@contig_3_segment0_2596_,BFG-351_Bacteroides_faecis_@contig_1_segment0_pilon_2869_,BFG-9_Bacteroides_fragilis_@contig_1_segment0_pilon_2556_,Bacteroides_fragilis_@FDAARGOS_763_1_1018_,BFG-495_Bacteroides_thetaiotaomicron_@contig_4_segment0_155_,BFG-488_Bacteroides_fragilis_@contig_1_segment0_3141_,BFG-58_Bacteroides_fragilis_@contig_2_segment0_pilon_2611_,BFG-367_Bacte…
BFG-241_Parabacteroides_goldsteinii_@000000F_chr_167__168#merged	BFG-241_Parabacteroides_goldsteinii_@000000F_chr_167__168#merged,Bacteroides_vulgatus_@VIC01_1_2932_,BFG-590_Bacteroides_thetaiotaomicron_@contig_1_segment0_3506_,BFG-289_Bacteroides_vulgatus_@contig_1_segment0_pilon_4024_,BFG-277_Bacteroides_fragilis_@contig_3_segment0_764_
BFG-495_Bacteroides_thetaiotaomicron_@contig_4_segment0_4900__4901#merged	BFG-495_Bacteroides_thetaiotaomicron_@contig_4_segment0_4900__4901#merged,Bacteroides_ovatus_@3725D1iv_1_308_,BFG-595_Bacteroides_thetaiotaomicron_@contig_1_segment0_3712_,BFG-333_Bacteroides_thetaiotaomicron_@contig_8_segment0_1469_,BFG-129_Bacteroides_thetaiotaomicron_@contig_2_segment0_pilon_3573_,BFG-186_Bacteroides_cellulosilyticus_@contig_1_segment0_pilon_2688_,BFG-446_Bacteroides_thetaiota…
BFG-530_Bacteroides_fragilis_@contig_1_segment0_3473_	BFG-530_Bacteroides_fragilis_@contig_1_segment0_3473_,BFG-368_Bacteroides_thetaiotaomicron_@contig_2_segment0_2625_
BFG-58_Bacteroides_fragilis_@contig_2_segment0_pilon_3630_	BFG-58_Bacteroides_fragilis_@contig_2_segment0_pilon_3630_
BFG-49_Bacteroides_fragilis_@contig_1_segment0_pilon_3508_	BFG-49_Bacteroides_fragilis_@contig_1_segment0_pilon_3508_,BFG-446_Bacteroides_thetaiotaomicron_@contig_1_segment0_4213_,BFG-264_Bacteroides_thetaiotaomicron_@contig_1_segment0_3438_,BFG-614_Bacteroides_thetaiotaomicron_@contig_12_segment0_30_,BFG-588_Bacteroides_thetaiotaomicron_@contig_3_segment0_1415_,BFG-399_Bacteroides_vulgatus_@contig_4_segment0_29_,BFG-590_Bacteroides_thetaiotaomicron_@con…
BFG-577_Bacteroides_thetaiotaomicron_@contig_1_segment0_1456_	BFG-577_Bacteroides_thetaiotaomicron_@contig_1_segment0_1456_
BFG-281_Bacteroides_ovatus_@contig_1_segment0_2242_	BFG-281_Bacteroides_ovatus_@contig_1_segment0_2242_,BFG-589_Bacteroides_fragilis_@contig_2_segment1_pilon_42_,BFG-589_Bacteroides_fragilis_@contig_1_segment0_pilon_2235_
BFG-372_Bacteroides_ovatus_@contig_1_segment0_pilon_2479_	BFG-372_Bacteroides_ovatus_@contig_1_segment0_pilon_2479_
BFG-632_Bacteroides_ovatus_@contig_2_segment0_655_	BFG-632_Bacteroides_ovatus_@contig_2_segment0_655_
BFG-112_Bacteroides_thetaiotaomicron_@contig_1_segment0_pilon_2992_	BFG-112_Bacteroides_thetaiotaomicron_@contig_1_segment0_pilon_2992_,BFG-129_Bacteroides_thetaiotaomicron_@contig_2_segment0_pilon_2994_,BFG-380_Bacteroides_thetaiotaomicron_@contig_2_segment0_pilon_2910_
Bacteroides_vulgatus_@VIC01_1_4150_	Bacteroides_vulgatus_@VIC01_1_4150_
BFG-591_Bacteroides_fragilis_@contig_1_segment0_pilon_3418_	BFG-591_Bacteroides_fragilis_@contig_1_segment0_pilon_3418_,BFG-26_Bacteroides_fragilis_@contig_1_segment0_2793_,BFG-126_Bacteroides_ovatus_@contig_1_segment0_3602_,BFG-371_Bacteroides_cellulosilyticus_@contig_1_segment0_4239_
BFG-380_Bacteroides_thetaiotaomicron_@contig_2_segment0_pilon_2679__2680#merged	BFG-380_Bacteroides_thetaiotaomicron_@contig_2_segment0_pilon_2679__2680#merged,Bacteroides_faecis_@MAJ27_26_55__56#merged,BFG-132_Bacteroides_faecis_@contig_1_segment0_pilon_353__354#merged,BFG-170_Bacteroides_thetaiotaomicron_@contig_1_segment0_pilon_3818__3819#merged,BFG-467_Bacteroides_faecis_@contig_1_segment0_5472__5473#merged,BFG-624_Bacteroides_faecis_@contig_1_segment0_4526__4527#merged,…
BFG-463_Bacteroides_fragilis_@contig_1_segment0_799_	BFG-463_Bacteroides_fragilis_@contig_1_segment0_799_,BFG-508_Bacteroides_fragilis_@contig_2_segment0_759_,BFG-457_Bacteroides_fragilis_@contig_1_segment0_797_
BFG-554_Bacteroides_faecis_@contig_1_segment0_193_	BFG-554_Bacteroides_faecis_@contig_1_segment0_193_,Bacteroides_faecis_@MAJ27_53_31_,BFG-491_Bacteroides_faecis_@contig_1_segment0_192_,BFG-147_Bacteroides_faecis_@contig_1_segment0_pilon_181_,BFG-351_Bacteroides_faecis_@contig_1_segment0_pilon_143_,BFG-477_Bacteroides_faecis_@contig_1_segment0_183_,BFG-132_Bacteroides_faecis_@contig_1_segment0_pilon_182_,BFG-353_Bacteroides_faecis_@contig_3_segme…
BFG-616_Bacteroides_fragilis_@contig_1_segment0_2616_	BFG-616_Bacteroides_fragilis_@contig_1_segment0_2616_,Bacteroides_fragilis_@DCMOUH0017B_1_2748_,BFG-300_Bacteroides_fragilis_@contig_1_segment0_2590_,BFG-615_Bacteroides_fragilis_@contig_1_segment0_pilon_2609_,BFG-641_Bacteroides_fragilis_@contig_1_segment0_2675_
BFG-606_Bacteroides_ovatus_@contig_1_segment0_2149_	BFG-606_Bacteroides_ovatus_@contig_1_segment0_2149_,BFG-60_Bacteroides_fragilis_@contig_1_segment0_pilon_3008_,BFG-492_Bacteroides_fragilis_@contig_1_segment0_2887_,BFG-452_Bacteroides_fragilis_@contig_3_segment0_pilon_3028_,BFG-450_Bacteroides_fragilis_@contig_1_segment0_1144_,BFG-2_Bacteroides_fragilis_@contig_1_segment0_pilon_2948_,BFG-492_Bacteroides_fragilis_@contig_1_segment0_2790_,BFG-450_…
BFG-597_Bacteroides_thetaiotaomicron_@contig_2_segment0_410__411#merged	BFG-597_Bacteroides_thetaiotaomicron_@contig_2_segment0_410__411#merged
BFG-592_Parabacteroides_distasonis_@contig_1_segment0_pilon_1536__1537#merged	BFG-592_Parabacteroides_distasonis_@contig_1_segment0_pilon_1536__1537#merged
BFG-556_Bacteroides_uniformis_@contig_3_segment0_76_	BFG-556_Bacteroides_uniformis_@contig_3_segment0_76_
BFG-350_Bacteroides_thetaiotaomicron_@contig_1_segment0_2787_	BFG-350_Bacteroides_thetaiotaomicron_@contig_1_segment0_2787_
BFG-366_Bacteroides_uniformis_@contig_1_segment0_pilon_340_	BFG-366_Bacteroides_uniformis_@contig_1_segment0_pilon_340_
BFG-467_Bacteroides_faecis_@contig_1_segment0_190_	BFG-467_Bacteroides_faecis_@contig_1_segment0_190_
BFG-591_Bacteroides_fragilis_@contig_1_segment0_pilon_3410_	BFG-591_Bacteroides_fragilis_@contig_1_segment0_pilon_3410_,BFG-126_Bacteroides_ovatus_@contig_1_segment0_3594_,BFG-530_Bacteroides_fragilis_@contig_1_segment0_3465_,BFG-371_Bacteroides_cellulosilyticus_@contig_1_segment0_4247_,BFG-26_Bacteroides_fragilis_@contig_1_segment0_2801_
BFG-276_Bacteroides_ovatus_@contig_1_segment0_3297_	BFG-276_Bacteroides_ovatus_@contig_1_segment0_3297_
Bacteroides_ovatus_@ATCC8483_1_2458_	Bacteroides_ovatus_@ATCC8483_1_2458_,Bacteroides_ovatus_@V975_1_268_
BFG-276_Bacteroides_ovatus_@contig_6_segment0_2_	BFG-276_Bacteroides_ovatus_@contig_6_segment0_2_,Bacteroides_ovatus_@FDAARGOS_733_1_1713_,BFG-330_Bacteroides_caccae_@contig_1_segment0_pilon_264_,BFG-575_Bacteroides_thetaiotaomicron_@contig_1_segment0_4021_,BFG-281_Bacteroides_ovatus_@contig_1_segment0_5591_,BFG-335_Bacteroides_caccae_@contig_1_segment0_266_,BFG-371_Bacteroides_cellulosilyticus_@contig_1_segment0_2640_,BFG-121_Bacteroides_sterc…
BFG-597_Bacteroides_thetaiotaomicron_@contig_1_segment0_1186_	BFG-597_Bacteroides_thetaiotaomicron_@contig_1_segment0_1186_
BFG-312_Bacteroides_fragilis_@contig_1_segment0_1719_	BFG-312_Bacteroides_fragilis_@contig_1_segment0_1719_,Bacteroides_fragilis_@Q1F2_1_508_,BFG-595_Bacteroides_thetaiotaomicron_@contig_1_segment0_827_,BFG-406_Bacteroides_fragilis_@contig_3_segment0_pilon_2996_,BFG-46_Bacteroides_fragilis_@contig_1_segment0_4395_,BFG-74_Bacteroides_fragilis_@contig_1_segment0_pilon_478_,BFG-57_Bacteroides_fragilis_@contig_1_segment0_pilon_481_,BFG-79_Bacteroides_fr…
BFG-516_Bacteroides_fragilis_@contig_3_segment0_pilon_567_	BFG-516_Bacteroides_fragilis_@contig_3_segment0_pilon_567_,BFG-139_Bacteroides_ovatus_@contig_1_segment0_3545_,BFG-111_Bacteroides_ovatus_@contig_3_segment0_pilon_1862_,BFG-548_Bacteroides_vulgatus_@contig_2_segment0_2049_,BFG-107_Bacteroides_ovatus_@tig2024.397.1.43.2j4F_chr_64_,BFG-626_Bacteroides_vulgatus_@contig_1_segment0_pilon_896_,BFG-179_Bacteroides_ovatus_@contig_1_segment0_3862_,BFG-208…
BFG-471_Bacteroides_uniformis_@contig_1_segment0_172_	BFG-471_Bacteroides_uniformis_@contig_1_segment0_172_
BFG-505_Bacteroides_thetaiotaomicron_@contig_1_segment0_3236_	BFG-505_Bacteroides_thetaiotaomicron_@contig_1_segment0_3236_
BFG-542_Bacteroides_fragilis_@contig_2_segment0_pilon_625_	BFG-542_Bacteroides_fragilis_@contig_2_segment0_pilon_625_
BFG-63_Bacteroides_fragilis_@contig_2_segment0_1740_	BFG-63_Bacteroides_fragilis_@contig_2_segment0_1740_,BFG-310_Bacteroides_fragilis_@contig_1_segment0_1757_,BFG-426_Parabacteroides_distasonis_@contig_1_segment0_2263_,BFG-314_Parabacteroides_distasonis_@contig_1_segment0_pilon_1992_
BFG-622_Bacteroides_salyersiae_@contig_3_segment0_2074_	BFG-622_Bacteroides_salyersiae_@contig_3_segment0_2074_
BFG-366_Bacteroides_uniformis_@contig_1_segment0_pilon_3055_	BFG-366_Bacteroides_uniformis_@contig_1_segment0_pilon_3055_
BFG-150_Parabacteroides_distasonis_@contig_3_segment0_5_	BFG-150_Parabacteroides_distasonis_@contig_3_segment0_5_,BFG-381_Bacteroides_fragilis_@contig_9_segment0_1_,BFG-548_Bacteroides_vulgatus_@contig_9_segment0_4_,BFG-399_Bacteroides_vulgatus_@contig_15_segment0_3_,BFG-570_Bacteroides_uniformis_@contig_14_segment0_4_,BFG-613_Bacteroides_vulgatus_@contig_10_segment0_4_,BFG-58_Bacteroides_fragilis_@contig_4_segment0_pilon_4_
BFG-516_Bacteroides_fragilis_@contig_3_segment0_pilon_1835_	BFG-516_Bacteroides_fragilis_@contig_3_segment0_pilon_1835_,BFG-480_Bacteroides_fragilis_@contig_1_segment0_pilon_1724_
Bacteroides_fragilis_@DCMOUH0017B_1_3852_	Bacteroides_fragilis_@DCMOUH0017B_1_3852_,BFG-630_Bacteroides_fragilis_@contig_1_segment0_pilon_4152_,BFG-65_Bacteroides_fragilis_@contig_1_segment0_3248_,BFG-628_Bacteroides_fragilis_@contig_6_segment0_pilon_1667_,BFG-277_Bacteroides_fragilis_@contig_3_segment0_704_,BFG-574_Parabacteroides_distasonis_@contig_1_segment0_3639_,BFG-574_Parabacteroides_distasonis_@contig_1_segment0_3431_,BFG-574_Par…
BFG-108_Bacteroides_faecis_@000000F.000001F_chr_4601_	BFG-108_Bacteroides_faecis_@000000F.000001F_chr_4601_,BFG-109_Bacteroides_thetaiotaomicron_@contig_1_segment0_pilon_1383_,BFG-436_Bacteroides_vulgatus_@contig_10_segment0_14_,BFG-426_Parabacteroides_distasonis_@contig_1_segment0_2795_,BFG-588_Bacteroides_thetaiotaomicron_@contig_3_segment0_589_,BFG-130_Bacteroides_thetaiotaomicron_@contig_1_segment0_pilon_450_,BFG-118_Bacteroides_faecis_@contig_2…
Bacteroides_salyersiae_@WAL10018_2_235_	Bacteroides_salyersiae_@WAL10018_2_235_
BFG-575_Bacteroides_thetaiotaomicron_@contig_1_segment0_3255_	BFG-575_Bacteroides_thetaiotaomicron_@contig_1_segment0_3255_
Bacteroides_uniformis_@NBRC113350_1_1274_	Bacteroides_uniformis_@NBRC113350_1_1274_,Bacteroides_faecis_@MAJ27_31_5_
BFG-500_Bacteroides_fragilis_@contig_1_segment0_1731_	BFG-500_Bacteroides_fragilis_@contig_1_segment0_1731_,Bacteroides_fragilis_@DCMOUH0067B_1_1710_,BFG-483_Bacteroides_fragilis_@contig_8_segment2_pilon_76_,BFG-499_Bacteroides_fragilis_@contig_2_segment0_1591_,BFG-531_Bacteroides_fragilis_@contig_3_segment0_1933_
BFG-624_Bacteroides_faecis_@contig_1_segment0_891_	BFG-624_Bacteroides_faecis_@contig_1_segment0_891_,BFG-147_Bacteroides_faecis_@contig_1_segment0_pilon_1165_,BFG-351_Bacteroides_faecis_@contig_1_segment0_pilon_495_,BFG-281_Bacteroides_ovatus_@contig_1_segment0_3881_,BFG-338_Bacteroides_ovatus_@contig_1_segment0_pilon_1609_,BFG-254_Bacteroides_caccae_@contig_1_segment0_720_,BFG-623_Bacteroides_ovatus_@contig_1_segment0_pilon_4533_,BFG-136_Bacter…
BFG-304_Bacteroides_ovatus_@contig_2_segment0_2154_	BFG-304_Bacteroides_ovatus_@contig_2_segment0_2154_,BFG-299_Bacteroides_ovatus_@contig_1_segment0_pilon_2043_
