# Supplementary material for: Roving methyltransferases generate a mosaic epigenetic landscape and influence evolution in Bacteroides fragilis group
Source: Nat Commun. 2023 Jul 10;14:4082. doi: 10.1038/s41467-023-39892-6 (PMC10333322; doi:10.1038/s41467-023-39892-6)
Supplement: Supplementary file 5 — Supplementary Dataset 1,2,4-14 [file 41467_2023_39892_MOESM5_ESM.zip › Tisza_Supplemental_Data_Files/Supplementary_Data_1.tsv]

##Statistics of Nanopore assemblies of BFG isolates in this study. The length of the longest contig from Flye4 assemblies is shown for each isolate along with coverage of that contig.
iso_info	seq_name	length	cov.	circ.	repeat	mult.	graph_path	TOT_CONTIGS	LIN_CONTIGS	CIRC_CONTIGS	Genus	Species
R06_BFG-269_barcode01	contig_4	2727965	140	N	N	1	4	12	8	4	Bacteroides	thetaiotaomicron
R01_BFG-334_barcode04	contig_1	3143945	214	N	N	1	1	9	8	1	Bacteroides	ovatus
R23_BFG-574_barcode02	contig_1	5293247	265	Y	N	1	1	3	0	3	Parabacteroides	distasonis
R08R13_BFG-529_barcode0904	contig_1	6840590	129	Y	N	1	1	8	2	6	Bacteroides	thetaiotaomicron
R36_BFG-451_barcode02	contig_1	5237144	144	Y	N	1	1	3	0	3	Parabacteroides	distasonis
R35_BFG-377_barcode04	contig_1	4895832	293	Y	N	1	1	11	4	7	Bacteroides	uniformis
R05_BFG-314_barcode04	contig_1	4821789	286	Y	N	1	1	5	0	5	Parabacteroides	distasonis
R23_BFG-590_barcode12	contig_1	6786568	39	Y	N	1	1	5	1	4	Bacteroides	thetaiotaomicron
R33_BFG-193_barcode07	contig_1	6210778	93	Y	N	1	1	6	5	1	Bacteroides	ovatus
R16_BFG-119_barcode05	contig_1	6240087	102	Y	N	1	1	5	2	3	Bacteroides	thetaiotaomicron
R29_BFG-262_barcode06	contig_2	6195184	215	N	N	1	2	6	3	3	Bacteroides	ovatus
R07R10R13_BFG-490_barcode1010	contig_1	6695511	141	Y	N	1	1	9	2	7	Bacteroides	thetaiotaomicron
R11_BFG-110_barcode02	contig_1	5651108	73	Y	N	1	1	7	5	2	Bacteroides	faecis
R19_BFG-45_barcode01	contig_1	5573443	219	Y	N	1	1	6	2	4	Bacteroides	fragilis
R03_BFG-532_barcode02	contig_1	5020060	185	Y	N	1	1	11	8	3	Bacteroides	fragilis
R05_BFG-376_barcode11	contig_6	2821807	475	N	N	1	6	9	6	3	Bacteroides	uniformis
R30_BFG-637_barcode10	contig_1	6718869	88	N	N	1	8,-4,1,4,-8	8	5	3	Bacteroides	fragilis
R12_BFG-265_barcode06	contig_1	6161800	160	N	N	1	-2,1,-2	8	8	0	Bacteroides	thetaiotaomicron
R14_BFG-499_barcode04	contig_2	5185799	204	Y	N	1	2	6	3	3	Bacteroides	fragilis
R22_BFG-549_barcode04	contig_2	5525851	268	Y	N	1	2	2	1	1	Parabacteroides	distasonis
R26_BFG-477_barcode07	contig_1	5863068	127	Y	N	1	1	7	5	2	Bacteroides	faecis
R41_BFG-530_barcode08	contig_1	5253652	159	Y	N	1	1	4	2	2	Bacteroides	fragilis
R04R06_BFG-440_barcode0312	contig_1	5558593	134	Y	N	1	1	4	2	2	Bacteroides	salyersiae
R05_BFG-569_barcode08	contig_2	5055582	183	Y	N	1	2	5	0	5	Bacteroides	fragilis
R08_BFG-520_barcode05	contig_5	5252873	164	Y	N	1	5	7	2	5	Bacteroides	fragilis
R22_BFG-571_barcode11	contig_5	5476988	145	Y	N	1	5	16	11	5	Bacteroides	fragilis
R36_BFG-558_barcode07	contig_9	5262120	105	N	N	1	-5,9,5,-4,-2,6,-3,-2,8,-4,-2,7,-3,-2	8	4	4	Bacteroides	fragilis
R01R02R14_BFG-333_barcode0708	contig_8	3725658	78	N	N	1	8	14	10	4	Bacteroides	thetaiotaomicron
R26_BFG-228_barcode03	contig_1	3175719	32	N	N	1	1,-5	8	7	1	Bacteroides	thetaiotaomicron
R40_BFG-457_barcode02	contig_1	5433941	28	N	N	1	*,1,*	3	2	1	Bacteroides	fragilis
R25_BFG-183_barcode04	contig_1	6659450	114	Y	N	1	1	4	1	3	Bacteroides	ovatus
R30_BFG-182_barcode06	contig_1	6328497	302	N	N	1	-2,1,2	6	3	3	Bacteroides	thetaiotaomicron
R36_BFG-452_barcode03	contig_3	5388347	68	Y	N	1	3	6	3	3	Bacteroides	fragilis
R22_BFG-552_barcode07	contig_1	5206914	305	Y	N	1	1	14	10	4	Bacteroides	vulgatus
R14_BFG-492_barcode02	contig_1	5186573	253	Y	N	1	1	2	0	2	Bacteroides	fragilis
R38_BFG-60_barcode01	contig_1	5416649	160	Y	N	1	1	4	0	4	Bacteroides	fragilis
R01_BFG-639_barcode08	contig_1	4181273	25	N	N	1	5,1,-5	8	5	3	Bacteroides	thetaiotaomicron
R20_BFG-406_barcode07	contig_3	5089131	158	Y	N	1	3	6	3	3	Bacteroides	fragilis
R18_BFG-337_barcode07	contig_3	2941146	430	N	N	1	-1,3,-1	6	2	4	Parabacteroides	distasonis
R14_BFG-467_barcode10	contig_1	6808007	166	Y	N	1	1	6	0	6	Bacteroides	faecis
R26_BFG-319_barcode05	contig_1	6773027	239	Y	N	1	1	3	2	1	Bacteroides	ovatus
R11_BFG-142_barcode07	contig_1	6076753	178	N	N	1	1	7	3	4	Bacteroides	thetaiotaomicron
R24_BFG-14_barcode04	contig_1	5235545	109	Y	N	1	1	2	1	1	Bacteroides	fragilis
R15_BFG-634_barcode10	contig_7	5045944	205	N	N	1	7,1,12,-3,-2,6,-3,-1,-1,-2,-4	4	4	0	Bacteroides	fragilis
R25_BFG-185_barcode06	contig_2	5015393	189	N	N	1	2	5	4	1	Bacteroides	ovatus
R26_BFG-597_barcode12	contig_1	3111924	52	N	N	1	-6,5,-7,-5,1,4	12	8	4	Bacteroides	thetaiotaomicron
R16_BFG-65_barcode01	contig_1	5474137	160	Y	N	1	1	7	3	4	Bacteroides	fragilis
R16_BFG-148_barcode12	contig_1	6292487	117	Y	N	1	1	4	3	1	Bacteroides	thetaiotaomicron
R06_BFG-514_barcode10	contig_1	6476598	184	Y	N	1	1	2	1	1	Bacteroides	ovatus
R14_BFG-504_barcode09	contig_1	5124209	300	Y	N	1	1	4	2	2	Bacteroides	fragilis
R15_BFG-511_barcode08	contig_5	6207127	42	Y	N	1	5	9	2	7	Bacteroides	thetaiotaomicron
R04_BFG-407_barcode02	contig_3	4124172	368	Y	N	1	3	7	2	5	Bacteroides	stercoris
R18_BFG-330_barcode06	contig_1	3604878	153	N	N	1	-5,-3,1,5	4	3	1	Bacteroides	caccae
R17_BFG-156_barcode03	contig_1	5566896	26	N	N	1	1	6	4	2	Bacteroides	ovatus
R08R13_BFG-513_barcode0303	contig_1	6418320	103	Y	N	1	1	4	0	4	Bacteroides	faecis
R07R10_BFG-343_barcode0707	contig_2	2946443	337	N	N	1	4,2,4	6	2	4	Parabacteroides	distasonis
R19_BFG-372_barcode11	contig_1	7174607	386	Y	N	1	1	2	1	1	Bacteroides	ovatus
R21_BFG-438_barcode04	contig_1	6295298	44	Y	N	1	1	4	2	2	Bacteroides	thetaiotaomicron
R33_BFG-18_barcode03	contig_1	5437623	159	Y	N	1	1	2	1	1	Bacteroides	fragilis
R39_BFG-478_barcode09	contig_1	6398332	83	Y	N	1	1	4	1	3	Bacteroides	thetaiotaomicron
R35_BFG-340_barcode01	contig_1	6681429	76	Y	N	1	1	3	1	2	Bacteroides	thetaiotaomicron
R23_BFG-582_barcode06	contig_1	5174930	199	N	N	1	2,4,1,-4,-2	5	2	3	Bacteroides	fragilis
R04_BFG-536_barcode01	contig_1	5609374	114	Y	N	1	1	4	0	4	Bacteroides	fragilis
R01_BFG-453_barcode09	contig_2	5811155	164	Y	N	1	2	13	9	4	Bacteroides	vulgatus
R05_BFG-313_barcode01	contig_6	4049663	242	N	N	1	-16,6,-16	14	11	3	Bacteroides	vulgatus
R03_BFG-6_barcode11	contig_3	5140000	254	Y	N	1	3	7	3	4	Bacteroides	fragilis
R30_BFG-27_barcode08	contig_1	3156985	185	N	N	1	1,7,-8	8	6	2	Bacteroides	fragilis
R40_BFG-416_barcode08	contig_2	3729234	23	N	N	1	2,*	3	3	0	Bacteroides	faecis
R35_BFG-448_barcode10	contig_2	5638082	99	N	N	1	*,-1,2,1,*	4	4	0	Bacteroides	fragilis
R14_BFG-500_barcode05	contig_1	4992724	368	Y	N	1	1	5	1	4	Bacteroides	fragilis
R39_BFG-384_barcode06	contig_1	5058017	107	Y	N	1	1	9	7	2	Bacteroides	vulgatus
R40_BFG-526_barcode09	contig_2	5582218	29	Y	N	1	2	6	0	6	Bacteroides	fragilis
R03R09_BFG-613_barcode1202	contig_1	5400977	798	Y	N	1	1	8	3	5	Bacteroides	vulgatus
R07R10_BFG-491_barcode1111	contig_1	6300637	96	N	N	1	1,-4,-4,-4,-4	6	5	1	Bacteroides	faecis
R04_BFG-424_barcode04	contig_1	3979732	301	N	N	1	3,1,3	5	2	3	Bacteroides	ovatus
R23_BFG-587_barcode09	contig_1	5414221	181	Y	N	1	1	7	3	4	Bacteroides	fragilis
R35_BFG-383_barcode08	contig_2	6152862	137	N	N	1	-1,2,1	7	4	3	Bacteroides	ovatus
R24_BFG-61_barcode08	contig_3	5221718	110	Y	N	1	3	7	5	2	Bacteroides	fragilis
R21_BFG-439_barcode05	contig_1	5566043	173	Y	N	1	1	3	1	2	Bacteroides	fragilis
R18_BFG-315_barcode04	contig_3	5061586	252	Y	N	1	3	4	1	3	Bacteroides	fragilis
R12_BFG-289_barcode11	contig_1	5127161	485	Y	N	1	1	7	6	1	Bacteroides	vulgatus
R25_BFG-187_barcode08	contig_1	6401128	181	Y	N	1	1	3	1	2	Bacteroides	thetaiotaomicron
R24_BFG-592_barcode02	contig_1	5159547	295	Y	N	1	1	4	1	3	Parabacteroides	distasonis
R24_BFG-13_barcode03	contig_1	5373251	117	Y	N	1	1	5	4	1	Bacteroides	fragilis
R11_BFG-139_barcode04	contig_1	7003722	307	Y	N	1	1	8	2	6	Bacteroides	ovatus
R40_BFG-525_barcode10	contig_4	5210964	27	Y	N	1	4	4	3	1	Bacteroides	fragilis
R15_BFG-506_barcode04	contig_1	5428280	118	Y	N	1	1	7	4	3	Bacteroides	fragilis
R40_BFG-516_barcode12	contig_3	5138357	33	Y	N	1	3	3	1	2	Bacteroides	fragilis
R24_BFG-89_barcode10	contig_1	5011244	98	Y	N	1	1	2	1	1	Bacteroides	fragilis
R23_BFG-573_barcode01	contig_2	4180973	76	N	N	1	-3,2,-3	9	5	4	Bacteroides	thetaiotaomicron
R35_BFG-354_barcode03	contig_1	6338228	66	Y	N	1	1	5	1	4	Bacteroides	thetaiotaomicron
R12_BFG-276_barcode09	contig_1	7163959	192	Y	N	1	1	9	5	4	Bacteroides	ovatus
R26_BFG-227_barcode02	contig_1	4740889	354	Y	N	1	1	3	0	3	Bacteroides	uniformis
R34_BFG-331_barcode09	contig_3	6508008	90	Y	N	1	3	7	3	4	Bacteroides	thetaiotaomicron
R02_BFG-161_barcode10	contig_2	3488160	198	N	N	1	2	4	2	2	Parabacteroides	distasonis
R18_BFG-328_barcode05	contig_3	5420823	204	Y	N	1	3	4	2	2	Bacteroides	salyersiae
R16_BFG-147_barcode11	contig_1	6100650	246	Y	N	1	1	6	1	5	Bacteroides	faecis
R29_BFG-311_barcode10	contig_2	3973692	49	N	N	1	2	9	8	1	Bacteroides	fragilis
R35_BFG-382_barcode07	contig_1	4141623	187	Y	N	1	1	7	2	5	Bacteroides	stercoris
R12_BFG-264_barcode05	contig_1	6538538	131	Y	N	1	1	4	0	4	Bacteroides	thetaiotaomicron
R37_BFG-7_barcode11	contig_1	5183802	254	Y	N	1	1	3	0	3	Bacteroides	fragilis
R37_BFG-16_barcode08	contig_1	5088235	50	Y	N	1	1	1	0	1	Bacteroides	fragilis
R25_BFG-186_barcode07	contig_1	6775122	201	Y	N	1	1	4	1	3	Bacteroides	cellulosilyticus
R22_BFG-567_barcode09	contig_1	3592818	235	N	N	1	1	11	6	5	Parabacteroides	johnsonii
R01R17_BFG-275_barcode0210	contig_1	5404694	151	Y	N	1	1	3	0	3	Parabacteroides	distasonis
R40_BFG-450_barcode04	contig_1	5183997	20	N	N	1	*,1,*	2	1	1	Bacteroides	fragilis
R34_BFG-309_barcode06	contig_1	6094571	100	Y	N	1	1	11	5	6	Bacteroides	thetaiotaomicron
R17_BFG-166_barcode08	contig_4	3190274	234	N	N	1	4	14	11	3	Bacteroides	ovatus
R26_BFG-596_barcode11	contig_1	5400931	179	Y	N	1	1	9	3	6	Bacteroides	fragilis
R37_BFG-130_barcode02	contig_1	6638190	21	Y	N	1	1	5	0	5	Bacteroides	thetaiotaomicron
R18_BFG-338_barcode08	contig_1	6997324	232	Y	N	1	1	2	1	1	Bacteroides	ovatus
R35_BFG-379_barcode05	contig_1	5044582	306	Y	N	1	1	11	7	4	Bacteroides	vulgatus
R40_BFG-429_barcode06	contig_4	4793021	64	N	N	1	12,4,-12	8	8	0	Bacteroides	vulgatus
R15_BFG-505_barcode03	contig_1	6186262	21	Y	N	1	1	2	0	2	Bacteroides	thetaiotaomicron
R14_BFG-503_barcode08	contig_6	6521096	73	N	N	1	-7,6,7	10	7	3	Bacteroides	thetaiotaomicron
R18_BFG-310_barcode03	contig_1	5279014	75	Y	N	1	1	1	0	1	Bacteroides	fragilis
R22_BFG-548_barcode03	contig_2	4225393	110	N	N	1	2	11	6	5	Bacteroides	vulgatus
R33_BFG-195_barcode09	contig_1	5352517	106	N	N	1	1	5	3	2	Bacteroides	vulgatus
R12_BFG-268_barcode08	contig_2	6477702	113	N	N	1	-1,2,1	8	2	6	Bacteroides	thetaiotaomicron
R24_BFG-79_barcode09	contig_1	5443414	190	Y	N	1	1	3	0	3	Bacteroides	fragilis
R39_BFG-568_barcode01	contig_1	6671406	68	Y	N	1	1	5	2	3	Bacteroides	thetaiotaomicron
R26_BFG-418_barcode06	contig_1	5578873	121	Y	N	1	1	8	3	5	Bacteroides	fragilis
R38_BFG-71_barcode05	contig_1	5396375	251	Y	N	1	1	6	2	4	Bacteroides	fragilis
R37_BFG-132_barcode06	contig_1	6001186	67	N	N	1	3,1,3	6	4	2	Bacteroides	faecis
R05R13_BFG-381_barcode0210	contig_2	3987525	147	N	N	1	2	11	5	6	Bacteroides	fragilis
R02_BFG-175_barcode06	contig_15	1910895	413	N	N	1	15	19	14	5	Bacteroides	ovatus
R40_BFG-417_barcode07	contig_1	6795166	18	N	N	1	-2,1,-2	5	4	1	Bacteroides	ovatus
R05_BFG-4_barcode06	contig_1	2789986	371	N	N	1	1	5	5	0	Bacteroides	fragilis
R18_BFG-300_barcode02	contig_1	5243869	177	Y	N	1	1	5	3	2	Bacteroides	fragilis
R12_BFG-266_barcode07	contig_1	6241896	75	Y	N	1	1	5	1	4	Bacteroides	thetaiotaomicron
R01_BFG-622_barcode06	contig_3	5739239	117	Y	N	1	3	4	2	2	Bacteroides	salyersiae
R22_BFG-546_barcode02	contig_1	3890936	178	N	N	1	1	5	4	1	Bacteroides	fragilis
R30_BFG-638_barcode11	contig_1	6685441	205	Y	N	1	1	7	2	5	Bacteroides	ovatus
R03_BFG-554_barcode05	contig_1	6808179	129	Y	N	1	1	6	0	6	Bacteroides	faecis
R23_BFG-575_barcode03	contig_1	7109514	66	Y	N	1	1	7	1	6	Bacteroides	thetaiotaomicron
R05R13_BFG-223_barcode1012	contig_4	6140180	96	N	N	1	-8,-1,-7,-1,3,4,1,7,1,2,-3,1,8	3	2	1	Bacteroides	thetaiotaomicron
R22_BFG-550_barcode05	contig_1	4355863	309	Y	N	1	1	5	1	4	Parabacteroides	merdae
R27_BFG-604_barcode05	contig_1	5200568	132	Y	N	1	1	7	2	5	Bacteroides	fragilis
R08_BFG-512_barcode02	contig_1	6417592	113	Y	N	1	1	5	1	4	Bacteroides	faecis
R17_BFG-157_barcode04	contig_1	5331566	221	Y	N	1	1	4	0	4	Parabacteroides	distasonis
R22_BFG-476_barcode01	contig_1	6961261	240	Y	N	1	1	5	1	4	Bacteroides	ovatus
R40_BFG-523_barcode11	contig_2	3837691	45	N	N	1	-4,2,-4	6	3	3	Bacteroides	fragilis
R37_BFG-17_barcode07	contig_1	5397587	152	Y	N	1	1	3	0	3	Bacteroides	fragilis
R04_BFG-46_barcode07	contig_1	5488073	314	N	N	1	1,2,6,-8,-2,-5,-4,-2,-3,-2,-2	4	2	2	Bacteroides	fragilis
R11_BFG-143_barcode08	contig_1	6002290	59	N	N	1	2,1,2	5	3	2	Bacteroides	faecis
R41_BFG-485_barcode04	contig_2	5321526	76	Y	N	1	2	6	2	4	Bacteroides	fragilis
R29_BFG-285_barcode09	contig_2	5400305	212	Y	N	1	2	8	6	2	Bacteroides	vulgatus
R02_BFG-462_barcode09	contig_1	6853155	198	Y	N	1	1	3	1	2	Parabacteroides	goldsteinii
R20_BFG-404_barcode05	contig_1	5393876	213	Y	N	1	1	1	0	1	Bacteroides	fragilis
R09R13_BFG-628_barcode1005	contig_6	3318311	151	N	N	1	6	13	8	5	Bacteroides	fragilis
R26_BFG-225_barcode01	contig_1	3984136	208	N	N	1	1	6	3	3	Bacteroides	ovatus
R15_BFG-495_barcode02	contig_4	6691952	31	N	N	1	-8,-5,4,5,8	11	3	8	Bacteroides	thetaiotaomicron
R35_BFG-380_barcode06	contig_2	6323007	260	Y	N	1	2	7	4	3	Bacteroides	thetaiotaomicron
R36_BFG-449_barcode01	contig_1	6370009	41	Y	N	1	1	3	2	1	Bacteroides	thetaiotaomicron
R29_BFG-207_barcode01	contig_1	5224427	242	Y	N	1	1	5	3	2	Bacteroides	fragilis
R14_BFG-502_barcode07	contig_3	5167913	464	Y	N	1	3	7	2	5	Bacteroides	fragilis
R20_BFG-420_barcode10	contig_1	5707267	130	N	N	1	-2,1,-2	3	1	2	Bacteroides	fragilis
R20_BFG-390_barcode01	contig_1	6381384	69	Y	N	1	1	13	9	4	Bacteroides	thetaiotaomicron
R41_BFG-487_barcode03	contig_1	5134810	48	N	N	1	-5,1,5	7	3	4	Bacteroides	fragilis
R38_BFG-70_barcode06	contig_1	5475288	140	Y	N	1	1	5	2	3	Bacteroides	fragilis
R12_BFG-253_barcode01	contig_1	5009193	236	Y	N	1	1	8	5	3	Bacteroides	fragilis
R18_BFG-351_barcode12	contig_1	6111508	72	Y	N	1	1	5	3	2	Bacteroides	faecis
R14_BFG-498_barcode03	contig_1	6099145	99	Y	N	1	1	2	0	2	Bacteroides	thetaiotaomicron
R12_BFG-258_barcode04	contig_1	6804887	204	Y	N	1	1	4	0	4	Bacteroides	ovatus
R41_BFG-566_barcode05	contig_1	6685875	125	Y	N	1	1	5	0	5	Bacteroides	ovatus
R38_BFG-41_barcode03	contig_4	5222185	93	N	N	1	9,-7,4,7,-9	9	5	4	Bacteroides	fragilis
R09_BFG-625_barcode07	contig_1	3032033	255	N	N	1	-4,1,4	8	5	3	Bacteroides	fragilis
R33R37_BFG-74_barcode0505	contig_1	5407697	250	Y	N	1	1	7	3	4	Bacteroides	fragilis
R11_BFG-104_barcode01	contig_1	5019639	187	Y	N	1	1	2	0	2	Bacteroides	caccae
R34_BFG-326_barcode08	contig_2	6808425	98	Y	N	1	2	6	3	3	Bacteroides	ovatus
R17_BFG-295_barcode12	contig_1	5232859	266	Y	N	1	1	3	1	2	Parabacteroides	distasonis
R34_BFG-304_barcode04	contig_2	7049000	304	Y	N	1	2	9	3	6	Bacteroides	ovatus
R07R10_BFG-415_barcode0808	contig_4	1625105	274	N	N	1	4	20	15	5	Bacteroides	vulgatus
R08_BFG-611_barcode12	contig_2	3696792	151	N	N	1	3,2,3	4	2	2	Bacteroides	fragilis
R03_BFG-539_barcode04	contig_1	5293870	193	Y	N	1	1	3	0	3	Bacteroides	fragilis
R30_BFG-63_barcode09	contig_2	5091715	193	Y	N	1	2	9	4	5	Bacteroides	fragilis
R29_BFG-212_barcode02	contig_1	6153260	297	Y	N	1	1	5	2	3	Bacteroides	thetaiotaomicron
R22_BFG-570_barcode10	contig_7	3138176	137	N	N	1	7	13	6	7	Bacteroides	uniformis
R09_BFG-614_barcode03	contig_2	5387704	141	N	N	1	2	10	7	3	Bacteroides	thetaiotaomicron
R16_BFG-122_barcode06	contig_1	6266855	139	Y	N	1	1	5	2	3	Bacteroides	thetaiotaomicron
R04_BFG-95_barcode06	contig_1	5318621	168	Y	N	1	1	2	1	1	Bacteroides	fragilis
R01_BFG-615_barcode01	contig_1	5331861	66	Y	N	1	1	7	5	2	Bacteroides	fragilis
R30_BFG-26_barcode07	contig_1	5130173	276	Y	N	1	1	7	3	4	Bacteroides	fragilis
R04_BFG-445_barcode08	contig_3	5012661	194	N	N	1	3	13	11	2	Bacteroides	ovatus
R31_BFG-642_barcode05	contig_1	5539501	189	Y	N	1	1	5	0	5	Bacteroides	fragilis
R23_BFG-585_barcode08	contig_1	6235909	112	Y	N	1	1	6	1	5	Bacteroides	thetaiotaomicron
R37R38_BFG-601_barcode0410	contig_2	3662220	103	N	N	1	2	7	5	2	Bacteroides	thetaiotaomicron
R39_BFG-472_barcode10	contig_1	6804397	75	Y	N	1	1	4	1	3	Bacteroides	ovatus
R39_BFG-470_barcode12	contig_1	5451342	99	N	N	1	1	6	3	3	Bacteroides	fragilis
R08_BFG-522_barcode07	contig_2	5283027	219	Y	N	1	2	6	2	4	Bacteroides	fragilis
R09_BFG-612_barcode01	contig_1	5141811	146	Y	N	1	1	5	0	5	Bacteroides	fragilis
R34R38_BFG-270_barcode0108	contig_1	6621374	139	Y	N	1	1	7	1	6	Bacteroides	thetaiotaomicron
R05_BFG-519_barcode12	contig_2	3837854	155	N	N	1	-8,2,-8	10	7	3	Bacteroides	fragilis
R19_BFG-75_barcode02	contig_3	5138252	115	Y	N	1	3	5	2	3	Bacteroides	fragilis
R34_BFG-274_barcode03	contig_1	5265624	140	Y	N	1	1	13	9	4	Bacteroides	vulgatus
R25_BFG-201_barcode09	contig_1	5300200	258	Y	N	1	1	3	0	3	Bacteroides	vulgatus
R11_BFG-115_barcode03	contig_1	6390744	45	Y	N	1	1	6	4	2	Bacteroides	thetaiotaomicron
R19_BFG-367_barcode07	contig_1	5182852	516	Y	N	1	1	6	0	6	Bacteroides	vulgatus
R33_BFG-261_barcode12	contig_1	6663748	123	Y	N	1	1	2	0	2	Bacteroides	ovatus
R39_BFG-471_barcode11	contig_1	4951443	186	N	N	1	-2,1,2	6	2	4	Bacteroides	uniformis
R37_BFG-9_barcode09	contig_1	5224371	68	Y	N	1	1	7	4	3	Bacteroides	fragilis
R27_BFG-608_barcode08	contig_1	4698645	133	N	N	1	1	8	6	2	Bacteroides	fragilis
R25_BFG-224_barcode12	contig_1	6632692	264	Y	N	1	1	2	0	2	Bacteroides	ovatus
R01_BFG-631_barcode05	contig_2	5512896	200	Y	N	1	2	10	5	5	Bacteroides	vulgatus
R20_BFG-395_barcode02	contig_1	6379744	54	Y	N	1	1	7	5	2	Bacteroides	thetaiotaomicron
R09R13_BFG-621_barcode0407	contig_6	6869742	194	N	N	1	3,2,-5,6,2,4,5,-3,-2	9	5	4	Bacteroides	thetaiotaomicron
R33_BFG-194_barcode08	contig_1	3895310	133	N	N	1	-4,1,-4	6	5	1	Bacteroides	vulgatus
R15_BFG-57_barcode12	contig_1	5443316	204	Y	N	1	1	3	0	3	Bacteroides	fragilis
R21_BFG-435_barcode02	contig_1	5176780	82	Y	N	1	1	6	5	1	Bacteroides	fragilis
R17_BFG-294_barcode11	contig_3	1854661	203	N	N	1	-1,3,-2,1	10	9	1	Bacteroides	vulgatus
R24_BFG-90_barcode11	contig_1	5519632	235	Y	N	1	1	3	1	2	Bacteroides	fragilis
R21_BFG-436_barcode03	contig_4	4373534	103	N	N	1	4	17	12	5	Bacteroides	vulgatus
R17_BFG-150_barcode02	contig_1	4761045	195	Y	N	1	1	4	0	4	Parabacteroides	distasonis
R29_BFG-277_barcode07	contig_1	2484662	261	N	N	1	1	7	7	0	Bacteroides	fragilis
R36_BFG-560_barcode08	contig_2	3838121	66	N	N	1	4,2,4	8	5	3	Bacteroides	fragilis
R18_BFG-349_barcode10	contig_2	2878407	164	N	N	1	-6,2,-8,-7	7	5	2	Bacteroides	ovatus
R16_BFG-133_barcode08	contig_1	6151309	66	Y	N	1	1	6	3	3	Bacteroides	thetaiotaomicron
R33_BFG-34_barcode04	contig_1	5107681	165	Y	N	1	1	4	2	2	Bacteroides	fragilis
R25_BFG-184_barcode05	contig_1	6659452	161	Y	N	1	1	4	1	3	Bacteroides	ovatus
R41_BFG-463_barcode12	contig_1	5431828	138	Y	N	1	1	4	2	2	Bacteroides	fragilis
R21_BFG-454_barcode09	contig_1	5635676	173	Y	N	1	1	8	2	6	Bacteroides	vulgatus
R16_BFG-101_barcode03	contig_1	5018005	173	Y	N	1	1	2	0	2	Bacteroides	caccae
R01_BFG-616_barcode12	contig_1	5331956	93	Y	N	1	1	9	7	2	Bacteroides	fragilis
R20_BFG-405_barcode06	contig_2	6106139	49	Y	N	1	2	6	3	3	Bacteroides	faecis
R41_BFG-583_barcode10	contig_1	5184219	48	Y	N	1	1	11	7	4	Bacteroides	fragilis
R16_BFG-134_barcode09	contig_1	6507779	250	Y	N	1	1	4	1	3	Bacteroides	thetaiotaomicron
R09R13_BFG-627_barcode0908	contig_1	7573238	182	N	N	1	-3,1,3	5	3	2	Bacteroides	ovatus
R36_BFG-465_barcode05	contig_1	6832549	63	N	N	1	1,8	1	1	0	Bacteroides	faecis
R08_BFG-518_barcode04	contig_1	5259338	432	Y	N	1	1	5	0	5	Bacteroides	fragilis
R25_BFG-168_barcode02	contig_1	4751532	207	N	N	1	1	9	6	3	Bacteroides	ovatus
R24_BFG-158_barcode12	contig_1	5167410	236	Y	N	1	1	3	0	3	Parabacteroides	distasonis
R07R10_BFG-497_barcode1212	contig_18	1529579	313	N	N	1	16,18,-24	14	13	1	Bacteroides	uniformis
R11_BFG-140_barcode05	contig_1	6268535	92	Y	N	1	1	4	2	2	Bacteroides	thetaiotaomicron
R07R10_BFG-303_barcode0606	contig_1	5267956	419	Y	N	1	1	6	0	6	Parabacteroides	distasonis
R21_BFG-447_barcode08	contig_1	5081941	197	Y	N	1	1	5	3	2	Bacteroides	fragilis
R25_BFG-170_barcode03	contig_1	6254239	40	Y	N	1	1	3	1	2	Bacteroides	thetaiotaomicron
R09_BFG-630_barcode11	contig_1	6140088	150	N	N	1	10,9,1,10	9	6	3	Bacteroides	fragilis
R11_BFG-144_barcode09	contig_5	3789425	54	N	N	1	3,5	6	5	1	Bacteroides	thetaiotaomicron
R06_BFG-126_barcode09	contig_1	6726128	236	Y	N	1	1	5	0	5	Bacteroides	ovatus
R20_BFG-432_barcode12	contig_3	2950851	290	N	N	1	3,7	6	6	0	Parabacteroides	distasonis
R26_BFG-317_barcode04	contig_1	5436778	253	Y	N	1	1	7	3	4	Bacteroides	fragilis
R11_BFG-244_barcode12	contig_1	4960738	299	Y	N	1	1	2	1	1	Parabacteroides	distasonis
R39_BFG-479_barcode08	contig_1	5052858	87	N	N	1	1	8	7	1	Bacteroides	fragilis
R21_BFG-474_barcode12	contig_1	5296253	256	Y	N	1	1	3	0	3	Bacteroides	caccae
R24_BFG-58_barcode07	contig_2	5235474	396	Y	N	1	2	3	1	2	Bacteroides	fragilis
R22_BFG-551_barcode06	contig_2	6417100	309	Y	N	1	2	2	1	1	Bacteroides	ovatus
R05_BFG-127_barcode07	contig_1	5651334	225	Y	N	1	1	4	3	1	Bacteroides	faecis
R40_BFG-430_barcode05	contig_3	6701666	22	N	N	1	3	9	5	4	Bacteroides	thetaiotaomicron
R24_BFG-591_barcode01	contig_1	5064505	133	Y	N	1	1	8	5	3	Bacteroides	fragilis
R03_BFG-397_barcode10	contig_1	5222115	368	Y	N	1	1	4	1	3	Parabacteroides	distasonis
R25_BFG-208_barcode11	contig_1	5300125	357	Y	N	1	1	5	3	2	Bacteroides	vulgatus
R20_BFG-426_barcode11	contig_1	5273787	430	Y	N	1	1	5	0	5	Parabacteroides	distasonis
R22_BFG-553_barcode08	contig_1	6600540	67	Y	N	1	1	4	2	2	Bacteroides	ovatus
R41_BFG-466_barcode11	contig_1	7223699	135	Y	N	1	1	7	0	7	Bacteroides	ovatus
R39_BFG-482_barcode07	contig_1	5062699	153	Y	N	1	1	7	5	2	Bacteroides	fragilis
R41_BFG-515_barcode01	contig_1	5149896	96	Y	N	1	1	8	4	4	Bacteroides	fragilis
R41_BFG-563_barcode06	contig_1	5054689	170	Y	N	1	1	8	5	3	Bacteroides	fragilis
R09R13_BFG-640_barcode1209	scaffold_7	5131115	200	N	N	1	7,??,-1,-2,1,3,1,1,4,5,-6,-5	1	1	0	Bacteroides	fragilis
R06_BFG-118_barcode07	contig_2	6284219	199	Y	N	1	2	7	3	4	Bacteroides	faecis
R02_BFG-483_barcode01	contig_1	2156528	285	N	N	1	-4,1,5	11	7	4	Bacteroides	fragilis
R15_BFG-508_barcode05	contig_2	5526809	117	Y	N	1	2	8	6	2	Bacteroides	fragilis
R18_BFG-350_barcode11	contig_1	6706233	107	N	N	1	1,2,-6,-2,3	3	2	1	Bacteroides	thetaiotaomicron
R20_BFG-410_barcode09	contig_3	5905910	54	N	N	1	3	11	6	5	Bacteroides	thetaiotaomicron
R17_BFG-165_barcode07	contig_2	6429544	244	N	N	1	2,1,-5,-1	5	3	2	Bacteroides	ovatus
R06R13_BFG-30_barcode0306	contig_2	5314507	301	Y	N	1	2	6	3	3	Bacteroides	fragilis
R41_BFG-531_barcode07	contig_3	5311607	73	Y	N	1	3	9	7	2	Bacteroides	fragilis
R14_BFG-481_barcode11	contig_1	5292446	486	Y	N	1	1	4	0	4	Bacteroides	fragilis
R02_BFG-178_barcode05	contig_2	5210645	178	N	N	1	2	5	3	2	Bacteroides	ovatus
R06_BFG-109_barcode04	contig_1	5953476	133	Y	N	1	1	1	0	1	Bacteroides	thetaiotaomicron
R07R10_BFG-10_barcode0202	contig_1	5641784	121	Y	N	1	1	6	2	4	Bacteroides	fragilis
R33R37_BFG-3_barcode0212	contig_1	5239220	114	Y	N	1	1	11	8	3	Bacteroides	fragilis
R34_BFG-273_barcode02	contig_1	4290135	202	N	N	1	-5,1	8	5	3	Bacteroides	vulgatus
R06_BFG-111_barcode05	contig_3	6971932	201	N	N	1	3,10	12	7	5	Bacteroides	ovatus
R15_BFG-509_barcode06	contig_1	5208677	269	Y	N	1	1	1	0	1	Bacteroides	fragilis
R34R38_BFG-336_barcode1209	contig_1	6507894	251	Y	N	1	1	10	4	6	Bacteroides	thetaiotaomicron
R29_BFG-213_barcode03	contig_2	4732328	212	Y	N	1	2	2	1	1	Bacteroides	uniformis
R23_BFG-576_barcode04	contig_1	6552284	63	Y	N	1	1	6	0	6	Bacteroides	thetaiotaomicron
R26_BFG-484_barcode08	contig_1	6066375	72	Y	N	1	1	6	4	2	Bacteroides	thetaiotaomicron
R29_BFG-215_barcode04	contig_1	4837932	384	Y	N	1	1	3	0	3	Parabacteroides	distasonis
R01R19_BFG-353_barcode1103	contig_3	4568738	90	N	N	1	3	13	10	3	Bacteroides	faecis
R16_BFG-123_barcode07	contig_1	6570401	264	Y	N	1	1	6	2	4	Bacteroides	thetaiotaomicron
R27_BFG-598_barcode01	contig_4	3263906	130	N	N	1	4,5	7	2	5	Bacteroides	vulgatus
R01_BFG-632_barcode10	contig_8	3216003	62	N	N	1	-13,8,10	14	10	4	Bacteroides	ovatus
R37_BFG-129_barcode03	contig_2	6279160	42	Y	N	1	2	2	1	1	Bacteroides	thetaiotaomicron
R08R13_BFG-507_barcode0111	contig_2	6997425	173	Y	N	1	2	8	3	5	Bacteroides	thetaiotaomicron
R36_BFG-556_barcode06	contig_2	2757525	187	N	N	1	2	7	4	3	Bacteroides	uniformis
R25_BFG-167_barcode01	contig_1	5622006	123	Y	N	1	1	4	1	3	Bacteroides	fragilis
R15_BFG-56_barcode09	contig_1	4796107	221	N	N	1	1	5	5	0	Bacteroides	fragilis
R17_BFG-149_barcode01	contig_1	5331585	199	Y	N	1	1	4	0	4	Parabacteroides	distasonis
R03_BFG-641_barcode09	contig_1	5323534	137	Y	N	1	1	10	8	2	Bacteroides	fragilis
R09_BFG-623_barcode05	contig_1	7071321	189	Y	N	1	1	5	1	4	Bacteroides	ovatus
R02_BFG-636_barcode12	contig_5	6027697	63	N	N	1	7,-15,5,6,14	14	13	1	Bacteroides	ovatus
R04_BFG-480_barcode09	contig_1	5213209	273	Y	N	1	1	1	0	1	Bacteroides	fragilis
R12_BFG-290_barcode12	contig_1	6990331	195	Y	N	1	1	10	6	4	Parabacteroides	goldsteinii
R03R08_BFG-527_barcode0308	contig_1	6932849	292	Y	N	1	1	7	0	7	Bacteroides	faecis
R19_BFG-366_barcode06	contig_1	5070624	366	Y	N	1	1	5	1	4	Bacteroides	uniformis
R20_BFG-399_barcode03	contig_3	3389887	235	N	N	1	7,3,5	11	7	4	Bacteroides	vulgatus
R06_BFG-210_barcode08	contig_2	4692297	600	Y	N	1	2	3	1	2	Bacteroides	vulgatus
R26_BFG-594_barcode09	contig_2	4578168	234	N	N	1	2	5	4	1	Bacteroides	salyersiae
R05_BFG-114_barcode09	contig_1	3694296	231	N	N	1	4,1,4	6	4	2	Bacteroides	thetaiotaomicron
R26_BFG-595_barcode10	contig_1	6596656	42	N	N	1	-2,1,2	7	2	5	Bacteroides	thetaiotaomicron
R20_BFG-403_barcode04	contig_4	5647965	353	Y	N	1	4	5	2	3	Bacteroides	fragilis
R23_BFG-577_barcode05	contig_2	3487412	27	N	N	1	-7,-6,2	7	5	2	Bacteroides	thetaiotaomicron
R33_BFG-233_barcode10	contig_1	4278677	153	N	N	1	1	8	7	1	Bacteroides	fragilis
R16_BFG-85_barcode02	contig_1	5281921	240	Y	N	1	1	1	0	1	Bacteroides	fragilis
R24_BFG-23_barcode05	contig_2	5214981	51	Y	N	1	2	6	4	2	Bacteroides	fragilis
R02_BFG-461_barcode03	contig_5	5055031	125	Y	N	1	5	9	6	3	Bacteroides	fragilis
R34_BFG-335_barcode11	contig_1	4069211	219	N	N	1	1	8	5	3	Bacteroides	caccae
R18_BFG-299_barcode01	contig_1	6970031	175	Y	N	1	1	6	0	6	Bacteroides	ovatus
R35_BFG-341_barcode02	contig_3	6924028	108	N	N	1	-4,3,4	7	3	4	Bacteroides	ovatus
R11_BFG-145_barcode10	contig_2	3176523	40	N	N	1	2,-5	11	11	0	Bacteroides	thetaiotaomicron
R17_BFG-162_barcode05	contig_1	5252026	305	Y	N	1	1	3	0	3	Parabacteroides	distasonis
R14_BFG-493_barcode12	contig_1	6283069	57	Y	N	1	1	5	2	3	Bacteroides	faecis
R21_BFG-444_barcode06	contig_2	5551994	292	Y	N	1	2	8	3	5	Bacteroides	vulgatus
R02R05R19_BFG-357_barcode0203	contig_2	6424886	151	Y	N	1	2	6	2	4	Bacteroides	thetaiotaomicron
R30_BFG-169_barcode05	contig_1	6051642	77	Y	N	1	1	5	4	1	Bacteroides	thetaiotaomicron
R39_BFG-391_barcode04	contig_6	4853031	93	N	N	1	6,-9	7	7	0	Bacteroides	fragilis
R08_BFG-542_barcode10	contig_2	5441980	229	Y	N	1	2	6	1	5	Bacteroides	fragilis
R39_BFG-393_barcode03	contig_2	6480510	51	N	N	1	-3,2,3,4,5,4,6,-4,-3	3	2	1	Bacteroides	thetaiotaomicron
R11_BFG-242_barcode11	contig_1	4747770	846	N	N	1	-2,1,2	2	2	0	Parabacteroides	distasonis
R41_BFG-528_barcode09	contig_1	5419713	58	Y	N	1	1	6	4	2	Bacteroides	fragilis
R21_BFG-469_barcode10	contig_1	5210321	188	N	N	1	-2,1,-2	8	5	3	Bacteroides	uniformis
R27_BFG-606_barcode06	contig_1	6563918	183	Y	N	1	1	6	1	5	Bacteroides	ovatus
R36_BFG-464_barcode04	contig_1	6829681	71	N	N	1	1	3	3	0	Bacteroides	ovatus
R29_BFG-312_barcode11	contig_1	5342422	120	Y	N	1	1	5	1	4	Bacteroides	fragilis
R24_BFG-49_barcode06	contig_1	5396558	120	Y	N	1	1	3	2	1	Bacteroides	fragilis
R22_BFG-572_barcode12	scaffold_2	5232578	216	N	N	1	-7,2,5,6,4,5,??,3,7	3	2	1	Bacteroides	fragilis
R15_BFG-293_barcode11	contig_1	5736105	328	Y	N	1	1	6	1	5	Bacteroides	vulgatus
R39_BFG-394_barcode02	contig_7	5036113	166	Y	N	1	7	11	8	3	Bacteroides	vulgatus
R34_BFG-308_barcode05	contig_1	5191014	313	Y	N	1	1	5	0	5	Parabacteroides	distasonis
R41_BFG-488_barcode02	contig_1	5354308	96	Y	N	1	1	3	1	2	Bacteroides	fragilis
R12_BFG-281_barcode10	contig_1	7087246	202	Y	N	1	1	5	2	3	Bacteroides	ovatus
R39_BFG-385_barcode05	contig_2	6337047	33	Y	N	1	2	5	3	2	Bacteroides	thetaiotaomicron
R15_BFG-510_barcode07	contig_2	6567701	100	Y	N	1	2	5	0	5	Bacteroides	thetaiotaomicron
R06_BFG-177_barcode06	contig_1	6660070	277	Y	N	1	1	3	0	3	Bacteroides	ovatus
R27R38_BFG-599_barcode0211	contig_1	5139623	277	Y	N	1	1	9	2	7	Bacteroides	fragilis
R23_BFG-584_barcode07	contig_1	5182457	105	Y	N	1	1	4	0	4	Bacteroides	fragilis
R40_BFG-468_barcode01	contig_1	4316349	34	N	N	1	*,1,4,5	7	5	2	Bacteroides	ovatus
R12_BFG-254_barcode02	contig_1	5179932	310	Y	N	1	1	4	0	4	Bacteroides	caccae
R23_BFG-589_barcode11	contig_1	5074725	260	Y	N	1	1	4	2	2	Bacteroides	fragilis
R21_BFG-473_barcode11	contig_2	4308650	271	N	N	1	-6,2,5	9	4	5	Bacteroides	thetaiotaomicron
R07R10_BFG-489_barcode0909	contig_1	6812534	248	Y	N	1	1	2	0	2	Parabacteroides	sp
R16_BFG-116_barcode04	contig_1	6389076	103	Y	N	1	1	5	3	2	Bacteroides	thetaiotaomicron
R21_BFG-446_barcode07	contig_1	6459473	53	Y	N	1	1	6	1	5	Bacteroides	thetaiotaomicron
R33_BFG-2_barcode01	contig_1	5155579	312	Y	N	1	1	3	1	2	Bacteroides	fragilis
R23_BFG-588_barcode10	contig_3	4663380	71	N	N	1	-1,3,1	10	4	6	Bacteroides	thetaiotaomicron
R38_BFG-59_barcode02	contig_1	5599416	103	Y	N	1	1	4	0	4	Bacteroides	fragilis
R30_BFG-12_barcode03	contig_2	3286702	149	N	N	1	2	8	7	1	Bacteroides	fragilis
R19_BFG-368_barcode08	contig_2	6497912	83	Y	N	1	2	8	6	2	Bacteroides	thetaiotaomicron
R19_BFG-370_barcode09	contig_1	6542642	83	N	N	1	-2,1,-2	7	4	3	Bacteroides	thetaiotaomicron
R19_BFG-371_barcode10	contig_1	7227114	83	Y	N	1	1	2	0	2	Bacteroides	cellulosilyticus
R21_BFG-434_barcode01	contig_1	5248348	163	Y	N	1	1	6	4	2	Bacteroides	fragilis
R33_BFG-112_barcode06	contig_1	6278210	119	Y	N	1	1	6	3	3	Bacteroides	thetaiotaomicron
R03R09_BFG-624_barcode0706	contig_1	6601700	185	Y	N	1	1	1	0	1	Bacteroides	faecis
R25_BFG-202_barcode10	contig_5	4932013	207	Y	N	1	5	8	5	3	Bacteroides	vulgatus
R02_BFG-286_barcode07	contig_2	3785178	370	N	N	1	2	9	9	0	Bacteroides	vulgatus
R15_BFG-494_barcode01	contig_9	2870547	170	N	N	1	9	18	14	4	Bacteroides	fragilis
R30_BFG-136_barcode04	contig_1	6191130	73	Y	N	1	1	3	1	2	Bacteroides	faecis
R38_BFG-40_barcode04	contig_1	5120242	92	Y	N	1	1	9	7	2	Bacteroides	fragilis
R16_BFG-146_barcode10	contig_1	6054026	90	N	N	1	-2,1,2	5	5	0	Bacteroides	thetaiotaomicron
R02R17_BFG-179_barcode1109	contig_1	6722137	107	Y	N	1	1	3	0	3	Bacteroides	ovatus
R12_BFG-257_barcode03	contig_2	6920583	58	Y	N	1	2	6	5	1	Bacteroides	cellulosilyticus
R35_BFG-411_barcode09	contig_6	5394656	197	Y	N	1	6	6	3	3	Bacteroides	fragilis
R03R09_BFG-626_barcode0808	contig_1	4914576	539	Y	N	1	1	1	0	1	Bacteroides	vulgatus
R27R38_BFG-600_barcode0312	contig_2	3662148	91	N	N	1	2	9	7	2	Bacteroides	thetaiotaomicron
R03_BFG-76_barcode06	contig_1	5183673	249	Y	N	1	1	4	1	3	Bacteroides	fragilis
R05_BFG-96_barcode05	contig_4	3490310	127	N	N	1	4	12	7	5	Bacteroides	fragilis
R11_BFG-141_barcode06	contig_2	6028426	97	Y	N	1	2	2	1	1	Bacteroides	faecis
R08_BFG-609_barcode11	scaffold_2	4737395	179	N	N	1	2,-6,-6,-6,-6,??,-5	5	4	1	Bacteroides	fragilis
R37_BFG-131_barcode01	contig_1	6152842	36	Y	N	1	1	6	5	1	Bacteroides	thetaiotaomicron
BFG-100-pacbio	000000F_chr	5022820	430	Y	N	1	1	1	0	1	Bacteroides	caccae
BFG-107-pacbio	tig2024.397.1.43.2j4F_chr	6809437	360	Y	N	1	1	3	0	3	Bacteroides	ovatus
BFG-108-pacbio	000000F.000001F_chr	6282422	265	Y	N	1	1	3	0	3	Bacteroides	faecis
BFG-121-pacbio	tig00000001_chr	3883826	450	Y	N	1	1	1	0	1	Bacteroides	stercoris
BFG-191-pacbio	2F.3Fj1F.8Fj0F.4Fjtig87_chr	5215841	490	Y	N	1	1	3	0	3	Bacteroides	vulgatus
BFG-1-pacbio	tig2jtig1jtig31_chr	5187754	200	Y	N	1	1	2	0	2	Bacteroides	fragilis
BFG-238-pacbio	000002F.000001F.000000F_chr	5463868	410	Y	N	1	1	2	0	2	Parabacteroides	distasonis
BFG-241-pacbio	000000F_chr	6922303	290	Y	N	1	1	3	0	3	Parabacteroides	goldsteinii
BFG-250-pacbio	tig00000115.tig00000113_chr	6935738	260	Y	N	1	1	1	0	1	Bacteroides	cellulosilyticus
BFG-256-pacbio	000001F.000000F_chr	5374479	370	Y	N	1	1	1	0	1	Bacteroides	salyersiae
BFG-280-pacbio	000000F_chr	4559639	375	Y	N	1	1	1	0	1	Parabacteroides	merdae
BFG-288-pacbio	000000F_chr	5293958	170	Y	N	1	1	2	0	2	Bacteroides	salyersiae
BFG-55-pacbio	tig00000224.tig00001255.tig00000033_chr	6337561	250	Y	N	1	1	1	0	1	Bacteroides	thetaiotaomicron
