# Supplementary material for: Roving methyltransferases generate a mosaic epigenetic landscape and influence evolution in Bacteroides fragilis group
Source: Nat Commun. 2023 Jul 10;14:4082. doi: 10.1038/s41467-023-39892-6 (PMC10333322; doi:10.1038/s41467-023-39892-6)
Supplement: Supplementary file 5 — Supplementary Dataset 1,2,4-14 [file 41467_2023_39892_MOESM5_ESM.zip › Tisza_Supplemental_Data_Files/Supplementary_Data_12.tsv]

#FILE	SEQUENCE	START	END	STRAND	GENE	COVERAGE	COVERAGE_MAP	GAPS	%COVERAGE	%IDENTITY	DATABASE	ACCESSION	PRODUCT	RESISTANCE
BFG-1	BFG-1-pacbio@tig2jtig1jtig31_chr	1287959	1288861	-	cepA	1-903/903	===============	0/0	100.00	99.89	ncbi	A7J11_01010	CepA family class A extended-spectrum beta-lactamase
BFG-1	BFG-1-pacbio@tig2jtig1jtig31_chr	2440434	2441798	-	bexB	1-1365/1365	===============	0/0	100.00	99.05	extra	AY375536.1:4599..5963	putative BexB Na+-driven multidrug efflux pump Bacteroides fragilis
BFG-100	BFG-100-pacbio@000000F_chr	1379444	1380773	-	bexA	1-1330/1332	===============	0/0	99.85	82.63	extra	AB067769.1:3564..4895	bexA Multidrug efflux MATE transporter Bacteroides thetaiotaomicron
BFG-107	BFG-107-pacbio@tig2024.397.1.43.2j4F_chr	312225	313190	+	CfxA2	1-966/966	===============	0/0	100.00	100.00	card	AF118110.1:72-1038	cfxA2 beta-lactamase is a class A beta-lactamase found in Prevotella intermedia
BFG-107	BFG-107-pacbio@tig2024.397.1.43.2j4F_chr	1581311	1583236	+	tet(Q)	1-1926/1926	===============	0/0	100.00	100.00	ncbi	A7J11_00154	tetracycline resistance ribosomal protection protein Tet(Q)
BFG-107	BFG-107-pacbio@tig2024.397.1.43.2j4F_chr	4464215	4465546	-	bexA	1-1332/1332	===============	0/0	100.00	82.96	extra	AB067769.1:3564..4895	bexA Multidrug efflux MATE transporter Bacteroides thetaiotaomicron
BFG-107	BFG-107-pacbio@tig2024.397.1.43.2j4F_chr	5766337	5768262	-	tet(Q)	1-1926/1926	===============	0/0	100.00	100.00	ncbi	A7J11_00154	tetracycline resistance ribosomal protection protein Tet(Q)
BFG-108	BFG-108-pacbio@000000F.000001F_chr	4804515	4805846	+	bexA	1-1332/1332	===============	0/0	100.00	84.53	extra	AB067769.1:3564..4895	bexA Multidrug efflux MATE transporter Bacteroides thetaiotaomicron
BFG-108	BFG-108-pacbio@000000F.000001F_chr	5300030	5301955	+	tet(Q)	1-1926/1926	===============	0/0	100.00	100.00	ncbi	A7J11_00154	tetracycline resistance ribosomal protection protein Tet(Q)
BFG-121	BFG-121-pacbio@tig00000001_chr	3677059	3678984	-	tet(Q)	1-1926/1926	===============	0/0	100.00	99.84	ncbi	A7J11_01074	tetracycline resistance ribosomal protection protein Tet(Q)
BFG-191	BFG-191-pacbio@2F.3Fj1F.8Fj0F.4Fjtig87_chr	4064951	4066876	-	tet(Q)	1-1926/1926	===============	0/0	100.00	100.00	ncbi	A7J11_00154	tetracycline resistance ribosomal protection protein Tet(Q)
BFG-238	BFG-238-pacbio@000002F.000001F.000000F_chr	594153	595118	-	CfxA2	1-966/966	===============	0/0	100.00	85.71	card	AF118110.1:72-1038	cfxA2 beta-lactamase is a class A beta-lactamase found in Prevotella intermedia
BFG-238	BFG-238-pacbio@000002F.000001F.000000F_chr	4563186	4565160	-	tetQ	1-1974/1974	========/======	1/1	100.00	98.08	card	Z21523:1-1975	TetQ is a ribosomal protection protein. Its gene is associated with a conjugative transposon and has been found in both Gram-positive and Gram-negative bacteria.
BFG-241	BFG-241-pacbio@000000F_chr	648692	650617	+	tet(Q)	1-1926/1926	===============	0/0	100.00	99.84	ncbi	A7J11_01074	tetracycline resistance ribosomal protection protein Tet(Q)
BFG-241	BFG-241-pacbio@000000F_chr	660215	661078	+	aadS	1-864/864	===============	0/0	100.00	96.18	ncbi	A7J11_00761	aminoglycoside 6-adenylyltransferase AadS
BFG-241	BFG-241-pacbio@000000F_chr	662384	663184	-	erm(F)	1-801/801	===============	0/0	100.00	99.88	ncbi	A7J11_00857	23S rRNA (adenine(2058)-N(6))-methyltransferase Erm(F)
BFG-241	BFG-241-pacbio@000000F_chr	1225876	1226841	+	CfxA2	1-966/966	===============	0/0	100.00	85.71	card	AF118110.1:72-1038	cfxA2 beta-lactamase is a class A beta-lactamase found in Prevotella intermedia
BFG-256	BFG-256-pacbio@000001F.000000F_chr	74522	76447	-	tet(Q)	1-1926/1926	===============	0/0	100.00	99.84	ncbi	A7J11_01074	tetracycline resistance ribosomal protection protein Tet(Q)
BFG-256	BFG-256-pacbio@000001F.000000F_chr	3003593	3004798	+	mef(En2)	1-1206/1206	===============	0/0	100.00	99.83	ncbi	A7J11_00508	macrolide efflux MFS transporter Mef(En2)
BFG-256	BFG-256-pacbio@000001F.000000F_chr	3004823	3005332	+	lnu(AN2)	1-510/513	===============	0/0	99.42	100.00	ncbi	A7J11_00974	lincosamide nucleotidyltransferase Lnu(AN2)
BFG-256	BFG-256-pacbio@000001F.000000F_chr	4330813	4332738	-	tet(Q)	1-1926/1926	===============	0/0	100.00	99.84	ncbi	A7J11_01074	tetracycline resistance ribosomal protection protein Tet(Q)
BFG-280	BFG-280-pacbio@000000F_chr	1412129	1414054	+	tet(Q)	1-1926/1926	===============	0/0	100.00	100.00	ncbi	A7J11_00154	tetracycline resistance ribosomal protection protein Tet(Q)
BFG-280	BFG-280-pacbio@000000F_chr	1893430	1894293	-	aadS	1-864/864	===============	0/0	100.00	99.65	ncbi	A7J11_00761	aminoglycoside 6-adenylyltransferase AadS
BFG-280	BFG-280-pacbio@000000F_chr	1894469	1895635	-	tet(X)	1-1167/1167	===============	0/0	100.00	100.00	ncbi	A7J11_01043	tetracycline-inactivating monooxygenase Tet(X)
BFG-280	BFG-280-pacbio@000000F_chr	1898850	1899650	+	erm(F)	1-801/801	===============	0/0	100.00	99.75	ncbi	A7J11_00857	23S rRNA (adenine(2058)-N(6))-methyltransferase Erm(F)
BFG-280	BFG-280-pacbio@000000F_chr	1913648	1915573	+	tet(Q)	1-1926/1926	===============	0/0	100.00	100.00	ncbi	A7J11_00154	tetracycline resistance ribosomal protection protein Tet(Q)
BFG-280	BFG-280-pacbio@000000F_chr	2564365	2565330	-	CfxA5	1-966/966	===============	0/0	100.00	99.90	card	AY769934:28-994	cfxA5 beta-lactamase is a class A beta-lactamase found in Bacteroides distasonis
BFG-288	BFG-288-pacbio@000000F_chr	2839624	2840829	+	mef(En2)	1-1206/1206	===============	0/0	100.00	99.83	ncbi	A7J11_00508	macrolide efflux MFS transporter Mef(En2)
BFG-288	BFG-288-pacbio@000000F_chr	2840854	2841363	+	lnu(AN2)	1-510/513	===============	0/0	99.42	100.00	ncbi	A7J11_00974	lincosamide nucleotidyltransferase Lnu(AN2)
BFG-288	BFG-288-pacbio@000000F_chr	5106934	5108859	+	tet(Q)	1-1926/1926	===============	0/0	100.00	99.84	ncbi	A7J11_01074	tetracycline resistance ribosomal protection protein Tet(Q)
BFG-55	BFG-55-pacbio@tig00000224.tig00001255.tig00000033_chr	4794483	4795346	-	aadS	1-864/864	===============	0/0	100.00	99.65	ncbi	A7J11_00761	aminoglycoside 6-adenylyltransferase AadS
BFG-55	BFG-55-pacbio@tig00000224.tig00001255.tig00000033_chr	4795522	4796688	-	tet(X)	1-1167/1167	===============	0/0	100.00	99.91	ncbi	A7J11_01043	tetracycline-inactivating monooxygenase Tet(X)
BFG-55	BFG-55-pacbio@tig00000224.tig00001255.tig00000033_chr	4798304	4799104	+	erm(F)	1-801/801	===============	0/0	100.00	99.88	ncbi	A7J11_00857	23S rRNA (adenine(2058)-N(6))-methyltransferase Erm(F)
BFG-55	BFG-55-pacbio@tig00000224.tig00001255.tig00000033_chr	4813137	4815111	+	tetQ	1-1974/1974	========/======	1/1	100.00	97.11	card	Z21523:1-1975	TetQ is a ribosomal protection protein. Its gene is associated with a conjugative transposon and has been found in both Gram-positive and Gram-negative bacteria.
BFG-55	BFG-55-pacbio@tig00000224.tig00001255.tig00000033_chr	4917707	4919038	+	bexA	1-1332/1332	===============	0/0	100.00	99.17	extra	AB067769.1:3564..4895	bexA Multidrug efflux MATE transporter Bacteroides thetaiotaomicron
BFG-55	BFG-55-pacbio@tig00000224.tig00001255.tig00000033_chr	5613233	5615158	+	tet(Q)	1-1926/1926	===============	0/0	100.00	100.00	ncbi	A7J11_00154	tetracycline resistance ribosomal protection protein Tet(Q)
BFG-333	R01R02R14_BFG-333_barcode070801-Racon4M-Medaka-Circlator@contig_8_segment0	1461235	1462566	-	bexA	1-1332/1332	===============	0/0	100.00	99.02	extra	AB067769.1:3564..4895	bexA Multidrug efflux MATE transporter Bacteroides thetaiotaomicron
BFG-333	R01R02R14_BFG-333_barcode070801-Racon4M-Medaka-Circlator@contig_8_segment0	1565518	1566483	+	CfxA3	1-966/966	===============	0/0	100.00	99.90	card	AF472622:53-1019	cfxA3 beta-lactamase is a class A beta-lactamase found in Capnocytophaga ochracea
BFG-333	R01R02R14_BFG-333_barcode070801-Racon4M-Medaka-Circlator@contig_8_segment0	2365720	2367694	-	tetQ	1-1974/1974	========/======	1/1	100.00	99.95	card	Z21523:1-1975	TetQ is a ribosomal protection protein. Its gene is associated with a conjugative transposon and has been found in both Gram-positive and Gram-negative bacteria.
BFG-333	R01R02R14_BFG-333_barcode070801-Racon4M-Medaka-Circlator@contig_8_segment0	2917178	2918143	+	CfxA3	1-966/966	===============	0/0	100.00	99.90	card	AF472622:53-1019	cfxA3 beta-lactamase is a class A beta-lactamase found in Capnocytophaga ochracea
BFG-333	R01R02R14_BFG-333_barcode070801-Racon4M-Medaka-Circlator@contig_8_segment0	3092090	3093055	-	CfxA3	1-966/966	===============	0/0	100.00	99.90	card	AF472622:53-1019	cfxA3 beta-lactamase is a class A beta-lactamase found in Capnocytophaga ochracea
BFG-275	R01R17_BFG-275_barcode0210-Racon4M-Medaka-Circlator@contig_1_segment0	1972035	1972999	+	CfxA2	1-966/966	========/======	1/1	99.90	99.59	card	AF118110.1:72-1038	cfxA2 beta-lactamase is a class A beta-lactamase found in Prevotella intermedia
BFG-275	R01R17_BFG-275_barcode0210-Racon4M-Medaka-Circlator@contig_1_segment0	2155994	2156959	+	CfxA2	1-966/966	===============	0/0	100.00	99.59	card	AF118110.1:72-1038	cfxA2 beta-lactamase is a class A beta-lactamase found in Prevotella intermedia
BFG-275	R01R17_BFG-275_barcode0210-Racon4M-Medaka-Circlator@contig_1_segment0	2298987	2299952	-	CfxA2	1-966/966	===============	0/0	100.00	99.90	card	AF118110.1:72-1038	cfxA2 beta-lactamase is a class A beta-lactamase found in Prevotella intermedia
BFG-275	R01R17_BFG-275_barcode0210-Racon4M-Medaka-Circlator@contig_1_segment0	2927211	2928009	+	erm(F)	1-800/801	========/======	1/1	99.75	83.25	ncbi	A7J11_00857	23S rRNA (adenine(2058)-N(6))-methyltransferase Erm(F)
BFG-275	R01R17_BFG-275_barcode0210-Racon4M-Medaka-Circlator@contig_1_segment0	3921837	3922802	+	CfxA2	1-966/966	===============	0/0	100.00	99.79	card	AF118110.1:72-1038	cfxA2 beta-lactamase is a class A beta-lactamase found in Prevotella intermedia
BFG-275	R01R17_BFG-275_barcode0210-Racon4M-Medaka-Circlator@contig_1_segment0	4356521	4358446	-	tet(Q)	1-1926/1926	===============	0/0	100.00	99.84	ncbi	A7J11_01074	tetracycline resistance ribosomal protection protein Tet(Q)
BFG-275	R01R17_BFG-275_barcode0210-Racon4M-Medaka-Circlator@contig_1_segment0	4612005	4613930	+	tet(Q)	1-1926/1926	===============	0/0	100.00	99.84	ncbi	A7J11_01074	tetracycline resistance ribosomal protection protein Tet(Q)
BFG-275	R01R17_BFG-275_barcode0210-Racon4M-Medaka-Circlator@contig_2_segment0	96976	97941	-	CfxA2	1-966/966	========/======	2/2	99.90	99.59	card	AF118110.1:72-1038	cfxA2 beta-lactamase is a class A beta-lactamase found in Prevotella intermedia
BFG-353	R01R19_BFG-353_barcode1103-Racon4M-Medaka-Circlator@contig_12_segment0	2897	3862	-	CfxA2	1-966/966	===============	0/0	100.00	99.07	card	AF118110.1:72-1038	cfxA2 beta-lactamase is a class A beta-lactamase found in Prevotella intermedia
BFG-353	R01R19_BFG-353_barcode1103-Racon4M-Medaka-Circlator@contig_2_segment0	27888	28853	-	CfxA2	1-966/966	===============	0/0	100.00	99.79	card	AF118110.1:72-1038	cfxA2 beta-lactamase is a class A beta-lactamase found in Prevotella intermedia
BFG-353	R01R19_BFG-353_barcode1103-Racon4M-Medaka-Circlator@contig_2_segment0	896895	897860	+	CfxA2	1-966/966	===============	0/0	100.00	99.79	card	AF118110.1:72-1038	cfxA2 beta-lactamase is a class A beta-lactamase found in Prevotella intermedia
BFG-353	R01R19_BFG-353_barcode1103-Racon4M-Medaka-Circlator@contig_3_segment0	215427	216392	+	CfxA2	1-966/966	===============	0/0	100.00	99.79	card	AF118110.1:72-1038	cfxA2 beta-lactamase is a class A beta-lactamase found in Prevotella intermedia
BFG-353	R01R19_BFG-353_barcode1103-Racon4M-Medaka-Circlator@contig_3_segment0	813840	814805	-	CfxA2	1-966/966	===============	0/0	100.00	99.79	card	AF118110.1:72-1038	cfxA2 beta-lactamase is a class A beta-lactamase found in Prevotella intermedia
BFG-353	R01R19_BFG-353_barcode1103-Racon4M-Medaka-Circlator@contig_3_segment0	1102144	1103109	+	CfxA2	1-966/966	===============	0/0	100.00	99.79	card	AF118110.1:72-1038	cfxA2 beta-lactamase is a class A beta-lactamase found in Prevotella intermedia
BFG-353	R01R19_BFG-353_barcode1103-Racon4M-Medaka-Circlator@contig_3_segment0	1659363	1660329	-	CfxA2	1-966/966	========/======	1/1	100.00	99.69	card	AF118110.1:72-1038	cfxA2 beta-lactamase is a class A beta-lactamase found in Prevotella intermedia
BFG-353	R01R19_BFG-353_barcode1103-Racon4M-Medaka-Circlator@contig_3_segment0	1666189	1667154	+	CfxA2	1-966/966	===============	0/0	100.00	99.79	card	AF118110.1:72-1038	cfxA2 beta-lactamase is a class A beta-lactamase found in Prevotella intermedia
BFG-353	R01R19_BFG-353_barcode1103-Racon4M-Medaka-Circlator@contig_3_segment0	2053609	2054574	+	CfxA2	1-966/966	===============	0/0	100.00	99.79	card	AF118110.1:72-1038	cfxA2 beta-lactamase is a class A beta-lactamase found in Prevotella intermedia
BFG-353	R01R19_BFG-353_barcode1103-Racon4M-Medaka-Circlator@contig_3_segment0	2136269	2137132	-	aadS	1-864/864	===============	0/0	100.00	99.65	ncbi	A7J11_00761	aminoglycoside 6-adenylyltransferase AadS
BFG-353	R01R19_BFG-353_barcode1103-Racon4M-Medaka-Circlator@contig_3_segment0	2137308	2138474	-	tet(X)	1-1167/1167	===============	0/0	100.00	100.00	ncbi	A7J11_01043	tetracycline-inactivating monooxygenase Tet(X)
BFG-353	R01R19_BFG-353_barcode1103-Racon4M-Medaka-Circlator@contig_3_segment0	2141761	2142561	+	erm(F)	1-801/801	===============	0/0	100.00	99.88	ncbi	A7J11_00857	23S rRNA (adenine(2058)-N(6))-methyltransferase Erm(F)
BFG-353	R01R19_BFG-353_barcode1103-Racon4M-Medaka-Circlator@contig_3_segment0	2159083	2161057	+	tetQ	1-1974/1974	========/======	1/1	100.00	97.06	card	Z21523:1-1975	TetQ is a ribosomal protection protein. Its gene is associated with a conjugative transposon and has been found in both Gram-positive and Gram-negative bacteria.
BFG-353	R01R19_BFG-353_barcode1103-Racon4M-Medaka-Circlator@contig_3_segment0	3028865	3030196	+	bexA	1-1332/1332	===============	0/0	100.00	84.53	extra	AB067769.1:3564..4895	bexA Multidrug efflux MATE transporter Bacteroides thetaiotaomicron
BFG-353	R01R19_BFG-353_barcode1103-Racon4M-Medaka-Circlator@contig_3_segment0	3157906	3158871	+	CfxA2	1-966/966	===============	0/0	100.00	99.79	card	AF118110.1:72-1038	cfxA2 beta-lactamase is a class A beta-lactamase found in Prevotella intermedia
BFG-353	R01R19_BFG-353_barcode1103-Racon4M-Medaka-Circlator@contig_3_segment0	3318195	3319413	+	mef(A)	1-1219/1227	===============	0/0	99.35	97.29	ncbi	A7J11_01931	macrolide efflux MFS transporter Mef(A)
BFG-353	R01R19_BFG-353_barcode1103-Racon4M-Medaka-Circlator@contig_3_segment0	4171653	4172618	-	CfxA2	1-966/966	===============	0/0	100.00	99.79	card	AF118110.1:72-1038	cfxA2 beta-lactamase is a class A beta-lactamase found in Prevotella intermedia
BFG-353	R01R19_BFG-353_barcode1103-Racon4M-Medaka-Circlator@contig_6_segment0	6250	7215	+	CfxA2	1-966/966	===============	0/0	100.00	99.79	card	AF118110.1:72-1038	cfxA2 beta-lactamase is a class A beta-lactamase found in Prevotella intermedia
BFG-615	R01R27_BFG-615_barcode0109-Racon4M-Medaka-Pilon-Circlator@contig_1_segment0_pilon	1064993	1065958	-	CfxA3	1-966/966	===============	0/0	100.00	100.00	card	AF472622:53-1019	cfxA3 beta-lactamase is a class A beta-lactamase found in Capnocytophaga ochracea
BFG-615	R01R27_BFG-615_barcode0109-Racon4M-Medaka-Pilon-Circlator@contig_1_segment0_pilon	1580645	1582605	+	tetQ	1-1961/1974	===============	0/0	99.34	97.91	card	Z21523:1-1975	TetQ is a ribosomal protection protein. Its gene is associated with a conjugative transposon and has been found in both Gram-positive and Gram-negative bacteria.
BFG-615	R01R27_BFG-615_barcode0109-Racon4M-Medaka-Pilon-Circlator@contig_1_segment0_pilon	3376714	3378078	-	bexB	1-1365/1365	===============	0/0	100.00	91.36	extra	AY375536.1:4599..5963	putative BexB Na+-driven multidrug efflux pump Bacteroides fragilis
BFG-615	R01R27_BFG-615_barcode0109-Racon4M-Medaka-Pilon-Circlator@contig_1_segment0_pilon	3795947	3796761	+	sul2	1-816/816	========/======	1/1	99.88	99.88	card	AY055428.1:20269-21085	Sul2 is a sulfonamide resistant dihydropteroate synthase of Gram-negative bacteria usually found on small plasmids.
BFG-615	R01R27_BFG-615_barcode0109-Racon4M-Medaka-Pilon-Circlator@contig_1_segment0_pilon	4281054	4281854	+	erm(F)	1-801/801	===============	0/0	100.00	99.50	ncbi	A7J11_01018	23S rRNA (adenine(2058)-N(6))-methyltransferase Erm(F)
BFG-615	R01R27_BFG-615_barcode0109-Racon4M-Medaka-Pilon-Circlator@contig_1_segment0_pilon	4282057	4282881	-	OXA-347	1-825/825	===============	0/0	100.00	100.00	card	JN086160:1583-2408	OXA-347 is a beta-lactamase found in Enterobacteriaceae
BFG-615	R01R27_BFG-615_barcode0109-Racon4M-Medaka-Pilon-Circlator@contig_1_segment0_pilon	4792671	4794596	+	tet(Q)	1-1926/1926	===============	0/0	100.00	100.00	ncbi	A7J11_00154	tetracycline resistance ribosomal protection protein Tet(Q)
BFG-615	R01R27_BFG-615_barcode0109-Racon4M-Medaka-Pilon-Circlator@contig_1_segment0_pilon	4978246	4978995	+	cfiA4	1-750/750	===============	0/0	100.00	100.00	ncbi	A7J11_00422	subclass B1 metallo-beta-lactamase CfiA4
BFG-616	R01R27_BFG-616_barcode1210-Racon4M-Medaka-Circlator@contig_1_segment0	1065385	1066350	-	CfxA3	1-966/966	===============	0/0	100.00	100.00	card	AF472622:53-1019	cfxA3 beta-lactamase is a class A beta-lactamase found in Capnocytophaga ochracea
BFG-616	R01R27_BFG-616_barcode1210-Racon4M-Medaka-Circlator@contig_1_segment0	1581054	1583014	+	tetQ	1-1961/1974	===============	0/0	99.34	97.91	card	Z21523:1-1975	TetQ is a ribosomal protection protein. Its gene is associated with a conjugative transposon and has been found in both Gram-positive and Gram-negative bacteria.
BFG-616	R01R27_BFG-616_barcode1210-Racon4M-Medaka-Circlator@contig_1_segment0	3377173	3378537	-	bexB	1-1365/1365	===============	0/0	100.00	91.36	extra	AY375536.1:4599..5963	putative BexB Na+-driven multidrug efflux pump Bacteroides fragilis
BFG-616	R01R27_BFG-616_barcode1210-Racon4M-Medaka-Circlator@contig_1_segment0	3796412	3797226	+	sul2	1-816/816	========/======	1/1	99.88	99.75	card	AY055428.1:20269-21085	Sul2 is a sulfonamide resistant dihydropteroate synthase of Gram-negative bacteria usually found on small plasmids.
BFG-616	R01R27_BFG-616_barcode1210-Racon4M-Medaka-Circlator@contig_1_segment0	4281538	4282338	+	erm(F)	1-801/801	===============	0/0	100.00	99.50	ncbi	A7J11_01018	23S rRNA (adenine(2058)-N(6))-methyltransferase Erm(F)
BFG-616	R01R27_BFG-616_barcode1210-Racon4M-Medaka-Circlator@contig_1_segment0	4282541	4283365	-	OXA-347	1-825/825	===============	0/0	100.00	100.00	card	JN086160:1583-2408	OXA-347 is a beta-lactamase found in Enterobacteriaceae
BFG-616	R01R27_BFG-616_barcode1210-Racon4M-Medaka-Circlator@contig_1_segment0	4793200	4795125	+	tet(Q)	1-1926/1926	===============	0/0	100.00	100.00	ncbi	A7J11_00154	tetracycline resistance ribosomal protection protein Tet(Q)
BFG-616	R01R27_BFG-616_barcode1210-Racon4M-Medaka-Circlator@contig_1_segment0	4978781	4979530	+	cfiA4	1-750/750	===============	0/0	100.00	99.87	ncbi	A7J11_00422	subclass B1 metallo-beta-lactamase CfiA4
BFG-632	R01R27_BFG-632_barcode1011-Racon4M-Medaka-Circlator@contig_1_segment0	214075	216049	+	tetQ	1-1974/1974	========/======	1/1	100.00	99.95	card	Z21523:1-1975	TetQ is a ribosomal protection protein. Its gene is associated with a conjugative transposon and has been found in both Gram-positive and Gram-negative bacteria.
BFG-632	R01R27_BFG-632_barcode1011-Racon4M-Medaka-Circlator@contig_2_segment0	309438	310769	-	bexA	1-1332/1332	===============	0/0	100.00	82.21	extra	AB067769.1:3564..4895	bexA Multidrug efflux MATE transporter Bacteroides thetaiotaomicron
BFG-632	R01R27_BFG-632_barcode1011-Racon4M-Medaka-Circlator@contig_4_segment0	930279	931484	+	mef(En2)	1-1206/1206	===============	0/0	100.00	99.83	ncbi	A7J11_00508	macrolide efflux MFS transporter Mef(En2)
BFG-632	R01R27_BFG-632_barcode1011-Racon4M-Medaka-Circlator@contig_4_segment0	931509	932018	+	lnu(AN2)	1-510/513	===============	0/0	99.42	99.41	ncbi	A7J11_00974	lincosamide nucleotidyltransferase Lnu(AN2)
BFG-632	R01R27_BFG-632_barcode1011-Racon4M-Medaka-Circlator@contig_4_segment0	1106251	1107216	-	CfxA5	1-966/966	===============	0/0	100.00	100.00	card	AY769934:28-994	cfxA5 beta-lactamase is a class A beta-lactamase found in Bacteroides distasonis
BFG-632	R01R27_BFG-632_barcode1011-Racon4M-Medaka-Circlator@contig_4_segment0	1872604	1873569	+	CfxA5	1-966/966	===============	0/0	100.00	99.79	card	AY769934:28-994	cfxA5 beta-lactamase is a class A beta-lactamase found in Bacteroides distasonis
BFG-632	R01R27_BFG-632_barcode1011-Racon4M-Medaka-Circlator@contig_4_segment0	3036455	3037673	-	mef(A)	1-1219/1227	===============	0/0	99.35	97.21	ncbi	A7J11_01931	macrolide efflux MFS transporter Mef(A)
BFG-632	R01R27_BFG-632_barcode1011-Racon4M-Medaka-Circlator@contig_4_segment0	3039622	3040422	+	erm(F)	1-801/801	===============	0/0	100.00	99.75	ncbi	A7J11_00857	23S rRNA (adenine(2058)-N(6))-methyltransferase Erm(F)
BFG-632	R01R27_BFG-632_barcode1011-Racon4M-Medaka-Circlator@contig_4_segment0	3040632	3041755	-	tet(X)	44-1167/1167	===============	0/0	96.32	96.71	ncbi	A7J11_02482	tetracycline-inactivating monooxygenase Tet(X)
BFG-639	R01R30_BFG-639_barcode0812-Racon4M-Medaka-Pilon-Circlator@contig_1_segment0_pilon	3803322	3804653	-	bexA	1-1332/1332	===============	0/0	100.00	99.32	extra	AB067769.1:3564..4895	bexA Multidrug efflux MATE transporter Bacteroides thetaiotaomicron
BFG-639	R01R30_BFG-639_barcode0812-Racon4M-Medaka-Pilon-Circlator@contig_1_segment0_pilon	4015792	4017765	-	tetQ	1-1974/1974	===============	0/0	100.00	97.42	card	Z21523:1-1975	TetQ is a ribosomal protection protein. Its gene is associated with a conjugative transposon and has been found in both Gram-positive and Gram-negative bacteria.
BFG-639	R01R30_BFG-639_barcode0812-Racon4M-Medaka-Pilon-Circlator@contig_1_segment0_pilon	4047559	4049484	+	tet(Q)	1-1926/1926	===============	0/0	100.00	99.95	ncbi	A7J11_00154	tetracycline resistance ribosomal protection protein Tet(Q)
BFG-639	R01R30_BFG-639_barcode0812-Racon4M-Medaka-Pilon-Circlator@contig_4_segment0_pilon	1232966	1234939	+	tetQ	1-1974/1974	===============	0/0	100.00	97.37	card	Z21523:1-1975	TetQ is a ribosomal protection protein. Its gene is associated with a conjugative transposon and has been found in both Gram-positive and Gram-negative bacteria.
BFG-639	R01R30_BFG-639_barcode0812-Racon4M-Medaka-Pilon-Circlator@contig_4_segment0_pilon	1245243	1247167	-	tet(Q)	1-1926/1926	========/======	1/1	99.95	99.69	ncbi	A7J11_00154	tetracycline resistance ribosomal protection protein Tet(Q)
BFG-639	R01R30_BFG-639_barcode0812-Racon4M-Medaka-Pilon-Circlator@contig_4_segment0_pilon	1263627	1264427	-	erm(F)	1-801/801	===============	0/0	100.00	99.62	ncbi	A7J11_00857	23S rRNA (adenine(2058)-N(6))-methyltransferase Erm(F)
BFG-639	R01R30_BFG-639_barcode0812-Racon4M-Medaka-Pilon-Circlator@contig_4_segment0_pilon	1266043	1267209	+	tet(X)	1-1167/1167	===============	0/0	100.00	100.00	ncbi	A7J11_01043	tetracycline-inactivating monooxygenase Tet(X)
BFG-639	R01R30_BFG-639_barcode0812-Racon4M-Medaka-Pilon-Circlator@contig_4_segment0_pilon	1267385	1268248	+	aadS	1-864/864	===============	0/0	100.00	99.65	ncbi	A7J11_00761	aminoglycoside 6-adenylyltransferase AadS
BFG-639	R01R30_BFG-639_barcode0812-Racon4M-Medaka-Pilon-Circlator@contig_4_segment0_pilon	2088924	2090129	+	mef(En2)	1-1206/1206	===============	0/0	100.00	99.75	ncbi	A7J11_00508	macrolide efflux MFS transporter Mef(En2)
BFG-639	R01R30_BFG-639_barcode0812-Racon4M-Medaka-Pilon-Circlator@contig_4_segment0_pilon	2090154	2090663	+	lnu(AN2)	1-510/513	===============	0/0	99.42	100.00	ncbi	A7J11_00974	lincosamide nucleotidyltransferase Lnu(AN2)
BFG-639	R01R30_BFG-639_barcode0812-Racon4M-Medaka-Pilon-Circlator@contig_8_segment0_pilon	18817	19618	+	erm(F)	1-801/801	========/======	1/1	100.00	95.26	ncbi	A7J11_01018	23S rRNA (adenine(2058)-N(6))-methyltransferase Erm(F)
BFG-639	R01R30_BFG-639_barcode0812-Racon4M-Medaka-Pilon-Circlator@contig_8_segment0_pilon	19821	20645	-	OXA-347	1-825/825	===============	0/0	100.00	100.00	card	JN086160:1583-2408	OXA-347 is a beta-lactamase found in Enterobacteriaceae
BFG-639	R01R30_BFG-639_barcode0812-Racon4M-Medaka-Pilon-Circlator@contig_8_segment0_pilon	22653	23516	+	aadS	1-864/864	===============	0/0	100.00	99.88	ncbi	A7J11_00761	aminoglycoside 6-adenylyltransferase AadS
BFG-639	R01R30_BFG-639_barcode0812-Racon4M-Medaka-Pilon-Circlator@contig_8_segment0_pilon	23717	24943	-	ere(D)	1-1227/1227	===============	0/0	100.00	96.66	ncbi	A7J11_02948	EreD family erythromycin esterase
BFG-639	R01R30_BFG-639_barcode0812-Racon4M-Medaka-Pilon-Circlator@contig_8_segment0_pilon	25302	26468	+	tet(X)	1-1167/1167	===============	0/0	100.00	100.00	ncbi	A7J11_01043	tetracycline-inactivating monooxygenase Tet(X)
BFG-334	R01_BFG-334_barcode04-Racon4M-Medaka-Pilon-Circlator@contig_1_segment0_pilon	339964	340764	+	erm(F)	1-801/801	===============	0/0	100.00	99.88	ncbi	A7J11_01018	23S rRNA (adenine(2058)-N(6))-methyltransferase Erm(F)
BFG-334	R01_BFG-334_barcode04-Racon4M-Medaka-Pilon-Circlator@contig_1_segment0_pilon	342007	342870	-	aadS	1-864/864	===============	0/0	100.00	99.88	ncbi	A7J11_00761	aminoglycoside 6-adenylyltransferase AadS
BFG-334	R01_BFG-334_barcode04-Racon4M-Medaka-Pilon-Circlator@contig_1_segment0_pilon	485689	487020	+	bexA	1-1332/1332	===============	0/0	100.00	83.78	extra	AB067769.1:3564..4895	bexA Multidrug efflux MATE transporter Bacteroides thetaiotaomicron
BFG-334	R01_BFG-334_barcode04-Racon4M-Medaka-Pilon-Circlator@contig_1_segment0_pilon	634213	635178	+	CfxA3	1-966/966	===============	0/0	100.00	100.00	card	AF472622:53-1019	cfxA3 beta-lactamase is a class A beta-lactamase found in Capnocytophaga ochracea
BFG-334	R01_BFG-334_barcode04-Racon4M-Medaka-Pilon-Circlator@contig_1_segment0_pilon	1822466	1823692	+	mef(A)	1-1227/1227	===============	0/0	100.00	96.25	ncbi	A7J11_01931	macrolide efflux MFS transporter Mef(A)
BFG-334	R01_BFG-334_barcode04-Racon4M-Medaka-Pilon-Circlator@contig_1_segment0_pilon	1823806	1825269	+	mel	1-1464/1464	===============	0/0	100.00	97.54	card	NC_012469.1:1800928-1802392	Mel a homolog of MsrA is an ABC transporter associated with macrolide resistance. It is expressed on the same operon as mefA and mefE both MFS-type efflux proteins that confer macrolide resistance.
BFG-334	R01_BFG-334_barcode04-Racon4M-Medaka-Pilon-Circlator@contig_1_segment0_pilon	1826041	1826775	+	erm(G)	1-735/735	===============	0/0	100.00	99.73	ncbi	A7J11_01201	23S rRNA (adenine(2058)-N(6))-methyltransferase Erm(G)
BFG-334	R01_BFG-334_barcode04-Racon4M-Medaka-Pilon-Circlator@contig_5_segment0_pilon	1807124	1809049	-	tet(Q)	1-1926/1926	===============	0/0	100.00	99.12	ncbi	A7J11_01614	tetracycline resistance ribosomal protection protein Tet(Q)
BFG-453	R01_BFG-453_barcode09-Racon4M-Medaka-Circlator@contig_1_segment0	3715	4680	+	CfxA2	1-966/966	===============	0/0	100.00	100.00	card	AF118110.1:72-1038	cfxA2 beta-lactamase is a class A beta-lactamase found in Prevotella intermedia
BFG-453	R01_BFG-453_barcode09-Racon4M-Medaka-Circlator@contig_2_segment0	749525	750490	+	CfxA2	1-966/966	===============	0/0	100.00	100.00	card	AF118110.1:72-1038	cfxA2 beta-lactamase is a class A beta-lactamase found in Prevotella intermedia
BFG-453	R01_BFG-453_barcode09-Racon4M-Medaka-Circlator@contig_2_segment0	1509270	1510235	-	CfxA4	1-966/966	===============	0/0	100.00	99.69	card	AY769933:1-967	cfxA4 beta-lactamase is a class A beta-lactamase found in Bacteroides fragilis
BFG-453	R01_BFG-453_barcode09-Racon4M-Medaka-Circlator@contig_2_segment0	1781904	1782867	+	CfxA2	4-966/966	========/======	1/1	99.69	99.90	card	AF118110.1:72-1038	cfxA2 beta-lactamase is a class A beta-lactamase found in Prevotella intermedia
BFG-453	R01_BFG-453_barcode09-Racon4M-Medaka-Circlator@contig_2_segment0	2667334	2669259	-	tet(Q)	1-1926/1926	========/======	2/2	99.95	99.53	ncbi	A7J11_01074	tetracycline resistance ribosomal protection protein Tet(Q)
BFG-453	R01_BFG-453_barcode09-Racon4M-Medaka-Circlator@contig_2_segment0	3079305	3080270	-	CfxA2	1-966/966	===============	0/0	100.00	100.00	card	AF118110.1:72-1038	cfxA2 beta-lactamase is a class A beta-lactamase found in Prevotella intermedia
BFG-453	R01_BFG-453_barcode09-Racon4M-Medaka-Circlator@contig_2_segment0	3200133	3201099	+	CfxA2	1-966/966	========/======	1/1	100.00	99.90	card	AF118110.1:72-1038	cfxA2 beta-lactamase is a class A beta-lactamase found in Prevotella intermedia
BFG-453	R01_BFG-453_barcode09-Racon4M-Medaka-Circlator@contig_2_segment0	3507618	3508584	+	CfxA2	1-966/966	========/======	1/1	100.00	99.90	card	AF118110.1:72-1038	cfxA2 beta-lactamase is a class A beta-lactamase found in Prevotella intermedia
BFG-453	R01_BFG-453_barcode09-Racon4M-Medaka-Circlator@contig_2_segment0	3712927	3713892	+	CfxA2	1-966/966	===============	0/0	100.00	100.00	card	AF118110.1:72-1038	cfxA2 beta-lactamase is a class A beta-lactamase found in Prevotella intermedia
BFG-453	R01_BFG-453_barcode09-Racon4M-Medaka-Circlator@contig_2_segment0	4390557	4391522	-	CfxA4	1-966/966	===============	0/0	100.00	99.69	card	AY769933:1-967	cfxA4 beta-lactamase is a class A beta-lactamase found in Bacteroides fragilis
BFG-453	R01_BFG-453_barcode09-Racon4M-Medaka-Circlator@contig_2_segment0	4995017	4995815	+	erm(F)	1-800/801	========/======	1/1	99.75	83.25	ncbi	A7J11_00857	23S rRNA (adenine(2058)-N(6))-methyltransferase Erm(F)
BFG-453	R01_BFG-453_barcode09-Racon4M-Medaka-Circlator@contig_2_segment0	5304234	5305199	-	CfxA4	1-966/966	===============	0/0	100.00	99.69	card	AY769933:1-967	cfxA4 beta-lactamase is a class A beta-lactamase found in Bacteroides fragilis
BFG-453	R01_BFG-453_barcode09-Racon4M-Medaka-Circlator@contig_2_segment0	5469983	5470948	-	CfxA2	1-966/966	===============	0/0	100.00	100.00	card	AF118110.1:72-1038	cfxA2 beta-lactamase is a class A beta-lactamase found in Prevotella intermedia
BFG-622	R01_BFG-622_barcode06-Racon4M-Medaka-Circlator@contig_3_segment0	2110484	2111607	+	tet(X)	44-1167/1167	===============	0/0	96.32	100.00	ncbi	A7J11_01043	tetracycline-inactivating monooxygenase Tet(X)
BFG-622	R01_BFG-622_barcode06-Racon4M-Medaka-Circlator@contig_3_segment0	2111783	2112646	+	aadS	1-864/864	===============	0/0	100.00	99.54	ncbi	A7J11_00761	aminoglycoside 6-adenylyltransferase AadS
BFG-622	R01_BFG-622_barcode06-Racon4M-Medaka-Circlator@contig_3_segment0	2115063	2116229	+	tet(X)	1-1167/1167	===============	0/0	100.00	96.74	ncbi	A7J11_02482	tetracycline-inactivating monooxygenase Tet(X)
BFG-622	R01_BFG-622_barcode06-Racon4M-Medaka-Circlator@contig_3_segment0	2116439	2117239	-	erm(F)	1-801/801	===============	0/0	100.00	99.38	ncbi	A7J11_00857	23S rRNA (adenine(2058)-N(6))-methyltransferase Erm(F)
BFG-622	R01_BFG-622_barcode06-Racon4M-Medaka-Circlator@contig_3_segment0	2119188	2120406	+	mef(A)	1-1219/1227	===============	0/0	99.35	96.80	ncbi	A7J11_01931	macrolide efflux MFS transporter Mef(A)
BFG-622	R01_BFG-622_barcode06-Racon4M-Medaka-Circlator@contig_3_segment0	2391086	2393011	-	tet(Q)	1-1926/1926	===============	0/0	100.00	99.84	ncbi	A7J11_01074	tetracycline resistance ribosomal protection protein Tet(Q)
BFG-622	R01_BFG-622_barcode06-Racon4M-Medaka-Circlator@contig_4_segment0	14226	15191	+	CfxA5	1-966/966	===============	0/0	100.00	99.48	card	AY769934:28-994	cfxA5 beta-lactamase is a class A beta-lactamase found in Bacteroides distasonis
BFG-631	R01_BFG-631_barcode05-Racon4M-Medaka-Pilon-Circlator@contig_2_segment0_pilon	1476065	1477030	+	CfxA3	1-966/966	===============	0/0	100.00	100.00	card	AF472622:53-1019	cfxA3 beta-lactamase is a class A beta-lactamase found in Capnocytophaga ochracea
BFG-631	R01_BFG-631_barcode05-Racon4M-Medaka-Pilon-Circlator@contig_2_segment0_pilon	1792470	1793435	-	CfxA3	1-966/966	===============	0/0	100.00	100.00	card	AF472622:53-1019	cfxA3 beta-lactamase is a class A beta-lactamase found in Capnocytophaga ochracea
BFG-631	R01_BFG-631_barcode05-Racon4M-Medaka-Pilon-Circlator@contig_2_segment0_pilon	2322001	2322966	-	CfxA3	1-966/966	===============	0/0	100.00	100.00	card	AF472622:53-1019	cfxA3 beta-lactamase is a class A beta-lactamase found in Capnocytophaga ochracea
BFG-631	R01_BFG-631_barcode05-Racon4M-Medaka-Pilon-Circlator@contig_2_segment0_pilon	2683686	2684651	-	CfxA3	1-966/966	===============	0/0	100.00	100.00	card	AF472622:53-1019	cfxA3 beta-lactamase is a class A beta-lactamase found in Capnocytophaga ochracea
BFG-631	R01_BFG-631_barcode05-Racon4M-Medaka-Pilon-Circlator@contig_2_segment0_pilon	4458495	4459460	-	CfxA3	1-966/966	===============	0/0	100.00	100.00	card	AF472622:53-1019	cfxA3 beta-lactamase is a class A beta-lactamase found in Capnocytophaga ochracea
BFG-631	R01_BFG-631_barcode05-Racon4M-Medaka-Pilon-Circlator@contig_2_segment0_pilon	4519924	4520889	+	CfxA3	1-966/966	===============	0/0	100.00	100.00	card	AF472622:53-1019	cfxA3 beta-lactamase is a class A beta-lactamase found in Capnocytophaga ochracea
BFG-631	R01_BFG-631_barcode05-Racon4M-Medaka-Pilon-Circlator@contig_2_segment0_pilon	4581657	4582403	+	erm(B)_18	13-759/762	===============	0/0	98.03	99.20	resfinder	X66468	erm(B)_18
BFG-631	R01_BFG-631_barcode05-Racon4M-Medaka-Pilon-Circlator@contig_2_segment0_pilon	5226687	5227487	+	erm(F)	1-801/801	===============	0/0	100.00	99.88	ncbi	A7J11_00857	23S rRNA (adenine(2058)-N(6))-methyltransferase Erm(F)
BFG-631	R01_BFG-631_barcode05-Racon4M-Medaka-Pilon-Circlator@contig_7_segment0_pilon	19505	20470	-	CfxA3	1-966/966	===============	0/0	100.00	100.00	card	AF472622:53-1019	cfxA3 beta-lactamase is a class A beta-lactamase found in Capnocytophaga ochracea
BFG-631	R01_BFG-631_barcode05-Racon4M-Medaka-Pilon-Circlator@contig_7_segment0_pilon	31612	32577	-	CfxA3	1-966/966	===============	0/0	100.00	100.00	card	AF472622:53-1019	cfxA3 beta-lactamase is a class A beta-lactamase found in Capnocytophaga ochracea
BFG-357	R02R05R19_BFG-357_barcode020305-Racon4M-Medaka-Circlator@contig_2_segment0	1222827	1223792	-	CfxA3	1-966/966	===============	0/0	100.00	99.79	card	AF472622:53-1019	cfxA3 beta-lactamase is a class A beta-lactamase found in Capnocytophaga ochracea
BFG-357	R02R05R19_BFG-357_barcode020305-Racon4M-Medaka-Circlator@contig_2_segment0	2792428	2793394	+	CfxA3	1-966/966	========/======	1/1	100.00	99.59	card	AF472622:53-1019	cfxA3 beta-lactamase is a class A beta-lactamase found in Capnocytophaga ochracea
BFG-357	R02R05R19_BFG-357_barcode020305-Racon4M-Medaka-Circlator@contig_2_segment0	3222223	3223387	+	mef(A)	63-1227/1227	===============	0/0	94.95	95.45	ncbi	A7J11_01931	macrolide efflux MFS transporter Mef(A)
BFG-357	R02R05R19_BFG-357_barcode020305-Racon4M-Medaka-Circlator@contig_2_segment0	3223501	3224964	+	mel	1-1464/1464	===============	0/0	100.00	97.54	card	NC_012469.1:1800928-1802392	Mel a homolog of MsrA is an ABC transporter associated with macrolide resistance. It is expressed on the same operon as mefA and mefE both MFS-type efflux proteins that confer macrolide resistance.
BFG-357	R02R05R19_BFG-357_barcode020305-Racon4M-Medaka-Circlator@contig_2_segment0	3225736	3226470	+	erm(G)	1-735/735	===============	0/0	100.00	99.86	ncbi	A7J11_01201	23S rRNA (adenine(2058)-N(6))-methyltransferase Erm(G)
BFG-357	R02R05R19_BFG-357_barcode020305-Racon4M-Medaka-Circlator@contig_2_segment0	3945713	3946680	-	CfxA3	1-966/966	========/======	2/2	100.00	99.79	card	AF472622:53-1019	cfxA3 beta-lactamase is a class A beta-lactamase found in Capnocytophaga ochracea
BFG-357	R02R05R19_BFG-357_barcode020305-Racon4M-Medaka-Circlator@contig_2_segment0	4826947	4827747	+	erm(F)	1-801/801	===============	0/0	100.00	100.00	ncbi	A7J11_01018	23S rRNA (adenine(2058)-N(6))-methyltransferase Erm(F)
BFG-357	R02R05R19_BFG-357_barcode020305-Racon4M-Medaka-Circlator@contig_2_segment0	4830025	4830888	-	aadS	1-864/864	===============	0/0	100.00	99.88	ncbi	A7J11_00761	aminoglycoside 6-adenylyltransferase AadS
BFG-357	R02R05R19_BFG-357_barcode020305-Racon4M-Medaka-Circlator@contig_2_segment0	4971175	4972506	+	bexA	1-1332/1332	===============	0/0	100.00	99.40	extra	AB067769.1:3564..4895	bexA Multidrug efflux MATE transporter Bacteroides thetaiotaomicron
BFG-357	R02R05R19_BFG-357_barcode020305-Racon4M-Medaka-Circlator@contig_2_segment0	5723131	5725056	+	tet(Q)	1-1926/1926	===============	0/0	100.00	100.00	ncbi	A7J11_00154	tetracycline resistance ribosomal protection protein Tet(Q)
BFG-179	R02R17_BFG-179_barcode1109-Racon4M-Medaka-Circlator@contig_1_segment0	528446	529777	-	bexA	1-1332/1332	===============	0/0	100.00	82.36	extra	AB067769.1:3564..4895	bexA Multidrug efflux MATE transporter Bacteroides thetaiotaomicron
BFG-161	R02_BFG-161_barcode10-Racon4M-Medaka-Circlator@contig_1_segment0	860872	862797	-	tet(Q)	1-1926/1926	===============	0/0	100.00	99.58	ncbi	A7J11_01074	tetracycline resistance ribosomal protection protein Tet(Q)
BFG-161	R02_BFG-161_barcode10-Racon4M-Medaka-Circlator@contig_1_segment0	890745	892670	+	tet(Q)	1-1926/1926	===============	0/0	100.00	99.69	ncbi	A7J11_01074	tetracycline resistance ribosomal protection protein Tet(Q)
BFG-161	R02_BFG-161_barcode10-Racon4M-Medaka-Circlator@contig_2_segment0	1247938	1248903	+	CfxA2	1-966/966	===============	0/0	100.00	99.69	card	AF118110.1:72-1038	cfxA2 beta-lactamase is a class A beta-lactamase found in Prevotella intermedia
BFG-161	R02_BFG-161_barcode10-Racon4M-Medaka-Circlator@contig_2_segment0	2073552	2074517	+	CfxA2	1-966/966	===============	0/0	100.00	99.79	card	AF118110.1:72-1038	cfxA2 beta-lactamase is a class A beta-lactamase found in Prevotella intermedia
BFG-161	R02_BFG-161_barcode10-Racon4M-Medaka-Circlator@contig_2_segment0	2697402	2698367	-	CfxA2	1-966/966	===============	0/0	100.00	99.69	card	AF118110.1:72-1038	cfxA2 beta-lactamase is a class A beta-lactamase found in Prevotella intermedia
BFG-175	R02_BFG-175_barcode06-Racon4M-Medaka-Circlator@contig_10_segment0	302339	304264	+	tet(Q)	1-1926/1926	===============	0/0	100.00	99.84	ncbi	A7J11_01074	tetracycline resistance ribosomal protection protein Tet(Q)
BFG-175	R02_BFG-175_barcode06-Racon4M-Medaka-Circlator@contig_10_segment0	966349	967083	-	erm(G)	1-735/735	===============	0/0	100.00	99.86	ncbi	A7J11_01201	23S rRNA (adenine(2058)-N(6))-methyltransferase Erm(G)
BFG-175	R02_BFG-175_barcode06-Racon4M-Medaka-Circlator@contig_3_segment0	304600	305931	-	bexA	1-1332/1332	===============	0/0	100.00	82.96	extra	AB067769.1:3564..4895	bexA Multidrug efflux MATE transporter Bacteroides thetaiotaomicron
BFG-178	R02_BFG-178_barcode05-Racon4M-Medaka-Circlator@contig_3_segment0	305773	307104	+	bexA	1-1332/1332	===============	0/0	100.00	82.36	extra	AB067769.1:3564..4895	bexA Multidrug efflux MATE transporter Bacteroides thetaiotaomicron
BFG-286	R02_BFG-286_barcode07-Racon4M-Medaka-Pilon-Circlator@contig_2_segment0_pilon	387552	388064	-	lnu(AN2)	1-513/513	===============	0/0	100.00	99.03	ncbi	A7J11_00974	lincosamide nucleotidyltransferase Lnu(AN2)
BFG-286	R02_BFG-286_barcode07-Racon4M-Medaka-Pilon-Circlator@contig_2_segment0_pilon	388089	389294	-	mef(En2)	1-1206/1206	===============	0/0	100.00	99.09	ncbi	A7J11_00508	macrolide efflux MFS transporter Mef(En2)
BFG-286	R02_BFG-286_barcode07-Racon4M-Medaka-Pilon-Circlator@contig_2_segment0_pilon	1582414	1584386	+	tetQ	1-1974/1974	========/======	1/1	99.95	90.12	card	Z21523:1-1975	TetQ is a ribosomal protection protein. Its gene is associated with a conjugative transposon and has been found in both Gram-positive and Gram-negative bacteria.
BFG-286	R02_BFG-286_barcode07-Racon4M-Medaka-Pilon-Circlator@contig_2_segment0_pilon	1585097	1586263	+	tetX	1-1167/1167	===============	0/0	100.00	99.91	card	M37699:586-1753	TetX is a flavin-dependent monooxygenase conferring resistance to tetracycline antibiotics. TetX hydroxylates position 11a of the tetraketide group thus inactivating the antibiotic.
BFG-286	R02_BFG-286_barcode07-Racon4M-Medaka-Pilon-Circlator@contig_2_segment0_pilon	1586476	1587276	-	erm(F)	1-801/801	===============	0/0	100.00	100.00	ncbi	A7J11_01018	23S rRNA (adenine(2058)-N(6))-methyltransferase Erm(F)
BFG-286	R02_BFG-286_barcode07-Racon4M-Medaka-Pilon-Circlator@contig_9_segment0_pilon	963895	965820	+	tet(Q)	1-1926/1926	===============	0/0	100.00	99.84	ncbi	A7J11_01074	tetracycline resistance ribosomal protection protein Tet(Q)
BFG-461	R02_BFG-461_barcode03-Racon4M-Medaka-Circlator@contig_5_segment0	3219445	3220809	-	bexB	1-1365/1365	===============	0/0	100.00	90.84	extra	AY375536.1:4599..5963	putative BexB Na+-driven multidrug efflux pump Bacteroides fragilis
BFG-461	R02_BFG-461_barcode03-Racon4M-Medaka-Circlator@contig_5_segment0	4242627	4244600	+	tetQ	1-1974/1974	===============	0/0	100.00	97.47	card	Z21523:1-1975	TetQ is a ribosomal protection protein. Its gene is associated with a conjugative transposon and has been found in both Gram-positive and Gram-negative bacteria.
BFG-461	R02_BFG-461_barcode03-Racon4M-Medaka-Circlator@contig_5_segment0	4749650	4750399	+	cfiA2_1	1-750/750	===============	0/0	100.00	100.00	resfinder	AB087226	cfiA2_1
BFG-462	R02_BFG-462_barcode09-Racon4M-Medaka-Circlator@contig_1_segment0	264439	265404	-	CfxA3	1-966/966	===============	0/0	100.00	100.00	card	AF472622:53-1019	cfxA3 beta-lactamase is a class A beta-lactamase found in Capnocytophaga ochracea
BFG-462	R02_BFG-462_barcode09-Racon4M-Medaka-Circlator@contig_1_segment0	649969	650934	-	CfxA3	1-966/966	===============	0/0	100.00	100.00	card	AF472622:53-1019	cfxA3 beta-lactamase is a class A beta-lactamase found in Capnocytophaga ochracea
BFG-462	R02_BFG-462_barcode09-Racon4M-Medaka-Circlator@contig_1_segment0	1248753	1249718	+	CfxA3	1-966/966	===============	0/0	100.00	100.00	card	AF472622:53-1019	cfxA3 beta-lactamase is a class A beta-lactamase found in Capnocytophaga ochracea
BFG-462	R02_BFG-462_barcode09-Racon4M-Medaka-Circlator@contig_1_segment0	1303802	1304768	-	CfxA3	1-966/966	========/======	1/1	100.00	99.90	card	AF472622:53-1019	cfxA3 beta-lactamase is a class A beta-lactamase found in Capnocytophaga ochracea
BFG-462	R02_BFG-462_barcode09-Racon4M-Medaka-Circlator@contig_1_segment0	1823386	1824351	-	CfxA3	1-966/966	===============	0/0	100.00	100.00	card	AF472622:53-1019	cfxA3 beta-lactamase is a class A beta-lactamase found in Capnocytophaga ochracea
BFG-462	R02_BFG-462_barcode09-Racon4M-Medaka-Circlator@contig_1_segment0	2913118	2914083	+	CfxA3	1-966/966	===============	0/0	100.00	100.00	card	AF472622:53-1019	cfxA3 beta-lactamase is a class A beta-lactamase found in Capnocytophaga ochracea
BFG-462	R02_BFG-462_barcode09-Racon4M-Medaka-Circlator@contig_1_segment0	2934316	2935282	-	CfxA3	1-966/966	========/======	1/1	100.00	99.90	card	AF472622:53-1019	cfxA3 beta-lactamase is a class A beta-lactamase found in Capnocytophaga ochracea
BFG-462	R02_BFG-462_barcode09-Racon4M-Medaka-Circlator@contig_1_segment0	3420679	3421644	+	CfxA3	1-966/966	===============	0/0	100.00	100.00	card	AF472622:53-1019	cfxA3 beta-lactamase is a class A beta-lactamase found in Capnocytophaga ochracea
BFG-462	R02_BFG-462_barcode09-Racon4M-Medaka-Circlator@contig_1_segment0	4208355	4209320	+	CfxA3	1-966/966	===============	0/0	100.00	100.00	card	AF472622:53-1019	cfxA3 beta-lactamase is a class A beta-lactamase found in Capnocytophaga ochracea
BFG-462	R02_BFG-462_barcode09-Racon4M-Medaka-Circlator@contig_1_segment0	5277983	5278948	+	CfxA3	1-966/966	===============	0/0	100.00	100.00	card	AF472622:53-1019	cfxA3 beta-lactamase is a class A beta-lactamase found in Capnocytophaga ochracea
BFG-462	R02_BFG-462_barcode09-Racon4M-Medaka-Circlator@contig_1_segment0	5415227	5416193	+	CfxA3	1-966/966	========/======	1/1	100.00	99.90	card	AF472622:53-1019	cfxA3 beta-lactamase is a class A beta-lactamase found in Capnocytophaga ochracea
BFG-462	R02_BFG-462_barcode09-Racon4M-Medaka-Circlator@contig_1_segment0	6775368	6776334	+	CfxA3	1-966/966	========/======	1/1	100.00	99.90	card	AF472622:53-1019	cfxA3 beta-lactamase is a class A beta-lactamase found in Capnocytophaga ochracea
BFG-462	R02_BFG-462_barcode09-Racon4M-Medaka-Circlator@contig_3_segment0	1	785	+	erm(F)	16-800/801	===============	0/0	98.00	95.03	ncbi	A7J11_01018	23S rRNA (adenine(2058)-N(6))-methyltransferase Erm(F)
BFG-483	R02_BFG-483_barcode01-Racon4M-Medaka-Pilon-Circlator@contig_1_segment0_pilon	1654868	1655662	+	erm(F)	1-801/801	========/======	1/6	99.25	98.75	ncbi	A7J11_01018	23S rRNA (adenine(2058)-N(6))-methyltransferase Erm(F)
BFG-483	R02_BFG-483_barcode01-Racon4M-Medaka-Pilon-Circlator@contig_1_segment0_pilon	1655902	1657874	+	tetQ	1-1974/1974	========/======	1/1	99.95	90.02	card	Z21523:1-1975	TetQ is a ribosomal protection protein. Its gene is associated with a conjugative transposon and has been found in both Gram-positive and Gram-negative bacteria.
BFG-483	R02_BFG-483_barcode01-Racon4M-Medaka-Pilon-Circlator@contig_1_segment0_pilon	1861573	1862322	+	cfiA13_1	1-750/750	===============	0/0	100.00	100.00	resfinder	FM200787	cfiA13_1
BFG-483	R02_BFG-483_barcode01-Racon4M-Medaka-Pilon-Circlator@contig_2_segment1_pilon	1918892	1920256	+	bexB	1-1365/1365	===============	0/0	100.00	90.92	extra	AY375536.1:4599..5963	putative BexB Na+-driven multidrug efflux pump Bacteroides fragilis
BFG-483	R02_BFG-483_barcode01-Racon4M-Medaka-Pilon-Circlator@contig_3_segment0_pilon	233868	235842	+	tetQ	1-1974/1974	========/======	1/1	100.00	97.06	card	Z21523:1-1975	TetQ is a ribosomal protection protein. Its gene is associated with a conjugative transposon and has been found in both Gram-positive and Gram-negative bacteria.
BFG-483	R02_BFG-483_barcode01-Racon4M-Medaka-Pilon-Circlator@contig_8_segment2_pilon	111652	112617	+	CfxA3	1-966/966	===============	0/0	100.00	100.00	card	AF472622:53-1019	cfxA3 beta-lactamase is a class A beta-lactamase found in Capnocytophaga ochracea
BFG-636	R02_BFG-636_barcode12-Racon4M-Medaka-Pilon-Circlator@contig_1_segment0_pilon	594067	595032	+	CfxA3	1-966/966	===============	0/0	100.00	85.71	card	AF472622:53-1019	cfxA3 beta-lactamase is a class A beta-lactamase found in Capnocytophaga ochracea
BFG-636	R02_BFG-636_barcode12-Racon4M-Medaka-Pilon-Circlator@contig_1_segment0_pilon	723336	725308	+	tetQ	1-1974/1974	========/======	1/1	99.95	89.97	card	Z21523:1-1975	TetQ is a ribosomal protection protein. Its gene is associated with a conjugative transposon and has been found in both Gram-positive and Gram-negative bacteria.
BFG-636	R02_BFG-636_barcode12-Racon4M-Medaka-Pilon-Circlator@contig_5_segment0_pilon	161511	162335	+	OXA-347	1-825/825	===============	0/0	100.00	100.00	card	JN086160:1583-2408	OXA-347 is a beta-lactamase found in Enterobacteriaceae
BFG-636	R02_BFG-636_barcode12-Racon4M-Medaka-Pilon-Circlator@contig_5_segment0_pilon	2044419	2045384	-	CfxA2	1-966/966	===============	0/0	100.00	99.90	card	AF118110.1:72-1038	cfxA2 beta-lactamase is a class A beta-lactamase found in Prevotella intermedia
BFG-636	R02_BFG-636_barcode12-Racon4M-Medaka-Pilon-Circlator@contig_5_segment0_pilon	3434746	3435480	-	erm(G)	1-735/735	===============	0/0	100.00	99.86	ncbi	A7J11_01201	23S rRNA (adenine(2058)-N(6))-methyltransferase Erm(G)
BFG-636	R02_BFG-636_barcode12-Racon4M-Medaka-Pilon-Circlator@contig_5_segment0_pilon	4530549	4531880	+	bexA	1-1332/1332	===============	0/0	100.00	82.73	extra	AB067769.1:3564..4895	bexA Multidrug efflux MATE transporter Bacteroides thetaiotaomicron
BFG-527	R03R08_BFG-527_barcode0308-Racon4M-Medaka-Circlator@contig_1_segment0	215424	216389	+	CfxA2	1-966/966	===============	0/0	100.00	100.00	card	AF118110.1:72-1038	cfxA2 beta-lactamase is a class A beta-lactamase found in Prevotella intermedia
BFG-527	R03R08_BFG-527_barcode0308-Racon4M-Medaka-Circlator@contig_1_segment0	809558	810523	+	CfxA2	1-966/966	===============	0/0	100.00	100.00	card	AF118110.1:72-1038	cfxA2 beta-lactamase is a class A beta-lactamase found in Prevotella intermedia
BFG-527	R03R08_BFG-527_barcode0308-Racon4M-Medaka-Circlator@contig_1_segment0	2735443	2736408	+	CfxA2	1-966/966	===============	0/0	100.00	100.00	card	AF118110.1:72-1038	cfxA2 beta-lactamase is a class A beta-lactamase found in Prevotella intermedia
BFG-527	R03R08_BFG-527_barcode0308-Racon4M-Medaka-Circlator@contig_1_segment0	2786852	2788777	+	tet(Q)	1-1926/1926	===============	0/0	100.00	99.84	ncbi	A7J11_01074	tetracycline resistance ribosomal protection protein Tet(Q)
BFG-527	R03R08_BFG-527_barcode0308-Racon4M-Medaka-Circlator@contig_1_segment0	3483505	3484470	+	CfxA2	1-966/966	===============	0/0	100.00	100.00	card	AF118110.1:72-1038	cfxA2 beta-lactamase is a class A beta-lactamase found in Prevotella intermedia
BFG-527	R03R08_BFG-527_barcode0308-Racon4M-Medaka-Circlator@contig_1_segment0	3974889	3975854	-	CfxA2	1-966/966	===============	0/0	100.00	100.00	card	AF118110.1:72-1038	cfxA2 beta-lactamase is a class A beta-lactamase found in Prevotella intermedia
BFG-527	R03R08_BFG-527_barcode0308-Racon4M-Medaka-Circlator@contig_1_segment0	4733698	4734663	-	CfxA2	1-966/966	===============	0/0	100.00	100.00	card	AF118110.1:72-1038	cfxA2 beta-lactamase is a class A beta-lactamase found in Prevotella intermedia
BFG-527	R03R08_BFG-527_barcode0308-Racon4M-Medaka-Circlator@contig_1_segment0	5317034	5318365	+	bexA	1-1332/1332	===============	0/0	100.00	84.46	extra	AB067769.1:3564..4895	bexA Multidrug efflux MATE transporter Bacteroides thetaiotaomicron
BFG-527	R03R08_BFG-527_barcode0308-Racon4M-Medaka-Circlator@contig_1_segment0	6862634	6863599	-	CfxA2	1-966/966	===============	0/0	100.00	100.00	card	AF118110.1:72-1038	cfxA2 beta-lactamase is a class A beta-lactamase found in Prevotella intermedia
BFG-527	R03R08_BFG-527_barcode0308-Racon4M-Medaka-Circlator@contig_2_segment0	30196	31155	-	CfxA2	1-966/966	========/======	1/6	99.38	98.76	card	AF118110.1:72-1038	cfxA2 beta-lactamase is a class A beta-lactamase found in Prevotella intermedia
BFG-613	R03R09_BFG-613_barcode1202-Racon4M-Medaka-Circlator@contig_1_segment0	1143826	1145751	+	tet(Q)	1-1926/1926	===============	0/0	100.00	99.84	ncbi	A7J11_01074	tetracycline resistance ribosomal protection protein Tet(Q)
BFG-613	R03R09_BFG-613_barcode1202-Racon4M-Medaka-Circlator@contig_1_segment0	2879924	2880658	+	erm(G)	1-735/735	===============	0/0	100.00	99.46	ncbi	A7J11_01201	23S rRNA (adenine(2058)-N(6))-methyltransferase Erm(G)
BFG-613	R03R09_BFG-613_barcode1202-Racon4M-Medaka-Circlator@contig_5_segment0	1	801	+	erm(F)	1-801/801	===============	0/0	100.00	99.88	ncbi	A7J11_01018	23S rRNA (adenine(2058)-N(6))-methyltransferase Erm(F)
BFG-613	R03R09_BFG-613_barcode1202-Racon4M-Medaka-Circlator@contig_5_segment0	1014	2180	-	tetX	1-1167/1167	===============	0/0	100.00	99.57	card	M37699:586-1753	TetX is a flavin-dependent monooxygenase conferring resistance to tetracycline antibiotics. TetX hydroxylates position 11a of the tetraketide group thus inactivating the antibiotic.
BFG-624	R03R09_BFG-624_barcode0706-Racon4M-Medaka-Circlator@contig_1_segment0	3287907	3289832	-	tet(Q)	1-1926/1926	===============	0/0	100.00	99.84	ncbi	A7J11_01074	tetracycline resistance ribosomal protection protein Tet(Q)
BFG-624	R03R09_BFG-624_barcode0706-Racon4M-Medaka-Circlator@contig_1_segment0	4152638	4153969	-	bexA	1-1332/1332	===============	0/0	100.00	84.53	extra	AB067769.1:3564..4895	bexA Multidrug efflux MATE transporter Bacteroides thetaiotaomicron
BFG-626	R03R09_BFG-626_barcode0808-Racon4M-Medaka-Pilon-Circlator@contig_1_segment0_pilon	1640829	1641794	-	CfxA2	1-966/966	===============	0/0	100.00	99.90	card	AF118110.1:72-1038	cfxA2 beta-lactamase is a class A beta-lactamase found in Prevotella intermedia
BFG-626	R03R09_BFG-626_barcode0808-Racon4M-Medaka-Pilon-Circlator@contig_1_segment0_pilon	4885127	4885636	-	lnu(AN2)	1-510/513	===============	0/0	99.42	99.80	ncbi	A7J11_00974	lincosamide nucleotidyltransferase Lnu(AN2)
BFG-626	R03R09_BFG-626_barcode0808-Racon4M-Medaka-Pilon-Circlator@contig_1_segment0_pilon	4885661	4886866	-	mef(En2)	1-1206/1206	===============	0/0	100.00	99.75	ncbi	A7J11_00508	macrolide efflux MFS transporter Mef(En2)
BFG-397	R03_BFG-397_barcode10-Racon4M-Medaka-Circlator@contig_1_segment0	2969571	2971496	-	tet(Q)	1-1926/1926	===============	0/0	100.00	99.84	ncbi	A7J11_01074	tetracycline resistance ribosomal protection protein Tet(Q)
BFG-532	R03_BFG-532_barcode02-Racon4M-Medaka-Circlator@contig_1_segment0	2246242	2247144	-	cepA	1-903/903	===============	0/0	100.00	100.00	ncbi	A7J11_00517	CepA family class A extended-spectrum beta-lactamase
BFG-532	R03_BFG-532_barcode02-Racon4M-Medaka-Circlator@contig_1_segment0	3226956	3228320	-	bexB	1-1365/1365	===============	0/0	100.00	99.85	extra	AY375536.1:4599..5963	putative BexB Na+-driven multidrug efflux pump Bacteroides fragilis
BFG-539	R03_BFG-539_barcode04-Racon4M-Medaka-Circlator@contig_1_segment0	2346813	2347715	-	cepA	1-903/903	===============	0/0	100.00	99.67	ncbi	A7J11_02542	CepA family class A extended-spectrum beta-lactamase
BFG-539	R03_BFG-539_barcode04-Racon4M-Medaka-Circlator@contig_1_segment0	3363195	3364559	-	bexB	1-1365/1365	===============	0/0	100.00	100.00	extra	AY375536.1:4599..5963	putative BexB Na+-driven multidrug efflux pump Bacteroides fragilis
BFG-539	R03_BFG-539_barcode04-Racon4M-Medaka-Circlator@contig_1_segment0	4303910	4304773	-	aadS	1-864/864	===============	0/0	100.00	99.65	ncbi	A7J11_00761	aminoglycoside 6-adenylyltransferase AadS
BFG-539	R03_BFG-539_barcode04-Racon4M-Medaka-Circlator@contig_1_segment0	4304949	4306115	-	tet(X)	1-1167/1167	===============	0/0	100.00	99.91	ncbi	A7J11_01043	tetracycline-inactivating monooxygenase Tet(X)
BFG-539	R03_BFG-539_barcode04-Racon4M-Medaka-Circlator@contig_1_segment0	4307731	4308531	+	erm(F)	1-801/801	===============	0/0	100.00	99.75	ncbi	A7J11_00857	23S rRNA (adenine(2058)-N(6))-methyltransferase Erm(F)
BFG-554	R03_BFG-554_barcode05-Racon4M-Medaka-Circlator@contig_1_segment0	1436499	1438424	+	tet(Q)	1-1926/1926	===============	0/0	100.00	99.84	ncbi	A7J11_01074	tetracycline resistance ribosomal protection protein Tet(Q)
BFG-554	R03_BFG-554_barcode05-Racon4M-Medaka-Circlator@contig_1_segment0	1507278	1508444	+	tet(X)	1-1167/1167	===============	0/0	100.00	100.00	ncbi	A7J11_01043	tetracycline-inactivating monooxygenase Tet(X)
BFG-554	R03_BFG-554_barcode05-Racon4M-Medaka-Circlator@contig_1_segment0	1508620	1509483	+	aadS	1-864/864	===============	0/0	100.00	99.65	ncbi	A7J11_00761	aminoglycoside 6-adenylyltransferase AadS
BFG-554	R03_BFG-554_barcode05-Racon4M-Medaka-Circlator@contig_1_segment0	1811582	1812358	+	aad9	1-777/777	===============	0/0	100.00	100.00	ncbi	A7J11_01471	ANT(9) family aminoglycoside nucleotidyltransferase
BFG-554	R03_BFG-554_barcode05-Racon4M-Medaka-Circlator@contig_1_segment0	1816141	1816887	+	erm(B)_18	13-759/762	===============	0/0	98.03	99.06	resfinder	X66468	erm(B)_18
BFG-554	R03_BFG-554_barcode05-Racon4M-Medaka-Circlator@contig_1_segment0	3519701	3520666	+	CfxA3	1-966/966	===============	0/0	100.00	85.71	card	AF472622:53-1019	cfxA3 beta-lactamase is a class A beta-lactamase found in Capnocytophaga ochracea
BFG-554	R03_BFG-554_barcode05-Racon4M-Medaka-Circlator@contig_1_segment0	5132494	5133825	+	bexA	1-1332/1332	===============	0/0	100.00	84.53	extra	AB067769.1:3564..4895	bexA Multidrug efflux MATE transporter Bacteroides thetaiotaomicron
BFG-554	R03_BFG-554_barcode05-Racon4M-Medaka-Circlator@contig_1_segment0	6210583	6211358	+	aad9	1-777/777	========/======	1/1	99.87	99.87	ncbi	A7J11_01471	ANT(9) family aminoglycoside nucleotidyltransferase
BFG-554	R03_BFG-554_barcode05-Racon4M-Medaka-Circlator@contig_1_segment0	6215142	6215891	+	erm(B)_18	13-762/762	===============	0/0	98.43	99.07	resfinder	X66468	erm(B)_18
BFG-641	R03_BFG-641_barcode09-Racon4M-Medaka-Circlator@contig_1_segment0	305823	306788	+	CfxA4	1-966/966	===============	0/0	100.00	100.00	card	AY769933:1-967	cfxA4 beta-lactamase is a class A beta-lactamase found in Bacteroides fragilis
BFG-641	R03_BFG-641_barcode09-Racon4M-Medaka-Circlator@contig_1_segment0	340846	342819	-	tetQ	1-1974/1974	===============	0/0	100.00	97.72	card	Z21523:1-1975	TetQ is a ribosomal protection protein. Its gene is associated with a conjugative transposon and has been found in both Gram-positive and Gram-negative bacteria.
BFG-641	R03_BFG-641_barcode09-Racon4M-Medaka-Circlator@contig_1_segment0	607493	608293	+	erm(F)	1-801/801	===============	0/0	100.00	99.88	ncbi	A7J11_01018	23S rRNA (adenine(2058)-N(6))-methyltransferase Erm(F)
BFG-641	R03_BFG-641_barcode09-Racon4M-Medaka-Circlator@contig_1_segment0	2811936	2812682	+	erm(B)_18	13-759/762	===============	0/0	98.03	99.06	resfinder	X66468	erm(B)_18
BFG-641	R03_BFG-641_barcode09-Racon4M-Medaka-Circlator@contig_1_segment0	2815026	2815891	+	aadE	1-867/867	========/======	1/1	99.88	99.89	ncbi	A7J11_01472	aminoglycoside 6-adenylyltransferase AadE
BFG-641	R03_BFG-641_barcode09-Racon4M-Medaka-Circlator@contig_1_segment0	2841522	2842336	+	sul2	1-816/816	========/======	1/1	99.88	99.88	card	AY055428.1:20269-21085	Sul2 is a sulfonamide resistant dihydropteroate synthase of Gram-negative bacteria usually found on small plasmids.
BFG-641	R03_BFG-641_barcode09-Racon4M-Medaka-Circlator@contig_1_segment0	3456025	3457389	-	bexB	1-1365/1365	===============	0/0	100.00	91.28	extra	AY375536.1:4599..5963	putative BexB Na+-driven multidrug efflux pump Bacteroides fragilis
BFG-641	R03_BFG-641_barcode09-Racon4M-Medaka-Circlator@contig_1_segment0	4972877	4973626	+	cfiA4	1-750/750	===============	0/0	100.00	99.73	ncbi	A7J11_00422	subclass B1 metallo-beta-lactamase CfiA4
BFG-6	R03_BFG-6_barcode11-Racon4M-Medaka-Circlator@contig_3_segment0	1612889	1614814	-	tet(Q)	1-1926/1926	===============	0/0	100.00	100.00	ncbi	A7J11_00154	tetracycline resistance ribosomal protection protein Tet(Q)
BFG-6	R03_BFG-6_barcode11-Racon4M-Medaka-Circlator@contig_3_segment0	2266518	2267420	-	cepA	1-903/903	===============	0/0	100.00	100.00	ncbi	A7J11_02542	CepA family class A extended-spectrum beta-lactamase
BFG-6	R03_BFG-6_barcode11-Racon4M-Medaka-Circlator@contig_3_segment0	2288385	2289350	+	CfxA3	1-966/966	===============	0/0	100.00	85.51	card	AF472622:53-1019	cfxA3 beta-lactamase is a class A beta-lactamase found in Capnocytophaga ochracea
BFG-6	R03_BFG-6_barcode11-Racon4M-Medaka-Circlator@contig_3_segment0	2360324	2361289	+	CfxA3	1-966/966	===============	0/0	100.00	85.51	card	AF472622:53-1019	cfxA3 beta-lactamase is a class A beta-lactamase found in Capnocytophaga ochracea
BFG-6	R03_BFG-6_barcode11-Racon4M-Medaka-Circlator@contig_3_segment0	3286852	3288216	-	bexB	1-1365/1365	===============	0/0	100.00	98.68	extra	AY375536.1:4599..5963	putative BexB Na+-driven multidrug efflux pump Bacteroides fragilis
BFG-6	R03_BFG-6_barcode11-Racon4M-Medaka-Circlator@contig_3_segment0	5051291	5052154	-	aadS	1-864/864	===============	0/0	100.00	99.65	ncbi	A7J11_00761	aminoglycoside 6-adenylyltransferase AadS
BFG-6	R03_BFG-6_barcode11-Racon4M-Medaka-Circlator@contig_3_segment0	5052330	5053496	-	tet(X)	1-1167/1167	===============	0/0	100.00	99.74	ncbi	A7J11_01043	tetracycline-inactivating monooxygenase Tet(X)
BFG-6	R03_BFG-6_barcode11-Racon4M-Medaka-Circlator@contig_3_segment0	5055112	5055912	+	erm(F)	1-801/801	===============	0/0	100.00	99.75	ncbi	A7J11_00857	23S rRNA (adenine(2058)-N(6))-methyltransferase Erm(F)
BFG-6	R03_BFG-6_barcode11-Racon4M-Medaka-Circlator@contig_3_segment0	5069943	5071917	+	tetQ	1-1974/1974	========/======	1/1	100.00	97.17	card	Z21523:1-1975	TetQ is a ribosomal protection protein. Its gene is associated with a conjugative transposon and has been found in both Gram-positive and Gram-negative bacteria.
BFG-76	R03_BFG-76_barcode06-Racon4M-Medaka-Pilon-Circlator@contig_1_segment0_pilon	2287728	2288630	-	cepA	1-903/903	===============	0/0	100.00	99.89	ncbi	A7J11_01010	CepA family class A extended-spectrum beta-lactamase
BFG-76	R03_BFG-76_barcode06-Racon4M-Medaka-Pilon-Circlator@contig_1_segment0_pilon	3440251	3441615	-	bexB	1-1365/1365	===============	0/0	100.00	99.05	extra	AY375536.1:4599..5963	putative BexB Na+-driven multidrug efflux pump Bacteroides fragilis
BFG-440	R04R06_BFG-440_barcode0312-Racon4M-Medaka-Circlator@contig_1_segment0	71836	72345	-	lnu(AN2)	1-510/513	===============	0/0	99.42	99.61	ncbi	A7J11_00974	lincosamide nucleotidyltransferase Lnu(AN2)
BFG-440	R04R06_BFG-440_barcode0312-Racon4M-Medaka-Circlator@contig_1_segment0	72370	73575	-	mef(En2)	1-1206/1206	===============	0/0	100.00	99.83	ncbi	A7J11_00508	macrolide efflux MFS transporter Mef(En2)
BFG-440	R04R06_BFG-440_barcode0312-Racon4M-Medaka-Circlator@contig_1_segment0	234132	234866	-	erm(G)	1-735/735	===============	0/0	100.00	99.32	ncbi	A7J11_01201	23S rRNA (adenine(2058)-N(6))-methyltransferase Erm(G)
BFG-440	R04R06_BFG-440_barcode0312-Racon4M-Medaka-Circlator@contig_1_segment0	236617	238069	-	msr(D)	1-1454/1464	========/======	1/1	99.25	91.82	ncbi	A7J11_00233	ABC-F type ribosomal protection protein Msr(D)
BFG-440	R04R06_BFG-440_barcode0312-Racon4M-Medaka-Circlator@contig_1_segment0	238183	239237	-	mef(A)	173-1227/1227	..=============	0/0	85.98	98.86	ncbi	A7J11_01931	macrolide efflux MFS transporter Mef(A)
BFG-440	R04R06_BFG-440_barcode0312-Racon4M-Medaka-Circlator@contig_1_segment0	2387548	2388513	+	CfxA4	1-966/966	===============	0/0	100.00	100.00	card	AY769933:1-967	cfxA4 beta-lactamase is a class A beta-lactamase found in Bacteroides fragilis
BFG-440	R04R06_BFG-440_barcode0312-Racon4M-Medaka-Circlator@contig_1_segment0	3901913	3903838	+	tet(Q)	1-1926/1926	===============	0/0	100.00	99.84	ncbi	A7J11_01074	tetracycline resistance ribosomal protection protein Tet(Q)
BFG-407	R04_BFG-407_barcode02-Racon4M-Medaka-Circlator@contig_3_segment0	2226255	2227460	+	mef(En2)	1-1206/1206	===============	0/0	100.00	99.83	ncbi	A7J11_00508	macrolide efflux MFS transporter Mef(En2)
BFG-407	R04_BFG-407_barcode02-Racon4M-Medaka-Circlator@contig_3_segment0	2227485	2227994	+	lnu(AN2)	1-510/513	===============	0/0	99.42	100.00	ncbi	A7J11_00974	lincosamide nucleotidyltransferase Lnu(AN2)
BFG-407	R04_BFG-407_barcode02-Racon4M-Medaka-Circlator@contig_3_segment0	3086844	3088769	+	tet(Q)	1-1926/1926	===============	0/0	100.00	99.74	ncbi	A7J11_01074	tetracycline resistance ribosomal protection protein Tet(Q)
BFG-407	R04_BFG-407_barcode02-Racon4M-Medaka-Circlator@contig_3_segment0	3358626	3359591	-	CfxA3	1-966/966	===============	0/0	100.00	85.71	card	AF472622:53-1019	cfxA3 beta-lactamase is a class A beta-lactamase found in Capnocytophaga ochracea
BFG-424	R04_BFG-424_barcode04-Racon4M-Medaka-Circlator@contig_1_segment0	73806	75731	-	tet(Q)	1-1926/1926	===============	0/0	100.00	99.84	ncbi	A7J11_01074	tetracycline resistance ribosomal protection protein Tet(Q)
BFG-424	R04_BFG-424_barcode04-Racon4M-Medaka-Circlator@contig_1_segment0	95316	97241	-	tet(Q)	1-1926/1926	===============	0/0	100.00	99.43	ncbi	A7J11_01074	tetracycline resistance ribosomal protection protein Tet(Q)
BFG-424	R04_BFG-424_barcode04-Racon4M-Medaka-Circlator@contig_1_segment0	111242	112042	-	erm(F)	1-801/801	===============	0/0	100.00	99.88	ncbi	A7J11_00857	23S rRNA (adenine(2058)-N(6))-methyltransferase Erm(F)
BFG-424	R04_BFG-424_barcode04-Racon4M-Medaka-Circlator@contig_1_segment0	115257	116423	+	tet(X)	1-1167/1167	===============	0/0	100.00	99.91	ncbi	A7J11_01043	tetracycline-inactivating monooxygenase Tet(X)
BFG-424	R04_BFG-424_barcode04-Racon4M-Medaka-Circlator@contig_1_segment0	116599	117465	+	aadS	1-864/864	========/======	1/3	100.00	99.19	ncbi	A7J11_00761	aminoglycoside 6-adenylyltransferase AadS
BFG-424	R04_BFG-424_barcode04-Racon4M-Medaka-Circlator@contig_1_segment0	697228	698042	-	cepA	79-893/903	.=======/======	6/6	89.92	80.32	ncbi	A7J11_00517	CepA family class A extended-spectrum beta-lactamase
BFG-424	R04_BFG-424_barcode04-Racon4M-Medaka-Circlator@contig_1_segment0	2614148	2615479	+	bexA	1-1332/1332	===============	0/0	100.00	83.18	extra	AB067769.1:3564..4895	bexA Multidrug efflux MATE transporter Bacteroides thetaiotaomicron
BFG-424	R04_BFG-424_barcode04-Racon4M-Medaka-Circlator@contig_2_segment0	432332	434292	+	tetQ	1-1961/1974	===============	0/0	99.34	98.52	card	Z21523:1-1975	TetQ is a ribosomal protection protein. Its gene is associated with a conjugative transposon and has been found in both Gram-positive and Gram-negative bacteria.
BFG-424	R04_BFG-424_barcode04-Racon4M-Medaka-Circlator@contig_2_segment0	736873	737838	+	CfxA5	1-966/966	===============	0/0	100.00	98.65	card	AY769934:28-994	cfxA5 beta-lactamase is a class A beta-lactamase found in Bacteroides distasonis
BFG-424	R04_BFG-424_barcode04-Racon4M-Medaka-Circlator@contig_2_segment0	1406968	1408940	-	tetQ	1-1974/1974	========/======	1/1	99.95	90.02	card	Z21523:1-1975	TetQ is a ribosomal protection protein. Its gene is associated with a conjugative transposon and has been found in both Gram-positive and Gram-negative bacteria.
BFG-424	R04_BFG-424_barcode04-Racon4M-Medaka-Circlator@contig_2_segment0	1409180	1409980	-	erm(F)	1-801/801	===============	0/0	100.00	99.50	ncbi	A7J11_01018	23S rRNA (adenine(2058)-N(6))-methyltransferase Erm(F)
BFG-424	R04_BFG-424_barcode04-Racon4M-Medaka-Circlator@contig_2_segment0	1579105	1581030	+	tet(Q)	1-1926/1926	===============	0/0	100.00	99.84	ncbi	A7J11_01074	tetracycline resistance ribosomal protection protein Tet(Q)
BFG-424	R04_BFG-424_barcode04-Racon4M-Medaka-Circlator@contig_2_segment0	1600708	1602633	+	tet(Q)	1-1926/1926	===============	0/0	100.00	99.43	ncbi	A7J11_01074	tetracycline resistance ribosomal protection protein Tet(Q)
BFG-424	R04_BFG-424_barcode04-Racon4M-Medaka-Circlator@contig_2_segment0	1610611	1611402	+	aph(3')-IIIa	1-792/795	===============	0/0	99.62	99.87	ncbi	A7J11_01402	aminoglycoside O-phosphotransferase APH(3')-IIIa
BFG-445	R04_BFG-445_barcode08-Racon4M-Medaka-Circlator@contig_3_segment0	1381191	1382054	-	aadS	1-864/864	===============	0/0	100.00	99.65	ncbi	A7J11_00761	aminoglycoside 6-adenylyltransferase AadS
BFG-445	R04_BFG-445_barcode08-Racon4M-Medaka-Circlator@contig_3_segment0	1382230	1383396	-	tet(X)	1-1167/1167	===============	0/0	100.00	99.83	ncbi	A7J11_01043	tetracycline-inactivating monooxygenase Tet(X)
BFG-445	R04_BFG-445_barcode08-Racon4M-Medaka-Circlator@contig_3_segment0	1385012	1385812	+	erm(F)	1-801/801	===============	0/0	100.00	99.88	ncbi	A7J11_00857	23S rRNA (adenine(2058)-N(6))-methyltransferase Erm(F)
BFG-445	R04_BFG-445_barcode08-Racon4M-Medaka-Circlator@contig_3_segment0	1402293	1404218	+	tet(Q)	1-1926/1926	===============	0/0	100.00	100.00	ncbi	A7J11_00154	tetracycline resistance ribosomal protection protein Tet(Q)
BFG-445	R04_BFG-445_barcode08-Racon4M-Medaka-Circlator@contig_3_segment0	2886673	2888004	-	bexA	1-1332/1332	===============	0/0	100.00	82.58	extra	AB067769.1:3564..4895	bexA Multidrug efflux MATE transporter Bacteroides thetaiotaomicron
BFG-445	R04_BFG-445_barcode08-Racon4M-Medaka-Circlator@contig_3_segment0	3928564	3929529	-	CfxA5	1-966/966	===============	0/0	100.00	85.61	card	AY769934:28-994	cfxA5 beta-lactamase is a class A beta-lactamase found in Bacteroides distasonis
BFG-445	R04_BFG-445_barcode08-Racon4M-Medaka-Circlator@contig_3_segment0	4035437	4036402	+	CfxA2	1-966/966	===============	0/0	100.00	100.00	card	AF118110.1:72-1038	cfxA2 beta-lactamase is a class A beta-lactamase found in Prevotella intermedia
BFG-445	R04_BFG-445_barcode08-Racon4M-Medaka-Circlator@contig_4_segment2	458201	459015	-	cepA_beta-lactamase	79-893/903	.=======/======	2/2	90.14	80.27	card	U05883:556-1459	A beta-lactamase found in Bacteroides fragilis producing either low or high levels of the endogenous cephalosporinase activity
BFG-46	R04_BFG-46_barcode07-Racon4M-Medaka-Circlator@contig_1_segment0	755414	757339	-	tet(Q)	1-1926/1926	========/======	2/2	99.95	99.74	ncbi	A7J11_01074	tetracycline resistance ribosomal protection protein Tet(Q)
BFG-46	R04_BFG-46_barcode07-Racon4M-Medaka-Circlator@contig_1_segment0	962124	964049	-	tet(Q)	1-1926/1926	===============	0/0	100.00	99.84	ncbi	A7J11_01074	tetracycline resistance ribosomal protection protein Tet(Q)
BFG-46	R04_BFG-46_barcode07-Racon4M-Medaka-Circlator@contig_1_segment0	2084750	2086675	+	tet(Q)	1-1926/1926	===============	0/0	100.00	99.84	ncbi	A7J11_01074	tetracycline resistance ribosomal protection protein Tet(Q)
BFG-46	R04_BFG-46_barcode07-Racon4M-Medaka-Circlator@contig_1_segment0	2211835	2213199	+	bexB	1-1365/1365	===============	0/0	100.00	98.90	extra	AY375536.1:4599..5963	putative BexB Na+-driven multidrug efflux pump Bacteroides fragilis
BFG-46	R04_BFG-46_barcode07-Racon4M-Medaka-Circlator@contig_1_segment0	3239158	3240060	+	cepA-49	1-903/903	===============	0/0	100.00	99.78	ncbi	A7J11_00548	class A extended-spectrum beta-lactamase CepA-49
BFG-480	R04_BFG-480_barcode09-Racon4M-Medaka-Pilon-Circlator@contig_1_segment0_pilon	2257656	2258558	-	cepA-44	1-903/903	===============	0/0	100.00	99.34	ncbi	A7J11_00855	class A extended-spectrum beta-lactamase CepA-44
BFG-480	R04_BFG-480_barcode09-Racon4M-Medaka-Pilon-Circlator@contig_1_segment0_pilon	3367044	3368408	-	bexB	1-1365/1365	===============	0/0	100.00	98.53	extra	AY375536.1:4599..5963	putative BexB Na+-driven multidrug efflux pump Bacteroides fragilis
BFG-480	R04_BFG-480_barcode09-Racon4M-Medaka-Pilon-Circlator@contig_1_segment0_pilon	5105176	5107149	+	tetQ	1-1974/1974	===============	0/0	100.00	97.72	card	Z21523:1-1975	TetQ is a ribosomal protection protein. Its gene is associated with a conjugative transposon and has been found in both Gram-positive and Gram-negative bacteria.
BFG-536	R04_BFG-536_barcode01-Racon4M-Medaka-Circlator@contig_1_segment0	2151459	2153371	+	tet(Q)	1-1913/1926	===============	0/0	99.33	99.79	ncbi	A7J11_01074	tetracycline resistance ribosomal protection protein Tet(Q)
BFG-536	R04_BFG-536_barcode01-Racon4M-Medaka-Circlator@contig_1_segment0	2525123	2526025	-	cepA-29	1-903/903	===============	0/0	100.00	99.78	ncbi	A7J11_00621	class A extended-spectrum beta-lactamase CepA-29
BFG-536	R04_BFG-536_barcode01-Racon4M-Medaka-Circlator@contig_1_segment0	3626273	3627637	-	bexB	1-1365/1365	===============	0/0	100.00	99.71	extra	AY375536.1:4599..5963	putative BexB Na+-driven multidrug efflux pump Bacteroides fragilis
BFG-536	R04_BFG-536_barcode01-Racon4M-Medaka-Circlator@contig_1_segment0	4427903	4428727	+	OXA-347	1-825/825	===============	0/0	100.00	100.00	card	JN086160:1583-2408	OXA-347 is a beta-lactamase found in Enterobacteriaceae
BFG-536	R04_BFG-536_barcode01-Racon4M-Medaka-Circlator@contig_1_segment0	4428930	4429730	-	erm(F)	1-801/801	========/======	2/2	99.88	99.25	ncbi	A7J11_01018	23S rRNA (adenine(2058)-N(6))-methyltransferase Erm(F)
BFG-536	R04_BFG-536_barcode01-Racon4M-Medaka-Circlator@contig_1_segment0	4895403	4897328	+	tet(Q)	1-1926/1926	===============	0/0	100.00	99.74	ncbi	A7J11_01074	tetracycline resistance ribosomal protection protein Tet(Q)
BFG-536	R04_BFG-536_barcode01-Racon4M-Medaka-Circlator@contig_2_segment0	12002	12802	+	erm(F)	1-801/801	===============	0/0	100.00	99.25	ncbi	A7J11_01018	23S rRNA (adenine(2058)-N(6))-methyltransferase Erm(F)
BFG-536	R04_BFG-536_barcode01-Racon4M-Medaka-Circlator@contig_2_segment0	13005	13829	-	OXA-347	1-825/825	===============	0/0	100.00	100.00	card	JN086160:1583-2408	OXA-347 is a beta-lactamase found in Enterobacteriaceae
BFG-536	R04_BFG-536_barcode01-Racon4M-Medaka-Circlator@contig_2_segment0	24983	25782	+	erm(F)	1-801/801	========/======	1/1	99.88	99.13	ncbi	A7J11_01018	23S rRNA (adenine(2058)-N(6))-methyltransferase Erm(F)
BFG-536	R04_BFG-536_barcode01-Racon4M-Medaka-Circlator@contig_2_segment0	25985	26809	-	OXA-347	1-825/825	===============	0/0	100.00	100.00	card	JN086160:1583-2408	OXA-347 is a beta-lactamase found in Enterobacteriaceae
BFG-95	R04_BFG-95_barcode06-Racon4M-Medaka-Pilon-Circlator@contig_1_segment0_pilon	2434920	2435822	-	cepA	1-903/903	===============	0/0	100.00	99.89	ncbi	A7J11_02542	CepA family class A extended-spectrum beta-lactamase
BFG-95	R04_BFG-95_barcode06-Racon4M-Medaka-Pilon-Circlator@contig_1_segment0_pilon	3470985	3472349	-	bexB	1-1365/1365	===============	0/0	100.00	99.34	extra	AY375536.1:4599..5963	putative BexB Na+-driven multidrug efflux pump Bacteroides fragilis
BFG-223	R05R13_BFG-223_barcode1012-Racon4M-Medaka-Circlator@contig_4_segment0	3439526	3440731	+	mef(En2)	1-1206/1206	===============	0/0	100.00	99.83	ncbi	A7J11_00508	macrolide efflux MFS transporter Mef(En2)
BFG-223	R05R13_BFG-223_barcode1012-Racon4M-Medaka-Circlator@contig_4_segment0	3440756	3441265	+	lnu(AN2)	1-510/513	===============	0/0	99.42	100.00	ncbi	A7J11_00974	lincosamide nucleotidyltransferase Lnu(AN2)
BFG-223	R05R13_BFG-223_barcode1012-Racon4M-Medaka-Circlator@contig_4_segment0	4845892	4847223	+	bexA	1-1332/1332	===============	0/0	100.00	99.02	extra	AB067769.1:3564..4895	bexA Multidrug efflux MATE transporter Bacteroides thetaiotaomicron
BFG-223	R05R13_BFG-223_barcode1012-Racon4M-Medaka-Circlator@contig_4_segment0	5931251	5933176	-	tet(Q)	1-1926/1926	===============	0/0	100.00	100.00	ncbi	A7J11_00154	tetracycline resistance ribosomal protection protein Tet(Q)
BFG-381	R05R13_BFG-381_barcode0210-Racon4M-Medaka-Circlator@contig_2_segment0	377884	378393	-	lnu(AN2)	1-510/513	===============	0/0	99.42	100.00	ncbi	A7J11_00974	lincosamide nucleotidyltransferase Lnu(AN2)
BFG-381	R05R13_BFG-381_barcode0210-Racon4M-Medaka-Circlator@contig_2_segment0	378418	379623	-	mef(En2)	1-1206/1206	===============	0/0	100.00	99.58	ncbi	A7J11_00508	macrolide efflux MFS transporter Mef(En2)
BFG-381	R05R13_BFG-381_barcode0210-Racon4M-Medaka-Circlator@contig_2_segment0	403003	403905	+	cepA-44	1-903/903	===============	0/0	100.00	99.67	ncbi	A7J11_00855	class A extended-spectrum beta-lactamase CepA-44
BFG-381	R05R13_BFG-381_barcode0210-Racon4M-Medaka-Circlator@contig_2_segment0	544532	545346	+	sul2	1-816/816	========/======	1/1	99.88	99.88	card	AY055428.1:20269-21085	Sul2 is a sulfonamide resistant dihydropteroate synthase of Gram-negative bacteria usually found on small plasmids.
BFG-381	R05R13_BFG-381_barcode0210-Racon4M-Medaka-Circlator@contig_2_segment0	1349168	1350031	-	aadS	1-864/864	===============	0/0	100.00	99.65	ncbi	A7J11_00761	aminoglycoside 6-adenylyltransferase AadS
BFG-381	R05R13_BFG-381_barcode0210-Racon4M-Medaka-Circlator@contig_2_segment0	1350207	1351373	-	tet(X)	1-1167/1167	===============	0/0	100.00	100.00	ncbi	A7J11_01043	tetracycline-inactivating monooxygenase Tet(X)
BFG-381	R05R13_BFG-381_barcode0210-Racon4M-Medaka-Circlator@contig_2_segment0	1352989	1353789	+	erm(F)	1-801/801	===============	0/0	100.00	99.88	ncbi	A7J11_00857	23S rRNA (adenine(2058)-N(6))-methyltransferase Erm(F)
BFG-381	R05R13_BFG-381_barcode0210-Racon4M-Medaka-Circlator@contig_2_segment0	1370249	1372174	+	tet(Q)	1-1926/1926	===============	0/0	100.00	100.00	ncbi	A7J11_00154	tetracycline resistance ribosomal protection protein Tet(Q)
BFG-381	R05R13_BFG-381_barcode0210-Racon4M-Medaka-Circlator@contig_2_segment0	3198692	3199912	+	mef(A)	1-1221/1227	===============	0/0	99.51	97.62	ncbi	A7J11_01931	macrolide efflux MFS transporter Mef(A)
BFG-381	R05R13_BFG-381_barcode0210-Racon4M-Medaka-Circlator@contig_2_segment0	3201387	3203312	+	tet(Q)	1-1926/1926	===============	0/0	100.00	99.79	ncbi	A7J11_01074	tetracycline resistance ribosomal protection protein Tet(Q)
BFG-381	R05R13_BFG-381_barcode0210-Racon4M-Medaka-Circlator@contig_2_segment0	3396636	3398000	+	bexB	1-1365/1365	===============	0/0	100.00	98.90	extra	AY375536.1:4599..5963	putative BexB Na+-driven multidrug efflux pump Bacteroides fragilis
BFG-381	R05R13_BFG-381_barcode0210-Racon4M-Medaka-Circlator@contig_3_segment0	9842	11815	-	tetQ	1-1974/1974	===============	0/0	100.00	97.72	card	Z21523:1-1975	TetQ is a ribosomal protection protein. Its gene is associated with a conjugative transposon and has been found in both Gram-positive and Gram-negative bacteria.
BFG-114	R05_BFG-114_barcode09-Racon4M-Medaka-Pilon-Circlator@contig_1_segment0_pilon	2799801	2801775	-	tetQ	1-1974/1974	========/======	1/1	100.00	97.06	card	Z21523:1-1975	TetQ is a ribosomal protection protein. Its gene is associated with a conjugative transposon and has been found in both Gram-positive and Gram-negative bacteria.
BFG-114	R05_BFG-114_barcode09-Racon4M-Medaka-Pilon-Circlator@contig_1_segment0_pilon	3463970	3465301	-	bexA	1-1332/1332	===============	0/0	100.00	99.02	extra	AB067769.1:3564..4895	bexA Multidrug efflux MATE transporter Bacteroides thetaiotaomicron
BFG-127	R05_BFG-127_barcode07-Racon4M-Medaka-Pilon-Circlator@contig_1_segment0_pilon	4393017	4394348	+	bexA	1-1332/1332	===============	0/0	100.00	84.46	extra	AB067769.1:3564..4895	bexA Multidrug efflux MATE transporter Bacteroides thetaiotaomicron
BFG-314	R05_BFG-314_barcode04-Racon4M-Medaka-Pilon-Circlator@contig_1_segment0_pilon	538746	539255	-	lnu(AN2)	1-510/513	===============	0/0	99.42	100.00	ncbi	A7J11_00974	lincosamide nucleotidyltransferase Lnu(AN2)
BFG-314	R05_BFG-314_barcode04-Racon4M-Medaka-Pilon-Circlator@contig_1_segment0_pilon	539280	540485	-	mef(En2)	1-1206/1206	===============	0/0	100.00	99.83	ncbi	A7J11_00508	macrolide efflux MFS transporter Mef(En2)
BFG-314	R05_BFG-314_barcode04-Racon4M-Medaka-Pilon-Circlator@contig_1_segment0_pilon	3540942	3542867	-	tet(Q)	1-1926/1926	===============	0/0	100.00	99.84	ncbi	A7J11_01074	tetracycline resistance ribosomal protection protein Tet(Q)
BFG-376	R05_BFG-376_barcode11-Racon4M-Medaka-Pilon-Circlator@contig_5_segment0_pilon	1176337	1177200	-	aadS	1-864/864	===============	0/0	100.00	99.65	ncbi	A7J11_00761	aminoglycoside 6-adenylyltransferase AadS
BFG-376	R05_BFG-376_barcode11-Racon4M-Medaka-Pilon-Circlator@contig_5_segment0_pilon	1177376	1178542	-	tet(X)	1-1167/1167	===============	0/0	100.00	100.00	ncbi	A7J11_01043	tetracycline-inactivating monooxygenase Tet(X)
BFG-376	R05_BFG-376_barcode11-Racon4M-Medaka-Pilon-Circlator@contig_5_segment0_pilon	1180158	1180958	+	erm(F)	1-801/801	===============	0/0	100.00	99.88	ncbi	A7J11_00857	23S rRNA (adenine(2058)-N(6))-methyltransferase Erm(F)
BFG-376	R05_BFG-376_barcode11-Racon4M-Medaka-Pilon-Circlator@contig_6_segment0_pilon	1353324	1354214	+	cblA	1-891/891	===============	0/0	100.00	99.66	ncbi	A7J11_00905	CblA family class A beta-lactamase
BFG-376	R05_BFG-376_barcode11-Racon4M-Medaka-Pilon-Circlator@contig_8_segment0_pilon	12264	14189	-	tet(Q)	1-1926/1926	===============	0/0	100.00	99.84	ncbi	A7J11_01074	tetracycline resistance ribosomal protection protein Tet(Q)
BFG-4	R05_BFG-4_barcode06-Racon4M-Medaka-Pilon-Circlator@contig_1_segment0_pilon	355600	356502	+	cepA-44	1-903/903	===============	0/0	100.00	99.89	ncbi	A7J11_00855	class A extended-spectrum beta-lactamase CepA-44
BFG-4	R05_BFG-4_barcode06-Racon4M-Medaka-Pilon-Circlator@contig_2_segment0_pilon	461838	463202	-	bexB	1-1365/1365	===============	0/0	100.00	99.34	extra	AY375536.1:4599..5963	putative BexB Na+-driven multidrug efflux pump Bacteroides fragilis
BFG-4	R05_BFG-4_barcode06-Racon4M-Medaka-Pilon-Circlator@contig_2_segment0_pilon	553149	555074	-	tet(Q)	1-1926/1926	===============	0/0	100.00	99.84	ncbi	A7J11_01074	tetracycline resistance ribosomal protection protein Tet(Q)
BFG-519	R05_BFG-519_barcode12-Racon4M-Medaka-Circlator@contig_2_segment0	230735	232708	-	tetQ	1-1974/1974	===============	0/0	100.00	97.31	card	Z21523:1-1975	TetQ is a ribosomal protection protein. Its gene is associated with a conjugative transposon and has been found in both Gram-positive and Gram-negative bacteria.
BFG-519	R05_BFG-519_barcode12-Racon4M-Medaka-Circlator@contig_2_segment0	719080	720444	-	bexB	1-1365/1365	===============	0/0	100.00	98.83	extra	AY375536.1:4599..5963	putative BexB Na+-driven multidrug efflux pump Bacteroides fragilis
BFG-519	R05_BFG-519_barcode12-Racon4M-Medaka-Circlator@contig_2_segment0	3496163	3497065	-	cepA-49	1-903/903	===============	0/0	100.00	100.00	ncbi	A7J11_00548	class A extended-spectrum beta-lactamase CepA-49
BFG-569	R05_BFG-569_barcode08-Racon4M-Medaka-Pilon-Circlator@contig_1_segment0_pilon	15509	16474	+	CfxA2	1-966/966	===============	0/0	100.00	99.90	card	AF118110.1:72-1038	cfxA2 beta-lactamase is a class A beta-lactamase found in Prevotella intermedia
BFG-569	R05_BFG-569_barcode08-Racon4M-Medaka-Pilon-Circlator@contig_2_segment0_pilon	454167	455132	+	CfxA2	1-966/966	===============	0/0	100.00	100.00	card	AF118110.1:72-1038	cfxA2 beta-lactamase is a class A beta-lactamase found in Prevotella intermedia
BFG-569	R05_BFG-569_barcode08-Racon4M-Medaka-Pilon-Circlator@contig_2_segment0_pilon	2299045	2299947	-	cepA	1-903/903	===============	0/0	100.00	100.00	ncbi	A7J11_02542	CepA family class A extended-spectrum beta-lactamase
BFG-569	R05_BFG-569_barcode08-Racon4M-Medaka-Pilon-Circlator@contig_2_segment0_pilon	2383332	2384537	+	mef(En2)	1-1206/1206	===============	0/0	100.00	99.83	ncbi	A7J11_00508	macrolide efflux MFS transporter Mef(En2)
BFG-569	R05_BFG-569_barcode08-Racon4M-Medaka-Pilon-Circlator@contig_2_segment0_pilon	2384562	2385071	+	lnu(AN2)	1-510/513	===============	0/0	99.42	100.00	ncbi	A7J11_00974	lincosamide nucleotidyltransferase Lnu(AN2)
BFG-569	R05_BFG-569_barcode08-Racon4M-Medaka-Pilon-Circlator@contig_2_segment0_pilon	3332606	3333970	-	bexB	1-1365/1365	===============	0/0	100.00	98.68	extra	AY375536.1:4599..5963	putative BexB Na+-driven multidrug efflux pump Bacteroides fragilis
BFG-569	R05_BFG-569_barcode08-Racon4M-Medaka-Pilon-Circlator@contig_2_segment0_pilon	4562298	4563265	+	CfxA2	1-966/966	========/======	2/2	100.00	99.69	card	AF118110.1:72-1038	cfxA2 beta-lactamase is a class A beta-lactamase found in Prevotella intermedia
BFG-569	R05_BFG-569_barcode08-Racon4M-Medaka-Pilon-Circlator@contig_2_segment0_pilon	4585100	4587074	+	tetQ	1-1974/1974	========/======	1/1	100.00	99.95	card	Z21523:1-1975	TetQ is a ribosomal protection protein. Its gene is associated with a conjugative transposon and has been found in both Gram-positive and Gram-negative bacteria.
BFG-96	R05_BFG-96_barcode05-Racon4M-Medaka-Pilon-Circlator@contig_4_segment0_pilon	331550	332452	-	cepA-44	1-903/903	===============	0/0	100.00	99.89	ncbi	A7J11_00855	class A extended-spectrum beta-lactamase CepA-44
BFG-96	R05_BFG-96_barcode05-Racon4M-Medaka-Pilon-Circlator@contig_4_segment0_pilon	1390387	1391751	-	bexB	1-1365/1365	===============	0/0	100.00	99.34	extra	AY375536.1:4599..5963	putative BexB Na+-driven multidrug efflux pump Bacteroides fragilis
BFG-96	R05_BFG-96_barcode05-Racon4M-Medaka-Pilon-Circlator@contig_4_segment0_pilon	1720113	1722038	-	tet(Q)	1-1926/1926	===============	0/0	100.00	99.84	ncbi	A7J11_01074	tetracycline resistance ribosomal protection protein Tet(Q)
BFG-30	R06R13_BFG-30_barcode0306-Racon4M-Medaka-Pilon-Circlator@contig_2_segment0_pilon	216729	218654	-	tet(Q)	1-1926/1926	===============	0/0	100.00	99.79	ncbi	A7J11_01074	tetracycline resistance ribosomal protection protein Tet(Q)
BFG-30	R06R13_BFG-30_barcode0306-Racon4M-Medaka-Pilon-Circlator@contig_2_segment0_pilon	2553129	2554031	-	cepA_beta-lactamase	1-903/903	===============	0/0	100.00	99.89	card	U05883:556-1459	A beta-lactamase found in Bacteroides fragilis producing either low or high levels of the endogenous cephalosporinase activity
BFG-30	R06R13_BFG-30_barcode0306-Racon4M-Medaka-Pilon-Circlator@contig_2_segment0_pilon	3562658	3564022	-	bexB	1-1365/1365	===============	0/0	100.00	99.19	extra	AY375536.1:4599..5963	putative BexB Na+-driven multidrug efflux pump Bacteroides fragilis
BFG-109	R06_BFG-109_barcode04-Racon4M-Medaka-Pilon-Circlator@contig_1_segment0_pilon	2613326	2615300	+	tetQ	1-1974/1974	========/======	1/1	100.00	99.90	card	Z21523:1-1975	TetQ is a ribosomal protection protein. Its gene is associated with a conjugative transposon and has been found in both Gram-positive and Gram-negative bacteria.
BFG-109	R06_BFG-109_barcode04-Racon4M-Medaka-Pilon-Circlator@contig_1_segment0_pilon	3674199	3675530	-	bexA	1-1332/1332	===============	0/0	100.00	99.85	extra	AB067769.1:3564..4895	bexA Multidrug efflux MATE transporter Bacteroides thetaiotaomicron
BFG-111	R06_BFG-111_barcode05-Racon4M-Medaka-Pilon-Circlator@contig_3_segment0_pilon	1323968	1325893	-	tet(Q)	1-1926/1926	===============	0/0	100.00	99.74	ncbi	A7J11_00154	tetracycline resistance ribosomal protection protein Tet(Q)
BFG-111	R06_BFG-111_barcode05-Racon4M-Medaka-Pilon-Circlator@contig_3_segment0_pilon	2680878	2681843	+	CfxA2	1-966/966	===============	0/0	100.00	100.00	card	AF118110.1:72-1038	cfxA2 beta-lactamase is a class A beta-lactamase found in Prevotella intermedia
BFG-111	R06_BFG-111_barcode05-Racon4M-Medaka-Pilon-Circlator@contig_3_segment0_pilon	3949972	3951899	+	tet(Q)	1-1926/1926	========/======	2/4	99.95	99.58	ncbi	A7J11_00154	tetracycline resistance ribosomal protection protein Tet(Q)
BFG-111	R06_BFG-111_barcode05-Racon4M-Medaka-Pilon-Circlator@contig_3_segment0_pilon	5426391	5427722	+	bexA	1-1332/1332	===============	0/0	100.00	82.96	extra	AB067769.1:3564..4895	bexA Multidrug efflux MATE transporter Bacteroides thetaiotaomicron
BFG-118	R06_BFG-118_barcode07-Racon4M-Medaka-Pilon-Circlator@contig_2_segment0_pilon	4806862	4808193	+	bexA	1-1332/1332	===============	0/0	100.00	84.53	extra	AB067769.1:3564..4895	bexA Multidrug efflux MATE transporter Bacteroides thetaiotaomicron
BFG-118	R06_BFG-118_barcode07-Racon4M-Medaka-Pilon-Circlator@contig_2_segment0_pilon	5302377	5304302	+	tet(Q)	1-1926/1926	===============	0/0	100.00	100.00	ncbi	A7J11_00154	tetracycline resistance ribosomal protection protein Tet(Q)
BFG-126	R06_BFG-126_barcode09-Racon4M-Medaka-Circlator@contig_1_segment0	3399576	3400390	-	cepA_beta-lactamase	79-893/903	.=======/======	2/2	90.14	80.15	card	U05883:556-1459	A beta-lactamase found in Bacteroides fragilis producing either low or high levels of the endogenous cephalosporinase activity
BFG-126	R06_BFG-126_barcode09-Racon4M-Medaka-Circlator@contig_1_segment0	5384068	5385399	+	bexA	1-1332/1332	===============	0/0	100.00	82.58	extra	AB067769.1:3564..4895	bexA Multidrug efflux MATE transporter Bacteroides thetaiotaomicron
BFG-177	R06_BFG-177_barcode06-Racon4M-Medaka-Circlator@contig_1_segment0	3459838	3460652	-	cepA_beta-lactamase	79-893/903	.=======/======	2/2	90.14	80.15	card	U05883:556-1459	A beta-lactamase found in Bacteroides fragilis producing either low or high levels of the endogenous cephalosporinase activity
BFG-177	R06_BFG-177_barcode06-Racon4M-Medaka-Circlator@contig_1_segment0	5330932	5332263	+	bexA	1-1332/1332	===============	0/0	100.00	82.58	extra	AB067769.1:3564..4895	bexA Multidrug efflux MATE transporter Bacteroides thetaiotaomicron
BFG-177	R06_BFG-177_barcode06-Racon4M-Medaka-Circlator@contig_1_segment0	6537645	6539570	+	tet(Q)	1-1926/1926	===============	0/0	100.00	99.74	ncbi	A7J11_01074	tetracycline resistance ribosomal protection protein Tet(Q)
BFG-210	R06_BFG-210_barcode08-Racon4M-Medaka-Pilon-Circlator@contig_2_segment0_pilon	158955	159920	+	CfxA2	1-966/966	===============	0/0	100.00	100.00	card	AF118110.1:72-1038	cfxA2 beta-lactamase is a class A beta-lactamase found in Prevotella intermedia
BFG-210	R06_BFG-210_barcode08-Racon4M-Medaka-Pilon-Circlator@contig_2_segment0_pilon	3689191	3690157	-	CfxA2	1-966/966	========/======	1/1	100.00	99.90	card	AF118110.1:72-1038	cfxA2 beta-lactamase is a class A beta-lactamase found in Prevotella intermedia
BFG-210	R06_BFG-210_barcode08-Racon4M-Medaka-Pilon-Circlator@contig_2_segment0_pilon	4675399	4676364	-	CfxA3	1-966/966	===============	0/0	100.00	100.00	card	AF472622:53-1019	cfxA3 beta-lactamase is a class A beta-lactamase found in Capnocytophaga ochracea
BFG-269	R06_BFG-269_barcode01-Racon4M-Medaka-Circlator@contig_11_segment0	133175	133989	-	sul2	1-816/816	========/======	1/1	99.88	99.88	card	AY055428.1:20269-21085	Sul2 is a sulfonamide resistant dihydropteroate synthase of Gram-negative bacteria usually found on small plasmids.
BFG-269	R06_BFG-269_barcode01-Racon4M-Medaka-Circlator@contig_11_segment0	135780	136946	-	tet(X)	1-1167/1167	===============	0/0	100.00	100.00	ncbi	A7J11_01043	tetracycline-inactivating monooxygenase Tet(X)
BFG-269	R06_BFG-269_barcode01-Racon4M-Medaka-Circlator@contig_11_segment0	141851	142555	+	erm(F)	97-801/801	.==============	0/0	88.01	99.43	ncbi	A7J11_01018	23S rRNA (adenine(2058)-N(6))-methyltransferase Erm(F)
BFG-269	R06_BFG-269_barcode01-Racon4M-Medaka-Circlator@contig_11_segment0	142758	143582	-	OXA-347	1-825/825	===============	0/0	100.00	100.00	card	JN086160:1583-2408	OXA-347 is a beta-lactamase found in Enterobacteriaceae
BFG-269	R06_BFG-269_barcode01-Racon4M-Medaka-Circlator@contig_12_segment0	46602	48576	+	tetQ	1-1974/1974	========/======	1/1	100.00	99.95	card	Z21523:1-1975	TetQ is a ribosomal protection protein. Its gene is associated with a conjugative transposon and has been found in both Gram-positive and Gram-negative bacteria.
BFG-269	R06_BFG-269_barcode01-Racon4M-Medaka-Circlator@contig_2_segment0	164048	164862	+	sul2	1-816/816	========/======	1/1	99.88	99.88	card	AY055428.1:20269-21085	Sul2 is a sulfonamide resistant dihydropteroate synthase of Gram-negative bacteria usually found on small plasmids.
BFG-269	R06_BFG-269_barcode01-Racon4M-Medaka-Circlator@contig_3_segment0	533455	534269	+	sul2	1-816/816	========/======	1/1	99.88	99.88	card	AY055428.1:20269-21085	Sul2 is a sulfonamide resistant dihydropteroate synthase of Gram-negative bacteria usually found on small plasmids.
BFG-269	R06_BFG-269_barcode01-Racon4M-Medaka-Circlator@contig_4_segment0	996951	998282	+	bexA	1-1332/1332	===============	0/0	100.00	100.00	extra	AB067769.1:3564..4895	bexA Multidrug efflux MATE transporter Bacteroides thetaiotaomicron
BFG-514	R06_BFG-514_barcode10-Racon4M-Medaka-Circlator@contig_1_segment0	175348	177320	+	tetQ	1-1974/1974	========/======	1/1	99.95	90.02	card	Z21523:1-1975	TetQ is a ribosomal protection protein. Its gene is associated with a conjugative transposon and has been found in both Gram-positive and Gram-negative bacteria.
BFG-514	R06_BFG-514_barcode10-Racon4M-Medaka-Circlator@contig_1_segment0	360411	361387	+	CfxA6	1-977/996	===============	0/0	98.09	98.98	card	GQ342996:798-1794	cfxA6 beta-lactamase is a class A beta-lactamase found in an uncultured bacterium
BFG-514	R06_BFG-514_barcode10-Racon4M-Medaka-Circlator@contig_1_segment0	5200682	5202013	+	bexA	1-1332/1332	===============	0/0	100.00	83.11	extra	AB067769.1:3564..4895	bexA Multidrug efflux MATE transporter Bacteroides thetaiotaomicron
BFG-514	R06_BFG-514_barcode10-Racon4M-Medaka-Circlator@contig_1_segment0	5821826	5822626	+	erm(F)	1-801/801	===============	0/0	100.00	100.00	ncbi	A7J11_01018	23S rRNA (adenine(2058)-N(6))-methyltransferase Erm(F)
BFG-514	R06_BFG-514_barcode10-Racon4M-Medaka-Circlator@contig_1_segment0	6411743	6413703	+	tetQ	1-1961/1974	===============	0/0	99.34	98.52	card	Z21523:1-1975	TetQ is a ribosomal protection protein. Its gene is associated with a conjugative transposon and has been found in both Gram-positive and Gram-negative bacteria.
BFG-490	R07R10R13_BFG-490_barcode101001-Racon4M-Medaka-Circlator@contig_1_segment0	1136725	1138650	-	tet(Q)	1-1926/1926	===============	0/0	100.00	97.92	ncbi	A7J11_01074	tetracycline resistance ribosomal protection protein Tet(Q)
BFG-490	R07R10R13_BFG-490_barcode101001-Racon4M-Medaka-Circlator@contig_1_segment0	1256766	1257629	-	aadS	1-864/864	===============	0/0	100.00	99.65	ncbi	A7J11_00761	aminoglycoside 6-adenylyltransferase AadS
BFG-490	R07R10R13_BFG-490_barcode101001-Racon4M-Medaka-Circlator@contig_1_segment0	1257805	1258971	-	tet(X)	1-1167/1167	===============	0/0	100.00	100.00	ncbi	A7J11_01043	tetracycline-inactivating monooxygenase Tet(X)
BFG-490	R07R10R13_BFG-490_barcode101001-Racon4M-Medaka-Circlator@contig_1_segment0	1834110	1835076	+	CfxA4	1-966/966	========/======	1/1	100.00	99.90	card	AY769933:1-967	cfxA4 beta-lactamase is a class A beta-lactamase found in Bacteroides fragilis
BFG-490	R07R10R13_BFG-490_barcode101001-Racon4M-Medaka-Circlator@contig_1_segment0	1950497	1952422	+	tet(Q)	1-1926/1926	===============	0/0	100.00	100.00	ncbi	A7J11_00154	tetracycline resistance ribosomal protection protein Tet(Q)
BFG-490	R07R10R13_BFG-490_barcode101001-Racon4M-Medaka-Circlator@contig_1_segment0	5147211	5148542	+	bexA	1-1332/1332	===============	0/0	100.00	100.00	extra	AB067769.1:3564..4895	bexA Multidrug efflux MATE transporter Bacteroides thetaiotaomicron
BFG-490	R07R10R13_BFG-490_barcode101001-Racon4M-Medaka-Circlator@contig_1_segment0	5402769	5403734	+	CfxA4	1-966/966	===============	0/0	100.00	100.00	card	AY769933:1-967	cfxA4 beta-lactamase is a class A beta-lactamase found in Bacteroides fragilis
BFG-10	R07R10_BFG-10_barcode0202-Racon4M-Medaka-Pilon-Circlator@contig_1_segment0_pilon	2491163	2492383	+	mef(A)	1-1221/1227	===============	0/0	99.51	97.62	ncbi	A7J11_01931	macrolide efflux MFS transporter Mef(A)
BFG-10	R07R10_BFG-10_barcode0202-Racon4M-Medaka-Pilon-Circlator@contig_1_segment0_pilon	2493952	2494746	+	aph(3')-IIIa	1-795/795	===============	0/0	100.00	99.87	ncbi	A7J11_01402	aminoglycoside O-phosphotransferase APH(3')-IIIa
BFG-10	R07R10_BFG-10_barcode0202-Racon4M-Medaka-Pilon-Circlator@contig_1_segment0_pilon	2505528	2507502	+	tetQ	1-1974/1974	========/======	1/1	100.00	99.90	card	Z21523:1-1975	TetQ is a ribosomal protection protein. Its gene is associated with a conjugative transposon and has been found in both Gram-positive and Gram-negative bacteria.
BFG-10	R07R10_BFG-10_barcode0202-Racon4M-Medaka-Pilon-Circlator@contig_1_segment0_pilon	3789121	3790485	-	bexB	1-1365/1365	===============	0/0	100.00	98.90	extra	AY375536.1:4599..5963	putative BexB Na+-driven multidrug efflux pump Bacteroides fragilis
BFG-10	R07R10_BFG-10_barcode0202-Racon4M-Medaka-Pilon-Circlator@contig_1_segment0_pilon	4400261	4402186	+	tet(Q)	1-1926/1926	===============	0/0	100.00	100.00	ncbi	A7J11_00154	tetracycline resistance ribosomal protection protein Tet(Q)
BFG-10	R07R10_BFG-10_barcode0202-Racon4M-Medaka-Pilon-Circlator@contig_6_segment0_pilon	5933	6734	-	erm(F)	1-800/801	========/======	6/8	99.50	93.42	ncbi	A7J11_01018	23S rRNA (adenine(2058)-N(6))-methyltransferase Erm(F)
BFG-303	R07R10_BFG-303_barcode0606-Racon4M-Medaka-Circlator@contig_1_segment0	1474079	1474942	-	aadS	1-864/864	===============	0/0	100.00	99.65	ncbi	A7J11_00761	aminoglycoside 6-adenylyltransferase AadS
BFG-303	R07R10_BFG-303_barcode0606-Racon4M-Medaka-Circlator@contig_1_segment0	1475118	1476284	-	tet(X)	1-1167/1167	===============	0/0	100.00	99.83	ncbi	A7J11_01043	tetracycline-inactivating monooxygenase Tet(X)
BFG-303	R07R10_BFG-303_barcode0606-Racon4M-Medaka-Circlator@contig_1_segment0	1477900	1478700	+	erm(F)	1-801/801	===============	0/0	100.00	99.88	ncbi	A7J11_00857	23S rRNA (adenine(2058)-N(6))-methyltransferase Erm(F)
BFG-303	R07R10_BFG-303_barcode0606-Racon4M-Medaka-Circlator@contig_1_segment0	1492703	1494628	+	tet(Q)	1-1926/1926	===============	0/0	100.00	99.84	ncbi	A7J11_01074	tetracycline resistance ribosomal protection protein Tet(Q)
BFG-303	R07R10_BFG-303_barcode0606-Racon4M-Medaka-Circlator@contig_1_segment0	4044849	4045358	-	lnu(AN2)	1-510/513	===============	0/0	99.42	100.00	ncbi	A7J11_00974	lincosamide nucleotidyltransferase Lnu(AN2)
BFG-303	R07R10_BFG-303_barcode0606-Racon4M-Medaka-Circlator@contig_1_segment0	4045383	4046588	-	mef(En2)	1-1206/1206	===============	0/0	100.00	99.58	ncbi	A7J11_00508	macrolide efflux MFS transporter Mef(En2)
BFG-343	R07R10_BFG-343_barcode0707-Racon4M-Medaka-Pilon-Circlator@contig_1_segment0_pilon	1175528	1176493	+	CfxA3	1-966/966	===============	0/0	100.00	99.90	card	AF472622:53-1019	cfxA3 beta-lactamase is a class A beta-lactamase found in Capnocytophaga ochracea
BFG-343	R07R10_BFG-343_barcode0707-Racon4M-Medaka-Pilon-Circlator@contig_2_segment0_pilon	1790377	1791342	-	CfxA3	1-966/966	========/======	2/2	99.90	99.48	card	AF472622:53-1019	cfxA3 beta-lactamase is a class A beta-lactamase found in Capnocytophaga ochracea
BFG-343	R07R10_BFG-343_barcode0707-Racon4M-Medaka-Pilon-Circlator@contig_2_segment0_pilon	2347203	2348168	+	CfxA2	1-966/966	===============	0/0	100.00	85.61	card	AF118110.1:72-1038	cfxA2 beta-lactamase is a class A beta-lactamase found in Prevotella intermedia
BFG-415	R07R10_BFG-415_barcode0808-Racon4M-Medaka-Pilon-Circlator@contig_15_segment0_pilon	43040	44965	+	tet(Q)	1-1926/1926	===============	0/0	100.00	99.84	ncbi	A7J11_01074	tetracycline resistance ribosomal protection protein Tet(Q)
BFG-415	R07R10_BFG-415_barcode0808-Racon4M-Medaka-Pilon-Circlator@contig_3_segment0_pilon	117426	119351	-	tet(Q)	1-1926/1926	===============	0/0	100.00	100.00	ncbi	A7J11_00154	tetracycline resistance ribosomal protection protein Tet(Q)
BFG-415	R07R10_BFG-415_barcode0808-Racon4M-Medaka-Pilon-Circlator@contig_3_segment0_pilon	133350	134150	-	erm(F)	1-801/801	===============	0/0	100.00	99.88	ncbi	A7J11_00857	23S rRNA (adenine(2058)-N(6))-methyltransferase Erm(F)
BFG-415	R07R10_BFG-415_barcode0808-Racon4M-Medaka-Pilon-Circlator@contig_3_segment0_pilon	135766	136932	+	tet(X)	1-1167/1167	===============	0/0	100.00	100.00	ncbi	A7J11_01043	tetracycline-inactivating monooxygenase Tet(X)
BFG-415	R07R10_BFG-415_barcode0808-Racon4M-Medaka-Pilon-Circlator@contig_3_segment0_pilon	137108	137971	+	aadS	1-864/864	===============	0/0	100.00	99.65	ncbi	A7J11_00761	aminoglycoside 6-adenylyltransferase AadS
BFG-415	R07R10_BFG-415_barcode0808-Racon4M-Medaka-Pilon-Circlator@contig_4_segment0_pilon	178077	179042	+	CfxA2	1-966/966	===============	0/0	100.00	100.00	card	AF118110.1:72-1038	cfxA2 beta-lactamase is a class A beta-lactamase found in Prevotella intermedia
BFG-489	R07R10_BFG-489_barcode0909-Racon4M-Medaka-Circlator@contig_1_segment0	119628	120593	-	CfxA3	1-966/966	===============	0/0	100.00	100.00	card	AF472622:53-1019	cfxA3 beta-lactamase is a class A beta-lactamase found in Capnocytophaga ochracea
BFG-489	R07R10_BFG-489_barcode0909-Racon4M-Medaka-Circlator@contig_1_segment0	513015	513980	-	CfxA3	1-966/966	===============	0/0	100.00	100.00	card	AF472622:53-1019	cfxA3 beta-lactamase is a class A beta-lactamase found in Capnocytophaga ochracea
BFG-489	R07R10_BFG-489_barcode0909-Racon4M-Medaka-Circlator@contig_1_segment0	1024165	1025130	-	CfxA3	1-966/966	===============	0/0	100.00	100.00	card	AF472622:53-1019	cfxA3 beta-lactamase is a class A beta-lactamase found in Capnocytophaga ochracea
BFG-489	R07R10_BFG-489_barcode0909-Racon4M-Medaka-Circlator@contig_1_segment0	1499880	1500845	-	CfxA3	1-966/966	===============	0/0	100.00	100.00	card	AF472622:53-1019	cfxA3 beta-lactamase is a class A beta-lactamase found in Capnocytophaga ochracea
BFG-489	R07R10_BFG-489_barcode0909-Racon4M-Medaka-Circlator@contig_1_segment0	1710900	1711865	+	CfxA3	1-966/966	===============	0/0	100.00	100.00	card	AF472622:53-1019	cfxA3 beta-lactamase is a class A beta-lactamase found in Capnocytophaga ochracea
BFG-489	R07R10_BFG-489_barcode0909-Racon4M-Medaka-Circlator@contig_1_segment0	2202571	2203536	-	CfxA3	1-966/966	===============	0/0	100.00	100.00	card	AF472622:53-1019	cfxA3 beta-lactamase is a class A beta-lactamase found in Capnocytophaga ochracea
BFG-489	R07R10_BFG-489_barcode0909-Racon4M-Medaka-Circlator@contig_1_segment0	3494377	3495342	-	CfxA3	1-966/966	===============	0/0	100.00	100.00	card	AF472622:53-1019	cfxA3 beta-lactamase is a class A beta-lactamase found in Capnocytophaga ochracea
BFG-489	R07R10_BFG-489_barcode0909-Racon4M-Medaka-Circlator@contig_1_segment0	6215875	6216840	+	CfxA3	1-966/966	===============	0/0	100.00	100.00	card	AF472622:53-1019	cfxA3 beta-lactamase is a class A beta-lactamase found in Capnocytophaga ochracea
BFG-489	R07R10_BFG-489_barcode0909-Racon4M-Medaka-Circlator@contig_2_segment0	3460	4258	-	erm(F)	1-800/801	========/======	1/1	99.75	95.00	ncbi	A7J11_01018	23S rRNA (adenine(2058)-N(6))-methyltransferase Erm(F)
BFG-491	R07R10_BFG-491_barcode1111-Racon4M-Medaka-Circlator@contig_1_segment0	3423735	3424940	+	mef(En2)	1-1206/1206	===============	0/0	100.00	99.75	ncbi	A7J11_00508	macrolide efflux MFS transporter Mef(En2)
BFG-491	R07R10_BFG-491_barcode1111-Racon4M-Medaka-Circlator@contig_1_segment0	3424965	3425474	+	lnu(AN2)	1-510/513	===============	0/0	99.42	100.00	ncbi	A7J11_00974	lincosamide nucleotidyltransferase Lnu(AN2)
BFG-491	R07R10_BFG-491_barcode1111-Racon4M-Medaka-Circlator@contig_1_segment0	4827943	4829917	+	tetQ	1-1974/1974	========/======	1/1	100.00	99.95	card	Z21523:1-1975	TetQ is a ribosomal protection protein. Its gene is associated with a conjugative transposon and has been found in both Gram-positive and Gram-negative bacteria.
BFG-491	R07R10_BFG-491_barcode1111-Racon4M-Medaka-Circlator@contig_1_segment0	4924846	4926177	+	bexA	1-1332/1332	===============	0/0	100.00	84.53	extra	AB067769.1:3564..4895	bexA Multidrug efflux MATE transporter Bacteroides thetaiotaomicron
BFG-491	R07R10_BFG-491_barcode1111-Racon4M-Medaka-Circlator@contig_7_segment0	18114	18852	+	erm(F)	63-801/801	.==============	0/0	92.26	99.46	ncbi	A7J11_01018	23S rRNA (adenine(2058)-N(6))-methyltransferase Erm(F)
BFG-491	R07R10_BFG-491_barcode1111-Racon4M-Medaka-Circlator@contig_7_segment0	19055	19879	-	OXA-347	1-825/825	===============	0/0	100.00	100.00	card	JN086160:1583-2408	OXA-347 is a beta-lactamase found in Enterobacteriaceae
BFG-491	R07R10_BFG-491_barcode1111-Racon4M-Medaka-Circlator@contig_7_segment0	21889	22752	+	aadS	1-864/864	===============	0/0	100.00	99.88	ncbi	A7J11_00761	aminoglycoside 6-adenylyltransferase AadS
BFG-491	R07R10_BFG-491_barcode1111-Racon4M-Medaka-Circlator@contig_7_segment0	22953	24179	-	ere(D)	1-1227/1227	===============	0/0	100.00	96.66	ncbi	A7J11_02948	EreD family erythromycin esterase
BFG-491	R07R10_BFG-491_barcode1111-Racon4M-Medaka-Circlator@contig_7_segment0	24538	25704	+	tet(X)	1-1167/1167	===============	0/0	100.00	100.00	ncbi	A7J11_01043	tetracycline-inactivating monooxygenase Tet(X)
BFG-497	R07R10_BFG-497_barcode1212-Racon4M-Medaka-Circlator@contig_10_segment0	18553	19518	+	CfxA3	1-966/966	===============	0/0	100.00	100.00	card	AF472622:53-1019	cfxA3 beta-lactamase is a class A beta-lactamase found in Capnocytophaga ochracea
BFG-497	R07R10_BFG-497_barcode1212-Racon4M-Medaka-Circlator@contig_10_segment0	459440	460405	+	CfxA3	1-966/966	===============	0/0	100.00	100.00	card	AF472622:53-1019	cfxA3 beta-lactamase is a class A beta-lactamase found in Capnocytophaga ochracea
BFG-497	R07R10_BFG-497_barcode1212-Racon4M-Medaka-Circlator@contig_17_segment0	31959	32924	-	CfxA3	1-966/966	===============	0/0	100.00	100.00	card	AF472622:53-1019	cfxA3 beta-lactamase is a class A beta-lactamase found in Capnocytophaga ochracea
BFG-497	R07R10_BFG-497_barcode1212-Racon4M-Medaka-Circlator@contig_17_segment0	343848	344813	-	CfxA3	1-966/966	===============	0/0	100.00	100.00	card	AF472622:53-1019	cfxA3 beta-lactamase is a class A beta-lactamase found in Capnocytophaga ochracea
BFG-497	R07R10_BFG-497_barcode1212-Racon4M-Medaka-Circlator@contig_17_segment0	445119	447044	+	tet(Q)	1-1926/1926	===============	0/0	100.00	99.95	ncbi	A7J11_00154	tetracycline resistance ribosomal protection protein Tet(Q)
BFG-497	R07R10_BFG-497_barcode1212-Racon4M-Medaka-Circlator@contig_18_segment0	90567	91532	-	CfxA3	1-966/966	===============	0/0	100.00	100.00	card	AF472622:53-1019	cfxA3 beta-lactamase is a class A beta-lactamase found in Capnocytophaga ochracea
BFG-497	R07R10_BFG-497_barcode1212-Racon4M-Medaka-Circlator@contig_18_segment0	280022	280987	-	CfxA3	1-966/966	===============	0/0	100.00	100.00	card	AF472622:53-1019	cfxA3 beta-lactamase is a class A beta-lactamase found in Capnocytophaga ochracea
BFG-497	R07R10_BFG-497_barcode1212-Racon4M-Medaka-Circlator@contig_18_segment0	792641	793531	-	cblA	1-891/891	===============	0/0	100.00	99.89	ncbi	A7J11_00905	CblA family class A beta-lactamase
BFG-497	R07R10_BFG-497_barcode1212-Racon4M-Medaka-Circlator@contig_18_segment0	1259644	1260609	+	CfxA3	1-966/966	===============	0/0	100.00	100.00	card	AF472622:53-1019	cfxA3 beta-lactamase is a class A beta-lactamase found in Capnocytophaga ochracea
BFG-497	R07R10_BFG-497_barcode1212-Racon4M-Medaka-Circlator@contig_18_segment0	1360587	1361387	+	erm(F)	1-801/801	===============	0/0	100.00	100.00	ncbi	A7J11_01018	23S rRNA (adenine(2058)-N(6))-methyltransferase Erm(F)
BFG-497	R07R10_BFG-497_barcode1212-Racon4M-Medaka-Circlator@contig_18_segment0	1362630	1363493	-	aadS	1-864/864	===============	0/0	100.00	99.88	ncbi	A7J11_00761	aminoglycoside 6-adenylyltransferase AadS
BFG-497	R07R10_BFG-497_barcode1212-Racon4M-Medaka-Circlator@contig_21_segment0	178671	179637	+	CfxA3	1-966/966	========/======	1/1	100.00	99.90	card	AF472622:53-1019	cfxA3 beta-lactamase is a class A beta-lactamase found in Capnocytophaga ochracea
BFG-497	R07R10_BFG-497_barcode1212-Racon4M-Medaka-Circlator@contig_21_segment0	222546	223512	-	CfxA3	1-966/966	========/======	1/1	100.00	99.90	card	AF472622:53-1019	cfxA3 beta-lactamase is a class A beta-lactamase found in Capnocytophaga ochracea
BFG-497	R07R10_BFG-497_barcode1212-Racon4M-Medaka-Circlator@contig_21_segment0	232614	233579	-	CfxA3	1-966/966	===============	0/0	100.00	100.00	card	AF472622:53-1019	cfxA3 beta-lactamase is a class A beta-lactamase found in Capnocytophaga ochracea
BFG-497	R07R10_BFG-497_barcode1212-Racon4M-Medaka-Circlator@contig_33_segment0	80928	81893	+	CfxA3	1-966/966	===============	0/0	100.00	100.00	card	AF472622:53-1019	cfxA3 beta-lactamase is a class A beta-lactamase found in Capnocytophaga ochracea
BFG-497	R07R10_BFG-497_barcode1212-Racon4M-Medaka-Circlator@contig_35_segment0	99570	100535	-	CfxA3	1-966/966	===============	0/0	100.00	100.00	card	AF472622:53-1019	cfxA3 beta-lactamase is a class A beta-lactamase found in Capnocytophaga ochracea
BFG-497	R07R10_BFG-497_barcode1212-Racon4M-Medaka-Circlator@scaffold_30_segment0	347363	348328	+	CfxA3	1-966/966	===============	0/0	100.00	100.00	card	AF472622:53-1019	cfxA3 beta-lactamase is a class A beta-lactamase found in Capnocytophaga ochracea
BFG-507	R08R13_BFG-507_barcode0111-Racon4M-Medaka-Circlator@contig_2_segment0	611917	613842	-	tet(Q)	1-1926/1926	===============	0/0	100.00	99.84	ncbi	A7J11_01074	tetracycline resistance ribosomal protection protein Tet(Q)
BFG-507	R08R13_BFG-507_barcode0111-Racon4M-Medaka-Circlator@contig_2_segment0	4371570	4372901	-	bexA	1-1332/1332	===============	0/0	100.00	99.32	extra	AB067769.1:3564..4895	bexA Multidrug efflux MATE transporter Bacteroides thetaiotaomicron
BFG-507	R08R13_BFG-507_barcode0111-Racon4M-Medaka-Circlator@contig_2_segment0	6135861	6136826	-	CfxA3	1-966/966	===============	0/0	100.00	85.71	card	AF472622:53-1019	cfxA3 beta-lactamase is a class A beta-lactamase found in Capnocytophaga ochracea
BFG-513	R08R13_BFG-513_barcode0303-Racon4M-Medaka-Pilon-Circlator@contig_1_segment0_pilon	851175	853100	+	tet(Q)	1-1926/1926	===============	0/0	100.00	99.84	ncbi	A7J11_01074	tetracycline resistance ribosomal protection protein Tet(Q)
BFG-513	R08R13_BFG-513_barcode0303-Racon4M-Medaka-Pilon-Circlator@contig_1_segment0_pilon	1679391	1680125	-	erm(G)	1-735/735	===============	0/0	100.00	99.86	ncbi	A7J11_01201	23S rRNA (adenine(2058)-N(6))-methyltransferase Erm(G)
BFG-513	R08R13_BFG-513_barcode0303-Racon4M-Medaka-Pilon-Circlator@contig_1_segment0_pilon	4583167	4584132	+	CfxA2	1-966/966	===============	0/0	100.00	100.00	card	AF118110.1:72-1038	cfxA2 beta-lactamase is a class A beta-lactamase found in Prevotella intermedia
BFG-513	R08R13_BFG-513_barcode0303-Racon4M-Medaka-Pilon-Circlator@contig_1_segment0_pilon	5057597	5058928	+	bexA	1-1332/1332	===============	0/0	100.00	84.46	extra	AB067769.1:3564..4895	bexA Multidrug efflux MATE transporter Bacteroides thetaiotaomicron
BFG-529	R08R13_BFG-529_barcode0904-Racon4M-Medaka-Circlator@contig_1_segment0	369602	371527	-	tet(Q)	1-1926/1926	===============	0/0	100.00	100.00	ncbi	A7J11_00154	tetracycline resistance ribosomal protection protein Tet(Q)
BFG-529	R08R13_BFG-529_barcode0904-Racon4M-Medaka-Circlator@contig_1_segment0	928041	929966	+	tet(Q)	1-1926/1926	===============	0/0	100.00	100.00	ncbi	A7J11_00154	tetracycline resistance ribosomal protection protein Tet(Q)
BFG-529	R08R13_BFG-529_barcode0904-Racon4M-Medaka-Circlator@contig_1_segment0	1401011	1401805	-	erm(F)	7-801/801	===============	0/0	99.25	99.87	ncbi	A7J11_00857	23S rRNA (adenine(2058)-N(6))-methyltransferase Erm(F)
BFG-529	R08R13_BFG-529_barcode0904-Racon4M-Medaka-Circlator@contig_1_segment0	1403427	1404593	+	tet(X)	1-1167/1167	===============	0/0	100.00	100.00	ncbi	A7J11_01043	tetracycline-inactivating monooxygenase Tet(X)
BFG-529	R08R13_BFG-529_barcode0904-Racon4M-Medaka-Circlator@contig_1_segment0	1404769	1405632	+	aadS	1-864/864	===============	0/0	100.00	99.65	ncbi	A7J11_00761	aminoglycoside 6-adenylyltransferase AadS
BFG-529	R08R13_BFG-529_barcode0904-Racon4M-Medaka-Circlator@contig_1_segment0	3694983	3695948	+	CfxA2	1-966/966	===============	0/0	100.00	85.71	card	AF118110.1:72-1038	cfxA2 beta-lactamase is a class A beta-lactamase found in Prevotella intermedia
BFG-529	R08R13_BFG-529_barcode0904-Racon4M-Medaka-Circlator@contig_1_segment0	5199273	5200604	+	bexA	1-1332/1332	===============	0/0	100.00	99.02	extra	AB067769.1:3564..4895	bexA Multidrug efflux MATE transporter Bacteroides thetaiotaomicron
BFG-512	R08_BFG-512_barcode02-Racon4M-Medaka-Pilon-Circlator@contig_1_segment0_pilon	851125	853050	+	tet(Q)	1-1926/1926	===============	0/0	100.00	99.84	ncbi	A7J11_01074	tetracycline resistance ribosomal protection protein Tet(Q)
BFG-512	R08_BFG-512_barcode02-Racon4M-Medaka-Pilon-Circlator@contig_1_segment0_pilon	1679433	1680167	-	erm(G)	1-735/735	===============	0/0	100.00	99.73	ncbi	A7J11_01201	23S rRNA (adenine(2058)-N(6))-methyltransferase Erm(G)
BFG-512	R08_BFG-512_barcode02-Racon4M-Medaka-Pilon-Circlator@contig_1_segment0_pilon	4583324	4584289	+	CfxA2	1-966/966	===============	0/0	100.00	100.00	card	AF118110.1:72-1038	cfxA2 beta-lactamase is a class A beta-lactamase found in Prevotella intermedia
BFG-512	R08_BFG-512_barcode02-Racon4M-Medaka-Pilon-Circlator@contig_1_segment0_pilon	5057757	5059088	+	bexA	1-1332/1332	===============	0/0	100.00	84.46	extra	AB067769.1:3564..4895	bexA Multidrug efflux MATE transporter Bacteroides thetaiotaomicron
BFG-518	R08_BFG-518_barcode04-Racon4M-Medaka-Circlator@contig_1_segment0	943069	944034	+	CfxA5	1-966/966	===============	0/0	100.00	100.00	card	AY769934:28-994	cfxA5 beta-lactamase is a class A beta-lactamase found in Bacteroides distasonis
BFG-518	R08_BFG-518_barcode04-Racon4M-Medaka-Circlator@contig_1_segment0	1511702	1512667	-	CfxA5	1-966/966	===============	0/0	100.00	100.00	card	AY769934:28-994	cfxA5 beta-lactamase is a class A beta-lactamase found in Bacteroides distasonis
BFG-518	R08_BFG-518_barcode04-Racon4M-Medaka-Circlator@contig_1_segment0	2406931	2407833	-	cepA	1-903/903	===============	0/0	100.00	99.45	ncbi	A7J11_02542	CepA family class A extended-spectrum beta-lactamase
BFG-518	R08_BFG-518_barcode04-Racon4M-Medaka-Circlator@contig_1_segment0	2428882	2430087	+	mef(En2)	1-1206/1206	===============	0/0	100.00	99.67	ncbi	A7J11_00508	macrolide efflux MFS transporter Mef(En2)
BFG-518	R08_BFG-518_barcode04-Racon4M-Medaka-Circlator@contig_1_segment0	2430112	2430621	+	lnu(AN2)	1-510/513	===============	0/0	99.42	100.00	ncbi	A7J11_00974	lincosamide nucleotidyltransferase Lnu(AN2)
BFG-518	R08_BFG-518_barcode04-Racon4M-Medaka-Circlator@contig_1_segment0	3315516	3316880	-	bexB	1-1365/1365	===============	0/0	100.00	98.75	extra	AY375536.1:4599..5963	putative BexB Na+-driven multidrug efflux pump Bacteroides fragilis
BFG-518	R08_BFG-518_barcode04-Racon4M-Medaka-Circlator@contig_1_segment0	4135062	4136987	-	tet(Q)	1-1926/1926	===============	0/0	100.00	100.00	ncbi	A7J11_00154	tetracycline resistance ribosomal protection protein Tet(Q)
BFG-520	R08_BFG-520_barcode05-Racon4M-Medaka-Circlator@contig_5_segment0	2321248	2322150	-	cepA-49	1-903/903	===============	0/0	100.00	100.00	ncbi	A7J11_00548	class A extended-spectrum beta-lactamase CepA-49
BFG-520	R08_BFG-520_barcode05-Racon4M-Medaka-Circlator@contig_5_segment0	3399114	3400478	-	bexB	1-1365/1365	===============	0/0	100.00	98.83	extra	AY375536.1:4599..5963	putative BexB Na+-driven multidrug efflux pump Bacteroides fragilis
BFG-520	R08_BFG-520_barcode05-Racon4M-Medaka-Circlator@contig_5_segment0	3512615	3514589	-	tetQ	1-1974/1974	========/======	1/1	100.00	99.95	card	Z21523:1-1975	TetQ is a ribosomal protection protein. Its gene is associated with a conjugative transposon and has been found in both Gram-positive and Gram-negative bacteria.
BFG-520	R08_BFG-520_barcode05-Racon4M-Medaka-Circlator@contig_6_segment0	2846	3644	+	erm(F)	1-800/801	========/======	1/1	99.75	95.00	ncbi	A7J11_01018	23S rRNA (adenine(2058)-N(6))-methyltransferase Erm(F)
BFG-522	R08_BFG-522_barcode07-Racon4M-Medaka-Pilon-Circlator@contig_2_segment0_pilon	937688	938653	+	CfxA4	1-966/966	===============	0/0	100.00	99.90	card	AY769933:1-967	cfxA4 beta-lactamase is a class A beta-lactamase found in Bacteroides fragilis
BFG-522	R08_BFG-522_barcode07-Racon4M-Medaka-Pilon-Circlator@contig_2_segment0_pilon	1141745	1143670	-	tet(Q)	1-1926/1926	===============	0/0	100.00	99.84	ncbi	A7J11_01074	tetracycline resistance ribosomal protection protein Tet(Q)
BFG-522	R08_BFG-522_barcode07-Racon4M-Medaka-Pilon-Circlator@contig_2_segment0_pilon	2396614	2397516	-	cepA	1-903/903	===============	0/0	100.00	99.56	ncbi	A7J11_02542	CepA family class A extended-spectrum beta-lactamase
BFG-522	R08_BFG-522_barcode07-Racon4M-Medaka-Pilon-Circlator@contig_2_segment0_pilon	2418570	2419774	+	mef(En2)	1-1206/1206	========/======	1/1	99.92	99.67	ncbi	A7J11_00508	macrolide efflux MFS transporter Mef(En2)
BFG-522	R08_BFG-522_barcode07-Racon4M-Medaka-Pilon-Circlator@contig_2_segment0_pilon	2419799	2420308	+	lnu(AN2)	1-510/513	===============	0/0	99.42	99.80	ncbi	A7J11_00974	lincosamide nucleotidyltransferase Lnu(AN2)
BFG-522	R08_BFG-522_barcode07-Racon4M-Medaka-Pilon-Circlator@contig_2_segment0_pilon	2492090	2493295	+	mef(En2)	1-1206/1206	===============	0/0	100.00	99.75	ncbi	A7J11_00508	macrolide efflux MFS transporter Mef(En2)
BFG-522	R08_BFG-522_barcode07-Racon4M-Medaka-Pilon-Circlator@contig_2_segment0_pilon	2493320	2493832	+	lnu(AN2)	1-513/513	===============	0/0	100.00	100.00	ncbi	A7J11_00974	lincosamide nucleotidyltransferase Lnu(AN2)
BFG-522	R08_BFG-522_barcode07-Racon4M-Medaka-Pilon-Circlator@contig_2_segment0_pilon	2599414	2600379	+	CfxA4	1-966/966	===============	0/0	100.00	99.90	card	AY769933:1-967	cfxA4 beta-lactamase is a class A beta-lactamase found in Bacteroides fragilis
BFG-522	R08_BFG-522_barcode07-Racon4M-Medaka-Pilon-Circlator@contig_2_segment0_pilon	3459415	3460779	-	bexB	1-1365/1365	===============	0/0	100.00	99.78	extra	AY375536.1:4599..5963	putative BexB Na+-driven multidrug efflux pump Bacteroides fragilis
BFG-522	R08_BFG-522_barcode07-Racon4M-Medaka-Pilon-Circlator@contig_2_segment0_pilon	4895089	4896054	+	CfxA4	1-966/966	===============	0/0	100.00	99.90	card	AY769933:1-967	cfxA4 beta-lactamase is a class A beta-lactamase found in Bacteroides fragilis
BFG-542	R08_BFG-542_barcode10-Racon4M-Medaka-Pilon-Circlator@contig_2_segment0_pilon	529595	530560	+	CfxA5	1-966/966	===============	0/0	100.00	100.00	card	AY769934:28-994	cfxA5 beta-lactamase is a class A beta-lactamase found in Bacteroides distasonis
BFG-542	R08_BFG-542_barcode10-Racon4M-Medaka-Pilon-Circlator@contig_2_segment0_pilon	2475334	2476236	-	cepA_beta-lactamase	1-903/903	===============	0/0	100.00	100.00	card	U05883:556-1459	A beta-lactamase found in Bacteroides fragilis producing either low or high levels of the endogenous cephalosporinase activity
BFG-542	R08_BFG-542_barcode10-Racon4M-Medaka-Pilon-Circlator@contig_2_segment0_pilon	3442231	3443031	+	erm(F)	1-801/801	===============	0/0	100.00	99.88	ncbi	A7J11_01018	23S rRNA (adenine(2058)-N(6))-methyltransferase Erm(F)
BFG-542	R08_BFG-542_barcode10-Racon4M-Medaka-Pilon-Circlator@contig_2_segment0_pilon	3561813	3563177	-	bexB	1-1365/1365	===============	0/0	100.00	99.27	extra	AY375536.1:4599..5963	putative BexB Na+-driven multidrug efflux pump Bacteroides fragilis
BFG-609	R08_BFG-609_barcode11-Racon4M-Medaka-Pilon-Circlator@scaffold_2_segment0_pilon	302497	303243	-	erm(B)_18	13-759/762	===============	0/0	98.03	99.20	resfinder	X66468	erm(B)_18
BFG-609	R08_BFG-609_barcode11-Racon4M-Medaka-Pilon-Circlator@scaffold_2_segment0_pilon	1019996	1021360	+	bexB	1-1365/1365	===============	0/0	100.00	99.85	extra	AY375536.1:4599..5963	putative BexB Na+-driven multidrug efflux pump Bacteroides fragilis
BFG-609	R08_BFG-609_barcode11-Racon4M-Medaka-Pilon-Circlator@scaffold_2_segment0_pilon	1239088	1240053	+	CfxA4	1-966/966	===============	0/0	100.00	99.90	card	AY769933:1-967	cfxA4 beta-lactamase is a class A beta-lactamase found in Bacteroides fragilis
BFG-609	R08_BFG-609_barcode11-Racon4M-Medaka-Pilon-Circlator@scaffold_2_segment0_pilon	2012975	2013877	+	cepA	1-903/903	===============	0/0	100.00	100.00	ncbi	A7J11_00517	CepA family class A extended-spectrum beta-lactamase
BFG-611	R08_BFG-611_barcode12-Racon4M-Medaka-Circlator@contig_2_segment0	1587882	1589005	+	tet(X)	44-1167/1167	===============	0/0	96.32	100.00	ncbi	A7J11_01043	tetracycline-inactivating monooxygenase Tet(X)
BFG-611	R08_BFG-611_barcode12-Racon4M-Medaka-Circlator@contig_2_segment0	1589181	1590044	+	aadS	1-864/864	===============	0/0	100.00	99.65	ncbi	A7J11_00761	aminoglycoside 6-adenylyltransferase AadS
BFG-611	R08_BFG-611_barcode12-Racon4M-Medaka-Circlator@contig_2_segment0	1591301	1592467	+	tet(X)	1-1167/1167	===============	0/0	100.00	96.74	ncbi	A7J11_02482	tetracycline-inactivating monooxygenase Tet(X)
BFG-611	R08_BFG-611_barcode12-Racon4M-Medaka-Circlator@contig_2_segment0	1592677	1593471	-	erm(F)	7-801/801	===============	0/0	99.25	99.87	ncbi	A7J11_00857	23S rRNA (adenine(2058)-N(6))-methyltransferase Erm(F)
BFG-611	R08_BFG-611_barcode12-Racon4M-Medaka-Circlator@contig_2_segment0	1597026	1598244	+	mef(A)	1-1219/1227	===============	0/0	99.35	97.21	ncbi	A7J11_01931	macrolide efflux MFS transporter Mef(A)
BFG-611	R08_BFG-611_barcode12-Racon4M-Medaka-Circlator@contig_2_segment0	1853065	1854429	-	bexB	1-1365/1365	===============	0/0	100.00	90.92	extra	AY375536.1:4599..5963	putative BexB Na+-driven multidrug efflux pump Bacteroides fragilis
BFG-611	R08_BFG-611_barcode12-Racon4M-Medaka-Circlator@contig_2_segment0	2680771	2681989	-	mef(A)	1-1219/1227	===============	0/0	99.35	97.21	ncbi	A7J11_01931	macrolide efflux MFS transporter Mef(A)
BFG-611	R08_BFG-611_barcode12-Racon4M-Medaka-Circlator@contig_2_segment0	2683938	2684737	+	erm(F)	1-801/801	========/======	1/1	99.88	99.75	ncbi	A7J11_00857	23S rRNA (adenine(2058)-N(6))-methyltransferase Erm(F)
BFG-611	R08_BFG-611_barcode12-Racon4M-Medaka-Circlator@contig_2_segment0	2684947	2686113	-	tet(X)	1-1167/1167	===============	0/0	100.00	96.74	ncbi	A7J11_02482	tetracycline-inactivating monooxygenase Tet(X)
BFG-611	R08_BFG-611_barcode12-Racon4M-Medaka-Circlator@contig_2_segment0	2687369	2688232	-	aadS	1-864/864	===============	0/0	100.00	99.65	ncbi	A7J11_00761	aminoglycoside 6-adenylyltransferase AadS
BFG-611	R08_BFG-611_barcode12-Racon4M-Medaka-Circlator@contig_2_segment0	2688408	2689531	-	tet(X)	44-1167/1167	===============	0/0	96.32	100.00	ncbi	A7J11_01043	tetracycline-inactivating monooxygenase Tet(X)
BFG-611	R08_BFG-611_barcode12-Racon4M-Medaka-Circlator@contig_2_segment0	3378018	3378767	+	cfiA14_1	1-750/750	===============	0/0	100.00	99.60	resfinder	FM200789	cfiA14_1
BFG-621	R09R13_BFG-621_barcode0407-Racon4M-Medaka-Circlator@contig_6_segment0	699774	700739	+	CfxA3	1-966/966	===============	0/0	100.00	100.00	card	AF472622:53-1019	cfxA3 beta-lactamase is a class A beta-lactamase found in Capnocytophaga ochracea
BFG-621	R09R13_BFG-621_barcode0407-Racon4M-Medaka-Circlator@contig_6_segment0	1873187	1875112	-	tet(Q)	1-1926/1926	===============	0/0	100.00	100.00	ncbi	A7J11_00154	tetracycline resistance ribosomal protection protein Tet(Q)
BFG-621	R09R13_BFG-621_barcode0407-Racon4M-Medaka-Circlator@contig_6_segment0	3438175	3439393	+	mef(A)	1-1219/1227	===============	0/0	99.35	97.29	ncbi	A7J11_01931	macrolide efflux MFS transporter Mef(A)
BFG-621	R09R13_BFG-621_barcode0407-Racon4M-Medaka-Circlator@contig_6_segment0	3440915	3441649	+	erm(G)	1-735/735	===============	0/0	100.00	99.32	ncbi	A7J11_01201	23S rRNA (adenine(2058)-N(6))-methyltransferase Erm(G)
BFG-621	R09R13_BFG-621_barcode0407-Racon4M-Medaka-Circlator@contig_6_segment0	5311601	5312932	+	bexA	1-1332/1332	===============	0/0	100.00	99.02	extra	AB067769.1:3564..4895	bexA Multidrug efflux MATE transporter Bacteroides thetaiotaomicron
BFG-627	R09R13_BFG-627_barcode0908-Racon4M-Medaka-Pilon-Circlator@contig_1_segment0_pilon	463079	464044	+	CfxA2	1-966/966	===============	0/0	100.00	99.90	card	AF118110.1:72-1038	cfxA2 beta-lactamase is a class A beta-lactamase found in Prevotella intermedia
BFG-627	R09R13_BFG-627_barcode0908-Racon4M-Medaka-Pilon-Circlator@contig_1_segment0_pilon	480700	481665	-	CfxA2	1-966/966	===============	0/0	100.00	99.90	card	AF118110.1:72-1038	cfxA2 beta-lactamase is a class A beta-lactamase found in Prevotella intermedia
BFG-627	R09R13_BFG-627_barcode0908-Racon4M-Medaka-Pilon-Circlator@contig_1_segment0_pilon	1911560	1913485	+	tet(Q)	1-1926/1926	===============	0/0	100.00	99.84	ncbi	A7J11_01074	tetracycline resistance ribosomal protection protein Tet(Q)
BFG-627	R09R13_BFG-627_barcode0908-Racon4M-Medaka-Pilon-Circlator@contig_1_segment0_pilon	4905734	4906597	-	aadS	1-864/864	===============	0/0	100.00	99.65	ncbi	A7J11_00761	aminoglycoside 6-adenylyltransferase AadS
BFG-627	R09R13_BFG-627_barcode0908-Racon4M-Medaka-Pilon-Circlator@contig_1_segment0_pilon	4906773	4907939	-	tet(X)	1-1167/1167	===============	0/0	100.00	100.00	ncbi	A7J11_01043	tetracycline-inactivating monooxygenase Tet(X)
BFG-627	R09R13_BFG-627_barcode0908-Racon4M-Medaka-Pilon-Circlator@contig_1_segment0_pilon	5585879	5586625	+	erm(B)_18	13-759/762	===============	0/0	98.03	99.06	resfinder	X66468	erm(B)_18
BFG-627	R09R13_BFG-627_barcode0908-Racon4M-Medaka-Pilon-Circlator@contig_1_segment0_pilon	6014943	6016274	+	bexA	1-1332/1332	===============	0/0	100.00	82.58	extra	AB067769.1:3564..4895	bexA Multidrug efflux MATE transporter Bacteroides thetaiotaomicron
BFG-628	R09R13_BFG-628_barcode1005-Racon4M-Medaka-Pilon-Circlator@contig_4_segment0_pilon	670819	672183	-	bexB	1-1365/1365	===============	0/0	100.00	90.77	extra	AY375536.1:4599..5963	putative BexB Na+-driven multidrug efflux pump Bacteroides fragilis
BFG-628	R09R13_BFG-628_barcode1005-Racon4M-Medaka-Pilon-Circlator@contig_5_segment0_pilon	51904	53864	+	tetQ	1-1961/1974	===============	0/0	99.34	97.91	card	Z21523:1-1975	TetQ is a ribosomal protection protein. Its gene is associated with a conjugative transposon and has been found in both Gram-positive and Gram-negative bacteria.
BFG-628	R09R13_BFG-628_barcode1005-Racon4M-Medaka-Pilon-Circlator@contig_6_segment0_pilon	2301644	2302444	-	erm(F)	1-801/801	===============	0/0	100.00	100.00	ncbi	A7J11_01018	23S rRNA (adenine(2058)-N(6))-methyltransferase Erm(F)
BFG-628	R09R13_BFG-628_barcode1005-Racon4M-Medaka-Pilon-Circlator@contig_6_segment0_pilon	2891358	2892107	+	cfiA14	1-750/750	===============	0/0	100.00	99.73	ncbi	A7J11_00875	subclass B1 metallo-beta-lactamase CfiA14
BFG-640	R09R13_BFG-640_barcode1209-Racon4M-Medaka-Pilon-Circlator@scaffold_7_segment0_pilon	2392054	2392956	-	cepA-44	1-903/903	===============	0/0	100.00	99.89	ncbi	A7J11_00855	class A extended-spectrum beta-lactamase CepA-44
BFG-640	R09R13_BFG-640_barcode1209-Racon4M-Medaka-Pilon-Circlator@scaffold_7_segment0_pilon	3434233	3435597	-	bexB	1-1365/1365	===============	0/0	100.00	99.34	extra	AY375536.1:4599..5963	putative BexB Na+-driven multidrug efflux pump Bacteroides fragilis
BFG-612	R09_BFG-612_barcode01-Racon4M-Medaka-Circlator@contig_1_segment0	1286881	1288806	-	tet(Q)	1-1926/1926	===============	0/0	100.00	99.74	ncbi	A7J11_00154	tetracycline resistance ribosomal protection protein Tet(Q)
BFG-612	R09_BFG-612_barcode01-Racon4M-Medaka-Circlator@contig_1_segment0	1305264	1306064	-	erm(F)	1-801/801	========/======	2/2	99.88	98.75	ncbi	A7J11_00857	23S rRNA (adenine(2058)-N(6))-methyltransferase Erm(F)
BFG-612	R09_BFG-612_barcode01-Racon4M-Medaka-Circlator@contig_1_segment0	1307680	1308846	+	tet(X)	1-1167/1167	===============	0/0	100.00	99.66	ncbi	A7J11_01043	tetracycline-inactivating monooxygenase Tet(X)
BFG-612	R09_BFG-612_barcode01-Racon4M-Medaka-Circlator@contig_1_segment0	1309022	1309888	+	aadS	1-864/864	========/======	1/3	100.00	99.08	ncbi	A7J11_00761	aminoglycoside 6-adenylyltransferase AadS
BFG-612	R09_BFG-612_barcode01-Racon4M-Medaka-Circlator@contig_1_segment0	3414834	3415635	+	erm(F)	1-801/801	========/======	3/3	99.88	98.88	ncbi	A7J11_01018	23S rRNA (adenine(2058)-N(6))-methyltransferase Erm(F)
BFG-612	R09_BFG-612_barcode01-Racon4M-Medaka-Circlator@contig_1_segment0	3906574	3907938	+	bexB	1-1365/1365	===============	0/0	100.00	99.93	extra	AY375536.1:4599..5963	putative BexB Na+-driven multidrug efflux pump Bacteroides fragilis
BFG-612	R09_BFG-612_barcode01-Racon4M-Medaka-Circlator@contig_1_segment0	4973993	4974895	+	cepA	1-903/903	===============	0/0	100.00	99.45	ncbi	A7J11_01010	CepA family class A extended-spectrum beta-lactamase
BFG-614	R09_BFG-614_barcode03-Racon4M-Medaka-Circlator@contig_1_segment0	936534	937865	-	bexA	1-1332/1332	===============	0/0	100.00	99.10	extra	AB067769.1:3564..4895	bexA Multidrug efflux MATE transporter Bacteroides thetaiotaomicron
BFG-614	R09_BFG-614_barcode03-Racon4M-Medaka-Circlator@contig_1_segment0	1032470	1034395	-	tet(Q)	1-1926/1926	===============	0/0	100.00	99.84	ncbi	A7J11_01074	tetracycline resistance ribosomal protection protein Tet(Q)
BFG-614	R09_BFG-614_barcode03-Racon4M-Medaka-Circlator@contig_2_segment0	3225877	3226842	+	CfxA2	1-966/966	===============	0/0	100.00	99.90	card	AF118110.1:72-1038	cfxA2 beta-lactamase is a class A beta-lactamase found in Prevotella intermedia
BFG-623	R09_BFG-623_barcode05-Racon4M-Medaka-Pilon-Circlator@contig_1_segment0_pilon	615536	616350	-	cepA	79-893/903	.=======/======	6/6	89.92	80.44	ncbi	A7J11_00517	CepA family class A extended-spectrum beta-lactamase
BFG-623	R09_BFG-623_barcode05-Racon4M-Medaka-Pilon-Circlator@contig_1_segment0_pilon	1073018	1074223	+	mef(En2)	1-1206/1206	===============	0/0	100.00	99.83	ncbi	A7J11_00508	macrolide efflux MFS transporter Mef(En2)
BFG-623	R09_BFG-623_barcode05-Racon4M-Medaka-Pilon-Circlator@contig_1_segment0_pilon	1074248	1074757	+	lnu(AN2)	1-510/513	===============	0/0	99.42	100.00	ncbi	A7J11_00974	lincosamide nucleotidyltransferase Lnu(AN2)
BFG-623	R09_BFG-623_barcode05-Racon4M-Medaka-Pilon-Circlator@contig_1_segment0_pilon	2603799	2605130	+	bexA	1-1332/1332	===============	0/0	100.00	83.18	extra	AB067769.1:3564..4895	bexA Multidrug efflux MATE transporter Bacteroides thetaiotaomicron
BFG-623	R09_BFG-623_barcode05-Racon4M-Medaka-Pilon-Circlator@contig_1_segment0_pilon	3854567	3856492	-	tet(Q)	1-1926/1926	===============	0/0	100.00	99.84	ncbi	A7J11_01074	tetracycline resistance ribosomal protection protein Tet(Q)
BFG-623	R09_BFG-623_barcode05-Racon4M-Medaka-Pilon-Circlator@contig_4_segment0_pilon	9905	11071	-	tet(X)	1-1167/1167	===============	0/0	100.00	100.00	ncbi	A7J11_01043	tetracycline-inactivating monooxygenase Tet(X)
BFG-623	R09_BFG-623_barcode05-Racon4M-Medaka-Pilon-Circlator@contig_4_segment0_pilon	11430	12656	+	ere(D)	1-1227/1227	===============	0/0	100.00	96.66	ncbi	A7J11_02948	EreD family erythromycin esterase
BFG-623	R09_BFG-623_barcode05-Racon4M-Medaka-Pilon-Circlator@contig_4_segment0_pilon	12857	13720	-	aadS	1-864/864	===============	0/0	100.00	99.88	ncbi	A7J11_00761	aminoglycoside 6-adenylyltransferase AadS
BFG-623	R09_BFG-623_barcode05-Racon4M-Medaka-Pilon-Circlator@contig_4_segment0_pilon	15727	16551	+	OXA-347	1-825/825	===============	0/0	100.00	100.00	card	JN086160:1583-2408	OXA-347 is a beta-lactamase found in Enterobacteriaceae
BFG-623	R09_BFG-623_barcode05-Racon4M-Medaka-Pilon-Circlator@contig_4_segment0_pilon	16754	17554	-	erm(F)	1-801/801	===============	0/0	100.00	99.50	ncbi	A7J11_01018	23S rRNA (adenine(2058)-N(6))-methyltransferase Erm(F)
BFG-625	R09_BFG-625_barcode07-Racon4M-Medaka-Pilon-Circlator@contig_1_segment0_pilon	2663585	2665545	+	tetQ	1-1961/1974	===============	0/0	99.34	97.86	card	Z21523:1-1975	TetQ is a ribosomal protection protein. Its gene is associated with a conjugative transposon and has been found in both Gram-positive and Gram-negative bacteria.
BFG-625	R09_BFG-625_barcode07-Racon4M-Medaka-Pilon-Circlator@contig_2_segment0_pilon	447221	448585	-	bexB	1-1365/1365	===============	0/0	100.00	99.34	extra	AY375536.1:4599..5963	putative BexB Na+-driven multidrug efflux pump Bacteroides fragilis
BFG-625	R09_BFG-625_barcode07-Racon4M-Medaka-Pilon-Circlator@contig_2_segment0_pilon	543482	544447	-	CfxA5	1-966/966	===============	0/0	100.00	100.00	card	AY769934:28-994	cfxA5 beta-lactamase is a class A beta-lactamase found in Bacteroides distasonis
BFG-625	R09_BFG-625_barcode07-Racon4M-Medaka-Pilon-Circlator@contig_2_segment0_pilon	1826973	1827875	-	cepA	1-903/903	===============	0/0	100.00	99.89	ncbi	A7J11_00517	CepA family class A extended-spectrum beta-lactamase
BFG-630	R09_BFG-630_barcode11-Racon4M-Medaka-Pilon-Circlator@contig_1_segment0_pilon	1679201	1681161	-	tetQ	1-1961/1974	===============	0/0	99.34	97.91	card	Z21523:1-1975	TetQ is a ribosomal protection protein. Its gene is associated with a conjugative transposon and has been found in both Gram-positive and Gram-negative bacteria.
BFG-630	R09_BFG-630_barcode11-Racon4M-Medaka-Pilon-Circlator@contig_1_segment0_pilon	3680997	3682361	-	bexB	1-1365/1365	===============	0/0	100.00	90.77	extra	AY375536.1:4599..5963	putative BexB Na+-driven multidrug efflux pump Bacteroides fragilis
BFG-630	R09_BFG-630_barcode11-Racon4M-Medaka-Pilon-Circlator@contig_1_segment0_pilon	4417732	4419692	+	tetQ	1-1961/1974	===============	0/0	99.34	97.91	card	Z21523:1-1975	TetQ is a ribosomal protection protein. Its gene is associated with a conjugative transposon and has been found in both Gram-positive and Gram-negative bacteria.
BFG-630	R09_BFG-630_barcode11-Racon4M-Medaka-Pilon-Circlator@contig_1_segment0_pilon	5125832	5126632	-	erm(F)	1-801/801	===============	0/0	100.00	100.00	ncbi	A7J11_01018	23S rRNA (adenine(2058)-N(6))-methyltransferase Erm(F)
BFG-630	R09_BFG-630_barcode11-Racon4M-Medaka-Pilon-Circlator@contig_1_segment0_pilon	5715546	5716295	+	cfiA14	1-750/750	===============	0/0	100.00	99.73	ncbi	A7J11_00875	subclass B1 metallo-beta-lactamase CfiA14
BFG-104	R11_BFG-104_barcode01-Racon4M-Medaka-Circlator@contig_1_segment0	3379482	3380811	-	bexA	1-1330/1332	===============	0/0	99.85	82.63	extra	AB067769.1:3564..4895	bexA Multidrug efflux MATE transporter Bacteroides thetaiotaomicron
BFG-110	R11_BFG-110_barcode02-Racon4M-Medaka-Circlator@contig_1_segment0	4393629	4394960	+	bexA	1-1332/1332	===============	0/0	100.00	84.46	extra	AB067769.1:3564..4895	bexA Multidrug efflux MATE transporter Bacteroides thetaiotaomicron
BFG-115	R11_BFG-115_barcode03-Racon4M-Medaka-Pilon-Circlator@contig_1_segment0_pilon	4306445	4307269	+	OXA-347	1-825/825	===============	0/0	100.00	100.00	card	JN086160:1583-2408	OXA-347 is a beta-lactamase found in Enterobacteriaceae
BFG-115	R11_BFG-115_barcode03-Racon4M-Medaka-Pilon-Circlator@contig_1_segment0_pilon	4307472	4308272	-	erm(F)	1-801/801	===============	0/0	100.00	99.50	ncbi	A7J11_01018	23S rRNA (adenine(2058)-N(6))-methyltransferase Erm(F)
BFG-115	R11_BFG-115_barcode03-Racon4M-Medaka-Pilon-Circlator@contig_1_segment0_pilon	4310327	4311190	+	aadS	1-864/864	===============	0/0	100.00	99.88	ncbi	A7J11_00761	aminoglycoside 6-adenylyltransferase AadS
BFG-115	R11_BFG-115_barcode03-Racon4M-Medaka-Pilon-Circlator@contig_1_segment0_pilon	4311391	4312617	-	ere(D)	1-1227/1227	===============	0/0	100.00	96.66	ncbi	A7J11_02948	EreD family erythromycin esterase
BFG-115	R11_BFG-115_barcode03-Racon4M-Medaka-Pilon-Circlator@contig_1_segment0_pilon	4316001	4317167	+	tet(X)	1-1167/1167	===============	0/0	100.00	100.00	ncbi	A7J11_01043	tetracycline-inactivating monooxygenase Tet(X)
BFG-115	R11_BFG-115_barcode03-Racon4M-Medaka-Pilon-Circlator@contig_1_segment0_pilon	4318960	4319774	+	sul2	1-816/816	========/======	1/1	99.88	99.14	card	AY055428.1:20269-21085	Sul2 is a sulfonamide resistant dihydropteroate synthase of Gram-negative bacteria usually found on small plasmids.
BFG-115	R11_BFG-115_barcode03-Racon4M-Medaka-Pilon-Circlator@contig_1_segment0_pilon	4964200	4965531	+	bexA	1-1332/1332	===============	0/0	100.00	98.95	extra	AB067769.1:3564..4895	bexA Multidrug efflux MATE transporter Bacteroides thetaiotaomicron
BFG-115	R11_BFG-115_barcode03-Racon4M-Medaka-Pilon-Circlator@contig_1_segment0_pilon	6041540	6043465	-	tet(Q)	1-1926/1926	===============	0/0	100.00	99.84	ncbi	A7J11_01074	tetracycline resistance ribosomal protection protein Tet(Q)
BFG-139	R11_BFG-139_barcode04-Racon4M-Medaka-Circlator@contig_1_segment0	132352	134277	+	tet(Q)	1-1926/1926	===============	0/0	100.00	99.48	ncbi	A7J11_00154	tetracycline resistance ribosomal protection protein Tet(Q)
BFG-139	R11_BFG-139_barcode04-Racon4M-Medaka-Circlator@contig_1_segment0	1610747	1612078	+	bexA	1-1332/1332	===============	0/0	100.00	82.96	extra	AB067769.1:3564..4895	bexA Multidrug efflux MATE transporter Bacteroides thetaiotaomicron
BFG-139	R11_BFG-139_barcode04-Racon4M-Medaka-Circlator@contig_1_segment0	5127473	5129401	+	tet(Q)	1-1926/1926	========/======	2/3	100.00	99.38	ncbi	A7J11_00154	tetracycline resistance ribosomal protection protein Tet(Q)
BFG-139	R11_BFG-139_barcode04-Racon4M-Medaka-Circlator@contig_1_segment0	5857671	5858495	+	OXA-347	1-825/825	===============	0/0	100.00	100.00	card	JN086160:1583-2408	OXA-347 is a beta-lactamase found in Enterobacteriaceae
BFG-139	R11_BFG-139_barcode04-Racon4M-Medaka-Circlator@contig_1_segment0	5858698	5859498	-	erm(F)	1-801/801	===============	0/0	100.00	99.50	ncbi	A7J11_01018	23S rRNA (adenine(2058)-N(6))-methyltransferase Erm(F)
BFG-139	R11_BFG-139_barcode04-Racon4M-Medaka-Circlator@contig_1_segment0	5862192	5863157	+	CfxA2	1-966/966	===============	0/0	100.00	99.90	card	AF118110.1:72-1038	cfxA2 beta-lactamase is a class A beta-lactamase found in Prevotella intermedia
BFG-140	R11_BFG-140_barcode05-Racon4M-Medaka-Pilon-Circlator@contig_1_segment0_pilon	4305513	4306844	-	bexA	1-1332/1332	===============	0/0	100.00	99.55	extra	AB067769.1:3564..4895	bexA Multidrug efflux MATE transporter Bacteroides thetaiotaomicron
BFG-141	R11_BFG-141_barcode06-Racon4M-Medaka-Circlator@contig_2_segment0	4635574	4636905	+	bexA	1-1332/1332	===============	0/0	100.00	84.46	extra	AB067769.1:3564..4895	bexA Multidrug efflux MATE transporter Bacteroides thetaiotaomicron
BFG-142	R11_BFG-142_barcode07-Racon4M-Medaka-Pilon-Circlator@contig_1_segment0_pilon	1632533	1634458	-	tet(Q)	1-1926/1926	===============	0/0	100.00	99.84	ncbi	A7J11_01074	tetracycline resistance ribosomal protection protein Tet(Q)
BFG-142	R11_BFG-142_barcode07-Racon4M-Medaka-Pilon-Circlator@contig_1_segment0_pilon	4815771	4817102	+	bexA	1-1332/1332	===============	0/0	100.00	98.87	extra	AB067769.1:3564..4895	bexA Multidrug efflux MATE transporter Bacteroides thetaiotaomicron
BFG-143	R11_BFG-143_barcode08-Racon4M-Medaka-Pilon-Circlator@contig_1_segment0_pilon	4529098	4531023	+	tet(Q)	1-1926/1926	===============	0/0	100.00	99.84	ncbi	A7J11_01074	tetracycline resistance ribosomal protection protein Tet(Q)
BFG-143	R11_BFG-143_barcode08-Racon4M-Medaka-Pilon-Circlator@contig_1_segment0_pilon	4630827	4632158	+	bexA	1-1332/1332	===============	0/0	100.00	84.53	extra	AB067769.1:3564..4895	bexA Multidrug efflux MATE transporter Bacteroides thetaiotaomicron
BFG-144	R11_BFG-144_barcode09-Racon4M-Medaka-Pilon-Circlator@contig_2_segment0_pilon	442657	444582	+	tet(Q)	1-1926/1926	===============	0/0	100.00	99.84	ncbi	A7J11_01074	tetracycline resistance ribosomal protection protein Tet(Q)
BFG-144	R11_BFG-144_barcode09-Racon4M-Medaka-Pilon-Circlator@contig_5_segment0_pilon	2162359	2163690	+	bexA	1-1332/1332	===============	0/0	100.00	98.95	extra	AB067769.1:3564..4895	bexA Multidrug efflux MATE transporter Bacteroides thetaiotaomicron
BFG-145	R11_BFG-145_barcode10-Racon4M-Medaka-Pilon-Circlator@contig_1_segment0_pilon	744551	746477	-	tet(Q)	1-1926/1926	========/======	1/1	100.00	99.95	ncbi	A7J11_00154	tetracycline resistance ribosomal protection protein Tet(Q)
BFG-145	R11_BFG-145_barcode10-Racon4M-Medaka-Pilon-Circlator@contig_2_segment0_pilon	332989	334194	+	mef(En2)	1-1206/1206	===============	0/0	100.00	99.83	ncbi	A7J11_00508	macrolide efflux MFS transporter Mef(En2)
BFG-145	R11_BFG-145_barcode10-Racon4M-Medaka-Pilon-Circlator@contig_2_segment0_pilon	334219	334728	+	lnu(AN2)	1-510/513	===============	0/0	99.42	99.80	ncbi	A7J11_00974	lincosamide nucleotidyltransferase Lnu(AN2)
BFG-145	R11_BFG-145_barcode10-Racon4M-Medaka-Pilon-Circlator@contig_2_segment0_pilon	1739555	1740886	+	bexA	1-1332/1332	===============	0/0	100.00	99.25	extra	AB067769.1:3564..4895	bexA Multidrug efflux MATE transporter Bacteroides thetaiotaomicron
BFG-242	R11_BFG-242_barcode11-Racon4M-Medaka-Circlator@contig_1_segment0	3995194	3996159	-	CfxA2	1-966/966	===============	0/0	100.00	99.90	card	AF118110.1:72-1038	cfxA2 beta-lactamase is a class A beta-lactamase found in Prevotella intermedia
BFG-242	R11_BFG-242_barcode11-Racon4M-Medaka-Circlator@contig_3_segment0	81525	83437	+	tet(Q)	1-1913/1926	===============	0/0	99.33	99.84	ncbi	A7J11_01074	tetracycline resistance ribosomal protection protein Tet(Q)
BFG-242	R11_BFG-242_barcode11-Racon4M-Medaka-Circlator@contig_3_segment0	142849	144821	-	tetQ	1-1974/1974	========/======	1/1	99.95	90.02	card	Z21523:1-1975	TetQ is a ribosomal protection protein. Its gene is associated with a conjugative transposon and has been found in both Gram-positive and Gram-negative bacteria.
BFG-244	R11_BFG-244_barcode12-Racon4M-Medaka-Pilon-Circlator@contig_1_segment0_pilon	3997507	3999432	-	tet(Q)	1-1926/1926	===============	0/0	100.00	99.79	ncbi	A7J11_01074	tetracycline resistance ribosomal protection protein Tet(Q)
BFG-253	R12_BFG-253_barcode01-Racon4M-Medaka-Circlator@contig_1_segment0	2316823	2317725	-	cepA-49	1-903/903	===============	0/0	100.00	99.78	ncbi	A7J11_00548	class A extended-spectrum beta-lactamase CepA-49
BFG-253	R12_BFG-253_barcode01-Racon4M-Medaka-Circlator@contig_1_segment0	2401116	2402321	+	mef(En2)	1-1206/1206	===============	0/0	100.00	99.83	ncbi	A7J11_00508	macrolide efflux MFS transporter Mef(En2)
BFG-253	R12_BFG-253_barcode01-Racon4M-Medaka-Circlator@contig_1_segment0	2402346	2402855	+	lnu(AN2)	1-510/513	===============	0/0	99.42	100.00	ncbi	A7J11_00974	lincosamide nucleotidyltransferase Lnu(AN2)
BFG-253	R12_BFG-253_barcode01-Racon4M-Medaka-Circlator@contig_1_segment0	3302358	3303722	-	bexB	1-1365/1365	===============	0/0	100.00	99.05	extra	AY375536.1:4599..5963	putative BexB Na+-driven multidrug efflux pump Bacteroides fragilis
BFG-253	R12_BFG-253_barcode01-Racon4M-Medaka-Circlator@contig_1_segment0	4933156	4935081	-	tet(Q)	1-1926/1926	===============	0/0	100.00	100.00	ncbi	A7J11_00154	tetracycline resistance ribosomal protection protein Tet(Q)
BFG-253	R12_BFG-253_barcode01-Racon4M-Medaka-Circlator@contig_1_segment0	4949078	4949872	-	erm(F)	7-801/801	===============	0/0	99.25	99.87	ncbi	A7J11_00857	23S rRNA (adenine(2058)-N(6))-methyltransferase Erm(F)
BFG-253	R12_BFG-253_barcode01-Racon4M-Medaka-Circlator@contig_1_segment0	4951494	4952660	+	tet(X)	1-1167/1167	===============	0/0	100.00	100.00	ncbi	A7J11_01043	tetracycline-inactivating monooxygenase Tet(X)
BFG-253	R12_BFG-253_barcode01-Racon4M-Medaka-Circlator@contig_1_segment0	4952836	4953699	+	aadS	1-864/864	===============	0/0	100.00	99.65	ncbi	A7J11_00761	aminoglycoside 6-adenylyltransferase AadS
BFG-254	R12_BFG-254_barcode02-Racon4M-Medaka-Circlator@contig_1_segment0	493920	495845	+	tet(Q)	1-1926/1926	===============	0/0	100.00	99.84	ncbi	A7J11_01074	tetracycline resistance ribosomal protection protein Tet(Q)
BFG-254	R12_BFG-254_barcode02-Racon4M-Medaka-Circlator@contig_1_segment0	2607582	2608787	+	mef(En2)	1-1206/1206	===============	0/0	100.00	99.75	ncbi	A7J11_00508	macrolide efflux MFS transporter Mef(En2)
BFG-254	R12_BFG-254_barcode02-Racon4M-Medaka-Circlator@contig_1_segment0	2608812	2609321	+	lnu(AN2)	1-510/513	===============	0/0	99.42	100.00	ncbi	A7J11_00974	lincosamide nucleotidyltransferase Lnu(AN2)
BFG-254	R12_BFG-254_barcode02-Racon4M-Medaka-Circlator@contig_1_segment0	2992028	2993953	-	tet(Q)	1-1926/1926	===============	0/0	100.00	99.84	ncbi	A7J11_01074	tetracycline resistance ribosomal protection protein Tet(Q)
BFG-254	R12_BFG-254_barcode02-Racon4M-Medaka-Circlator@contig_1_segment0	3630712	3632041	+	bexA	1-1330/1332	===============	0/0	99.85	82.63	extra	AB067769.1:3564..4895	bexA Multidrug efflux MATE transporter Bacteroides thetaiotaomicron
BFG-254	R12_BFG-254_barcode02-Racon4M-Medaka-Circlator@contig_1_segment0	3963902	3965827	+	tet(Q)	1-1926/1926	===============	0/0	100.00	99.84	ncbi	A7J11_01074	tetracycline resistance ribosomal protection protein Tet(Q)
BFG-258	R12_BFG-258_barcode04-Racon4M-Medaka-Pilon-Circlator@contig_1_segment0_pilon	621054	623026	+	tetQ	1-1974/1974	========/======	1/1	99.95	90.07	card	Z21523:1-1975	TetQ is a ribosomal protection protein. Its gene is associated with a conjugative transposon and has been found in both Gram-positive and Gram-negative bacteria.
BFG-258	R12_BFG-258_barcode04-Racon4M-Medaka-Pilon-Circlator@contig_1_segment0_pilon	1429378	1430343	+	CfxA2	1-966/966	===============	0/0	100.00	100.00	card	AF118110.1:72-1038	cfxA2 beta-lactamase is a class A beta-lactamase found in Prevotella intermedia
BFG-258	R12_BFG-258_barcode04-Racon4M-Medaka-Pilon-Circlator@contig_1_segment0_pilon	2751907	2752653	-	erm(B)_18	13-759/762	===============	0/0	98.03	99.33	resfinder	X66468	erm(B)_18
BFG-258	R12_BFG-258_barcode04-Racon4M-Medaka-Pilon-Circlator@contig_1_segment0_pilon	5424571	5425902	+	bexA	1-1332/1332	===============	0/0	100.00	82.36	extra	AB067769.1:3564..4895	bexA Multidrug efflux MATE transporter Bacteroides thetaiotaomicron
BFG-264	R12_BFG-264_barcode05-Racon4M-Medaka-Circlator@contig_1_segment0	3298568	3299788	+	mef(A)	1-1221/1227	===============	0/0	99.51	97.54	ncbi	A7J11_01931	macrolide efflux MFS transporter Mef(A)
BFG-264	R12_BFG-264_barcode05-Racon4M-Medaka-Circlator@contig_1_segment0	3301263	3303188	+	tet(Q)	1-1926/1926	===============	0/0	100.00	99.84	ncbi	A7J11_01074	tetracycline resistance ribosomal protection protein Tet(Q)
BFG-264	R12_BFG-264_barcode05-Racon4M-Medaka-Circlator@contig_1_segment0	3592412	3593617	+	mef(En2)	1-1206/1206	===============	0/0	100.00	99.83	ncbi	A7J11_00508	macrolide efflux MFS transporter Mef(En2)
BFG-264	R12_BFG-264_barcode05-Racon4M-Medaka-Circlator@contig_1_segment0	3593642	3594151	+	lnu(AN2)	1-510/513	===============	0/0	99.42	99.80	ncbi	A7J11_00974	lincosamide nucleotidyltransferase Lnu(AN2)
BFG-264	R12_BFG-264_barcode05-Racon4M-Medaka-Circlator@contig_1_segment0	5182002	5183333	+	bexA	1-1332/1332	===============	0/0	100.00	99.10	extra	AB067769.1:3564..4895	bexA Multidrug efflux MATE transporter Bacteroides thetaiotaomicron
BFG-265	R12_BFG-265_barcode06-Racon4M-Medaka-Circlator@contig_1_segment0	1497717	1499642	-	tet(Q)	1-1926/1926	===============	0/0	100.00	99.84	ncbi	A7J11_01074	tetracycline resistance ribosomal protection protein Tet(Q)
BFG-265	R12_BFG-265_barcode06-Racon4M-Medaka-Circlator@contig_1_segment0	3821910	3823241	-	bexA	1-1332/1332	===============	0/0	100.00	99.25	extra	AB067769.1:3564..4895	bexA Multidrug efflux MATE transporter Bacteroides thetaiotaomicron
BFG-266	R12_BFG-266_barcode07-Racon4M-Medaka-Circlator@contig_1_segment0	3380317	3381522	+	mef(En2)	1-1206/1206	===============	0/0	100.00	99.83	ncbi	A7J11_00508	macrolide efflux MFS transporter Mef(En2)
BFG-266	R12_BFG-266_barcode07-Racon4M-Medaka-Circlator@contig_1_segment0	3381547	3382056	+	lnu(AN2)	1-510/513	===============	0/0	99.42	100.00	ncbi	A7J11_00974	lincosamide nucleotidyltransferase Lnu(AN2)
BFG-266	R12_BFG-266_barcode07-Racon4M-Medaka-Circlator@contig_1_segment0	4848336	4849667	+	bexA	1-1332/1332	===============	0/0	100.00	99.10	extra	AB067769.1:3564..4895	bexA Multidrug efflux MATE transporter Bacteroides thetaiotaomicron
BFG-266	R12_BFG-266_barcode07-Racon4M-Medaka-Circlator@contig_1_segment0	5779151	5781076	+	tet(Q)	1-1926/1926	===============	0/0	100.00	99.79	ncbi	A7J11_01074	tetracycline resistance ribosomal protection protein Tet(Q)
BFG-266	R12_BFG-266_barcode07-Racon4M-Medaka-Circlator@contig_1_segment0	5899732	5900697	-	CfxA4	1-966/966	===============	0/0	100.00	100.00	card	AY769933:1-967	cfxA4 beta-lactamase is a class A beta-lactamase found in Bacteroides fragilis
BFG-266	R12_BFG-266_barcode07-Racon4M-Medaka-Circlator@contig_1_segment0	5975778	5977703	-	tet(Q)	1-1926/1926	===============	0/0	100.00	99.79	ncbi	A7J11_01074	tetracycline resistance ribosomal protection protein Tet(Q)
BFG-268	R12_BFG-268_barcode08-Racon4M-Medaka-Circlator@contig_2_segment0	164042	164856	+	sul2	1-816/816	========/======	1/1	99.88	99.88	card	AY055428.1:20269-21085	Sul2 is a sulfonamide resistant dihydropteroate synthase of Gram-negative bacteria usually found on small plasmids.
BFG-268	R12_BFG-268_barcode08-Racon4M-Medaka-Circlator@contig_2_segment0	1287268	1289242	+	tetQ	1-1974/1974	========/======	1/1	100.00	99.95	card	Z21523:1-1975	TetQ is a ribosomal protection protein. Its gene is associated with a conjugative transposon and has been found in both Gram-positive and Gram-negative bacteria.
BFG-268	R12_BFG-268_barcode08-Racon4M-Medaka-Circlator@contig_2_segment0	5004040	5005371	+	bexA	1-1332/1332	===============	0/0	100.00	100.00	extra	AB067769.1:3564..4895	bexA Multidrug efflux MATE transporter Bacteroides thetaiotaomicron
BFG-268	R12_BFG-268_barcode08-Racon4M-Medaka-Circlator@contig_2_segment0	5552504	5553328	+	OXA-347	1-825/825	===============	0/0	100.00	100.00	card	JN086160:1583-2408	OXA-347 is a beta-lactamase found in Enterobacteriaceae
BFG-268	R12_BFG-268_barcode08-Racon4M-Medaka-Circlator@contig_2_segment0	5553531	5554237	-	erm(F)	95-801/801	.==============	0/0	88.26	99.43	ncbi	A7J11_01018	23S rRNA (adenine(2058)-N(6))-methyltransferase Erm(F)
BFG-268	R12_BFG-268_barcode08-Racon4M-Medaka-Circlator@contig_2_segment0	5559142	5560308	+	tet(X)	1-1167/1167	===============	0/0	100.00	100.00	ncbi	A7J11_01043	tetracycline-inactivating monooxygenase Tet(X)
BFG-268	R12_BFG-268_barcode08-Racon4M-Medaka-Circlator@contig_2_segment0	5562101	5562916	+	sul2	1-816/816	===============	0/0	100.00	100.00	card	AY055428.1:20269-21085	Sul2 is a sulfonamide resistant dihydropteroate synthase of Gram-negative bacteria usually found on small plasmids.
BFG-268	R12_BFG-268_barcode08-Racon4M-Medaka-Circlator@contig_2_segment0	5682905	5683720	+	sul2	1-816/816	===============	0/0	100.00	100.00	card	AY055428.1:20269-21085	Sul2 is a sulfonamide resistant dihydropteroate synthase of Gram-negative bacteria usually found on small plasmids.
BFG-276	R12_BFG-276_barcode09-Racon4M-Medaka-Circlator@contig_1_segment0	3493583	3494397	-	cepA_beta-lactamase	79-893/903	.=======/======	4/4	90.03	80.66	card	U05883:556-1459	A beta-lactamase found in Bacteroides fragilis producing either low or high levels of the endogenous cephalosporinase activity
BFG-276	R12_BFG-276_barcode09-Racon4M-Medaka-Circlator@contig_1_segment0	5665188	5666519	+	bexA	1-1332/1332	===============	0/0	100.00	82.81	extra	AB067769.1:3564..4895	bexA Multidrug efflux MATE transporter Bacteroides thetaiotaomicron
BFG-276	R12_BFG-276_barcode09-Racon4M-Medaka-Circlator@contig_1_segment0	7136376	7138301	-	tet(Q)	1-1926/1926	===============	0/0	100.00	99.84	ncbi	A7J11_01074	tetracycline resistance ribosomal protection protein Tet(Q)
BFG-281	R12_BFG-281_barcode10-Racon4M-Medaka-Circlator@contig_1_segment0	4959136	4960467	+	bexA	1-1332/1332	===============	0/0	100.00	82.66	extra	AB067769.1:3564..4895	bexA Multidrug efflux MATE transporter Bacteroides thetaiotaomicron
BFG-281	R12_BFG-281_barcode10-Racon4M-Medaka-Circlator@contig_1_segment0	5118986	5120911	+	tet(Q)	1-1926/1926	===============	0/0	100.00	99.84	ncbi	A7J11_01074	tetracycline resistance ribosomal protection protein Tet(Q)
BFG-289	R12_BFG-289_barcode11-Racon4M-Medaka-Pilon-Circlator@contig_1_segment0_pilon	147176	149101	-	tet(Q)	1-1926/1926	===============	0/0	100.00	99.84	ncbi	A7J11_01074	tetracycline resistance ribosomal protection protein Tet(Q)
BFG-290	R12_BFG-290_barcode12-Racon4M-Medaka-Pilon-Circlator@contig_1_segment0_pilon	491262	493187	-	tet(Q)	1-1926/1926	===============	0/0	100.00	99.84	ncbi	A7J11_01074	tetracycline resistance ribosomal protection protein Tet(Q)
BFG-290	R12_BFG-290_barcode12-Racon4M-Medaka-Pilon-Circlator@contig_1_segment0_pilon	1114715	1115920	+	mef(En2)	1-1206/1206	===============	0/0	100.00	99.83	ncbi	A7J11_00508	macrolide efflux MFS transporter Mef(En2)
BFG-290	R12_BFG-290_barcode12-Racon4M-Medaka-Pilon-Circlator@contig_1_segment0_pilon	1115945	1116454	+	lnu(AN2)	1-510/513	===============	0/0	99.42	99.80	ncbi	A7J11_00974	lincosamide nucleotidyltransferase Lnu(AN2)
BFG-290	R12_BFG-290_barcode12-Racon4M-Medaka-Pilon-Circlator@contig_1_segment0_pilon	4446614	4448539	+	tet(Q)	1-1926/1926	===============	0/0	100.00	99.84	ncbi	A7J11_01074	tetracycline resistance ribosomal protection protein Tet(Q)
BFG-290	R12_BFG-290_barcode12-Racon4M-Medaka-Pilon-Circlator@contig_1_segment0_pilon	4636478	4638403	-	tet(Q)	1-1926/1926	===============	0/0	100.00	100.00	ncbi	A7J11_00154	tetracycline resistance ribosomal protection protein Tet(Q)
BFG-290	R12_BFG-290_barcode12-Racon4M-Medaka-Pilon-Circlator@contig_1_segment0_pilon	4652404	4653204	-	erm(F)	1-801/801	===============	0/0	100.00	99.88	ncbi	A7J11_00857	23S rRNA (adenine(2058)-N(6))-methyltransferase Erm(F)
BFG-290	R12_BFG-290_barcode12-Racon4M-Medaka-Pilon-Circlator@contig_1_segment0_pilon	4654820	4655986	+	tet(X)	1-1167/1167	===============	0/0	100.00	100.00	ncbi	A7J11_01043	tetracycline-inactivating monooxygenase Tet(X)
BFG-290	R12_BFG-290_barcode12-Racon4M-Medaka-Pilon-Circlator@contig_1_segment0_pilon	4656162	4657025	+	aadS	1-864/864	===============	0/0	100.00	99.65	ncbi	A7J11_00761	aminoglycoside 6-adenylyltransferase AadS
BFG-467	R14_BFG-467_barcode10-Racon4M-Medaka-Circlator@contig_1_segment0	1436525	1438450	+	tet(Q)	1-1926/1926	===============	0/0	100.00	99.84	ncbi	A7J11_01074	tetracycline resistance ribosomal protection protein Tet(Q)
BFG-467	R14_BFG-467_barcode10-Racon4M-Medaka-Circlator@contig_1_segment0	1507304	1508470	+	tet(X)	1-1167/1167	===============	0/0	100.00	100.00	ncbi	A7J11_01043	tetracycline-inactivating monooxygenase Tet(X)
BFG-467	R14_BFG-467_barcode10-Racon4M-Medaka-Circlator@contig_1_segment0	1508646	1509509	+	aadS	1-864/864	===============	0/0	100.00	99.65	ncbi	A7J11_00761	aminoglycoside 6-adenylyltransferase AadS
BFG-467	R14_BFG-467_barcode10-Racon4M-Medaka-Circlator@contig_1_segment0	1811614	1812390	+	aad9	1-777/777	===============	0/0	100.00	99.87	ncbi	A7J11_01471	ANT(9) family aminoglycoside nucleotidyltransferase
BFG-467	R14_BFG-467_barcode10-Racon4M-Medaka-Circlator@contig_1_segment0	1816174	1816920	+	erm(B)_18	13-759/762	===============	0/0	98.03	99.06	resfinder	X66468	erm(B)_18
BFG-467	R14_BFG-467_barcode10-Racon4M-Medaka-Circlator@contig_1_segment0	3519714	3520679	+	CfxA3	1-966/966	===============	0/0	100.00	85.71	card	AF472622:53-1019	cfxA3 beta-lactamase is a class A beta-lactamase found in Capnocytophaga ochracea
BFG-467	R14_BFG-467_barcode10-Racon4M-Medaka-Circlator@contig_1_segment0	5132502	5133833	+	bexA	1-1332/1332	===============	0/0	100.00	84.53	extra	AB067769.1:3564..4895	bexA Multidrug efflux MATE transporter Bacteroides thetaiotaomicron
BFG-467	R14_BFG-467_barcode10-Racon4M-Medaka-Circlator@contig_1_segment0	6210586	6211361	+	aad9	1-777/777	========/======	1/1	99.87	99.87	ncbi	A7J11_01471	ANT(9) family aminoglycoside nucleotidyltransferase
BFG-467	R14_BFG-467_barcode10-Racon4M-Medaka-Circlator@contig_1_segment0	6215146	6215895	+	erm(B)_18	13-762/762	===============	0/0	98.43	99.07	resfinder	X66468	erm(B)_18
BFG-481	R14_BFG-481_barcode11-Racon4M-Medaka-Circlator@contig_1_segment0	968829	970802	+	tetQ	1-1974/1974	===============	0/0	100.00	97.37	card	Z21523:1-1975	TetQ is a ribosomal protection protein. Its gene is associated with a conjugative transposon and has been found in both Gram-positive and Gram-negative bacteria.
BFG-481	R14_BFG-481_barcode11-Racon4M-Medaka-Circlator@contig_1_segment0	2485931	2486833	-	cepA_beta-lactamase	1-903/903	===============	0/0	100.00	99.89	card	U05883:556-1459	A beta-lactamase found in Bacteroides fragilis producing either low or high levels of the endogenous cephalosporinase activity
BFG-481	R14_BFG-481_barcode11-Racon4M-Medaka-Circlator@contig_1_segment0	2674799	2676004	+	mef(En2)	1-1206/1206	===============	0/0	100.00	99.75	ncbi	A7J11_00508	macrolide efflux MFS transporter Mef(En2)
BFG-481	R14_BFG-481_barcode11-Racon4M-Medaka-Circlator@contig_1_segment0	2676029	2676538	+	lnu(AN2)	1-510/513	===============	0/0	99.42	100.00	ncbi	A7J11_00974	lincosamide nucleotidyltransferase Lnu(AN2)
BFG-481	R14_BFG-481_barcode11-Racon4M-Medaka-Circlator@contig_1_segment0	3567480	3568844	-	bexB	1-1365/1365	===============	0/0	100.00	99.19	extra	AY375536.1:4599..5963	putative BexB Na+-driven multidrug efflux pump Bacteroides fragilis
BFG-492	R14_BFG-492_barcode02-Racon4M-Medaka-Circlator@contig_1_segment0	2284984	2285886	-	cepA_beta-lactamase	1-903/903	===============	0/0	100.00	99.89	card	U05883:556-1459	A beta-lactamase found in Bacteroides fragilis producing either low or high levels of the endogenous cephalosporinase activity
BFG-492	R14_BFG-492_barcode02-Racon4M-Medaka-Circlator@contig_1_segment0	3307052	3308416	-	bexB	1-1365/1365	===============	0/0	100.00	99.85	extra	AY375536.1:4599..5963	putative BexB Na+-driven multidrug efflux pump Bacteroides fragilis
BFG-492	R14_BFG-492_barcode02-Racon4M-Medaka-Circlator@contig_1_segment0	4864707	4866681	-	tetQ	1-1974/1974	========/======	1/1	100.00	99.95	card	Z21523:1-1975	TetQ is a ribosomal protection protein. Its gene is associated with a conjugative transposon and has been found in both Gram-positive and Gram-negative bacteria.
BFG-493	R14_BFG-493_barcode12-Racon4M-Medaka-Circlator@contig_1_segment0	3687494	3688825	-	bexA	1-1332/1332	===============	0/0	100.00	84.53	extra	AB067769.1:3564..4895	bexA Multidrug efflux MATE transporter Bacteroides thetaiotaomicron
BFG-493	R14_BFG-493_barcode12-Racon4M-Medaka-Circlator@contig_1_segment0	3783753	3785727	-	tetQ	1-1974/1974	========/======	1/1	100.00	99.95	card	Z21523:1-1975	TetQ is a ribosomal protection protein. Its gene is associated with a conjugative transposon and has been found in both Gram-positive and Gram-negative bacteria.
BFG-493	R14_BFG-493_barcode12-Racon4M-Medaka-Circlator@contig_1_segment0	5480470	5481435	-	CfxA5	1-966/966	===============	0/0	100.00	85.71	card	AY769934:28-994	cfxA5 beta-lactamase is a class A beta-lactamase found in Bacteroides distasonis
BFG-498	R14_BFG-498_barcode03-Racon4M-Medaka-Circlator@contig_1_segment0	1049350	1051324	+	tetQ	1-1974/1974	========/======	1/1	100.00	99.29	card	Z21523:1-1975	TetQ is a ribosomal protection protein. Its gene is associated with a conjugative transposon and has been found in both Gram-positive and Gram-negative bacteria.
BFG-498	R14_BFG-498_barcode03-Racon4M-Medaka-Circlator@contig_1_segment0	4809885	4811216	+	bexA	1-1332/1332	===============	0/0	100.00	99.32	extra	AB067769.1:3564..4895	bexA Multidrug efflux MATE transporter Bacteroides thetaiotaomicron
BFG-499	R14_BFG-499_barcode04-Racon4M-Medaka-Circlator@contig_2_segment0	2105023	2105925	-	cepA	1-903/903	===============	0/0	100.00	99.78	ncbi	A7J11_00517	CepA family class A extended-spectrum beta-lactamase
BFG-499	R14_BFG-499_barcode04-Racon4M-Medaka-Circlator@contig_2_segment0	3129139	3130503	-	bexB	1-1365/1365	===============	0/0	100.00	99.85	extra	AY375536.1:4599..5963	putative BexB Na+-driven multidrug efflux pump Bacteroides fragilis
BFG-500	R14_BFG-500_barcode05-Racon4M-Medaka-Circlator@contig_1_segment0	483492	485417	+	tet(Q)	1-1926/1926	===============	0/0	100.00	100.00	ncbi	A7J11_00154	tetracycline resistance ribosomal protection protein Tet(Q)
BFG-500	R14_BFG-500_barcode05-Racon4M-Medaka-Circlator@contig_1_segment0	1810069	1811274	+	mef(En2)	1-1206/1206	===============	0/0	100.00	99.83	ncbi	A7J11_00508	macrolide efflux MFS transporter Mef(En2)
BFG-500	R14_BFG-500_barcode05-Racon4M-Medaka-Circlator@contig_1_segment0	1811299	1811768	+	lnu(AN2)	1-470/513	==============.	0/0	91.62	98.08	ncbi	A7J11_00974	lincosamide nucleotidyltransferase Lnu(AN2)
BFG-500	R14_BFG-500_barcode05-Racon4M-Medaka-Circlator@contig_1_segment0	2287355	2288560	+	mef(En2)	1-1206/1206	========/======	2/2	99.92	99.67	ncbi	A7J11_00508	macrolide efflux MFS transporter Mef(En2)
BFG-500	R14_BFG-500_barcode05-Racon4M-Medaka-Circlator@contig_1_segment0	2288585	2289054	+	lnu(AN2)	1-470/513	==============.	0/0	91.62	98.08	ncbi	A7J11_00974	lincosamide nucleotidyltransferase Lnu(AN2)
BFG-500	R14_BFG-500_barcode05-Racon4M-Medaka-Circlator@contig_1_segment0	3248347	3249711	-	bexB	1-1365/1365	===============	0/0	100.00	90.92	extra	AY375536.1:4599..5963	putative BexB Na+-driven multidrug efflux pump Bacteroides fragilis
BFG-500	R14_BFG-500_barcode05-Racon4M-Medaka-Circlator@contig_1_segment0	4696965	4697714	+	cfiA13_1	1-750/750	===============	0/0	100.00	100.00	resfinder	FM200787	cfiA13_1
BFG-502	R14_BFG-502_barcode07-Racon4M-Medaka-Pilon-Circlator@contig_3_segment0_pilon	716879	717844	+	CfxA2	1-966/966	===============	0/0	100.00	100.00	card	AF118110.1:72-1038	cfxA2 beta-lactamase is a class A beta-lactamase found in Prevotella intermedia
BFG-502	R14_BFG-502_barcode07-Racon4M-Medaka-Pilon-Circlator@contig_3_segment0_pilon	1308984	1310909	+	tet(Q)	1-1926/1926	===============	0/0	100.00	99.84	ncbi	A7J11_01074	tetracycline resistance ribosomal protection protein Tet(Q)
BFG-502	R14_BFG-502_barcode07-Racon4M-Medaka-Pilon-Circlator@contig_3_segment0_pilon	1339200	1340000	+	erm(F)	1-801/801	===============	0/0	100.00	99.50	ncbi	A7J11_01018	23S rRNA (adenine(2058)-N(6))-methyltransferase Erm(F)
BFG-502	R14_BFG-502_barcode07-Racon4M-Medaka-Pilon-Circlator@contig_3_segment0_pilon	2436186	2437088	-	cepA	1-903/903	===============	0/0	100.00	99.89	ncbi	A7J11_00517	CepA family class A extended-spectrum beta-lactamase
BFG-502	R14_BFG-502_barcode07-Racon4M-Medaka-Pilon-Circlator@contig_3_segment0_pilon	3269212	3270178	+	CfxA2	1-966/966	========/======	1/1	100.00	99.90	card	AF118110.1:72-1038	cfxA2 beta-lactamase is a class A beta-lactamase found in Prevotella intermedia
BFG-502	R14_BFG-502_barcode07-Racon4M-Medaka-Pilon-Circlator@contig_3_segment0_pilon	3382696	3384060	-	bexB	1-1365/1365	===============	0/0	100.00	99.56	extra	AY375536.1:4599..5963	putative BexB Na+-driven multidrug efflux pump Bacteroides fragilis
BFG-503	R14_BFG-503_barcode08-Racon4M-Medaka-Circlator@contig_6_segment0	99053	100978	-	tet(Q)	1-1926/1926	===============	0/0	100.00	99.84	ncbi	A7J11_01074	tetracycline resistance ribosomal protection protein Tet(Q)
BFG-503	R14_BFG-503_barcode08-Racon4M-Medaka-Circlator@contig_6_segment0	1978543	1979508	+	CfxA2	1-966/966	===============	0/0	100.00	100.00	card	AF118110.1:72-1038	cfxA2 beta-lactamase is a class A beta-lactamase found in Prevotella intermedia
BFG-503	R14_BFG-503_barcode08-Racon4M-Medaka-Circlator@contig_6_segment0	3327182	3328408	+	mef(A)	1-1227/1227	===============	0/0	100.00	96.25	ncbi	A7J11_01931	macrolide efflux MFS transporter Mef(A)
BFG-503	R14_BFG-503_barcode08-Racon4M-Medaka-Circlator@contig_6_segment0	3328522	3329985	+	mel	1-1464/1464	===============	0/0	100.00	97.54	card	NC_012469.1:1800928-1802392	Mel a homolog of MsrA is an ABC transporter associated with macrolide resistance. It is expressed on the same operon as mefA and mefE both MFS-type efflux proteins that confer macrolide resistance.
BFG-503	R14_BFG-503_barcode08-Racon4M-Medaka-Circlator@contig_6_segment0	3330757	3331491	+	erm(G)	1-735/735	===============	0/0	100.00	99.86	ncbi	A7J11_01201	23S rRNA (adenine(2058)-N(6))-methyltransferase Erm(G)
BFG-503	R14_BFG-503_barcode08-Racon4M-Medaka-Circlator@contig_6_segment0	5113583	5114914	+	bexA	1-1332/1332	===============	0/0	100.00	99.02	extra	AB067769.1:3564..4895	bexA Multidrug efflux MATE transporter Bacteroides thetaiotaomicron
BFG-503	R14_BFG-503_barcode08-Racon4M-Medaka-Circlator@contig_6_segment0	5314642	5315607	+	CfxA2	1-966/966	===============	0/0	100.00	100.00	card	AF118110.1:72-1038	cfxA2 beta-lactamase is a class A beta-lactamase found in Prevotella intermedia
BFG-504	R14_BFG-504_barcode09-Racon4M-Medaka-Circlator@contig_1_segment0	2257977	2258879	-	cepA	1-903/903	===============	0/0	100.00	100.00	ncbi	A7J11_00517	CepA family class A extended-spectrum beta-lactamase
BFG-504	R14_BFG-504_barcode09-Racon4M-Medaka-Circlator@contig_1_segment0	3284606	3285970	-	bexB	1-1365/1365	===============	0/0	100.00	99.85	extra	AY375536.1:4599..5963	putative BexB Na+-driven multidrug efflux pump Bacteroides fragilis
BFG-504	R14_BFG-504_barcode09-Racon4M-Medaka-Circlator@contig_1_segment0	4615863	4617788	+	tet(Q)	1-1926/1926	===============	0/0	100.00	99.95	ncbi	A7J11_00154	tetracycline resistance ribosomal protection protein Tet(Q)
BFG-293	R15_BFG-293_barcode11-Racon4M-Medaka-Pilon-Circlator@contig_1_segment0_pilon	154364	155329	+	CfxA2	1-966/966	===============	0/0	100.00	100.00	card	AF118110.1:72-1038	cfxA2 beta-lactamase is a class A beta-lactamase found in Prevotella intermedia
BFG-293	R15_BFG-293_barcode11-Racon4M-Medaka-Pilon-Circlator@contig_1_segment0_pilon	1533133	1535058	-	tet(Q)	1-1926/1926	===============	0/0	100.00	99.84	ncbi	A7J11_01074	tetracycline resistance ribosomal protection protein Tet(Q)
BFG-293	R15_BFG-293_barcode11-Racon4M-Medaka-Pilon-Circlator@contig_1_segment0_pilon	2075903	2076868	-	CfxA2	1-966/966	===============	0/0	100.00	100.00	card	AF118110.1:72-1038	cfxA2 beta-lactamase is a class A beta-lactamase found in Prevotella intermedia
BFG-293	R15_BFG-293_barcode11-Racon4M-Medaka-Pilon-Circlator@contig_1_segment0_pilon	3249248	3250213	+	CfxA2	1-966/966	===============	0/0	100.00	100.00	card	AF118110.1:72-1038	cfxA2 beta-lactamase is a class A beta-lactamase found in Prevotella intermedia
BFG-293	R15_BFG-293_barcode11-Racon4M-Medaka-Pilon-Circlator@contig_1_segment0_pilon	3563759	3564724	+	CfxA2	1-966/966	===============	0/0	100.00	100.00	card	AF118110.1:72-1038	cfxA2 beta-lactamase is a class A beta-lactamase found in Prevotella intermedia
BFG-293	R15_BFG-293_barcode11-Racon4M-Medaka-Pilon-Circlator@contig_1_segment0_pilon	4129950	4130915	-	CfxA2	1-966/966	===============	0/0	100.00	100.00	card	AF118110.1:72-1038	cfxA2 beta-lactamase is a class A beta-lactamase found in Prevotella intermedia
BFG-293	R15_BFG-293_barcode11-Racon4M-Medaka-Pilon-Circlator@contig_1_segment0_pilon	5181229	5182194	-	CfxA2	1-966/966	===============	0/0	100.00	100.00	card	AF118110.1:72-1038	cfxA2 beta-lactamase is a class A beta-lactamase found in Prevotella intermedia
BFG-494	R15_BFG-494_barcode01-Racon4M-Medaka-Circlator@contig_10_segment0	59241	59987	+	erm(B)_18	13-759/762	===============	0/0	98.03	98.93	resfinder	X66468	erm(B)_18
BFG-494	R15_BFG-494_barcode01-Racon4M-Medaka-Circlator@contig_20_segment0	3656	4470	+	sul2	1-816/816	========/======	1/1	99.88	99.88	card	AY055428.1:20269-21085	Sul2 is a sulfonamide resistant dihydropteroate synthase of Gram-negative bacteria usually found on small plasmids.
BFG-494	R15_BFG-494_barcode01-Racon4M-Medaka-Circlator@contig_8_segment0	1003306	1004670	-	bexB	1-1365/1365	===============	0/0	100.00	98.83	extra	AY375536.1:4599..5963	putative BexB Na+-driven multidrug efflux pump Bacteroides fragilis
BFG-494	R15_BFG-494_barcode01-Racon4M-Medaka-Circlator@contig_9_segment0	1059835	1061809	+	tetQ	1-1974/1974	========/======	1/1	100.00	99.95	card	Z21523:1-1975	TetQ is a ribosomal protection protein. Its gene is associated with a conjugative transposon and has been found in both Gram-positive and Gram-negative bacteria.
BFG-494	R15_BFG-494_barcode01-Racon4M-Medaka-Circlator@contig_9_segment0	2461607	2462509	-	cepA-49	1-903/903	===============	0/0	100.00	100.00	ncbi	A7J11_00548	class A extended-spectrum beta-lactamase CepA-49
BFG-495	R15_BFG-495_barcode02-Racon4M-Medaka-Circlator@contig_4_segment0	3921676	3923007	-	bexA	1-1332/1332	===============	0/0	100.00	100.00	extra	AB067769.1:3564..4895	bexA Multidrug efflux MATE transporter Bacteroides thetaiotaomicron
BFG-495	R15_BFG-495_barcode02-Racon4M-Medaka-Circlator@contig_4_segment0	4699313	4701273	-	tetQ	1-1961/1974	===============	0/0	99.34	98.32	card	Z21523:1-1975	TetQ is a ribosomal protection protein. Its gene is associated with a conjugative transposon and has been found in both Gram-positive and Gram-negative bacteria.
BFG-495	R15_BFG-495_barcode02-Racon4M-Medaka-Circlator@contig_4_segment0	5688749	5689714	-	CfxA2	1-966/966	===============	0/0	100.00	85.71	card	AF118110.1:72-1038	cfxA2 beta-lactamase is a class A beta-lactamase found in Prevotella intermedia
BFG-495	R15_BFG-495_barcode02-Racon4M-Medaka-Circlator@contig_4_segment0	5809613	5810122	-	lnu(AN2)	1-510/513	===============	0/0	99.42	99.80	ncbi	A7J11_00974	lincosamide nucleotidyltransferase Lnu(AN2)
BFG-495	R15_BFG-495_barcode02-Racon4M-Medaka-Circlator@contig_4_segment0	5810147	5811352	-	mef(En2)	1-1206/1206	===============	0/0	100.00	99.50	ncbi	A7J11_00508	macrolide efflux MFS transporter Mef(En2)
BFG-495	R15_BFG-495_barcode02-Racon4M-Medaka-Circlator@contig_4_segment0	6465306	6467231	-	tet(Q)	1-1926/1926	===============	0/0	100.00	99.79	ncbi	A7J11_01074	tetracycline resistance ribosomal protection protein Tet(Q)
BFG-505	R15_BFG-505_barcode03-Racon4M-Medaka-Circlator@contig_1_segment0	551407	552738	-	bexA	1-1332/1332	===============	0/0	100.00	99.10	extra	AB067769.1:3564..4895	bexA Multidrug efflux MATE transporter Bacteroides thetaiotaomicron
BFG-505	R15_BFG-505_barcode03-Racon4M-Medaka-Circlator@contig_1_segment0	5462548	5464473	-	tet(Q)	1-1926/1926	===============	0/0	100.00	100.00	ncbi	A7J11_00154	tetracycline resistance ribosomal protection protein Tet(Q)
BFG-506	R15_BFG-506_barcode04-Racon4M-Medaka-Circlator@contig_1_segment0	1589694	1591666	-	tetQ	1-1974/1974	========/======	1/1	99.95	90.02	card	Z21523:1-1975	TetQ is a ribosomal protection protein. Its gene is associated with a conjugative transposon and has been found in both Gram-positive and Gram-negative bacteria.
BFG-506	R15_BFG-506_barcode04-Racon4M-Medaka-Circlator@contig_1_segment0	1591905	1592705	-	erm(F)	1-801/801	===============	0/0	100.00	99.50	ncbi	A7J11_01018	23S rRNA (adenine(2058)-N(6))-methyltransferase Erm(F)
BFG-506	R15_BFG-506_barcode04-Racon4M-Medaka-Circlator@contig_1_segment0	2421834	2422736	-	cepA	1-903/903	===============	0/0	100.00	99.67	ncbi	A7J11_01010	CepA family class A extended-spectrum beta-lactamase
BFG-506	R15_BFG-506_barcode04-Racon4M-Medaka-Circlator@contig_1_segment0	3551227	3552591	-	bexB	1-1365/1365	===============	0/0	100.00	99.27	extra	AY375536.1:4599..5963	putative BexB Na+-driven multidrug efflux pump Bacteroides fragilis
BFG-508	R15_BFG-508_barcode05-Racon4M-Medaka-Circlator@contig_2_segment0	303674	305647	+	tetQ	1-1974/1974	===============	0/0	100.00	97.47	card	Z21523:1-1975	TetQ is a ribosomal protection protein. Its gene is associated with a conjugative transposon and has been found in both Gram-positive and Gram-negative bacteria.
BFG-508	R15_BFG-508_barcode05-Racon4M-Medaka-Circlator@contig_2_segment0	2515806	2516708	-	cepA	1-903/903	===============	0/0	100.00	99.89	ncbi	A7J11_00517	CepA family class A extended-spectrum beta-lactamase
BFG-508	R15_BFG-508_barcode05-Racon4M-Medaka-Circlator@contig_2_segment0	3772303	3773667	-	bexB	1-1365/1365	===============	0/0	100.00	99.78	extra	AY375536.1:4599..5963	putative BexB Na+-driven multidrug efflux pump Bacteroides fragilis
BFG-509	R15_BFG-509_barcode06-Racon4M-Medaka-Circlator@contig_1_segment0	360901	361866	-	CfxA2	1-966/966	===============	0/0	100.00	85.61	card	AF118110.1:72-1038	cfxA2 beta-lactamase is a class A beta-lactamase found in Prevotella intermedia
BFG-509	R15_BFG-509_barcode06-Racon4M-Medaka-Circlator@contig_1_segment0	382828	383730	+	cepA	1-903/903	===============	0/0	100.00	100.00	ncbi	A7J11_00517	CepA family class A extended-spectrum beta-lactamase
BFG-509	R15_BFG-509_barcode06-Racon4M-Medaka-Circlator@contig_1_segment0	726217	728190	-	tetQ	1-1974/1974	========/======	2/2	99.95	90.03	card	Z21523:1-1975	TetQ is a ribosomal protection protein. Its gene is associated with a conjugative transposon and has been found in both Gram-positive and Gram-negative bacteria.
BFG-509	R15_BFG-509_barcode06-Racon4M-Medaka-Circlator@contig_1_segment0	1855955	1857880	+	tet(Q)	1-1926/1926	===============	0/0	100.00	99.84	ncbi	A7J11_01074	tetracycline resistance ribosomal protection protein Tet(Q)
BFG-509	R15_BFG-509_barcode06-Racon4M-Medaka-Circlator@contig_1_segment0	4561026	4562390	+	bexB	1-1365/1365	===============	0/0	100.00	99.85	extra	AY375536.1:4599..5963	putative BexB Na+-driven multidrug efflux pump Bacteroides fragilis
BFG-510	R15_BFG-510_barcode07-Racon4M-Medaka-Circlator@contig_2_segment0	3342395	3343858	+	mel	1-1464/1464	===============	0/0	100.00	97.40	card	NC_012469.1:1800928-1802392	Mel a homolog of MsrA is an ABC transporter associated with macrolide resistance. It is expressed on the same operon as mefA and mefE both MFS-type efflux proteins that confer macrolide resistance.
BFG-510	R15_BFG-510_barcode07-Racon4M-Medaka-Circlator@contig_2_segment0	3344630	3345364	+	erm(G)	1-735/735	===============	0/0	100.00	99.86	ncbi	A7J11_01201	23S rRNA (adenine(2058)-N(6))-methyltransferase Erm(G)
BFG-510	R15_BFG-510_barcode07-Racon4M-Medaka-Circlator@contig_2_segment0	4156340	4157671	-	bexA	1-1332/1332	===============	0/0	100.00	99.02	extra	AB067769.1:3564..4895	bexA Multidrug efflux MATE transporter Bacteroides thetaiotaomicron
BFG-510	R15_BFG-510_barcode07-Racon4M-Medaka-Circlator@contig_2_segment0	4248219	4250144	-	tet(Q)	1-1926/1926	===============	0/0	100.00	99.84	ncbi	A7J11_01074	tetracycline resistance ribosomal protection protein Tet(Q)
BFG-511	R15_BFG-511_barcode08-Racon4M-Medaka-Circlator@contig_10_segment0	43798	44964	-	tet(X)	1-1167/1167	===============	0/0	100.00	100.00	ncbi	A7J11_01043	tetracycline-inactivating monooxygenase Tet(X)
BFG-511	R15_BFG-511_barcode08-Racon4M-Medaka-Circlator@contig_10_segment0	45323	46549	+	ere(D)	1-1227/1227	===============	0/0	100.00	96.66	ncbi	A7J11_02948	EreD family erythromycin esterase
BFG-511	R15_BFG-511_barcode08-Racon4M-Medaka-Circlator@contig_10_segment0	46750	47613	-	aadS	1-864/864	===============	0/0	100.00	99.88	ncbi	A7J11_00761	aminoglycoside 6-adenylyltransferase AadS
BFG-511	R15_BFG-511_barcode08-Racon4M-Medaka-Circlator@contig_5_segment0	919762	921687	+	tet(Q)	1-1926/1926	===============	0/0	100.00	99.79	ncbi	A7J11_01074	tetracycline resistance ribosomal protection protein Tet(Q)
BFG-511	R15_BFG-511_barcode08-Racon4M-Medaka-Circlator@contig_5_segment0	3897993	3899324	-	bexA	1-1332/1332	===============	0/0	100.00	99.47	extra	AB067769.1:3564..4895	bexA Multidrug efflux MATE transporter Bacteroides thetaiotaomicron
BFG-56	R15_BFG-56_barcode09-Racon4M-Medaka-Pilon-Circlator@contig_1_segment0_pilon	2301091	2301993	-	cepA-49	1-903/903	===============	0/0	100.00	100.00	ncbi	A7J11_00548	class A extended-spectrum beta-lactamase CepA-49
BFG-56	R15_BFG-56_barcode09-Racon4M-Medaka-Pilon-Circlator@contig_1_segment0_pilon	2727595	2729569	-	tetQ	1-1974/1974	========/======	1/1	100.00	99.95	card	Z21523:1-1975	TetQ is a ribosomal protection protein. Its gene is associated with a conjugative transposon and has been found in both Gram-positive and Gram-negative bacteria.
BFG-56	R15_BFG-56_barcode09-Racon4M-Medaka-Pilon-Circlator@contig_1_segment0_pilon	3134055	3135419	-	bexB	1-1365/1365	===============	0/0	100.00	99.12	extra	AY375536.1:4599..5963	putative BexB Na+-driven multidrug efflux pump Bacteroides fragilis
BFG-57	R15_BFG-57_barcode12-Racon4M-Medaka-Pilon-Circlator@contig_1_segment0_pilon	2485332	2486234	-	cepA-49	1-903/903	===============	0/0	100.00	99.89	ncbi	A7J11_00548	class A extended-spectrum beta-lactamase CepA-49
BFG-57	R15_BFG-57_barcode12-Racon4M-Medaka-Pilon-Circlator@contig_1_segment0_pilon	3517508	3518872	-	bexB	1-1365/1365	===============	0/0	100.00	99.19	extra	AY375536.1:4599..5963	putative BexB Na+-driven multidrug efflux pump Bacteroides fragilis
BFG-57	R15_BFG-57_barcode12-Racon4M-Medaka-Pilon-Circlator@contig_1_segment0_pilon	3644040	3645965	-	tet(Q)	1-1926/1926	===============	0/0	100.00	99.84	ncbi	A7J11_01074	tetracycline resistance ribosomal protection protein Tet(Q)
BFG-57	R15_BFG-57_barcode12-Racon4M-Medaka-Pilon-Circlator@contig_1_segment0_pilon	4766593	4768518	+	tet(Q)	1-1926/1926	===============	0/0	100.00	99.84	ncbi	A7J11_01074	tetracycline resistance ribosomal protection protein Tet(Q)
BFG-57	R15_BFG-57_barcode12-Racon4M-Medaka-Pilon-Circlator@contig_1_segment0_pilon	4973267	4975192	+	tet(Q)	1-1926/1926	===============	0/0	100.00	99.84	ncbi	A7J11_01074	tetracycline resistance ribosomal protection protein Tet(Q)
BFG-634	R15_BFG-634_barcode10-Racon4M-Medaka-Pilon-Circlator@contig_7_segment0_pilon	2342287	2343189	-	cepA	1-903/903	===============	0/0	100.00	99.67	ncbi	A7J11_02542	CepA family class A extended-spectrum beta-lactamase
BFG-101	R16_BFG-101_barcode03-Racon4M-Medaka-Circlator@contig_1_segment0	3379371	3380700	-	bexA	1-1330/1332	===============	0/0	99.85	82.63	extra	AB067769.1:3564..4895	bexA Multidrug efflux MATE transporter Bacteroides thetaiotaomicron
BFG-116	R16_BFG-116_barcode04-Racon4M-Medaka-Pilon-Circlator@contig_1_segment0_pilon	3530954	3531778	+	OXA-347	1-825/825	===============	0/0	100.00	100.00	card	JN086160:1583-2408	OXA-347 is a beta-lactamase found in Enterobacteriaceae
BFG-116	R16_BFG-116_barcode04-Racon4M-Medaka-Pilon-Circlator@contig_1_segment0_pilon	3531981	3532781	-	erm(F)	1-801/801	===============	0/0	100.00	99.00	ncbi	A7J11_01018	23S rRNA (adenine(2058)-N(6))-methyltransferase Erm(F)
BFG-116	R16_BFG-116_barcode04-Racon4M-Medaka-Pilon-Circlator@contig_1_segment0_pilon	3534836	3535699	+	aadS	1-864/864	===============	0/0	100.00	99.88	ncbi	A7J11_00761	aminoglycoside 6-adenylyltransferase AadS
BFG-116	R16_BFG-116_barcode04-Racon4M-Medaka-Pilon-Circlator@contig_1_segment0_pilon	3535900	3537126	-	ere(D)	1-1227/1227	===============	0/0	100.00	96.66	ncbi	A7J11_02948	EreD family erythromycin esterase
BFG-116	R16_BFG-116_barcode04-Racon4M-Medaka-Pilon-Circlator@contig_1_segment0_pilon	3540508	3541674	+	tet(X)	1-1167/1167	===============	0/0	100.00	100.00	ncbi	A7J11_01043	tetracycline-inactivating monooxygenase Tet(X)
BFG-116	R16_BFG-116_barcode04-Racon4M-Medaka-Pilon-Circlator@contig_1_segment0_pilon	4961181	4962512	+	bexA	1-1332/1332	===============	0/0	100.00	99.02	extra	AB067769.1:3564..4895	bexA Multidrug efflux MATE transporter Bacteroides thetaiotaomicron
BFG-116	R16_BFG-116_barcode04-Racon4M-Medaka-Pilon-Circlator@contig_1_segment0_pilon	6038502	6040427	-	tet(Q)	1-1926/1926	===============	0/0	100.00	99.84	ncbi	A7J11_01074	tetracycline resistance ribosomal protection protein Tet(Q)
BFG-119	R16_BFG-119_barcode05-Racon4M-Medaka-Pilon-Circlator@contig_1_segment0_pilon	2953698	2955672	-	tetQ	1-1974/1974	========/======	1/1	100.00	99.95	card	Z21523:1-1975	TetQ is a ribosomal protection protein. Its gene is associated with a conjugative transposon and has been found in both Gram-positive and Gram-negative bacteria.
BFG-119	R16_BFG-119_barcode05-Racon4M-Medaka-Pilon-Circlator@contig_1_segment0_pilon	4027688	4029019	-	bexA	1-1332/1332	===============	0/0	100.00	97.22	extra	AB067769.1:3564..4895	bexA Multidrug efflux MATE transporter Bacteroides thetaiotaomicron
BFG-122	R16_BFG-122_barcode06-Racon4M-Medaka-Pilon-Circlator@contig_1_segment0_pilon	4305616	4306947	-	bexA	1-1332/1332	===============	0/0	100.00	99.55	extra	AB067769.1:3564..4895	bexA Multidrug efflux MATE transporter Bacteroides thetaiotaomicron
BFG-123	R16_BFG-123_barcode07-Racon4M-Medaka-Pilon-Circlator@contig_1_segment0_pilon	1009564	1011489	+	tet(Q)	1-1926/1926	===============	0/0	100.00	99.84	ncbi	A7J11_01074	tetracycline resistance ribosomal protection protein Tet(Q)
BFG-123	R16_BFG-123_barcode07-Racon4M-Medaka-Pilon-Circlator@contig_1_segment0_pilon	3100039	3101964	-	tet(Q)	1-1926/1926	===============	0/0	100.00	99.84	ncbi	A7J11_01074	tetracycline resistance ribosomal protection protein Tet(Q)
BFG-123	R16_BFG-123_barcode07-Racon4M-Medaka-Pilon-Circlator@contig_1_segment0_pilon	4110298	4111629	-	bexA	1-1332/1332	===============	0/0	100.00	99.10	extra	AB067769.1:3564..4895	bexA Multidrug efflux MATE transporter Bacteroides thetaiotaomicron
BFG-133	R16_BFG-133_barcode08-Racon4M-Medaka-Circlator@contig_1_segment0	766782	768707	+	tet(Q)	1-1926/1926	===============	0/0	100.00	99.84	ncbi	A7J11_01074	tetracycline resistance ribosomal protection protein Tet(Q)
BFG-133	R16_BFG-133_barcode08-Racon4M-Medaka-Circlator@contig_1_segment0	4808758	4810089	+	bexA	1-1332/1332	===============	0/0	100.00	100.00	extra	AB067769.1:3564..4895	bexA Multidrug efflux MATE transporter Bacteroides thetaiotaomicron
BFG-134	R16_BFG-134_barcode09-Racon4M-Medaka-Circlator@contig_1_segment0	195357	196103	+	erm(B)_18	13-759/762	===============	0/0	98.03	99.20	resfinder	X66468	erm(B)_18
BFG-134	R16_BFG-134_barcode09-Racon4M-Medaka-Circlator@contig_1_segment0	4079227	4080558	-	bexA	1-1332/1332	===============	0/0	100.00	99.25	extra	AB067769.1:3564..4895	bexA Multidrug efflux MATE transporter Bacteroides thetaiotaomicron
BFG-134	R16_BFG-134_barcode09-Racon4M-Medaka-Circlator@contig_1_segment0	4885919	4887844	-	tet(Q)	1-1926/1926	===============	0/0	100.00	99.84	ncbi	A7J11_01074	tetracycline resistance ribosomal protection protein Tet(Q)
BFG-134	R16_BFG-134_barcode09-Racon4M-Medaka-Circlator@contig_1_segment0	4923714	4925639	+	tet(Q)	1-1926/1926	===============	0/0	100.00	99.84	ncbi	A7J11_01074	tetracycline resistance ribosomal protection protein Tet(Q)
BFG-134	R16_BFG-134_barcode09-Racon4M-Medaka-Circlator@contig_1_segment0	5509051	5509560	-	lnu(AN2)	1-510/513	===============	0/0	99.42	100.00	ncbi	A7J11_00974	lincosamide nucleotidyltransferase Lnu(AN2)
BFG-134	R16_BFG-134_barcode09-Racon4M-Medaka-Circlator@contig_1_segment0	5509585	5510790	-	mef(En2)	1-1206/1206	===============	0/0	100.00	99.58	ncbi	A7J11_00508	macrolide efflux MFS transporter Mef(En2)
BFG-134	R16_BFG-134_barcode09-Racon4M-Medaka-Circlator@contig_1_segment0	5634742	5635962	+	mef(A)	1-1221/1227	===============	0/0	99.51	97.62	ncbi	A7J11_01931	macrolide efflux MFS transporter Mef(A)
BFG-146	R16_BFG-146_barcode10-Racon4M-Medaka-Pilon-Circlator@contig_1_segment0_pilon	1458313	1460238	-	tet(Q)	1-1926/1926	===============	0/0	100.00	99.84	ncbi	A7J11_01074	tetracycline resistance ribosomal protection protein Tet(Q)
BFG-146	R16_BFG-146_barcode10-Racon4M-Medaka-Pilon-Circlator@contig_1_segment0_pilon	4825193	4826524	+	bexA	1-1332/1332	===============	0/0	100.00	100.00	extra	AB067769.1:3564..4895	bexA Multidrug efflux MATE transporter Bacteroides thetaiotaomicron
BFG-147	R16_BFG-147_barcode11-Racon4M-Medaka-Pilon-Circlator@contig_1_segment0_pilon	1928095	1930019	-	tet(Q)	1-1926/1926	========/======	1/1	99.95	99.79	ncbi	A7J11_01074	tetracycline resistance ribosomal protection protein Tet(Q)
BFG-147	R16_BFG-147_barcode11-Racon4M-Medaka-Pilon-Circlator@contig_1_segment0_pilon	3637052	3638977	+	tet(Q)	1-1926/1926	===============	0/0	100.00	99.84	ncbi	A7J11_01074	tetracycline resistance ribosomal protection protein Tet(Q)
BFG-147	R16_BFG-147_barcode11-Racon4M-Medaka-Pilon-Circlator@contig_1_segment0_pilon	4264868	4266793	-	tet(Q)	1-1926/1926	===============	0/0	100.00	99.84	ncbi	A7J11_01074	tetracycline resistance ribosomal protection protein Tet(Q)
BFG-147	R16_BFG-147_barcode11-Racon4M-Medaka-Pilon-Circlator@contig_1_segment0_pilon	4765191	4766522	+	bexA	1-1332/1332	===============	0/0	100.00	84.53	extra	AB067769.1:3564..4895	bexA Multidrug efflux MATE transporter Bacteroides thetaiotaomicron
BFG-148	R16_BFG-148_barcode12-Racon4M-Medaka-Circlator@contig_1_segment0	531992	533323	-	bexA	1-1332/1332	===============	0/0	100.00	99.47	extra	AB067769.1:3564..4895	bexA Multidrug efflux MATE transporter Bacteroides thetaiotaomicron
BFG-148	R16_BFG-148_barcode12-Racon4M-Medaka-Circlator@contig_1_segment0	6101297	6103222	-	tet(Q)	1-1926/1926	===============	0/0	100.00	100.00	ncbi	A7J11_00154	tetracycline resistance ribosomal protection protein Tet(Q)
BFG-65	R16_BFG-65_barcode01-Racon4M-Medaka-Circlator@contig_1_segment0	895128	897053	-	tet(Q)	1-1926/1926	===============	0/0	100.00	99.84	ncbi	A7J11_01074	tetracycline resistance ribosomal protection protein Tet(Q)
BFG-65	R16_BFG-65_barcode01-Racon4M-Medaka-Circlator@contig_1_segment0	1411350	1413275	-	tet(Q)	1-1926/1926	===============	0/0	100.00	99.84	ncbi	A7J11_01074	tetracycline resistance ribosomal protection protein Tet(Q)
BFG-65	R16_BFG-65_barcode01-Racon4M-Medaka-Circlator@contig_1_segment0	1659628	1660593	-	CfxA2	1-966/966	===============	0/0	100.00	100.00	card	AF118110.1:72-1038	cfxA2 beta-lactamase is a class A beta-lactamase found in Prevotella intermedia
BFG-65	R16_BFG-65_barcode01-Racon4M-Medaka-Circlator@contig_1_segment0	3012148	3013113	-	CfxA2	1-966/966	===============	0/0	100.00	100.00	card	AF118110.1:72-1038	cfxA2 beta-lactamase is a class A beta-lactamase found in Prevotella intermedia
BFG-65	R16_BFG-65_barcode01-Racon4M-Medaka-Circlator@contig_1_segment0	3157182	3157925	-	cfiA11	1-744/750	===============	0/0	99.20	99.46	ncbi	A7J11_01236	subclass B1 metallo-beta-lactamase CfiA11
BFG-65	R16_BFG-65_barcode01-Racon4M-Medaka-Circlator@contig_1_segment0	3206831	3207796	+	CfxA2	1-966/966	===============	0/0	100.00	100.00	card	AF118110.1:72-1038	cfxA2 beta-lactamase is a class A beta-lactamase found in Prevotella intermedia
BFG-65	R16_BFG-65_barcode01-Racon4M-Medaka-Circlator@contig_1_segment0	4883422	4884786	+	bexB	1-1365/1365	===============	0/0	100.00	91.06	extra	AY375536.1:4599..5963	putative BexB Na+-driven multidrug efflux pump Bacteroides fragilis
BFG-65	R16_BFG-65_barcode01-Racon4M-Medaka-Circlator@contig_1_segment0	5391495	5392460	+	CfxA2	1-966/966	===============	0/0	100.00	100.00	card	AF118110.1:72-1038	cfxA2 beta-lactamase is a class A beta-lactamase found in Prevotella intermedia
BFG-65	R16_BFG-65_barcode01-Racon4M-Medaka-Circlator@contig_1_segment0	5410981	5411946	-	CfxA2	1-966/966	===============	0/0	100.00	100.00	card	AF118110.1:72-1038	cfxA2 beta-lactamase is a class A beta-lactamase found in Prevotella intermedia
BFG-85	R16_BFG-85_barcode02-Racon4M-Medaka-Pilon-Circlator@contig_1_segment0_pilon	1745664	1746629	-	CfxA2	1-966/966	===============	0/0	100.00	100.00	card	AF118110.1:72-1038	cfxA2 beta-lactamase is a class A beta-lactamase found in Prevotella intermedia
BFG-85	R16_BFG-85_barcode02-Racon4M-Medaka-Pilon-Circlator@contig_1_segment0_pilon	2422135	2423037	-	cepA	1-903/903	===============	0/0	100.00	99.89	ncbi	A7J11_00517	CepA family class A extended-spectrum beta-lactamase
BFG-85	R16_BFG-85_barcode02-Racon4M-Medaka-Pilon-Circlator@contig_1_segment0_pilon	3433623	3434987	-	bexB	1-1365/1365	===============	0/0	100.00	99.19	extra	AY375536.1:4599..5963	putative BexB Na+-driven multidrug efflux pump Bacteroides fragilis
BFG-85	R16_BFG-85_barcode02-Racon4M-Medaka-Pilon-Circlator@contig_1_segment0_pilon	4109557	4110420	-	aadS	1-864/864	===============	0/0	100.00	99.65	ncbi	A7J11_00761	aminoglycoside 6-adenylyltransferase AadS
BFG-85	R16_BFG-85_barcode02-Racon4M-Medaka-Pilon-Circlator@contig_1_segment0_pilon	4110596	4111762	-	tet(X)	1-1167/1167	===============	0/0	100.00	100.00	ncbi	A7J11_01043	tetracycline-inactivating monooxygenase Tet(X)
BFG-85	R16_BFG-85_barcode02-Racon4M-Medaka-Pilon-Circlator@contig_1_segment0_pilon	4113378	4114178	+	erm(F)	1-801/801	===============	0/0	100.00	99.88	ncbi	A7J11_00857	23S rRNA (adenine(2058)-N(6))-methyltransferase Erm(F)
BFG-85	R16_BFG-85_barcode02-Racon4M-Medaka-Pilon-Circlator@contig_1_segment0_pilon	4128175	4130100	+	tet(Q)	1-1926/1926	===============	0/0	100.00	100.00	ncbi	A7J11_00154	tetracycline resistance ribosomal protection protein Tet(Q)
BFG-149	R17_BFG-149_barcode01-Racon4M-Medaka-Pilon-Circlator@contig_1_segment0_pilon	769117	770082	+	CfxA2	1-966/966	===============	0/0	100.00	99.90	card	AF118110.1:72-1038	cfxA2 beta-lactamase is a class A beta-lactamase found in Prevotella intermedia
BFG-149	R17_BFG-149_barcode01-Racon4M-Medaka-Pilon-Circlator@contig_1_segment0_pilon	3338405	3340330	-	tet(Q)	1-1926/1926	===============	0/0	100.00	99.84	ncbi	A7J11_01074	tetracycline resistance ribosomal protection protein Tet(Q)
BFG-150	R17_BFG-150_barcode02-Racon4M-Medaka-Circlator@contig_1_segment0	831101	833026	-	tet(Q)	1-1926/1926	===============	0/0	100.00	99.84	ncbi	A7J11_01074	tetracycline resistance ribosomal protection protein Tet(Q)
BFG-156	R17_BFG-156_barcode03-Racon4M-Medaka-Circlator@contig_1_segment0	1963834	1965165	-	bexA	1-1332/1332	===============	0/0	100.00	83.41	extra	AB067769.1:3564..4895	bexA Multidrug efflux MATE transporter Bacteroides thetaiotaomicron
BFG-156	R17_BFG-156_barcode03-Racon4M-Medaka-Circlator@contig_1_segment0	4427278	4429203	+	tet(Q)	1-1926/1926	===============	0/0	100.00	99.79	ncbi	A7J11_01074	tetracycline resistance ribosomal protection protein Tet(Q)
BFG-156	R17_BFG-156_barcode03-Racon4M-Medaka-Circlator@contig_2_segment0	486748	487543	-	cepA	98-893/903	.=======/======	4/4	87.93	80.58	ncbi	A7J11_02542	CepA family class A extended-spectrum beta-lactamase
BFG-156	R17_BFG-156_barcode03-Racon4M-Medaka-Circlator@contig_2_segment0	713263	714468	+	mef(En2)	1-1206/1206	===============	0/0	100.00	99.67	ncbi	A7J11_00508	macrolide efflux MFS transporter Mef(En2)
BFG-156	R17_BFG-156_barcode03-Racon4M-Medaka-Circlator@contig_2_segment0	714493	715002	+	lnu(AN2)	1-510/513	===============	0/0	99.42	100.00	ncbi	A7J11_00974	lincosamide nucleotidyltransferase Lnu(AN2)
BFG-157	R17_BFG-157_barcode04-Racon4M-Medaka-Circlator@contig_1_segment0	1756582	1757547	-	CfxA2	1-966/966	========/======	2/2	99.90	99.59	card	AF118110.1:72-1038	cfxA2 beta-lactamase is a class A beta-lactamase found in Prevotella intermedia
BFG-157	R17_BFG-157_barcode04-Racon4M-Medaka-Circlator@contig_1_segment0	3338479	3340404	-	tet(Q)	1-1926/1926	===============	0/0	100.00	99.84	ncbi	A7J11_01074	tetracycline resistance ribosomal protection protein Tet(Q)
BFG-162	R17_BFG-162_barcode05-Racon4M-Medaka-Circlator@contig_1_segment0	5061119	5063044	-	tet(Q)	1-1926/1926	===============	0/0	100.00	99.84	ncbi	A7J11_01074	tetracycline resistance ribosomal protection protein Tet(Q)
BFG-162	R17_BFG-162_barcode05-Racon4M-Medaka-Circlator@contig_1_segment0	5077132	5077926	-	erm(F)	7-801/801	===============	0/0	99.25	99.87	ncbi	A7J11_00857	23S rRNA (adenine(2058)-N(6))-methyltransferase Erm(F)
BFG-162	R17_BFG-162_barcode05-Racon4M-Medaka-Circlator@contig_1_segment0	5079548	5080714	+	tet(X)	1-1167/1167	===============	0/0	100.00	100.00	ncbi	A7J11_01043	tetracycline-inactivating monooxygenase Tet(X)
BFG-162	R17_BFG-162_barcode05-Racon4M-Medaka-Circlator@contig_1_segment0	5080890	5081753	+	aadS	1-864/864	===============	0/0	100.00	99.65	ncbi	A7J11_00761	aminoglycoside 6-adenylyltransferase AadS
BFG-165	R17_BFG-165_barcode07-Racon4M-Medaka-Circlator@contig_2_segment0	3332838	3333652	-	cepA_beta-lactamase	79-893/903	.=======/======	6/6	89.92	80.07	card	U05883:556-1459	A beta-lactamase found in Bacteroides fragilis producing either low or high levels of the endogenous cephalosporinase activity
BFG-165	R17_BFG-165_barcode07-Racon4M-Medaka-Circlator@contig_2_segment0	5012444	5013775	+	bexA	1-1332/1332	===============	0/0	100.00	83.48	extra	AB067769.1:3564..4895	bexA Multidrug efflux MATE transporter Bacteroides thetaiotaomicron
BFG-166	R17_BFG-166_barcode08-Racon4M-Medaka-Circlator@contig_1_segment0	302163	304088	+	tet(Q)	1-1926/1926	===============	0/0	100.00	99.64	ncbi	A7J11_01074	tetracycline resistance ribosomal protection protein Tet(Q)
BFG-166	R17_BFG-166_barcode08-Racon4M-Medaka-Circlator@contig_1_segment0	1639891	1640625	-	erm(G)	1-735/735	===============	0/0	100.00	99.86	ncbi	A7J11_01201	23S rRNA (adenine(2058)-N(6))-methyltransferase Erm(G)
BFG-166	R17_BFG-166_barcode08-Racon4M-Medaka-Circlator@contig_4_segment0	1907896	1909227	+	bexA	1-1332/1332	===============	0/0	100.00	82.73	extra	AB067769.1:3564..4895	bexA Multidrug efflux MATE transporter Bacteroides thetaiotaomicron
BFG-294	R17_BFG-294_barcode11-Racon4M-Medaka-Pilon-Circlator@contig_3_segment0_pilon	1008529	1010454	-	tet(Q)	1-1926/1926	===============	0/0	100.00	99.84	ncbi	A7J11_01074	tetracycline resistance ribosomal protection protein Tet(Q)
BFG-294	R17_BFG-294_barcode11-Racon4M-Medaka-Pilon-Circlator@contig_9_segment0_pilon	1119311	1120276	+	CfxA2	1-966/966	===============	0/0	100.00	85.71	card	AF118110.1:72-1038	cfxA2 beta-lactamase is a class A beta-lactamase found in Prevotella intermedia
BFG-294	R17_BFG-294_barcode11-Racon4M-Medaka-Pilon-Circlator@contig_9_segment0_pilon	1225379	1226344	+	CfxA2	1-966/966	===============	0/0	100.00	85.71	card	AF118110.1:72-1038	cfxA2 beta-lactamase is a class A beta-lactamase found in Prevotella intermedia
BFG-299	R18_BFG-299_barcode01-Racon4M-Medaka-Pilon-Circlator@contig_1_segment0_pilon	147769	148734	+	CfxA2	1-966/966	===============	0/0	100.00	99.69	card	AF118110.1:72-1038	cfxA2 beta-lactamase is a class A beta-lactamase found in Prevotella intermedia
BFG-299	R18_BFG-299_barcode01-Racon4M-Medaka-Pilon-Circlator@contig_1_segment0_pilon	583430	584396	-	CfxA2	1-966/966	========/======	1/1	100.00	99.59	card	AF118110.1:72-1038	cfxA2 beta-lactamase is a class A beta-lactamase found in Prevotella intermedia
BFG-299	R18_BFG-299_barcode01-Racon4M-Medaka-Pilon-Circlator@contig_1_segment0_pilon	688388	689354	-	CfxA2	1-966/966	========/======	1/1	100.00	99.59	card	AF118110.1:72-1038	cfxA2 beta-lactamase is a class A beta-lactamase found in Prevotella intermedia
BFG-299	R18_BFG-299_barcode01-Racon4M-Medaka-Pilon-Circlator@contig_1_segment0_pilon	1642279	1643246	+	CfxA2	1-966/966	========/======	1/2	100.00	99.48	card	AF118110.1:72-1038	cfxA2 beta-lactamase is a class A beta-lactamase found in Prevotella intermedia
BFG-299	R18_BFG-299_barcode01-Racon4M-Medaka-Pilon-Circlator@contig_1_segment0_pilon	1751017	1751985	+	CfxA2	1-966/966	========/======	2/3	100.00	99.38	card	AF118110.1:72-1038	cfxA2 beta-lactamase is a class A beta-lactamase found in Prevotella intermedia
BFG-299	R18_BFG-299_barcode01-Racon4M-Medaka-Pilon-Circlator@contig_1_segment0_pilon	2246741	2247706	+	CfxA2	1-966/966	===============	0/0	100.00	99.69	card	AF118110.1:72-1038	cfxA2 beta-lactamase is a class A beta-lactamase found in Prevotella intermedia
BFG-299	R18_BFG-299_barcode01-Racon4M-Medaka-Pilon-Circlator@contig_1_segment0_pilon	2260943	2261909	+	CfxA2	1-966/966	========/======	1/1	100.00	99.69	card	AF118110.1:72-1038	cfxA2 beta-lactamase is a class A beta-lactamase found in Prevotella intermedia
BFG-299	R18_BFG-299_barcode01-Racon4M-Medaka-Pilon-Circlator@contig_1_segment0_pilon	3544186	3545153	-	CfxA2	1-966/966	========/======	1/2	100.00	99.48	card	AF118110.1:72-1038	cfxA2 beta-lactamase is a class A beta-lactamase found in Prevotella intermedia
BFG-299	R18_BFG-299_barcode01-Racon4M-Medaka-Pilon-Circlator@contig_1_segment0_pilon	4550812	4552737	+	tet(Q)	1-1926/1926	===============	0/0	100.00	99.69	ncbi	A7J11_01074	tetracycline resistance ribosomal protection protein Tet(Q)
BFG-299	R18_BFG-299_barcode01-Racon4M-Medaka-Pilon-Circlator@contig_1_segment0_pilon	4826451	4827415	-	CfxA2	1-966/966	========/======	1/1	99.90	99.59	card	AF118110.1:72-1038	cfxA2 beta-lactamase is a class A beta-lactamase found in Prevotella intermedia
BFG-299	R18_BFG-299_barcode01-Racon4M-Medaka-Pilon-Circlator@contig_1_segment0_pilon	4956540	4957506	+	CfxA2	1-966/966	========/======	1/1	100.00	99.69	card	AF118110.1:72-1038	cfxA2 beta-lactamase is a class A beta-lactamase found in Prevotella intermedia
BFG-299	R18_BFG-299_barcode01-Racon4M-Medaka-Pilon-Circlator@contig_1_segment0_pilon	5235084	5236049	+	CfxA2	1-966/966	===============	0/0	100.00	99.90	card	AF118110.1:72-1038	cfxA2 beta-lactamase is a class A beta-lactamase found in Prevotella intermedia
BFG-299	R18_BFG-299_barcode01-Racon4M-Medaka-Pilon-Circlator@contig_1_segment0_pilon	5435710	5437041	+	bexA	1-1332/1332	===============	0/0	100.00	82.96	extra	AB067769.1:3564..4895	bexA Multidrug efflux MATE transporter Bacteroides thetaiotaomicron
BFG-299	R18_BFG-299_barcode01-Racon4M-Medaka-Pilon-Circlator@contig_1_segment0_pilon	5899862	5900828	-	CfxA2	1-966/966	========/======	1/1	100.00	99.69	card	AF118110.1:72-1038	cfxA2 beta-lactamase is a class A beta-lactamase found in Prevotella intermedia
BFG-299	R18_BFG-299_barcode01-Racon4M-Medaka-Pilon-Circlator@contig_1_segment0_pilon	6005155	6006121	-	CfxA2	1-966/966	========/======	1/1	100.00	99.59	card	AF118110.1:72-1038	cfxA2 beta-lactamase is a class A beta-lactamase found in Prevotella intermedia
BFG-299	R18_BFG-299_barcode01-Racon4M-Medaka-Pilon-Circlator@contig_2_segment0_pilon	8301	9266	+	CfxA2	1-966/966	===============	0/0	100.00	99.69	card	AF118110.1:72-1038	cfxA2 beta-lactamase is a class A beta-lactamase found in Prevotella intermedia
BFG-300	R18_BFG-300_barcode02-Racon4M-Medaka-Circlator@contig_1_segment0	896063	897988	+	tet(Q)	1-1926/1926	===============	0/0	100.00	99.12	ncbi	A7J11_01614	tetracycline resistance ribosomal protection protein Tet(Q)
BFG-300	R18_BFG-300_barcode02-Racon4M-Medaka-Circlator@contig_1_segment0	2495187	2497112	+	tet(Q)	1-1926/1926	===============	0/0	100.00	99.12	ncbi	A7J11_01614	tetracycline resistance ribosomal protection protein Tet(Q)
BFG-300	R18_BFG-300_barcode02-Racon4M-Medaka-Circlator@contig_1_segment0	3360171	3361535	-	bexB	1-1365/1365	===============	0/0	100.00	91.36	extra	AY375536.1:4599..5963	putative BexB Na+-driven multidrug efflux pump Bacteroides fragilis
BFG-300	R18_BFG-300_barcode02-Racon4M-Medaka-Circlator@contig_1_segment0	4894536	4895285	+	cfiA4	1-750/750	===============	0/0	100.00	99.73	ncbi	A7J11_00422	subclass B1 metallo-beta-lactamase CfiA4
BFG-310	R18_BFG-310_barcode03-Racon4M-Medaka-Circlator@contig_1_segment0	2328297	2329199	-	cepA-49	1-903/903	===============	0/0	100.00	100.00	ncbi	A7J11_00548	class A extended-spectrum beta-lactamase CepA-49
BFG-310	R18_BFG-310_barcode03-Racon4M-Medaka-Circlator@contig_1_segment0	2350248	2351453	+	mef(En2)	1-1206/1206	===============	0/0	100.00	99.83	ncbi	A7J11_00508	macrolide efflux MFS transporter Mef(En2)
BFG-310	R18_BFG-310_barcode03-Racon4M-Medaka-Circlator@contig_1_segment0	2351478	2351987	+	lnu(AN2)	1-510/513	===============	0/0	99.42	100.00	ncbi	A7J11_00974	lincosamide nucleotidyltransferase Lnu(AN2)
BFG-310	R18_BFG-310_barcode03-Racon4M-Medaka-Circlator@contig_1_segment0	2484378	2486303	+	tet(Q)	1-1926/1926	===============	0/0	100.00	100.00	ncbi	A7J11_00154	tetracycline resistance ribosomal protection protein Tet(Q)
BFG-310	R18_BFG-310_barcode03-Racon4M-Medaka-Circlator@contig_1_segment0	3343858	3345222	-	bexB	1-1365/1365	===============	0/0	100.00	99.12	extra	AY375536.1:4599..5963	putative BexB Na+-driven multidrug efflux pump Bacteroides fragilis
BFG-310	R18_BFG-310_barcode03-Racon4M-Medaka-Circlator@contig_1_segment0	4994983	4995729	-	erm(B)_18	13-759/762	===============	0/0	98.03	99.06	resfinder	X66468	erm(B)_18
BFG-315	R18_BFG-315_barcode04-Racon4M-Medaka-Circlator@contig_3_segment0	2284113	2285015	-	cepA	1-903/903	===============	0/0	100.00	99.67	ncbi	A7J11_02542	CepA family class A extended-spectrum beta-lactamase
BFG-315	R18_BFG-315_barcode04-Racon4M-Medaka-Circlator@contig_3_segment0	2408700	2409905	+	mef(En2)	1-1206/1206	===============	0/0	100.00	99.83	ncbi	A7J11_00508	macrolide efflux MFS transporter Mef(En2)
BFG-315	R18_BFG-315_barcode04-Racon4M-Medaka-Circlator@contig_3_segment0	2409930	2410439	+	lnu(AN2)	1-510/513	===============	0/0	99.42	100.00	ncbi	A7J11_00974	lincosamide nucleotidyltransferase Lnu(AN2)
BFG-315	R18_BFG-315_barcode04-Racon4M-Medaka-Circlator@contig_3_segment0	3278361	3279725	-	bexB	1-1365/1365	===============	0/0	100.00	98.68	extra	AY375536.1:4599..5963	putative BexB Na+-driven multidrug efflux pump Bacteroides fragilis
BFG-315	R18_BFG-315_barcode04-Racon4M-Medaka-Circlator@contig_3_segment0	4593177	4595151	+	tetQ	1-1974/1974	========/======	1/1	100.00	99.95	card	Z21523:1-1975	TetQ is a ribosomal protection protein. Its gene is associated with a conjugative transposon and has been found in both Gram-positive and Gram-negative bacteria.
BFG-328	R18_BFG-328_barcode05-Racon4M-Medaka-Circlator@contig_3_segment0	3569631	3571556	-	tet(Q)	1-1926/1926	===============	0/0	100.00	99.84	ncbi	A7J11_01074	tetracycline resistance ribosomal protection protein Tet(Q)
BFG-330	R18_BFG-330_barcode06-Racon4M-Medaka-Pilon-Circlator@contig_1_segment0_pilon	1278713	1279576	-	aadS	1-864/864	===============	0/0	100.00	99.65	ncbi	A7J11_00761	aminoglycoside 6-adenylyltransferase AadS
BFG-330	R18_BFG-330_barcode06-Racon4M-Medaka-Pilon-Circlator@contig_1_segment0_pilon	1279752	1280918	-	tet(X)	1-1167/1167	===============	0/0	100.00	100.00	ncbi	A7J11_01043	tetracycline-inactivating monooxygenase Tet(X)
BFG-330	R18_BFG-330_barcode06-Racon4M-Medaka-Pilon-Circlator@contig_1_segment0_pilon	1283864	1284664	+	erm(F)	1-801/801	===============	0/0	100.00	99.88	ncbi	A7J11_00857	23S rRNA (adenine(2058)-N(6))-methyltransferase Erm(F)
BFG-330	R18_BFG-330_barcode06-Racon4M-Medaka-Pilon-Circlator@contig_1_segment0_pilon	1304390	1306315	-	tet(Q)	1-1926/1926	===============	0/0	100.00	99.84	ncbi	A7J11_01074	tetracycline resistance ribosomal protection protein Tet(Q)
BFG-330	R18_BFG-330_barcode06-Racon4M-Medaka-Pilon-Circlator@contig_1_segment0_pilon	1324684	1325850	+	tet(X)	1-1167/1167	===============	0/0	100.00	100.00	ncbi	A7J11_01043	tetracycline-inactivating monooxygenase Tet(X)
BFG-330	R18_BFG-330_barcode06-Racon4M-Medaka-Pilon-Circlator@contig_1_segment0_pilon	1326026	1326889	+	aadS	1-864/864	===============	0/0	100.00	99.65	ncbi	A7J11_00761	aminoglycoside 6-adenylyltransferase AadS
BFG-330	R18_BFG-330_barcode06-Racon4M-Medaka-Pilon-Circlator@contig_1_segment0_pilon	1800326	1801655	-	bexA	1-1330/1332	===============	0/0	99.85	82.63	extra	AB067769.1:3564..4895	bexA Multidrug efflux MATE transporter Bacteroides thetaiotaomicron
BFG-330	R18_BFG-330_barcode06-Racon4M-Medaka-Pilon-Circlator@contig_1_segment1_pilon	5171	7096	+	tet(Q)	1-1926/1926	===============	0/0	100.00	99.69	ncbi	A7J11_01074	tetracycline resistance ribosomal protection protein Tet(Q)
BFG-330	R18_BFG-330_barcode06-Racon4M-Medaka-Pilon-Circlator@contig_2_segment0_pilon	777969	778934	-	CfxA2	1-966/966	===============	0/0	100.00	85.71	card	AF118110.1:72-1038	cfxA2 beta-lactamase is a class A beta-lactamase found in Prevotella intermedia
BFG-330	R18_BFG-330_barcode06-Racon4M-Medaka-Pilon-Circlator@contig_2_segment0_pilon	814330	815295	+	CfxA2	1-966/966	===============	0/0	100.00	99.90	card	AF118110.1:72-1038	cfxA2 beta-lactamase is a class A beta-lactamase found in Prevotella intermedia
BFG-330	R18_BFG-330_barcode06-Racon4M-Medaka-Pilon-Circlator@contig_4_segment0_pilon	253563	255488	+	tet(Q)	1-1926/1926	===============	0/0	100.00	99.84	ncbi	A7J11_01074	tetracycline resistance ribosomal protection protein Tet(Q)
BFG-330	R18_BFG-330_barcode06-Racon4M-Medaka-Pilon-Circlator@contig_4_segment0_pilon	264120	266094	+	tetQ	1-1974/1974	========/======	1/1	100.00	97.06	card	Z21523:1-1975	TetQ is a ribosomal protection protein. Its gene is associated with a conjugative transposon and has been found in both Gram-positive and Gram-negative bacteria.
BFG-337	R18_BFG-337_barcode07-Racon4M-Medaka-Circlator@contig_2_segment0	1173007	1173972	+	CfxA3	1-966/966	===============	0/0	100.00	99.48	card	AF472622:53-1019	cfxA3 beta-lactamase is a class A beta-lactamase found in Capnocytophaga ochracea
BFG-337	R18_BFG-337_barcode07-Racon4M-Medaka-Circlator@contig_3_segment0	1789917	1790882	-	CfxA3	1-966/966	===============	0/0	100.00	99.90	card	AF472622:53-1019	cfxA3 beta-lactamase is a class A beta-lactamase found in Capnocytophaga ochracea
BFG-337	R18_BFG-337_barcode07-Racon4M-Medaka-Circlator@contig_3_segment0	2346730	2347695	+	CfxA2	1-966/966	===============	0/0	100.00	85.51	card	AF118110.1:72-1038	cfxA2 beta-lactamase is a class A beta-lactamase found in Prevotella intermedia
BFG-338	R18_BFG-338_barcode08-Racon4M-Medaka-Pilon-Circlator@contig_1_segment0_pilon	1870971	1872896	-	tet(Q)	1-1926/1926	===============	0/0	100.00	99.84	ncbi	A7J11_01074	tetracycline resistance ribosomal protection protein Tet(Q)
BFG-338	R18_BFG-338_barcode08-Racon4M-Medaka-Pilon-Circlator@contig_1_segment0_pilon	3688058	3688872	-	cepA	79-893/903	.=======/======	6/6	89.92	80.44	ncbi	A7J11_00517	CepA family class A extended-spectrum beta-lactamase
BFG-338	R18_BFG-338_barcode08-Racon4M-Medaka-Pilon-Circlator@contig_1_segment0_pilon	5537183	5539108	-	tet(Q)	1-1926/1926	===============	0/0	100.00	99.79	ncbi	A7J11_01074	tetracycline resistance ribosomal protection protein Tet(Q)
BFG-338	R18_BFG-338_barcode08-Racon4M-Medaka-Pilon-Circlator@contig_1_segment0_pilon	5557490	5558656	+	tet(X)	1-1167/1167	===============	0/0	100.00	100.00	ncbi	A7J11_01043	tetracycline-inactivating monooxygenase Tet(X)
BFG-338	R18_BFG-338_barcode08-Racon4M-Medaka-Pilon-Circlator@contig_1_segment0_pilon	5558832	5559695	+	aadS	1-864/864	===============	0/0	100.00	99.54	ncbi	A7J11_00761	aminoglycoside 6-adenylyltransferase AadS
BFG-338	R18_BFG-338_barcode08-Racon4M-Medaka-Pilon-Circlator@contig_1_segment0_pilon	5645276	5646607	+	bexA	1-1332/1332	===============	0/0	100.00	83.18	extra	AB067769.1:3564..4895	bexA Multidrug efflux MATE transporter Bacteroides thetaiotaomicron
BFG-349	R18_BFG-349_barcode10-Racon4M-Medaka-Circlator@contig_1_segment0	233018	234946	+	tet(Q)	1-1926/1926	========/======	1/3	100.00	99.48	ncbi	A7J11_00154	tetracycline resistance ribosomal protection protein Tet(Q)
BFG-349	R18_BFG-349_barcode10-Racon4M-Medaka-Circlator@contig_1_segment0	1094449	1095414	+	CfxA2	1-966/966	===============	0/0	100.00	99.79	card	AF118110.1:72-1038	cfxA2 beta-lactamase is a class A beta-lactamase found in Prevotella intermedia
BFG-349	R18_BFG-349_barcode10-Racon4M-Medaka-Circlator@contig_2_segment0	122556	123523	+	CfxA5	1-966/966	========/======	1/2	100.00	99.59	card	AY769934:28-994	cfxA5 beta-lactamase is a class A beta-lactamase found in Bacteroides distasonis
BFG-349	R18_BFG-349_barcode10-Racon4M-Medaka-Circlator@contig_2_segment0	1440671	1442631	-	tetQ	1-1961/1974	===============	0/0	99.34	98.06	card	Z21523:1-1975	TetQ is a ribosomal protection protein. Its gene is associated with a conjugative transposon and has been found in both Gram-positive and Gram-negative bacteria.
BFG-349	R18_BFG-349_barcode10-Racon4M-Medaka-Circlator@contig_2_segment0	2165726	2166691	+	CfxA5	1-966/966	===============	0/0	100.00	99.90	card	AY769934:28-994	cfxA5 beta-lactamase is a class A beta-lactamase found in Bacteroides distasonis
BFG-349	R18_BFG-349_barcode10-Racon4M-Medaka-Circlator@contig_3_segment0	837324	838655	+	bexA	1-1332/1332	===============	0/0	100.00	82.73	extra	AB067769.1:3564..4895	bexA Multidrug efflux MATE transporter Bacteroides thetaiotaomicron
BFG-349	R18_BFG-349_barcode10-Racon4M-Medaka-Circlator@contig_3_segment0	1254601	1255566	+	CfxA5	1-966/966	===============	0/0	100.00	99.79	card	AY769934:28-994	cfxA5 beta-lactamase is a class A beta-lactamase found in Bacteroides distasonis
BFG-349	R18_BFG-349_barcode10-Racon4M-Medaka-Circlator@contig_3_segment0	1413713	1414576	-	aadS	1-864/864	===============	0/0	100.00	99.54	ncbi	A7J11_00761	aminoglycoside 6-adenylyltransferase AadS
BFG-349	R18_BFG-349_barcode10-Racon4M-Medaka-Circlator@contig_3_segment0	1414752	1415918	-	tet(X)	1-1167/1167	===============	0/0	100.00	100.00	ncbi	A7J11_01043	tetracycline-inactivating monooxygenase Tet(X)
BFG-349	R18_BFG-349_barcode10-Racon4M-Medaka-Circlator@contig_3_segment0	1417534	1418334	+	erm(F)	1-801/801	===============	0/0	100.00	99.75	ncbi	A7J11_00857	23S rRNA (adenine(2058)-N(6))-methyltransferase Erm(F)
BFG-349	R18_BFG-349_barcode10-Racon4M-Medaka-Circlator@contig_3_segment0	1434796	1436702	+	tet(Q)	1-1907/1926	===============	0/0	99.01	99.53	ncbi	A7J11_00154	tetracycline resistance ribosomal protection protein Tet(Q)
BFG-349	R18_BFG-349_barcode10-Racon4M-Medaka-Circlator@contig_3_segment0	1436703	1438661	-	tetQ	1-1955/1974	========/======	2/4	99.04	97.91	card	Z21523:1-1975	TetQ is a ribosomal protection protein. Its gene is associated with a conjugative transposon and has been found in both Gram-positive and Gram-negative bacteria.
BFG-350	R18_BFG-350_barcode11-Racon4M-Medaka-Circlator@contig_1_segment0	4987262	4988593	+	bexA	1-1332/1332	===============	0/0	100.00	99.25	extra	AB067769.1:3564..4895	bexA Multidrug efflux MATE transporter Bacteroides thetaiotaomicron
BFG-350	R18_BFG-350_barcode11-Racon4M-Medaka-Circlator@contig_1_segment0	6465908	6467868	+	tetQ	1-1961/1974	===============	0/0	99.34	97.91	card	Z21523:1-1975	TetQ is a ribosomal protection protein. Its gene is associated with a conjugative transposon and has been found in both Gram-positive and Gram-negative bacteria.
BFG-350	R18_BFG-350_barcode11-Racon4M-Medaka-Circlator@contig_1_segment0	6685778	6687752	-	tetQ	1-1974/1974	========/======	1/1	100.00	99.95	card	Z21523:1-1975	TetQ is a ribosomal protection protein. Its gene is associated with a conjugative transposon and has been found in both Gram-positive and Gram-negative bacteria.
BFG-351	R18_BFG-351_barcode12-Racon4M-Medaka-Pilon-Circlator@contig_1_segment0_pilon	4691118	4692449	+	bexA	1-1332/1332	===============	0/0	100.00	84.61	extra	AB067769.1:3564..4895	bexA Multidrug efflux MATE transporter Bacteroides thetaiotaomicron
BFG-351	R18_BFG-351_barcode12-Racon4M-Medaka-Pilon-Circlator@contig_1_segment0_pilon	5269316	5271241	+	tet(Q)	1-1926/1926	===============	0/0	100.00	99.12	ncbi	A7J11_01614	tetracycline resistance ribosomal protection protein Tet(Q)
BFG-351	R18_BFG-351_barcode12-Racon4M-Medaka-Pilon-Circlator@contig_1_segment0_pilon	5297745	5298545	+	erm(F)	1-801/801	===============	0/0	100.00	99.50	ncbi	A7J11_01018	23S rRNA (adenine(2058)-N(6))-methyltransferase Erm(F)
BFG-351	R18_BFG-351_barcode12-Racon4M-Medaka-Pilon-Circlator@contig_1_segment0_pilon	5879805	5881730	-	tet(Q)	1-1926/1926	===============	0/0	100.00	100.00	ncbi	A7J11_00154	tetracycline resistance ribosomal protection protein Tet(Q)
BFG-366	R19_BFG-366_barcode06-Racon4M-Medaka-Pilon-Circlator@contig_1_segment0_pilon	3693035	3693925	+	cblA	1-891/891	===============	0/0	100.00	100.00	ncbi	A7J11_00905	CblA family class A beta-lactamase
BFG-366	R19_BFG-366_barcode06-Racon4M-Medaka-Pilon-Circlator@contig_1_segment0_pilon	4401477	4403402	-	tet(Q)	1-1926/1926	===============	0/0	100.00	99.84	ncbi	A7J11_01074	tetracycline resistance ribosomal protection protein Tet(Q)
BFG-367	R19_BFG-367_barcode07-Racon4M-Medaka-Pilon-Circlator@contig_1_segment0_pilon	286839	287351	-	lnu(AN2)	1-513/513	===============	0/0	100.00	100.00	ncbi	A7J11_00974	lincosamide nucleotidyltransferase Lnu(AN2)
BFG-367	R19_BFG-367_barcode07-Racon4M-Medaka-Pilon-Circlator@contig_1_segment0_pilon	287376	288581	-	mef(En2)	1-1206/1206	===============	0/0	100.00	99.75	ncbi	A7J11_00508	macrolide efflux MFS transporter Mef(En2)
BFG-367	R19_BFG-367_barcode07-Racon4M-Medaka-Pilon-Circlator@contig_1_segment0_pilon	2636346	2637551	+	mef(En2)	1-1206/1206	===============	0/0	100.00	99.75	ncbi	A7J11_00508	macrolide efflux MFS transporter Mef(En2)
BFG-367	R19_BFG-367_barcode07-Racon4M-Medaka-Pilon-Circlator@contig_1_segment0_pilon	2637576	2638085	+	lnu(AN2)	1-510/513	===============	0/0	99.42	100.00	ncbi	A7J11_00974	lincosamide nucleotidyltransferase Lnu(AN2)
BFG-367	R19_BFG-367_barcode07-Racon4M-Medaka-Pilon-Circlator@contig_1_segment0_pilon	2770614	2772539	+	tet(Q)	1-1926/1926	===============	0/0	100.00	99.84	ncbi	A7J11_01074	tetracycline resistance ribosomal protection protein Tet(Q)
BFG-367	R19_BFG-367_barcode07-Racon4M-Medaka-Pilon-Circlator@contig_1_segment0_pilon	3446692	3448617	+	tet(Q)	1-1926/1926	===============	0/0	100.00	100.00	ncbi	A7J11_00154	tetracycline resistance ribosomal protection protein Tet(Q)
BFG-367	R19_BFG-367_barcode07-Racon4M-Medaka-Pilon-Circlator@contig_1_segment0_pilon	4764155	4764955	+	erm(F)	1-801/801	===============	0/0	100.00	99.88	ncbi	A7J11_00857	23S rRNA (adenine(2058)-N(6))-methyltransferase Erm(F)
BFG-367	R19_BFG-367_barcode07-Racon4M-Medaka-Pilon-Circlator@contig_1_segment0_pilon	4778953	4780878	+	tet(Q)	1-1926/1926	===============	0/0	100.00	99.95	ncbi	A7J11_00154	tetracycline resistance ribosomal protection protein Tet(Q)
BFG-367	R19_BFG-367_barcode07-Racon4M-Medaka-Pilon-Circlator@contig_1_segment0_pilon	4816014	4817180	+	tet(X)	1-1167/1167	===============	0/0	100.00	100.00	ncbi	A7J11_01043	tetracycline-inactivating monooxygenase Tet(X)
BFG-367	R19_BFG-367_barcode07-Racon4M-Medaka-Pilon-Circlator@contig_1_segment0_pilon	4817356	4818219	+	aadS	1-864/864	===============	0/0	100.00	99.65	ncbi	A7J11_00761	aminoglycoside 6-adenylyltransferase AadS
BFG-368	R19_BFG-368_barcode08-Racon4M-Medaka-Circlator@contig_2_segment0	1139120	1139854	-	erm(G)	1-735/735	===============	0/0	100.00	99.86	ncbi	A7J11_01201	23S rRNA (adenine(2058)-N(6))-methyltransferase Erm(G)
BFG-368	R19_BFG-368_barcode08-Racon4M-Medaka-Circlator@contig_2_segment0	1143361	1144824	-	mel	1-1464/1464	===============	0/0	100.00	97.20	card	NC_012469.1:1800928-1802392	Mel a homolog of MsrA is an ABC transporter associated with macrolide resistance. It is expressed on the same operon as mefA and mefE both MFS-type efflux proteins that confer macrolide resistance.
BFG-368	R19_BFG-368_barcode08-Racon4M-Medaka-Circlator@contig_2_segment0	1144938	1146164	-	mef(A)	1-1227/1227	===============	0/0	100.00	96.25	ncbi	A7J11_01931	macrolide efflux MFS transporter Mef(A)
BFG-368	R19_BFG-368_barcode08-Racon4M-Medaka-Circlator@contig_2_segment0	3610938	3612143	+	mef(En2)	1-1206/1206	===============	0/0	100.00	99.75	ncbi	A7J11_00508	macrolide efflux MFS transporter Mef(En2)
BFG-368	R19_BFG-368_barcode08-Racon4M-Medaka-Circlator@contig_2_segment0	3612168	3612677	+	lnu(AN2)	1-510/513	===============	0/0	99.42	100.00	ncbi	A7J11_00974	lincosamide nucleotidyltransferase Lnu(AN2)
BFG-368	R19_BFG-368_barcode08-Racon4M-Medaka-Circlator@contig_2_segment0	3718766	3719971	+	mef(En2)	1-1206/1206	===============	0/0	100.00	99.75	ncbi	A7J11_00508	macrolide efflux MFS transporter Mef(En2)
BFG-368	R19_BFG-368_barcode08-Racon4M-Medaka-Circlator@contig_2_segment0	3719996	3720508	+	lnu(AN2)	1-513/513	===============	0/0	100.00	100.00	ncbi	A7J11_00974	lincosamide nucleotidyltransferase Lnu(AN2)
BFG-368	R19_BFG-368_barcode08-Racon4M-Medaka-Circlator@contig_2_segment0	4973297	4974502	+	mef(En2)	1-1206/1206	===============	0/0	100.00	99.75	ncbi	A7J11_00508	macrolide efflux MFS transporter Mef(En2)
BFG-368	R19_BFG-368_barcode08-Racon4M-Medaka-Circlator@contig_2_segment0	4974527	4975039	+	lnu(AN2)	1-513/513	===============	0/0	100.00	100.00	ncbi	A7J11_00974	lincosamide nucleotidyltransferase Lnu(AN2)
BFG-368	R19_BFG-368_barcode08-Racon4M-Medaka-Circlator@contig_2_segment0	5167245	5168576	+	bexA	1-1332/1332	===============	0/0	100.00	99.25	extra	AB067769.1:3564..4895	bexA Multidrug efflux MATE transporter Bacteroides thetaiotaomicron
BFG-368	R19_BFG-368_barcode08-Racon4M-Medaka-Circlator@contig_2_segment0	5845711	5847636	+	tet(Q)	1-1926/1926	===============	0/0	100.00	100.00	ncbi	A7J11_00154	tetracycline resistance ribosomal protection protein Tet(Q)
BFG-370	R19_BFG-370_barcode09-Racon4M-Medaka-Pilon-Circlator@contig_1_segment0_pilon	2523335	2525260	+	tet(Q)	1-1926/1926	===============	0/0	100.00	98.96	ncbi	A7J11_01074	tetracycline resistance ribosomal protection protein Tet(Q)
BFG-370	R19_BFG-370_barcode09-Racon4M-Medaka-Pilon-Circlator@contig_1_segment0_pilon	3615924	3617129	+	mef(En2)	1-1206/1206	===============	0/0	100.00	99.83	ncbi	A7J11_00508	macrolide efflux MFS transporter Mef(En2)
BFG-370	R19_BFG-370_barcode09-Racon4M-Medaka-Pilon-Circlator@contig_1_segment0_pilon	3617154	3617666	+	lnu(AN2)	1-513/513	===============	0/0	100.00	100.00	ncbi	A7J11_00974	lincosamide nucleotidyltransferase Lnu(AN2)
BFG-370	R19_BFG-370_barcode09-Racon4M-Medaka-Pilon-Circlator@contig_1_segment0_pilon	3722175	3723379	+	mef(En2)	1-1206/1206	========/======	1/1	99.92	99.75	ncbi	A7J11_00508	macrolide efflux MFS transporter Mef(En2)
BFG-370	R19_BFG-370_barcode09-Racon4M-Medaka-Pilon-Circlator@contig_1_segment0_pilon	3723404	3723913	+	lnu(AN2)	1-510/513	===============	0/0	99.42	100.00	ncbi	A7J11_00974	lincosamide nucleotidyltransferase Lnu(AN2)
BFG-370	R19_BFG-370_barcode09-Racon4M-Medaka-Pilon-Circlator@contig_1_segment0_pilon	4364329	4365192	-	aadS	1-864/864	===============	0/0	100.00	99.65	ncbi	A7J11_00761	aminoglycoside 6-adenylyltransferase AadS
BFG-370	R19_BFG-370_barcode09-Racon4M-Medaka-Pilon-Circlator@contig_1_segment0_pilon	4365368	4366534	-	tet(X)	1-1167/1167	===============	0/0	100.00	100.00	ncbi	A7J11_01043	tetracycline-inactivating monooxygenase Tet(X)
BFG-370	R19_BFG-370_barcode09-Racon4M-Medaka-Pilon-Circlator@contig_1_segment0_pilon	4368150	4368950	+	erm(F)	1-801/801	===============	0/0	100.00	99.88	ncbi	A7J11_00857	23S rRNA (adenine(2058)-N(6))-methyltransferase Erm(F)
BFG-370	R19_BFG-370_barcode09-Racon4M-Medaka-Pilon-Circlator@contig_1_segment0_pilon	4382948	4384873	+	tet(Q)	1-1926/1926	===============	0/0	100.00	100.00	ncbi	A7J11_00154	tetracycline resistance ribosomal protection protein Tet(Q)
BFG-370	R19_BFG-370_barcode09-Racon4M-Medaka-Pilon-Circlator@contig_1_segment0_pilon	5121847	5123178	+	bexA	1-1332/1332	===============	0/0	100.00	99.10	extra	AB067769.1:3564..4895	bexA Multidrug efflux MATE transporter Bacteroides thetaiotaomicron
BFG-371	R19_BFG-371_barcode10-Racon4M-Medaka-Circlator@contig_1_segment0	4367008	4368933	-	tet(Q)	1-1926/1926	===============	0/0	100.00	100.00	ncbi	A7J11_00154	tetracycline resistance ribosomal protection protein Tet(Q)
BFG-371	R19_BFG-371_barcode10-Racon4M-Medaka-Circlator@contig_1_segment0	4382931	4383731	-	erm(F)	1-801/801	===============	0/0	100.00	99.88	ncbi	A7J11_00857	23S rRNA (adenine(2058)-N(6))-methyltransferase Erm(F)
BFG-371	R19_BFG-371_barcode10-Racon4M-Medaka-Circlator@contig_1_segment0	4385347	4386513	+	tet(X)	1-1167/1167	===============	0/0	100.00	100.00	ncbi	A7J11_01043	tetracycline-inactivating monooxygenase Tet(X)
BFG-371	R19_BFG-371_barcode10-Racon4M-Medaka-Circlator@contig_1_segment0	4386689	4387552	+	aadS	1-864/864	===============	0/0	100.00	99.65	ncbi	A7J11_00761	aminoglycoside 6-adenylyltransferase AadS
BFG-371	R19_BFG-371_barcode10-Racon4M-Medaka-Circlator@contig_1_segment0	4449215	4450420	+	mef(En2)	1-1206/1206	===============	0/0	100.00	99.75	ncbi	A7J11_00508	macrolide efflux MFS transporter Mef(En2)
BFG-371	R19_BFG-371_barcode10-Racon4M-Medaka-Circlator@contig_1_segment0	4450445	4450954	+	lnu(AN2)	1-510/513	===============	0/0	99.42	100.00	ncbi	A7J11_00974	lincosamide nucleotidyltransferase Lnu(AN2)
BFG-371	R19_BFG-371_barcode10-Racon4M-Medaka-Circlator@contig_1_segment0	6092508	6094433	-	tet(Q)	1-1926/1926	===============	0/0	100.00	99.12	ncbi	A7J11_01614	tetracycline resistance ribosomal protection protein Tet(Q)
BFG-372	R19_BFG-372_barcode11-Racon4M-Medaka-Pilon-Circlator@contig_1_segment0_pilon	387052	388977	-	tet(Q)	1-1926/1926	===============	0/0	100.00	99.84	ncbi	A7J11_01074	tetracycline resistance ribosomal protection protein Tet(Q)
BFG-372	R19_BFG-372_barcode11-Racon4M-Medaka-Pilon-Circlator@contig_1_segment0_pilon	3802824	3803619	-	cepA	98-893/903	.=======/======	4/4	87.93	80.95	ncbi	A7J11_02542	CepA family class A extended-spectrum beta-lactamase
BFG-372	R19_BFG-372_barcode11-Racon4M-Medaka-Pilon-Circlator@contig_1_segment0_pilon	4986047	4986910	+	aadS	1-864/864	===============	0/0	100.00	99.88	ncbi	A7J11_00761	aminoglycoside 6-adenylyltransferase AadS
BFG-372	R19_BFG-372_barcode11-Racon4M-Medaka-Pilon-Circlator@contig_1_segment0_pilon	4988153	4988953	-	erm(F)	1-801/801	===============	0/0	100.00	100.00	ncbi	A7J11_01018	23S rRNA (adenine(2058)-N(6))-methyltransferase Erm(F)
BFG-372	R19_BFG-372_barcode11-Racon4M-Medaka-Pilon-Circlator@contig_1_segment0_pilon	5611741	5613666	+	tet(Q)	1-1926/1926	===============	0/0	100.00	99.84	ncbi	A7J11_01074	tetracycline resistance ribosomal protection protein Tet(Q)
BFG-372	R19_BFG-372_barcode11-Racon4M-Medaka-Pilon-Circlator@contig_1_segment0_pilon	5703120	5704451	+	bexA	1-1332/1332	===============	0/0	100.00	82.81	extra	AB067769.1:3564..4895	bexA Multidrug efflux MATE transporter Bacteroides thetaiotaomicron
BFG-45	R19_BFG-45_barcode01-Racon4M-Medaka-Pilon-Circlator@contig_1_segment0_pilon	2686187	2687089	-	cepA-44	1-903/903	===============	0/0	100.00	99.56	ncbi	A7J11_00855	class A extended-spectrum beta-lactamase CepA-44
BFG-45	R19_BFG-45_barcode01-Racon4M-Medaka-Pilon-Circlator@contig_1_segment0_pilon	3839845	3841209	-	bexB	1-1365/1365	===============	0/0	100.00	99.85	extra	AY375536.1:4599..5963	putative BexB Na+-driven multidrug efflux pump Bacteroides fragilis
BFG-45	R19_BFG-45_barcode01-Racon4M-Medaka-Pilon-Circlator@contig_1_segment0_pilon	5508539	5510464	-	tet(Q)	1-1926/1926	===============	0/0	100.00	99.84	ncbi	A7J11_01074	tetracycline resistance ribosomal protection protein Tet(Q)
BFG-75	R19_BFG-75_barcode02-Racon4M-Medaka-Pilon-Circlator@contig_3_segment0_pilon	1612289	1614214	-	tet(Q)	1-1926/1926	===============	0/0	100.00	100.00	ncbi	A7J11_00154	tetracycline resistance ribosomal protection protein Tet(Q)
BFG-75	R19_BFG-75_barcode02-Racon4M-Medaka-Pilon-Circlator@contig_3_segment0_pilon	2265814	2266716	-	cepA	1-903/903	===============	0/0	100.00	99.78	ncbi	A7J11_02542	CepA family class A extended-spectrum beta-lactamase
BFG-75	R19_BFG-75_barcode02-Racon4M-Medaka-Pilon-Circlator@contig_3_segment0_pilon	2287678	2288643	+	CfxA3	1-966/966	===============	0/0	100.00	85.71	card	AF472622:53-1019	cfxA3 beta-lactamase is a class A beta-lactamase found in Capnocytophaga ochracea
BFG-75	R19_BFG-75_barcode02-Racon4M-Medaka-Pilon-Circlator@contig_3_segment0_pilon	2359606	2360572	+	CfxA3	1-966/966	========/======	1/1	100.00	85.63	card	AF472622:53-1019	cfxA3 beta-lactamase is a class A beta-lactamase found in Capnocytophaga ochracea
BFG-75	R19_BFG-75_barcode02-Racon4M-Medaka-Pilon-Circlator@contig_3_segment0_pilon	3286889	3288253	-	bexB	1-1365/1365	===============	0/0	100.00	98.68	extra	AY375536.1:4599..5963	putative BexB Na+-driven multidrug efflux pump Bacteroides fragilis
BFG-75	R19_BFG-75_barcode02-Racon4M-Medaka-Pilon-Circlator@contig_3_segment0_pilon	5049780	5050643	-	aadS	1-864/864	===============	0/0	100.00	99.65	ncbi	A7J11_00761	aminoglycoside 6-adenylyltransferase AadS
BFG-75	R19_BFG-75_barcode02-Racon4M-Medaka-Pilon-Circlator@contig_3_segment0_pilon	5050819	5051985	-	tet(X)	1-1167/1167	===============	0/0	100.00	99.91	ncbi	A7J11_01043	tetracycline-inactivating monooxygenase Tet(X)
BFG-75	R19_BFG-75_barcode02-Racon4M-Medaka-Pilon-Circlator@contig_3_segment0_pilon	5053601	5054401	+	erm(F)	1-801/801	===============	0/0	100.00	99.88	ncbi	A7J11_00857	23S rRNA (adenine(2058)-N(6))-methyltransferase Erm(F)
BFG-75	R19_BFG-75_barcode02-Racon4M-Medaka-Pilon-Circlator@contig_3_segment0_pilon	5068432	5070406	+	tetQ	1-1974/1974	========/======	1/1	100.00	97.11	card	Z21523:1-1975	TetQ is a ribosomal protection protein. Its gene is associated with a conjugative transposon and has been found in both Gram-positive and Gram-negative bacteria.
BFG-390	R20_BFG-390_barcode01-Racon4M-Medaka-Pilon-Circlator@contig_1_segment0_pilon	519813	520778	-	CfxA2	1-966/966	===============	0/0	100.00	100.00	card	AF118110.1:72-1038	cfxA2 beta-lactamase is a class A beta-lactamase found in Prevotella intermedia
BFG-390	R20_BFG-390_barcode01-Racon4M-Medaka-Pilon-Circlator@contig_1_segment0_pilon	1061337	1062302	-	CfxA2	1-966/966	===============	0/0	100.00	100.00	card	AF118110.1:72-1038	cfxA2 beta-lactamase is a class A beta-lactamase found in Prevotella intermedia
BFG-390	R20_BFG-390_barcode01-Racon4M-Medaka-Pilon-Circlator@contig_1_segment0_pilon	4100350	4101681	-	bexA	1-1332/1332	===============	0/0	100.00	99.40	extra	AB067769.1:3564..4895	bexA Multidrug efflux MATE transporter Bacteroides thetaiotaomicron
BFG-390	R20_BFG-390_barcode01-Racon4M-Medaka-Pilon-Circlator@contig_1_segment0_pilon	4582265	4583230	+	CfxA2	1-966/966	===============	0/0	100.00	100.00	card	AF118110.1:72-1038	cfxA2 beta-lactamase is a class A beta-lactamase found in Prevotella intermedia
BFG-390	R20_BFG-390_barcode01-Racon4M-Medaka-Pilon-Circlator@contig_1_segment0_pilon	5433862	5434827	-	CfxA4	1-966/966	===============	0/0	100.00	85.71	card	AY769933:1-967	cfxA4 beta-lactamase is a class A beta-lactamase found in Bacteroides fragilis
BFG-390	R20_BFG-390_barcode01-Racon4M-Medaka-Pilon-Circlator@contig_1_segment0_pilon	5598742	5599566	+	OXA-347	1-825/825	===============	0/0	100.00	100.00	card	JN086160:1583-2408	OXA-347 is a beta-lactamase found in Enterobacteriaceae
BFG-390	R20_BFG-390_barcode01-Racon4M-Medaka-Pilon-Circlator@contig_1_segment0_pilon	5599769	5600569	-	erm(F)	1-801/801	===============	0/0	100.00	99.50	ncbi	A7J11_01018	23S rRNA (adenine(2058)-N(6))-methyltransferase Erm(F)
BFG-390	R20_BFG-390_barcode01-Racon4M-Medaka-Pilon-Circlator@contig_1_segment0_pilon	5606485	5607348	+	aadS	1-864/864	===============	0/0	100.00	99.88	ncbi	A7J11_00761	aminoglycoside 6-adenylyltransferase AadS
BFG-390	R20_BFG-390_barcode01-Racon4M-Medaka-Pilon-Circlator@contig_1_segment0_pilon	5607549	5608775	-	ere(D)	1-1227/1227	===============	0/0	100.00	96.66	ncbi	A7J11_02948	EreD family erythromycin esterase
BFG-390	R20_BFG-390_barcode01-Racon4M-Medaka-Pilon-Circlator@contig_1_segment0_pilon	5957973	5958938	-	CfxA2	1-966/966	===============	0/0	100.00	100.00	card	AF118110.1:72-1038	cfxA2 beta-lactamase is a class A beta-lactamase found in Prevotella intermedia
BFG-395	R20_BFG-395_barcode02-Racon4M-Medaka-Circlator@contig_1_segment0	519835	520799	-	CfxA2	1-966/966	========/======	1/1	99.90	99.90	card	AF118110.1:72-1038	cfxA2 beta-lactamase is a class A beta-lactamase found in Prevotella intermedia
BFG-395	R20_BFG-395_barcode02-Racon4M-Medaka-Circlator@contig_1_segment0	1061337	1062302	-	CfxA2	1-966/966	===============	0/0	100.00	100.00	card	AF118110.1:72-1038	cfxA2 beta-lactamase is a class A beta-lactamase found in Prevotella intermedia
BFG-395	R20_BFG-395_barcode02-Racon4M-Medaka-Circlator@contig_1_segment0	4098627	4099958	-	bexA	1-1332/1332	===============	0/0	100.00	99.25	extra	AB067769.1:3564..4895	bexA Multidrug efflux MATE transporter Bacteroides thetaiotaomicron
BFG-395	R20_BFG-395_barcode02-Racon4M-Medaka-Circlator@contig_1_segment0	4580513	4581478	+	CfxA2	1-966/966	===============	0/0	100.00	100.00	card	AF118110.1:72-1038	cfxA2 beta-lactamase is a class A beta-lactamase found in Prevotella intermedia
BFG-395	R20_BFG-395_barcode02-Racon4M-Medaka-Circlator@contig_1_segment0	5432085	5433050	-	CfxA4	1-966/966	===============	0/0	100.00	85.71	card	AY769933:1-967	cfxA4 beta-lactamase is a class A beta-lactamase found in Bacteroides fragilis
BFG-395	R20_BFG-395_barcode02-Racon4M-Medaka-Circlator@contig_1_segment0	5596960	5597784	+	OXA-347	1-825/825	===============	0/0	100.00	99.88	card	JN086160:1583-2408	OXA-347 is a beta-lactamase found in Enterobacteriaceae
BFG-395	R20_BFG-395_barcode02-Racon4M-Medaka-Circlator@contig_1_segment0	5597987	5598787	-	erm(F)	1-801/801	===============	0/0	100.00	99.50	ncbi	A7J11_01018	23S rRNA (adenine(2058)-N(6))-methyltransferase Erm(F)
BFG-395	R20_BFG-395_barcode02-Racon4M-Medaka-Circlator@contig_1_segment0	5604701	5605564	+	aadS	1-864/864	===============	0/0	100.00	99.88	ncbi	A7J11_00761	aminoglycoside 6-adenylyltransferase AadS
BFG-395	R20_BFG-395_barcode02-Racon4M-Medaka-Circlator@contig_1_segment0	5605765	5606991	-	ere(D)	1-1227/1227	===============	0/0	100.00	96.66	ncbi	A7J11_02948	EreD family erythromycin esterase
BFG-395	R20_BFG-395_barcode02-Racon4M-Medaka-Circlator@contig_1_segment0	5956147	5957113	-	CfxA2	1-966/966	========/======	1/1	100.00	99.90	card	AF118110.1:72-1038	cfxA2 beta-lactamase is a class A beta-lactamase found in Prevotella intermedia
BFG-399	R20_BFG-399_barcode03-Racon4M-Medaka-Circlator@contig_3_segment0	1156126	1158051	+	tet(Q)	1-1926/1926	===============	0/0	100.00	99.84	ncbi	A7J11_01074	tetracycline resistance ribosomal protection protein Tet(Q)
BFG-399	R20_BFG-399_barcode03-Racon4M-Medaka-Circlator@contig_3_segment0	1370198	1371163	+	CfxA2	1-966/966	===============	0/0	100.00	100.00	card	AF118110.1:72-1038	cfxA2 beta-lactamase is a class A beta-lactamase found in Prevotella intermedia
BFG-403	R20_BFG-403_barcode04-Racon4M-Medaka-Circlator@contig_3_segment0	3997	4962	-	CfxA2	1-966/966	===============	0/0	100.00	100.00	card	AF118110.1:72-1038	cfxA2 beta-lactamase is a class A beta-lactamase found in Prevotella intermedia
BFG-403	R20_BFG-403_barcode04-Racon4M-Medaka-Circlator@contig_4_segment0	2542348	2543250	-	cepA-29	1-903/903	===============	0/0	100.00	99.78	ncbi	A7J11_00621	class A extended-spectrum beta-lactamase CepA-29
BFG-403	R20_BFG-403_barcode04-Racon4M-Medaka-Circlator@contig_4_segment0	3657393	3658757	-	bexB	1-1365/1365	===============	0/0	100.00	99.63	extra	AY375536.1:4599..5963	putative BexB Na+-driven multidrug efflux pump Bacteroides fragilis
BFG-403	R20_BFG-403_barcode04-Racon4M-Medaka-Circlator@contig_4_segment0	4906370	4908295	+	tet(Q)	1-1926/1926	===============	0/0	100.00	99.84	ncbi	A7J11_01074	tetracycline resistance ribosomal protection protein Tet(Q)
BFG-403	R20_BFG-403_barcode04-Racon4M-Medaka-Circlator@contig_4_segment0	5347535	5349460	-	tet(Q)	1-1926/1926	===============	0/0	100.00	99.84	ncbi	A7J11_01074	tetracycline resistance ribosomal protection protein Tet(Q)
BFG-403	R20_BFG-403_barcode04-Racon4M-Medaka-Circlator@contig_4_segment0	5363462	5364262	-	erm(F)	1-801/801	===============	0/0	100.00	99.88	ncbi	A7J11_00857	23S rRNA (adenine(2058)-N(6))-methyltransferase Erm(F)
BFG-403	R20_BFG-403_barcode04-Racon4M-Medaka-Circlator@contig_4_segment0	5365878	5367044	+	tet(X)	1-1167/1167	===============	0/0	100.00	100.00	ncbi	A7J11_01043	tetracycline-inactivating monooxygenase Tet(X)
BFG-403	R20_BFG-403_barcode04-Racon4M-Medaka-Circlator@contig_4_segment0	5367220	5368083	+	aadS	1-864/864	===============	0/0	100.00	99.65	ncbi	A7J11_00761	aminoglycoside 6-adenylyltransferase AadS
BFG-404	R20_BFG-404_barcode05-Racon4M-Medaka-Pilon-Circlator@contig_1_segment0_pilon	184957	186930	-	tetQ	1-1974/1974	===============	0/0	100.00	97.47	card	Z21523:1-1975	TetQ is a ribosomal protection protein. Its gene is associated with a conjugative transposon and has been found in both Gram-positive and Gram-negative bacteria.
BFG-404	R20_BFG-404_barcode05-Racon4M-Medaka-Pilon-Circlator@contig_1_segment0_pilon	1066704	1067503	-	erm(F)	1-800/801	===============	0/0	99.88	83.38	ncbi	A7J11_00857	23S rRNA (adenine(2058)-N(6))-methyltransferase Erm(F)
BFG-404	R20_BFG-404_barcode05-Racon4M-Medaka-Pilon-Circlator@contig_1_segment0_pilon	1208423	1209325	-	cepA-49	1-903/903	===============	0/0	100.00	99.89	ncbi	A7J11_00548	class A extended-spectrum beta-lactamase CepA-49
BFG-404	R20_BFG-404_barcode05-Racon4M-Medaka-Pilon-Circlator@contig_1_segment0_pilon	2259057	2260421	-	bexB	1-1365/1365	===============	0/0	100.00	99.78	extra	AY375536.1:4599..5963	putative BexB Na+-driven multidrug efflux pump Bacteroides fragilis
BFG-404	R20_BFG-404_barcode05-Racon4M-Medaka-Pilon-Circlator@contig_1_segment1_pilon	781933	782898	+	CfxA3	1-966/966	===============	0/0	100.00	100.00	card	AF472622:53-1019	cfxA3 beta-lactamase is a class A beta-lactamase found in Capnocytophaga ochracea
BFG-405	R20_BFG-405_barcode06-Racon4M-Medaka-Circlator@contig_2_segment0	4622338	4623669	+	bexA	1-1332/1332	===============	0/0	100.00	84.53	extra	AB067769.1:3564..4895	bexA Multidrug efflux MATE transporter Bacteroides thetaiotaomicron
BFG-406	R20_BFG-406_barcode07-Racon4M-Medaka-Pilon-Circlator@contig_3_segment0_pilon	2283444	2284346	-	cepA	1-903/903	===============	0/0	100.00	99.89	ncbi	A7J11_00517	CepA family class A extended-spectrum beta-lactamase
BFG-406	R20_BFG-406_barcode07-Racon4M-Medaka-Pilon-Circlator@contig_3_segment0_pilon	3287224	3288588	-	bexB	1-1365/1365	===============	0/0	100.00	99.34	extra	AY375536.1:4599..5963	putative BexB Na+-driven multidrug efflux pump Bacteroides fragilis
BFG-406	R20_BFG-406_barcode07-Racon4M-Medaka-Pilon-Circlator@contig_3_segment0_pilon	4878802	4879665	-	aadS	1-864/864	===============	0/0	100.00	99.65	ncbi	A7J11_00761	aminoglycoside 6-adenylyltransferase AadS
BFG-406	R20_BFG-406_barcode07-Racon4M-Medaka-Pilon-Circlator@contig_3_segment0_pilon	4879841	4881007	-	tet(X)	1-1167/1167	===============	0/0	100.00	99.91	ncbi	A7J11_01043	tetracycline-inactivating monooxygenase Tet(X)
BFG-406	R20_BFG-406_barcode07-Racon4M-Medaka-Pilon-Circlator@contig_3_segment0_pilon	4882623	4883423	+	erm(F)	1-801/801	===============	0/0	100.00	99.88	ncbi	A7J11_00857	23S rRNA (adenine(2058)-N(6))-methyltransferase Erm(F)
BFG-406	R20_BFG-406_barcode07-Racon4M-Medaka-Pilon-Circlator@contig_3_segment0_pilon	4897426	4899351	+	tet(Q)	1-1926/1926	===============	0/0	100.00	99.84	ncbi	A7J11_01074	tetracycline resistance ribosomal protection protein Tet(Q)
BFG-406	R20_BFG-406_barcode07-Racon4M-Medaka-Pilon-Circlator@contig_3_segment0_pilon	4907327	4908121	+	aph(3')-IIIa	1-795/795	===============	0/0	100.00	99.87	ncbi	A7J11_01402	aminoglycoside O-phosphotransferase APH(3')-IIIa
BFG-410	R20_BFG-410_barcode09-Racon4M-Medaka-Circlator@contig_2_segment0	153689	154654	+	CfxA2	1-966/966	===============	0/0	100.00	100.00	card	AF118110.1:72-1038	cfxA2 beta-lactamase is a class A beta-lactamase found in Prevotella intermedia
BFG-410	R20_BFG-410_barcode09-Racon4M-Medaka-Circlator@contig_2_segment0	897712	899043	+	bexA	1-1332/1332	===============	0/0	100.00	98.87	extra	AB067769.1:3564..4895	bexA Multidrug efflux MATE transporter Bacteroides thetaiotaomicron
BFG-410	R20_BFG-410_barcode09-Racon4M-Medaka-Circlator@contig_3_segment0	154198	155410	+	mef(A)	1-1219/1227	========/======	1/6	98.86	96.80	ncbi	A7J11_01931	macrolide efflux MFS transporter Mef(A)
BFG-410	R20_BFG-410_barcode09-Racon4M-Medaka-Circlator@contig_3_segment0	1559179	1560144	+	CfxA5	1-966/966	===============	0/0	100.00	100.00	card	AY769934:28-994	cfxA5 beta-lactamase is a class A beta-lactamase found in Bacteroides distasonis
BFG-410	R20_BFG-410_barcode09-Racon4M-Medaka-Circlator@contig_3_segment0	1954162	1956087	-	tet(Q)	1-1926/1926	===============	0/0	100.00	100.00	ncbi	A7J11_00154	tetracycline resistance ribosomal protection protein Tet(Q)
BFG-410	R20_BFG-410_barcode09-Racon4M-Medaka-Circlator@contig_3_segment0	2976192	2976992	+	erm(F)	1-801/801	===============	0/0	100.00	99.38	ncbi	A7J11_01018	23S rRNA (adenine(2058)-N(6))-methyltransferase Erm(F)
BFG-410	R20_BFG-410_barcode09-Racon4M-Medaka-Circlator@contig_3_segment0	2977231	2979203	+	tetQ	1-1974/1974	========/======	1/1	99.95	89.97	card	Z21523:1-1975	TetQ is a ribosomal protection protein. Its gene is associated with a conjugative transposon and has been found in both Gram-positive and Gram-negative bacteria.
BFG-410	R20_BFG-410_barcode09-Racon4M-Medaka-Circlator@contig_3_segment0	3158961	3159926	+	CfxA2	1-966/966	===============	0/0	100.00	100.00	card	AF118110.1:72-1038	cfxA2 beta-lactamase is a class A beta-lactamase found in Prevotella intermedia
BFG-420	R20_BFG-420_barcode10-Racon4M-Medaka-Circlator@contig_1_segment0	90991	91956	-	CfxA2	1-966/966	===============	0/0	100.00	100.00	card	AF118110.1:72-1038	cfxA2 beta-lactamase is a class A beta-lactamase found in Prevotella intermedia
BFG-420	R20_BFG-420_barcode10-Racon4M-Medaka-Circlator@contig_1_segment0	530934	531899	-	CfxA2	1-966/966	===============	0/0	100.00	100.00	card	AF118110.1:72-1038	cfxA2 beta-lactamase is a class A beta-lactamase found in Prevotella intermedia
BFG-420	R20_BFG-420_barcode10-Racon4M-Medaka-Circlator@contig_1_segment0	556162	557127	+	CfxA2	1-966/966	===============	0/0	100.00	100.00	card	AF118110.1:72-1038	cfxA2 beta-lactamase is a class A beta-lactamase found in Prevotella intermedia
BFG-420	R20_BFG-420_barcode10-Racon4M-Medaka-Circlator@contig_1_segment0	611828	612793	+	CfxA2	1-966/966	===============	0/0	100.00	100.00	card	AF118110.1:72-1038	cfxA2 beta-lactamase is a class A beta-lactamase found in Prevotella intermedia
BFG-420	R20_BFG-420_barcode10-Racon4M-Medaka-Circlator@contig_1_segment0	1066798	1067763	-	CfxA2	1-966/966	===============	0/0	100.00	100.00	card	AF118110.1:72-1038	cfxA2 beta-lactamase is a class A beta-lactamase found in Prevotella intermedia
BFG-420	R20_BFG-420_barcode10-Racon4M-Medaka-Circlator@contig_1_segment0	1522842	1523807	+	CfxA2	1-966/966	===============	0/0	100.00	100.00	card	AF118110.1:72-1038	cfxA2 beta-lactamase is a class A beta-lactamase found in Prevotella intermedia
BFG-420	R20_BFG-420_barcode10-Racon4M-Medaka-Circlator@contig_1_segment0	2454280	2455182	-	cepA_beta-lactamase	1-903/903	===============	0/0	100.00	100.00	card	U05883:556-1459	A beta-lactamase found in Bacteroides fragilis producing either low or high levels of the endogenous cephalosporinase activity
BFG-420	R20_BFG-420_barcode10-Racon4M-Medaka-Circlator@contig_1_segment0	2606721	2607467	-	erm(B)_18	13-759/762	===============	0/0	98.03	99.33	resfinder	X66468	erm(B)_18
BFG-420	R20_BFG-420_barcode10-Racon4M-Medaka-Circlator@contig_1_segment0	2760118	2761083	+	CfxA2	1-966/966	===============	0/0	100.00	100.00	card	AF118110.1:72-1038	cfxA2 beta-lactamase is a class A beta-lactamase found in Prevotella intermedia
BFG-420	R20_BFG-420_barcode10-Racon4M-Medaka-Circlator@contig_1_segment0	3090123	3092048	-	tet(Q)	1-1926/1926	===============	0/0	100.00	99.84	ncbi	A7J11_01074	tetracycline resistance ribosomal protection protein Tet(Q)
BFG-420	R20_BFG-420_barcode10-Racon4M-Medaka-Circlator@contig_1_segment0	3343841	3345765	-	tet(Q)	1-1926/1926	========/======	1/1	99.95	99.95	ncbi	A7J11_00154	tetracycline resistance ribosomal protection protein Tet(Q)
BFG-420	R20_BFG-420_barcode10-Racon4M-Medaka-Circlator@contig_1_segment0	3359761	3360557	-	erm(F)	1-801/801	========/======	9/10	99.13	98.51	ncbi	A7J11_00857	23S rRNA (adenine(2058)-N(6))-methyltransferase Erm(F)
BFG-420	R20_BFG-420_barcode10-Racon4M-Medaka-Circlator@contig_1_segment0	3390611	3392536	-	tet(Q)	1-1926/1926	===============	0/0	100.00	100.00	ncbi	A7J11_00154	tetracycline resistance ribosomal protection protein Tet(Q)
BFG-420	R20_BFG-420_barcode10-Racon4M-Medaka-Circlator@contig_1_segment0	3406532	3407326	-	erm(F)	7-801/801	========/======	2/2	99.13	99.62	ncbi	A7J11_00857	23S rRNA (adenine(2058)-N(6))-methyltransferase Erm(F)
BFG-420	R20_BFG-420_barcode10-Racon4M-Medaka-Circlator@contig_1_segment0	3408948	3410114	+	tet(X)	1-1167/1167	===============	0/0	100.00	100.00	ncbi	A7J11_01043	tetracycline-inactivating monooxygenase Tet(X)
BFG-420	R20_BFG-420_barcode10-Racon4M-Medaka-Circlator@contig_1_segment0	3410290	3411153	+	aadS	1-864/864	===============	0/0	100.00	99.65	ncbi	A7J11_00761	aminoglycoside 6-adenylyltransferase AadS
BFG-420	R20_BFG-420_barcode10-Racon4M-Medaka-Circlator@contig_1_segment0	3643686	3644651	+	CfxA2	1-966/966	===============	0/0	100.00	100.00	card	AF118110.1:72-1038	cfxA2 beta-lactamase is a class A beta-lactamase found in Prevotella intermedia
BFG-420	R20_BFG-420_barcode10-Racon4M-Medaka-Circlator@contig_1_segment0	3757739	3759103	-	bexB	1-1365/1365	===============	0/0	100.00	99.27	extra	AY375536.1:4599..5963	putative BexB Na+-driven multidrug efflux pump Bacteroides fragilis
BFG-420	R20_BFG-420_barcode10-Racon4M-Medaka-Circlator@contig_1_segment0	4023904	4024870	+	CfxA2	1-966/966	========/======	1/1	100.00	99.90	card	AF118110.1:72-1038	cfxA2 beta-lactamase is a class A beta-lactamase found in Prevotella intermedia
BFG-420	R20_BFG-420_barcode10-Racon4M-Medaka-Circlator@contig_1_segment0	5130246	5131211	-	CfxA2	1-966/966	===============	0/0	100.00	100.00	card	AF118110.1:72-1038	cfxA2 beta-lactamase is a class A beta-lactamase found in Prevotella intermedia
BFG-420	R20_BFG-420_barcode10-Racon4M-Medaka-Circlator@contig_3_segment0	2896	3861	-	CfxA2	1-966/966	===============	0/0	100.00	100.00	card	AF118110.1:72-1038	cfxA2 beta-lactamase is a class A beta-lactamase found in Prevotella intermedia
BFG-426	R20_BFG-426_barcode11-Racon4M-Medaka-Circlator@contig_1_segment0	1650841	1652766	-	tet(Q)	1-1926/1926	===============	0/0	100.00	100.00	ncbi	A7J11_00154	tetracycline resistance ribosomal protection protein Tet(Q)
BFG-426	R20_BFG-426_barcode11-Racon4M-Medaka-Circlator@contig_1_segment0	4151286	4152251	-	CfxA4	1-966/966	========/======	2/2	99.90	99.59	card	AY769933:1-967	cfxA4 beta-lactamase is a class A beta-lactamase found in Bacteroides fragilis
BFG-432	R20_BFG-432_barcode12-Racon4M-Medaka-Circlator@contig_2_segment0	153687	154652	+	CfxA2	1-966/966	===============	0/0	100.00	100.00	card	AF118110.1:72-1038	cfxA2 beta-lactamase is a class A beta-lactamase found in Prevotella intermedia
BFG-432	R20_BFG-432_barcode12-Racon4M-Medaka-Circlator@contig_3_segment0	2543861	2545786	+	tet(Q)	1-1926/1926	===============	0/0	100.00	99.84	ncbi	A7J11_01074	tetracycline resistance ribosomal protection protein Tet(Q)
BFG-434	R21_BFG-434_barcode01-Racon4M-Medaka-Pilon-Circlator@contig_1_segment0_pilon	2295244	2296146	-	cepA	1-903/903	===============	0/0	100.00	100.00	ncbi	A7J11_02542	CepA family class A extended-spectrum beta-lactamase
BFG-434	R21_BFG-434_barcode01-Racon4M-Medaka-Pilon-Circlator@contig_1_segment0_pilon	2317198	2318403	+	mef(En2)	1-1206/1206	===============	0/0	100.00	99.83	ncbi	A7J11_00508	macrolide efflux MFS transporter Mef(En2)
BFG-434	R21_BFG-434_barcode01-Racon4M-Medaka-Pilon-Circlator@contig_1_segment0_pilon	2318428	2318940	+	lnu(AN2)	1-513/513	===============	0/0	100.00	100.00	ncbi	A7J11_00974	lincosamide nucleotidyltransferase Lnu(AN2)
BFG-434	R21_BFG-434_barcode01-Racon4M-Medaka-Pilon-Circlator@contig_1_segment0_pilon	2390906	2392111	+	mef(En2)	1-1206/1206	===============	0/0	100.00	99.83	ncbi	A7J11_00508	macrolide efflux MFS transporter Mef(En2)
BFG-434	R21_BFG-434_barcode01-Racon4M-Medaka-Pilon-Circlator@contig_1_segment0_pilon	2392136	2392645	+	lnu(AN2)	1-510/513	===============	0/0	99.42	100.00	ncbi	A7J11_00974	lincosamide nucleotidyltransferase Lnu(AN2)
BFG-434	R21_BFG-434_barcode01-Racon4M-Medaka-Pilon-Circlator@contig_1_segment0_pilon	3468973	3470337	-	bexB	1-1365/1365	===============	0/0	100.00	98.90	extra	AY375536.1:4599..5963	putative BexB Na+-driven multidrug efflux pump Bacteroides fragilis
BFG-434	R21_BFG-434_barcode01-Racon4M-Medaka-Pilon-Circlator@contig_1_segment0_pilon	4037435	4039360	+	tet(Q)	1-1926/1926	===============	0/0	100.00	99.84	ncbi	A7J11_01074	tetracycline resistance ribosomal protection protein Tet(Q)
BFG-434	R21_BFG-434_barcode01-Racon4M-Medaka-Pilon-Circlator@contig_1_segment0_pilon	4408895	4410820	+	tet(Q)	1-1926/1926	===============	0/0	100.00	100.00	ncbi	A7J11_00154	tetracycline resistance ribosomal protection protein Tet(Q)
BFG-435	R21_BFG-435_barcode02-Racon4M-Medaka-Circlator@contig_1_segment0	1285718	1287643	-	tet(Q)	1-1926/1926	===============	0/0	100.00	99.84	ncbi	A7J11_01074	tetracycline resistance ribosomal protection protein Tet(Q)
BFG-435	R21_BFG-435_barcode02-Racon4M-Medaka-Circlator@contig_1_segment0	1833201	1834166	-	CfxA2	1-966/966	===============	0/0	100.00	99.90	card	AF118110.1:72-1038	cfxA2 beta-lactamase is a class A beta-lactamase found in Prevotella intermedia
BFG-435	R21_BFG-435_barcode02-Racon4M-Medaka-Circlator@contig_1_segment0	2210326	2211291	-	CfxA2	1-966/966	===============	0/0	100.00	99.90	card	AF118110.1:72-1038	cfxA2 beta-lactamase is a class A beta-lactamase found in Prevotella intermedia
BFG-435	R21_BFG-435_barcode02-Racon4M-Medaka-Circlator@contig_1_segment0	2396315	2397217	-	cepA	1-903/903	===============	0/0	100.00	99.56	ncbi	A7J11_02542	CepA family class A extended-spectrum beta-lactamase
BFG-435	R21_BFG-435_barcode02-Racon4M-Medaka-Circlator@contig_1_segment0	3458485	3459849	-	bexB	1-1365/1365	===============	0/0	100.00	99.78	extra	AY375536.1:4599..5963	putative BexB Na+-driven multidrug efflux pump Bacteroides fragilis
BFG-436	R21_BFG-436_barcode03-Racon4M-Medaka-Circlator@contig_4_segment0	1818867	1820792	-	tet(Q)	1-1926/1926	===============	0/0	100.00	99.74	ncbi	A7J11_00154	tetracycline resistance ribosomal protection protein Tet(Q)
BFG-436	R21_BFG-436_barcode03-Racon4M-Medaka-Circlator@contig_4_segment0	4046368	4048341	-	tetQ	1-1974/1974	===============	0/0	100.00	97.06	card	Z21523:1-1975	TetQ is a ribosomal protection protein. Its gene is associated with a conjugative transposon and has been found in both Gram-positive and Gram-negative bacteria.
BFG-436	R21_BFG-436_barcode03-Racon4M-Medaka-Circlator@contig_4_segment0	4062372	4063166	-	erm(F)	7-801/801	===============	0/0	99.25	99.87	ncbi	A7J11_00857	23S rRNA (adenine(2058)-N(6))-methyltransferase Erm(F)
BFG-436	R21_BFG-436_barcode03-Racon4M-Medaka-Circlator@contig_4_segment0	4064788	4065954	+	tet(X)	1-1167/1167	===============	0/0	100.00	99.74	ncbi	A7J11_01043	tetracycline-inactivating monooxygenase Tet(X)
BFG-436	R21_BFG-436_barcode03-Racon4M-Medaka-Circlator@contig_4_segment0	4066132	4066995	+	aadS	1-864/864	===============	0/0	100.00	99.65	ncbi	A7J11_00761	aminoglycoside 6-adenylyltransferase AadS
BFG-438	R21_BFG-438_barcode04-Racon4M-Medaka-Circlator@contig_1_segment0	902670	904595	+	tet(Q)	1-1926/1926	===============	0/0	100.00	100.00	ncbi	A7J11_00154	tetracycline resistance ribosomal protection protein Tet(Q)
BFG-438	R21_BFG-438_barcode04-Racon4M-Medaka-Circlator@contig_1_segment0	2520404	2521267	-	aadS	1-864/864	===============	0/0	100.00	99.65	ncbi	A7J11_00761	aminoglycoside 6-adenylyltransferase AadS
BFG-438	R21_BFG-438_barcode04-Racon4M-Medaka-Circlator@contig_1_segment0	2521443	2522609	-	tet(X)	1-1167/1167	===============	0/0	100.00	100.00	ncbi	A7J11_01043	tetracycline-inactivating monooxygenase Tet(X)
BFG-438	R21_BFG-438_barcode04-Racon4M-Medaka-Circlator@contig_1_segment0	4174849	4176180	-	bexA	1-1332/1332	===============	0/0	100.00	99.17	extra	AB067769.1:3564..4895	bexA Multidrug efflux MATE transporter Bacteroides thetaiotaomicron
BFG-439	R21_BFG-439_barcode05-Racon4M-Medaka-Pilon-Circlator@contig_1_segment0_pilon	730470	731435	+	CfxA2	1-966/966	===============	0/0	100.00	100.00	card	AF118110.1:72-1038	cfxA2 beta-lactamase is a class A beta-lactamase found in Prevotella intermedia
BFG-439	R21_BFG-439_barcode05-Racon4M-Medaka-Pilon-Circlator@contig_1_segment0_pilon	2453168	2454394	+	mef(A)	1-1227/1227	===============	0/0	100.00	96.25	ncbi	A7J11_01931	macrolide efflux MFS transporter Mef(A)
BFG-439	R21_BFG-439_barcode05-Racon4M-Medaka-Pilon-Circlator@contig_1_segment0_pilon	2454508	2455971	+	mel	1-1464/1464	===============	0/0	100.00	97.54	card	NC_012469.1:1800928-1802392	Mel a homolog of MsrA is an ABC transporter associated with macrolide resistance. It is expressed on the same operon as mefA and mefE both MFS-type efflux proteins that confer macrolide resistance.
BFG-439	R21_BFG-439_barcode05-Racon4M-Medaka-Pilon-Circlator@contig_1_segment0_pilon	2456743	2457477	+	erm(G)	1-735/735	===============	0/0	100.00	99.86	ncbi	A7J11_01201	23S rRNA (adenine(2058)-N(6))-methyltransferase Erm(G)
BFG-439	R21_BFG-439_barcode05-Racon4M-Medaka-Pilon-Circlator@contig_1_segment0_pilon	2518892	2519794	-	cepA-44	1-903/903	===============	0/0	100.00	99.89	ncbi	A7J11_00855	class A extended-spectrum beta-lactamase CepA-44
BFG-439	R21_BFG-439_barcode05-Racon4M-Medaka-Pilon-Circlator@contig_1_segment0_pilon	2666397	2667362	+	CfxA2	1-966/966	===============	0/0	100.00	85.61	card	AF118110.1:72-1038	cfxA2 beta-lactamase is a class A beta-lactamase found in Prevotella intermedia
BFG-439	R21_BFG-439_barcode05-Racon4M-Medaka-Pilon-Circlator@contig_1_segment0_pilon	3681552	3682916	-	bexB	1-1365/1365	===============	0/0	100.00	99.34	extra	AY375536.1:4599..5963	putative BexB Na+-driven multidrug efflux pump Bacteroides fragilis
BFG-439	R21_BFG-439_barcode05-Racon4M-Medaka-Pilon-Circlator@contig_1_segment0_pilon	5467309	5469234	+	tet(Q)	1-1926/1926	===============	0/0	100.00	100.00	ncbi	A7J11_00154	tetracycline resistance ribosomal protection protein Tet(Q)
BFG-444	R21_BFG-444_barcode06-Racon4M-Medaka-Circlator@contig_2_segment0	2539115	2539913	-	erm(F)	1-800/801	========/======	1/1	99.75	83.25	ncbi	A7J11_00857	23S rRNA (adenine(2058)-N(6))-methyltransferase Erm(F)
BFG-444	R21_BFG-444_barcode06-Racon4M-Medaka-Circlator@contig_2_segment0	2985549	2986514	+	CfxA2	1-966/966	===============	0/0	100.00	99.90	card	AF118110.1:72-1038	cfxA2 beta-lactamase is a class A beta-lactamase found in Prevotella intermedia
BFG-444	R21_BFG-444_barcode06-Racon4M-Medaka-Circlator@contig_2_segment0	3661960	3663885	+	tet(Q)	1-1926/1926	===============	0/0	100.00	99.84	ncbi	A7J11_01074	tetracycline resistance ribosomal protection protein Tet(Q)
BFG-444	R21_BFG-444_barcode06-Racon4M-Medaka-Circlator@contig_2_segment0	5357797	5358762	-	CfxA4	1-966/966	===============	0/0	100.00	99.59	card	AY769933:1-967	cfxA4 beta-lactamase is a class A beta-lactamase found in Bacteroides fragilis
BFG-446	R21_BFG-446_barcode07-Racon4M-Medaka-Circlator@contig_1_segment0	4987648	4988979	+	bexA	1-1332/1332	===============	0/0	100.00	99.10	extra	AB067769.1:3564..4895	bexA Multidrug efflux MATE transporter Bacteroides thetaiotaomicron
BFG-446	R21_BFG-446_barcode07-Racon4M-Medaka-Circlator@contig_1_segment0	5144985	5146958	-	tetQ	1-1974/1974	===============	0/0	100.00	97.67	card	Z21523:1-1975	TetQ is a ribosomal protection protein. Its gene is associated with a conjugative transposon and has been found in both Gram-positive and Gram-negative bacteria.
BFG-447	R21_BFG-447_barcode08-Racon4M-Medaka-Circlator@contig_1_segment0	2255956	2257161	+	mef(En2)	1-1206/1206	===============	0/0	100.00	99.75	ncbi	A7J11_00508	macrolide efflux MFS transporter Mef(En2)
BFG-447	R21_BFG-447_barcode08-Racon4M-Medaka-Circlator@contig_1_segment0	2257186	2257695	+	lnu(AN2)	1-510/513	===============	0/0	99.42	99.80	ncbi	A7J11_00974	lincosamide nucleotidyltransferase Lnu(AN2)
BFG-447	R21_BFG-447_barcode08-Racon4M-Medaka-Circlator@contig_1_segment0	2832601	2834526	+	tet(Q)	1-1926/1926	===============	0/0	100.00	99.79	ncbi	A7J11_01074	tetracycline resistance ribosomal protection protein Tet(Q)
BFG-447	R21_BFG-447_barcode08-Racon4M-Medaka-Circlator@contig_1_segment0	3284264	3285628	-	bexB	1-1365/1365	===============	0/0	100.00	90.92	extra	AY375536.1:4599..5963	putative BexB Na+-driven multidrug efflux pump Bacteroides fragilis
BFG-447	R21_BFG-447_barcode08-Racon4M-Medaka-Circlator@contig_1_segment0	4788036	4788785	+	cfiA13_1	1-750/750	===============	0/0	100.00	100.00	resfinder	FM200787	cfiA13_1
BFG-454	R21_BFG-454_barcode09-Racon4M-Medaka-Circlator@contig_1_segment0	3479964	3480929	-	CfxA3	1-966/966	===============	0/0	100.00	85.71	card	AF472622:53-1019	cfxA3 beta-lactamase is a class A beta-lactamase found in Capnocytophaga ochracea
BFG-454	R21_BFG-454_barcode09-Racon4M-Medaka-Circlator@contig_1_segment0	3859473	3860438	-	CfxA2	1-966/966	===============	0/0	100.00	85.71	card	AF118110.1:72-1038	cfxA2 beta-lactamase is a class A beta-lactamase found in Prevotella intermedia
BFG-454	R21_BFG-454_barcode09-Racon4M-Medaka-Circlator@contig_5_segment0	162547	164472	-	tet(Q)	1-1926/1926	===============	0/0	100.00	99.84	ncbi	A7J11_01074	tetracycline resistance ribosomal protection protein Tet(Q)
BFG-469	R21_BFG-469_barcode10-Racon4M-Medaka-Circlator@contig_1_segment0	1057814	1058779	+	CfxA2	1-966/966	===============	0/0	100.00	100.00	card	AF118110.1:72-1038	cfxA2 beta-lactamase is a class A beta-lactamase found in Prevotella intermedia
BFG-469	R21_BFG-469_barcode10-Racon4M-Medaka-Circlator@contig_1_segment0	1102425	1103390	+	CfxA2	1-966/966	===============	0/0	100.00	100.00	card	AF118110.1:72-1038	cfxA2 beta-lactamase is a class A beta-lactamase found in Prevotella intermedia
BFG-469	R21_BFG-469_barcode10-Racon4M-Medaka-Circlator@contig_1_segment0	3892651	3893541	+	cblA	1-891/891	===============	0/0	100.00	99.89	ncbi	A7J11_00905	CblA family class A beta-lactamase
BFG-469	R21_BFG-469_barcode10-Racon4M-Medaka-Circlator@contig_1_segment0	4672106	4672840	-	erm(G)	1-735/735	===============	0/0	100.00	99.86	ncbi	A7J11_01201	23S rRNA (adenine(2058)-N(6))-methyltransferase Erm(G)
BFG-469	R21_BFG-469_barcode10-Racon4M-Medaka-Circlator@contig_1_segment0	4673612	4675075	-	mel	1-1464/1464	===============	0/0	100.00	97.54	card	NC_012469.1:1800928-1802392	Mel a homolog of MsrA is an ABC transporter associated with macrolide resistance. It is expressed on the same operon as mefA and mefE both MFS-type efflux proteins that confer macrolide resistance.
BFG-469	R21_BFG-469_barcode10-Racon4M-Medaka-Circlator@contig_1_segment0	4675189	4676415	-	mef(A)	1-1227/1227	===============	0/0	100.00	96.25	ncbi	A7J11_01931	macrolide efflux MFS transporter Mef(A)
BFG-469	R21_BFG-469_barcode10-Racon4M-Medaka-Circlator@contig_1_segment0	5190316	5192241	-	tet(Q)	1-1926/1926	===============	0/0	100.00	99.84	ncbi	A7J11_01074	tetracycline resistance ribosomal protection protein Tet(Q)
BFG-473	R21_BFG-473_barcode11-Racon4M-Medaka-Circlator@contig_2_segment0	3399331	3401256	+	tet(Q)	1-1926/1926	===============	0/0	100.00	99.84	ncbi	A7J11_01074	tetracycline resistance ribosomal protection protein Tet(Q)
BFG-473	R21_BFG-473_barcode11-Racon4M-Medaka-Circlator@contig_2_segment0	3600087	3601052	+	CfxA2	1-966/966	===============	0/0	100.00	99.90	card	AF118110.1:72-1038	cfxA2 beta-lactamase is a class A beta-lactamase found in Prevotella intermedia
BFG-473	R21_BFG-473_barcode11-Racon4M-Medaka-Circlator@contig_3_segment0	2012805	2014136	-	bexA	1-1332/1332	===============	0/0	100.00	99.25	extra	AB067769.1:3564..4895	bexA Multidrug efflux MATE transporter Bacteroides thetaiotaomicron
BFG-474	R21_BFG-474_barcode12-Racon4M-Medaka-Circlator@contig_1_segment0	1984219	1986144	+	tet(Q)	1-1926/1926	===============	0/0	100.00	99.84	ncbi	A7J11_01074	tetracycline resistance ribosomal protection protein Tet(Q)
BFG-474	R21_BFG-474_barcode12-Racon4M-Medaka-Circlator@contig_1_segment0	3361560	3362889	-	bexA	1-1330/1332	===============	0/0	99.85	82.48	extra	AB067769.1:3564..4895	bexA Multidrug efflux MATE transporter Bacteroides thetaiotaomicron
BFG-476	R22_BFG-476_barcode01-Racon4M-Medaka-Circlator@contig_1_segment0	44188	46113	-	tet(Q)	1-1926/1926	===============	0/0	100.00	100.00	ncbi	A7J11_00154	tetracycline resistance ribosomal protection protein Tet(Q)
BFG-476	R22_BFG-476_barcode01-Racon4M-Medaka-Circlator@contig_1_segment0	60110	60910	-	erm(F)	1-801/801	===============	0/0	100.00	99.88	ncbi	A7J11_00857	23S rRNA (adenine(2058)-N(6))-methyltransferase Erm(F)
BFG-476	R22_BFG-476_barcode01-Racon4M-Medaka-Circlator@contig_1_segment0	62526	63692	+	tet(X)	1-1167/1167	===============	0/0	100.00	100.00	ncbi	A7J11_01043	tetracycline-inactivating monooxygenase Tet(X)
BFG-476	R22_BFG-476_barcode01-Racon4M-Medaka-Circlator@contig_1_segment0	63868	64731	+	aadS	1-864/864	===============	0/0	100.00	99.65	ncbi	A7J11_00761	aminoglycoside 6-adenylyltransferase AadS
BFG-476	R22_BFG-476_barcode01-Racon4M-Medaka-Circlator@contig_1_segment0	3609524	3610338	-	cepA_beta-lactamase	79-893/903	.=======/======	4/4	90.03	80.66	card	U05883:556-1459	A beta-lactamase found in Bacteroides fragilis producing either low or high levels of the endogenous cephalosporinase activity
BFG-476	R22_BFG-476_barcode01-Racon4M-Medaka-Circlator@contig_1_segment0	3984554	3985759	+	mef(En2)	1-1206/1206	===============	0/0	100.00	99.75	ncbi	A7J11_00508	macrolide efflux MFS transporter Mef(En2)
BFG-476	R22_BFG-476_barcode01-Racon4M-Medaka-Circlator@contig_1_segment0	3985784	3986293	+	lnu(AN2)	1-510/513	===============	0/0	99.42	100.00	ncbi	A7J11_00974	lincosamide nucleotidyltransferase Lnu(AN2)
BFG-476	R22_BFG-476_barcode01-Racon4M-Medaka-Circlator@contig_1_segment0	5487135	5488466	+	bexA	1-1332/1332	===============	0/0	100.00	82.88	extra	AB067769.1:3564..4895	bexA Multidrug efflux MATE transporter Bacteroides thetaiotaomicron
BFG-476	R22_BFG-476_barcode01-Racon4M-Medaka-Circlator@contig_1_segment0	6387433	6389358	-	tet(Q)	1-1926/1926	===============	0/0	100.00	99.84	ncbi	A7J11_01074	tetracycline resistance ribosomal protection protein Tet(Q)
BFG-546	R22_BFG-546_barcode02-Racon4M-Medaka-Circlator@contig_1_segment0	1006532	1008504	+	tetQ	1-1974/1974	========/======	1/1	99.95	90.07	card	Z21523:1-1975	TetQ is a ribosomal protection protein. Its gene is associated with a conjugative transposon and has been found in both Gram-positive and Gram-negative bacteria.
BFG-546	R22_BFG-546_barcode02-Racon4M-Medaka-Circlator@contig_1_segment0	1323832	1324797	+	CfxA5	1-966/966	===============	0/0	100.00	100.00	card	AY769934:28-994	cfxA5 beta-lactamase is a class A beta-lactamase found in Bacteroides distasonis
BFG-546	R22_BFG-546_barcode02-Racon4M-Medaka-Circlator@contig_1_segment0	1378002	1379974	+	tetQ	1-1974/1974	========/======	1/1	99.95	90.07	card	Z21523:1-1975	TetQ is a ribosomal protection protein. Its gene is associated with a conjugative transposon and has been found in both Gram-positive and Gram-negative bacteria.
BFG-546	R22_BFG-546_barcode02-Racon4M-Medaka-Circlator@contig_3_segment0	382498	383400	+	cepA-29	1-903/903	===============	0/0	100.00	99.78	ncbi	A7J11_00621	class A extended-spectrum beta-lactamase CepA-29
BFG-546	R22_BFG-546_barcode02-Racon4M-Medaka-Circlator@contig_3_segment0	865810	867174	+	bexB	1-1365/1365	===============	0/0	100.00	99.71	extra	AY375536.1:4599..5963	putative BexB Na+-driven multidrug efflux pump Bacteroides fragilis
BFG-546	R22_BFG-546_barcode02-Racon4M-Medaka-Circlator@contig_4_segment0	41369	43342	+	tetQ	1-1974/1974	===============	0/0	100.00	90.07	card	Z21523:1-1975	TetQ is a ribosomal protection protein. Its gene is associated with a conjugative transposon and has been found in both Gram-positive and Gram-negative bacteria.
BFG-548	R22_BFG-548_barcode03-Racon4M-Medaka-Circlator@contig_1_segment0	252975	253940	+	CfxA3	1-966/966	===============	0/0	100.00	100.00	card	AF472622:53-1019	cfxA3 beta-lactamase is a class A beta-lactamase found in Capnocytophaga ochracea
BFG-548	R22_BFG-548_barcode03-Racon4M-Medaka-Circlator@contig_2_segment0	1434719	1435684	-	CfxA3	1-966/966	===============	0/0	100.00	100.00	card	AF472622:53-1019	cfxA3 beta-lactamase is a class A beta-lactamase found in Capnocytophaga ochracea
BFG-548	R22_BFG-548_barcode03-Racon4M-Medaka-Circlator@contig_2_segment0	1857733	1858698	+	CfxA3	1-966/966	===============	0/0	100.00	100.00	card	AF472622:53-1019	cfxA3 beta-lactamase is a class A beta-lactamase found in Capnocytophaga ochracea
BFG-548	R22_BFG-548_barcode03-Racon4M-Medaka-Circlator@contig_2_segment0	3123195	3125168	-	tetQ	1-1974/1974	===============	0/0	100.00	97.47	card	Z21523:1-1975	TetQ is a ribosomal protection protein. Its gene is associated with a conjugative transposon and has been found in both Gram-positive and Gram-negative bacteria.
BFG-548	R22_BFG-548_barcode03-Racon4M-Medaka-Circlator@contig_2_segment0	4056191	4057156	-	CfxA3	1-966/966	===============	0/0	100.00	100.00	card	AF472622:53-1019	cfxA3 beta-lactamase is a class A beta-lactamase found in Capnocytophaga ochracea
BFG-548	R22_BFG-548_barcode03-Racon4M-Medaka-Circlator@contig_3_segment0	6471	8396	+	tet(Q)	1-1926/1926	===============	0/0	100.00	100.00	ncbi	A7J11_00154	tetracycline resistance ribosomal protection protein Tet(Q)
BFG-548	R22_BFG-548_barcode03-Racon4M-Medaka-Circlator@contig_3_segment0	42209	43072	-	aadS	1-864/864	===============	0/0	100.00	99.65	ncbi	A7J11_00761	aminoglycoside 6-adenylyltransferase AadS
BFG-548	R22_BFG-548_barcode03-Racon4M-Medaka-Circlator@contig_3_segment0	43248	44414	-	tet(X)	1-1167/1167	===============	0/0	100.00	100.00	ncbi	A7J11_01043	tetracycline-inactivating monooxygenase Tet(X)
BFG-548	R22_BFG-548_barcode03-Racon4M-Medaka-Circlator@contig_3_segment0	46031	46831	+	erm(F)	1-801/801	===============	0/0	100.00	99.62	ncbi	A7J11_00857	23S rRNA (adenine(2058)-N(6))-methyltransferase Erm(F)
BFG-549	R22_BFG-549_barcode04-Racon4M-Medaka-Circlator@contig_2_segment0	1769788	1771713	-	tet(Q)	1-1926/1926	===============	0/0	100.00	100.00	ncbi	A7J11_00154	tetracycline resistance ribosomal protection protein Tet(Q)
BFG-549	R22_BFG-549_barcode04-Racon4M-Medaka-Circlator@contig_2_segment0	4287984	4288949	+	CfxA2	1-966/966	===============	0/0	100.00	99.90	card	AF118110.1:72-1038	cfxA2 beta-lactamase is a class A beta-lactamase found in Prevotella intermedia
BFG-549	R22_BFG-549_barcode04-Racon4M-Medaka-Circlator@contig_2_segment0	5088897	5089643	+	erm(B)_18	13-759/762	===============	0/0	98.03	98.93	resfinder	X66468	erm(B)_18
BFG-549	R22_BFG-549_barcode04-Racon4M-Medaka-Circlator@contig_2_segment0	5091987	5092852	+	aadE	1-867/867	========/======	1/1	99.88	99.89	ncbi	A7J11_01472	aminoglycoside 6-adenylyltransferase AadE
BFG-550	R22_BFG-550_barcode05-Racon4M-Medaka-Circlator@contig_1_segment0	703030	704955	-	tet(Q)	1-1926/1926	===============	0/0	100.00	99.79	ncbi	A7J11_01074	tetracycline resistance ribosomal protection protein Tet(Q)
BFG-550	R22_BFG-550_barcode05-Racon4M-Medaka-Circlator@contig_3_segment0	12593	13393	+	erm(F)	1-801/801	===============	0/0	100.00	99.88	ncbi	A7J11_01018	23S rRNA (adenine(2058)-N(6))-methyltransferase Erm(F)
BFG-550	R22_BFG-550_barcode05-Racon4M-Medaka-Circlator@contig_3_segment0	13606	14772	-	tetX	1-1167/1167	===============	0/0	100.00	99.83	card	M37699:586-1753	TetX is a flavin-dependent monooxygenase conferring resistance to tetracycline antibiotics. TetX hydroxylates position 11a of the tetraketide group thus inactivating the antibiotic.
BFG-551	R22_BFG-551_barcode06-Racon4M-Medaka-Circlator@contig_2_segment0	548030	548825	-	cepA_beta-lactamase	98-893/903	.=======/======	6/6	87.82	80.60	card	U05883:556-1459	A beta-lactamase found in Bacteroides fragilis producing either low or high levels of the endogenous cephalosporinase activity
BFG-551	R22_BFG-551_barcode06-Racon4M-Medaka-Circlator@contig_2_segment0	2247791	2249122	+	bexA	1-1332/1332	===============	0/0	100.00	82.43	extra	AB067769.1:3564..4895	bexA Multidrug efflux MATE transporter Bacteroides thetaiotaomicron
BFG-552	R22_BFG-552_barcode07-Racon4M-Medaka-Circlator@contig_1_segment0	1167384	1168349	-	CfxA2	1-966/966	===============	0/0	100.00	99.90	card	AF118110.1:72-1038	cfxA2 beta-lactamase is a class A beta-lactamase found in Prevotella intermedia
BFG-552	R22_BFG-552_barcode07-Racon4M-Medaka-Circlator@contig_1_segment0	1742628	1744553	-	tet(Q)	1-1926/1926	===============	0/0	100.00	100.00	ncbi	A7J11_00154	tetracycline resistance ribosomal protection protein Tet(Q)
BFG-552	R22_BFG-552_barcode07-Racon4M-Medaka-Circlator@contig_1_segment0	1758550	1759350	-	erm(F)	1-801/801	===============	0/0	100.00	99.75	ncbi	A7J11_00857	23S rRNA (adenine(2058)-N(6))-methyltransferase Erm(F)
BFG-552	R22_BFG-552_barcode07-Racon4M-Medaka-Circlator@contig_1_segment0	1760966	1762132	+	tet(X)	1-1167/1167	===============	0/0	100.00	100.00	ncbi	A7J11_01043	tetracycline-inactivating monooxygenase Tet(X)
BFG-552	R22_BFG-552_barcode07-Racon4M-Medaka-Circlator@contig_1_segment0	1762308	1763171	+	aadS	1-864/864	===============	0/0	100.00	99.65	ncbi	A7J11_00761	aminoglycoside 6-adenylyltransferase AadS
BFG-552	R22_BFG-552_barcode07-Racon4M-Medaka-Circlator@contig_1_segment0	2704138	2705343	+	mef(En2)	1-1206/1206	===============	0/0	100.00	99.83	ncbi	A7J11_00508	macrolide efflux MFS transporter Mef(En2)
BFG-552	R22_BFG-552_barcode07-Racon4M-Medaka-Circlator@contig_1_segment0	2705368	2705877	+	lnu(AN2)	1-510/513	===============	0/0	99.42	100.00	ncbi	A7J11_00974	lincosamide nucleotidyltransferase Lnu(AN2)
BFG-552	R22_BFG-552_barcode07-Racon4M-Medaka-Circlator@contig_1_segment0	3042944	3044149	+	mef(En2)	1-1206/1206	===============	0/0	100.00	99.83	ncbi	A7J11_00508	macrolide efflux MFS transporter Mef(En2)
BFG-552	R22_BFG-552_barcode07-Racon4M-Medaka-Circlator@contig_1_segment0	3044174	3044686	+	lnu(AN2)	1-513/513	===============	0/0	100.00	100.00	ncbi	A7J11_00974	lincosamide nucleotidyltransferase Lnu(AN2)
BFG-553	R22_BFG-553_barcode08-Racon4M-Medaka-Circlator@contig_1_segment0	3421543	3422357	-	cepA_beta-lactamase	79-893/903	.=======/======	2/2	90.14	80.27	card	U05883:556-1459	A beta-lactamase found in Bacteroides fragilis producing either low or high levels of the endogenous cephalosporinase activity
BFG-553	R22_BFG-553_barcode08-Racon4M-Medaka-Circlator@contig_1_segment0	4130017	4131348	-	bexA	1-1332/1332	===============	0/0	100.00	82.73	extra	AB067769.1:3564..4895	bexA Multidrug efflux MATE transporter Bacteroides thetaiotaomicron
BFG-567	R22_BFG-567_barcode09-Racon4M-Medaka-Circlator@contig_1_segment0	569164	571089	+	tet(Q)	1-1926/1926	===============	0/0	100.00	99.84	ncbi	A7J11_01074	tetracycline resistance ribosomal protection protein Tet(Q)
BFG-567	R22_BFG-567_barcode09-Racon4M-Medaka-Circlator@contig_1_segment0	3293013	3293978	+	CfxA2	1-966/966	===============	0/0	100.00	99.90	card	AF118110.1:72-1038	cfxA2 beta-lactamase is a class A beta-lactamase found in Prevotella intermedia
BFG-567	R22_BFG-567_barcode09-Racon4M-Medaka-Circlator@contig_2_segment0	292295	293029	-	erm(G)	1-735/735	===============	0/0	100.00	99.86	ncbi	A7J11_01201	23S rRNA (adenine(2058)-N(6))-methyltransferase Erm(G)
BFG-567	R22_BFG-567_barcode09-Racon4M-Medaka-Circlator@contig_2_segment0	307701	309057	-	mel	1-1357/1464	==============.	0/0	92.69	97.49	card	NC_012469.1:1800928-1802392	Mel a homolog of MsrA is an ABC transporter associated with macrolide resistance. It is expressed on the same operon as mefA and mefE both MFS-type efflux proteins that confer macrolide resistance.
BFG-567	R22_BFG-567_barcode09-Racon4M-Medaka-Circlator@contig_2_segment0	311370	312536	+	tet(X)	1-1167/1167	===============	0/0	100.00	100.00	ncbi	A7J11_01043	tetracycline-inactivating monooxygenase Tet(X)
BFG-567	R22_BFG-567_barcode09-Racon4M-Medaka-Circlator@contig_2_segment0	312712	313575	+	aadS	1-864/864	===============	0/0	100.00	99.65	ncbi	A7J11_00761	aminoglycoside 6-adenylyltransferase AadS
BFG-567	R22_BFG-567_barcode09-Racon4M-Medaka-Circlator@contig_2_segment0	581513	583438	-	tet(Q)	1-1926/1926	===============	0/0	100.00	99.84	ncbi	A7J11_01074	tetracycline resistance ribosomal protection protein Tet(Q)
BFG-570	R22_BFG-570_barcode10-Racon4M-Medaka-Circlator@contig_12_segment0	62751	63497	+	erm(B)_18	13-759/762	===============	0/0	98.03	99.20	resfinder	X66468	erm(B)_18
BFG-570	R22_BFG-570_barcode10-Racon4M-Medaka-Circlator@contig_15_segment0	838	1652	+	sul2	1-816/816	========/======	1/1	99.88	99.75	card	AY055428.1:20269-21085	Sul2 is a sulfonamide resistant dihydropteroate synthase of Gram-negative bacteria usually found on small plasmids.
BFG-570	R22_BFG-570_barcode10-Racon4M-Medaka-Circlator@contig_7_segment0	1001355	1003280	-	tet(Q)	1-1926/1926	===============	0/0	100.00	99.79	ncbi	A7J11_01074	tetracycline resistance ribosomal protection protein Tet(Q)
BFG-570	R22_BFG-570_barcode10-Racon4M-Medaka-Circlator@contig_7_segment0	1020670	1021560	+	cblA	1-891/891	===============	0/0	100.00	99.89	ncbi	A7J11_00905	CblA family class A beta-lactamase
BFG-570	R22_BFG-570_barcode10-Racon4M-Medaka-Circlator@contig_7_segment0	1151651	1152465	-	sul2	1-816/816	========/======	1/1	99.88	99.63	card	AY055428.1:20269-21085	Sul2 is a sulfonamide resistant dihydropteroate synthase of Gram-negative bacteria usually found on small plasmids.
BFG-570	R22_BFG-570_barcode10-Racon4M-Medaka-Circlator@contig_7_segment0	1359080	1359895	+	sul2	1-816/816	===============	0/0	100.00	99.39	card	AY055428.1:20269-21085	Sul2 is a sulfonamide resistant dihydropteroate synthase of Gram-negative bacteria usually found on small plasmids.
BFG-570	R22_BFG-570_barcode10-Racon4M-Medaka-Circlator@contig_7_segment0	1761239	1763164	+	tet(Q)	1-1926/1926	===============	0/0	100.00	99.79	ncbi	A7J11_01074	tetracycline resistance ribosomal protection protein Tet(Q)
BFG-570	R22_BFG-570_barcode10-Racon4M-Medaka-Circlator@contig_8_segment0	449122	449936	-	sul2	1-816/816	========/======	1/1	99.88	99.75	card	AY055428.1:20269-21085	Sul2 is a sulfonamide resistant dihydropteroate synthase of Gram-negative bacteria usually found on small plasmids.
BFG-570	R22_BFG-570_barcode10-Racon4M-Medaka-Circlator@contig_8_segment0	451023	451988	-	CfxA2	1-966/966	===============	0/0	100.00	85.71	card	AF118110.1:72-1038	cfxA2 beta-lactamase is a class A beta-lactamase found in Prevotella intermedia
BFG-571	R22_BFG-571_barcode11-Racon4M-Medaka-Pilon-Circlator@contig_18_segment0_pilon	3656	4455	+	erm(F)	1-800/801	===============	0/0	99.88	95.12	ncbi	A7J11_01018	23S rRNA (adenine(2058)-N(6))-methyltransferase Erm(F)
BFG-571	R22_BFG-571_barcode11-Racon4M-Medaka-Pilon-Circlator@contig_5_segment0_pilon	693529	695489	+	tetQ	1-1961/1974	===============	0/0	99.34	97.76	card	Z21523:1-1975	TetQ is a ribosomal protection protein. Its gene is associated with a conjugative transposon and has been found in both Gram-positive and Gram-negative bacteria.
BFG-571	R22_BFG-571_barcode11-Racon4M-Medaka-Pilon-Circlator@contig_5_segment0_pilon	1478791	1480751	-	tetQ	1-1961/1974	===============	0/0	99.34	97.91	card	Z21523:1-1975	TetQ is a ribosomal protection protein. Its gene is associated with a conjugative transposon and has been found in both Gram-positive and Gram-negative bacteria.
BFG-571	R22_BFG-571_barcode11-Racon4M-Medaka-Pilon-Circlator@contig_5_segment0_pilon	2542746	2543648	-	cepA-49	1-903/903	===============	0/0	100.00	99.89	ncbi	A7J11_00548	class A extended-spectrum beta-lactamase CepA-49
BFG-571	R22_BFG-571_barcode11-Racon4M-Medaka-Pilon-Circlator@contig_5_segment0_pilon	3583806	3585170	-	bexB	1-1365/1365	===============	0/0	100.00	99.85	extra	AY375536.1:4599..5963	putative BexB Na+-driven multidrug efflux pump Bacteroides fragilis
BFG-572	R22_BFG-572_barcode12-Racon4M-Medaka-Pilon-Circlator@scaffold_2_segment0_pilon	950055	951020	+	CfxA2	1-966/966	===============	0/0	100.00	100.00	card	AF118110.1:72-1038	cfxA2 beta-lactamase is a class A beta-lactamase found in Prevotella intermedia
BFG-572	R22_BFG-572_barcode12-Racon4M-Medaka-Pilon-Circlator@scaffold_2_segment0_pilon	1949897	1951871	+	tetQ	1-1974/1974	========/======	1/1	100.00	98.89	card	Z21523:1-1975	TetQ is a ribosomal protection protein. Its gene is associated with a conjugative transposon and has been found in both Gram-positive and Gram-negative bacteria.
BFG-572	R22_BFG-572_barcode12-Racon4M-Medaka-Pilon-Circlator@scaffold_2_segment0_pilon	2285647	2286549	-	cepA	1-903/903	===============	0/0	100.00	99.89	ncbi	A7J11_02542	CepA family class A extended-spectrum beta-lactamase
BFG-572	R22_BFG-572_barcode12-Racon4M-Medaka-Pilon-Circlator@scaffold_2_segment0_pilon	2369939	2371144	+	mef(En2)	1-1206/1206	===============	0/0	100.00	99.75	ncbi	A7J11_00508	macrolide efflux MFS transporter Mef(En2)
BFG-572	R22_BFG-572_barcode12-Racon4M-Medaka-Pilon-Circlator@scaffold_2_segment0_pilon	2371169	2371678	+	lnu(AN2)	1-510/513	===============	0/0	99.42	99.80	ncbi	A7J11_00974	lincosamide nucleotidyltransferase Lnu(AN2)
BFG-572	R22_BFG-572_barcode12-Racon4M-Medaka-Pilon-Circlator@scaffold_2_segment0_pilon	3361255	3362619	-	bexB	1-1365/1365	===============	0/0	100.00	98.75	extra	AY375536.1:4599..5963	putative BexB Na+-driven multidrug efflux pump Bacteroides fragilis
BFG-572	R22_BFG-572_barcode12-Racon4M-Medaka-Pilon-Circlator@scaffold_2_segment0_pilon	4834477	4835313	-	APH(6)-Id	1-837/837	===============	0/0	100.00	99.88	card	AF024602:3156-3993	APH(6)-Id is an aminoglycoside phosphotransferase encoded by plasmids integrative conjugative elements and chromosomal genomic islands in K. pneumoniae Salmonella spp. E. coli Shigella flexneri Providencia alcalifaciens Pseudomonas spp. V. cholerae Edwardsiella tarda Pasteurella multocida and Aeromonas bestiarum
BFG-572	R22_BFG-572_barcode12-Racon4M-Medaka-Pilon-Circlator@scaffold_2_segment0_pilon	4835313	4836138	-	aph(3'')-Ib	1-828/828	========/======	1/2	99.76	99.76	ncbi	A7J11_05252	aminoglycoside O-phosphotransferase APH(3'')-Ib
BFG-572	R22_BFG-572_barcode12-Racon4M-Medaka-Pilon-Circlator@scaffold_2_segment0_pilon	4836175	4836991	-	sul2	1-816/816	========/======	1/1	100.00	99.88	card	AY055428.1:20269-21085	Sul2 is a sulfonamide resistant dihydropteroate synthase of Gram-negative bacteria usually found on small plasmids.
BFG-572	R22_BFG-572_barcode12-Racon4M-Medaka-Pilon-Circlator@scaffold_2_segment0_pilon	4875325	4877285	-	tetQ	1-1961/1974	===============	0/0	99.34	98.52	card	Z21523:1-1975	TetQ is a ribosomal protection protein. Its gene is associated with a conjugative transposon and has been found in both Gram-positive and Gram-negative bacteria.
BFG-573	R23_BFG-573_barcode01-Racon4M-Medaka-Circlator@contig_1_segment0	1392533	1394507	+	tetQ	1-1974/1974	========/======	1/1	100.00	99.90	card	Z21523:1-1975	TetQ is a ribosomal protection protein. Its gene is associated with a conjugative transposon and has been found in both Gram-positive and Gram-negative bacteria.
BFG-573	R23_BFG-573_barcode01-Racon4M-Medaka-Circlator@contig_1_segment0	1410800	1412725	+	tet(Q)	1-1926/1926	===============	0/0	100.00	99.84	ncbi	A7J11_01074	tetracycline resistance ribosomal protection protein Tet(Q)
BFG-573	R23_BFG-573_barcode01-Racon4M-Medaka-Circlator@contig_2_segment0	2074594	2076568	-	tetQ	1-1974/1974	========/======	1/1	100.00	99.95	card	Z21523:1-1975	TetQ is a ribosomal protection protein. Its gene is associated with a conjugative transposon and has been found in both Gram-positive and Gram-negative bacteria.
BFG-573	R23_BFG-573_barcode01-Racon4M-Medaka-Circlator@contig_2_segment0	2092976	2094901	-	tet(Q)	1-1926/1926	===============	0/0	100.00	99.84	ncbi	A7J11_01074	tetracycline resistance ribosomal protection protein Tet(Q)
BFG-573	R23_BFG-573_barcode01-Racon4M-Medaka-Circlator@contig_2_segment0	2498196	2499527	-	bexA	1-1332/1332	===============	0/0	100.00	99.55	extra	AB067769.1:3564..4895	bexA Multidrug efflux MATE transporter Bacteroides thetaiotaomicron
BFG-573	R23_BFG-573_barcode01-Racon4M-Medaka-Circlator@contig_2_segment0	4076312	4077046	-	erm(G)	1-735/735	===============	0/0	100.00	99.86	ncbi	A7J11_01201	23S rRNA (adenine(2058)-N(6))-methyltransferase Erm(G)
BFG-573	R23_BFG-573_barcode01-Racon4M-Medaka-Circlator@contig_2_segment0	4077818	4079281	-	mel	1-1464/1464	===============	0/0	100.00	97.54	card	NC_012469.1:1800928-1802392	Mel a homolog of MsrA is an ABC transporter associated with macrolide resistance. It is expressed on the same operon as mefA and mefE both MFS-type efflux proteins that confer macrolide resistance.
BFG-573	R23_BFG-573_barcode01-Racon4M-Medaka-Circlator@contig_2_segment0	4079395	4080621	-	mef(A)	1-1227/1227	===============	0/0	100.00	97.72	ncbi	A7J11_01931	macrolide efflux MFS transporter Mef(A)
BFG-574	R23_BFG-574_barcode02-Racon4M-Medaka-Circlator@contig_1_segment0	2362729	2363694	-	CfxA2	1-966/966	===============	0/0	100.00	85.71	card	AF118110.1:72-1038	cfxA2 beta-lactamase is a class A beta-lactamase found in Prevotella intermedia
BFG-575	R23_BFG-575_barcode03-Racon4M-Medaka-Circlator@contig_1_segment0	165602	166828	+	mef(A)	1-1227/1227	===============	0/0	100.00	96.25	ncbi	A7J11_01931	macrolide efflux MFS transporter Mef(A)
BFG-575	R23_BFG-575_barcode03-Racon4M-Medaka-Circlator@contig_1_segment0	166942	168405	+	mel	1-1464/1464	===============	0/0	100.00	97.54	card	NC_012469.1:1800928-1802392	Mel a homolog of MsrA is an ABC transporter associated with macrolide resistance. It is expressed on the same operon as mefA and mefE both MFS-type efflux proteins that confer macrolide resistance.
BFG-575	R23_BFG-575_barcode03-Racon4M-Medaka-Circlator@contig_1_segment0	169177	169911	+	erm(G)	1-735/735	===============	0/0	100.00	99.59	ncbi	A7J11_01201	23S rRNA (adenine(2058)-N(6))-methyltransferase Erm(G)
BFG-575	R23_BFG-575_barcode03-Racon4M-Medaka-Circlator@contig_1_segment0	1690910	1692835	+	tet(Q)	1-1926/1926	===============	0/0	100.00	99.79	ncbi	A7J11_01074	tetracycline resistance ribosomal protection protein Tet(Q)
BFG-575	R23_BFG-575_barcode03-Racon4M-Medaka-Circlator@contig_1_segment0	3628453	3629418	+	CfxA2	1-966/966	===============	0/0	100.00	85.71	card	AF118110.1:72-1038	cfxA2 beta-lactamase is a class A beta-lactamase found in Prevotella intermedia
BFG-575	R23_BFG-575_barcode03-Racon4M-Medaka-Circlator@contig_1_segment0	3733014	3733979	+	CfxA2	1-966/966	===============	0/0	100.00	85.71	card	AF118110.1:72-1038	cfxA2 beta-lactamase is a class A beta-lactamase found in Prevotella intermedia
BFG-575	R23_BFG-575_barcode03-Racon4M-Medaka-Circlator@contig_1_segment0	5542711	5543373	+	erm(F)	139-801/801	..=============	0/0	82.77	100.00	ncbi	A7J11_01018	23S rRNA (adenine(2058)-N(6))-methyltransferase Erm(F)
BFG-575	R23_BFG-575_barcode03-Racon4M-Medaka-Circlator@contig_1_segment0	5544615	5545478	-	aadS	1-864/864	===============	0/0	100.00	99.88	ncbi	A7J11_00761	aminoglycoside 6-adenylyltransferase AadS
BFG-575	R23_BFG-575_barcode03-Racon4M-Medaka-Circlator@contig_1_segment0	5746117	5747448	+	bexA	1-1332/1332	===============	0/0	100.00	99.40	extra	AB067769.1:3564..4895	bexA Multidrug efflux MATE transporter Bacteroides thetaiotaomicron
BFG-575	R23_BFG-575_barcode03-Racon4M-Medaka-Circlator@contig_1_segment0	7076492	7077306	-	sul2	1-816/816	========/======	1/1	99.88	99.51	card	AY055428.1:20269-21085	Sul2 is a sulfonamide resistant dihydropteroate synthase of Gram-negative bacteria usually found on small plasmids.
BFG-575	R23_BFG-575_barcode03-Racon4M-Medaka-Circlator@contig_1_segment0	7078393	7079358	-	CfxA2	1-966/966	===============	0/0	100.00	85.71	card	AF118110.1:72-1038	cfxA2 beta-lactamase is a class A beta-lactamase found in Prevotella intermedia
BFG-576	R23_BFG-576_barcode04-Racon4M-Medaka-Circlator@contig_1_segment0	1392525	1394499	+	tetQ	1-1974/1974	========/======	1/1	100.00	99.95	card	Z21523:1-1975	TetQ is a ribosomal protection protein. Its gene is associated with a conjugative transposon and has been found in both Gram-positive and Gram-negative bacteria.
BFG-576	R23_BFG-576_barcode04-Racon4M-Medaka-Circlator@contig_1_segment0	3573217	3574443	+	mef(A)	1-1227/1227	===============	0/0	100.00	97.64	ncbi	A7J11_01931	macrolide efflux MFS transporter Mef(A)
BFG-576	R23_BFG-576_barcode04-Racon4M-Medaka-Circlator@contig_1_segment0	3574557	3576020	+	mel	1-1464/1464	===============	0/0	100.00	97.34	card	NC_012469.1:1800928-1802392	Mel a homolog of MsrA is an ABC transporter associated with macrolide resistance. It is expressed on the same operon as mefA and mefE both MFS-type efflux proteins that confer macrolide resistance.
BFG-576	R23_BFG-576_barcode04-Racon4M-Medaka-Circlator@contig_1_segment0	3576792	3577526	+	erm(G)	1-735/735	===============	0/0	100.00	99.59	ncbi	A7J11_01201	23S rRNA (adenine(2058)-N(6))-methyltransferase Erm(G)
BFG-576	R23_BFG-576_barcode04-Racon4M-Medaka-Circlator@contig_1_segment0	5154295	5155626	+	bexA	1-1332/1332	===============	0/0	100.00	99.55	extra	AB067769.1:3564..4895	bexA Multidrug efflux MATE transporter Bacteroides thetaiotaomicron
BFG-576	R23_BFG-576_barcode04-Racon4M-Medaka-Circlator@contig_1_segment0	5558890	5560815	+	tet(Q)	1-1926/1926	===============	0/0	100.00	99.84	ncbi	A7J11_01074	tetracycline resistance ribosomal protection protein Tet(Q)
BFG-577	R23_BFG-577_barcode05-Racon4M-Medaka-Circlator@contig_1_segment0	1732942	1733451	-	lnu(AN2)	1-510/513	===============	0/0	99.42	100.00	ncbi	A7J11_00974	lincosamide nucleotidyltransferase Lnu(AN2)
BFG-577	R23_BFG-577_barcode05-Racon4M-Medaka-Circlator@contig_1_segment0	1733476	1734681	-	mef(En2)	1-1206/1206	===============	0/0	100.00	99.58	ncbi	A7J11_00508	macrolide efflux MFS transporter Mef(En2)
BFG-577	R23_BFG-577_barcode05-Racon4M-Medaka-Circlator@contig_2_segment1	427149	428367	-	mef(A)	1-1219/1227	===============	0/0	99.35	96.39	ncbi	A7J11_01931	macrolide efflux MFS transporter Mef(A)
BFG-577	R23_BFG-577_barcode05-Racon4M-Medaka-Circlator@contig_2_segment1	530556	532481	-	tet(Q)	1-1926/1926	===============	0/0	100.00	99.84	ncbi	A7J11_01074	tetracycline resistance ribosomal protection protein Tet(Q)
BFG-577	R23_BFG-577_barcode05-Racon4M-Medaka-Circlator@contig_2_segment1	1446172	1447391	-	mef(A)	1-1219/1227	========/======	7/7	99.10	96.57	ncbi	A7J11_01931	macrolide efflux MFS transporter Mef(A)
BFG-577	R23_BFG-577_barcode05-Racon4M-Medaka-Circlator@contig_2_segment1	1449336	1450135	+	erm(F)	1-801/801	========/======	2/3	99.75	99.50	ncbi	A7J11_00857	23S rRNA (adenine(2058)-N(6))-methyltransferase Erm(F)
BFG-577	R23_BFG-577_barcode05-Racon4M-Medaka-Circlator@contig_2_segment1	1450345	1451511	-	tet(X)	1-1167/1167	========/======	2/2	99.91	96.58	ncbi	A7J11_02482	tetracycline-inactivating monooxygenase Tet(X)
BFG-577	R23_BFG-577_barcode05-Racon4M-Medaka-Circlator@contig_2_segment1	1453924	1454787	-	aadS	1-864/864	========/======	2/2	99.88	98.96	ncbi	A7J11_00761	aminoglycoside 6-adenylyltransferase AadS
BFG-577	R23_BFG-577_barcode05-Racon4M-Medaka-Circlator@contig_2_segment1	1454963	1456086	-	tet(X)	44-1167/1167	===============	0/0	96.32	100.00	ncbi	A7J11_01043	tetracycline-inactivating monooxygenase Tet(X)
BFG-577	R23_BFG-577_barcode05-Racon4M-Medaka-Circlator@contig_2_segment1	1618101	1619066	+	CfxA4	1-966/966	===============	0/0	100.00	99.28	card	AY769933:1-967	cfxA4 beta-lactamase is a class A beta-lactamase found in Bacteroides fragilis
BFG-577	R23_BFG-577_barcode05-Racon4M-Medaka-Circlator@contig_2_segment1	1633895	1635018	+	tet(X)	44-1167/1167	===============	0/0	96.32	100.00	ncbi	A7J11_01043	tetracycline-inactivating monooxygenase Tet(X)
BFG-577	R23_BFG-577_barcode05-Racon4M-Medaka-Circlator@contig_2_segment1	1635194	1636057	+	aadS	1-864/864	===============	0/0	100.00	99.65	ncbi	A7J11_00761	aminoglycoside 6-adenylyltransferase AadS
BFG-577	R23_BFG-577_barcode05-Racon4M-Medaka-Circlator@contig_2_segment1	1638469	1639635	+	tet(X)	1-1167/1167	===============	0/0	100.00	96.74	ncbi	A7J11_02482	tetracycline-inactivating monooxygenase Tet(X)
BFG-577	R23_BFG-577_barcode05-Racon4M-Medaka-Circlator@contig_2_segment1	1639845	1640645	-	erm(F)	1-801/801	===============	0/0	100.00	99.62	ncbi	A7J11_00857	23S rRNA (adenine(2058)-N(6))-methyltransferase Erm(F)
BFG-577	R23_BFG-577_barcode05-Racon4M-Medaka-Circlator@contig_2_segment1	1642597	1643815	+	mef(A)	1-1219/1227	===============	0/0	99.35	96.88	ncbi	A7J11_01931	macrolide efflux MFS transporter Mef(A)
BFG-577	R23_BFG-577_barcode05-Racon4M-Medaka-Circlator@contig_2_segment1	1677371	1678702	-	bexA	1-1332/1332	===============	0/0	100.00	98.95	extra	AB067769.1:3564..4895	bexA Multidrug efflux MATE transporter Bacteroides thetaiotaomicron
BFG-577	R23_BFG-577_barcode05-Racon4M-Medaka-Circlator@contig_3_segment0	48540	49663	+	tet(X)	44-1167/1167	========/======	6/6	96.06	96.27	ncbi	A7J11_01043	tetracycline-inactivating monooxygenase Tet(X)
BFG-577	R23_BFG-577_barcode05-Racon4M-Medaka-Circlator@contig_3_segment0	49841	50701	+	aadS	1-864/864	========/======	5/7	99.42	95.84	ncbi	A7J11_00761	aminoglycoside 6-adenylyltransferase AadS
BFG-577	R23_BFG-577_barcode05-Racon4M-Medaka-Circlator@contig_3_segment0	53132	54304	+	tet(X)	1-1167/1167	========/======	6/10	99.83	92.25	ncbi	A7J11_02482	tetracycline-inactivating monooxygenase Tet(X)
BFG-577	R23_BFG-577_barcode05-Racon4M-Medaka-Circlator@contig_3_segment0	54515	55312	-	erm(F)	7-801/801	========/======	3/5	99.13	90.86	ncbi	A7J11_00857	23S rRNA (adenine(2058)-N(6))-methyltransferase Erm(F)
BFG-577	R23_BFG-577_barcode05-Racon4M-Medaka-Circlator@contig_3_segment0	57267	58485	+	mef(A)	1-1219/1227	========/======	4/4	99.19	95.82	ncbi	A7J11_01931	macrolide efflux MFS transporter Mef(A)
BFG-582	R23_BFG-582_barcode06-Racon4M-Medaka-Pilon-Circlator@contig_1_segment0_pilon	217579	218379	+	erm(F)	1-801/801	===============	0/0	100.00	99.38	ncbi	A7J11_01018	23S rRNA (adenine(2058)-N(6))-methyltransferase Erm(F)
BFG-582	R23_BFG-582_barcode06-Racon4M-Medaka-Pilon-Circlator@contig_1_segment0_pilon	218667	220592	+	tet(Q)	1-1926/1926	===============	0/0	100.00	98.91	ncbi	A7J11_01074	tetracycline resistance ribosomal protection protein Tet(Q)
BFG-582	R23_BFG-582_barcode06-Racon4M-Medaka-Pilon-Circlator@contig_1_segment0_pilon	1144502	1146475	+	tetQ	1-1974/1974	===============	0/0	100.00	97.67	card	Z21523:1-1975	TetQ is a ribosomal protection protein. Its gene is associated with a conjugative transposon and has been found in both Gram-positive and Gram-negative bacteria.
BFG-582	R23_BFG-582_barcode06-Racon4M-Medaka-Pilon-Circlator@contig_1_segment0_pilon	2383698	2384600	-	cepA	1-903/903	===============	0/0	100.00	99.78	ncbi	A7J11_02542	CepA family class A extended-spectrum beta-lactamase
BFG-582	R23_BFG-582_barcode06-Racon4M-Medaka-Pilon-Circlator@contig_1_segment0_pilon	3353027	3354391	-	bexB	1-1365/1365	===============	0/0	100.00	99.93	extra	AY375536.1:4599..5963	putative BexB Na+-driven multidrug efflux pump Bacteroides fragilis
BFG-584	R23_BFG-584_barcode07-Racon4M-Medaka-Pilon-Circlator@contig_1_segment0_pilon	217579	218379	+	erm(F)	1-801/801	===============	0/0	100.00	99.38	ncbi	A7J11_01018	23S rRNA (adenine(2058)-N(6))-methyltransferase Erm(F)
BFG-584	R23_BFG-584_barcode07-Racon4M-Medaka-Pilon-Circlator@contig_1_segment0_pilon	218667	220592	+	tet(Q)	1-1926/1926	===============	0/0	100.00	98.91	ncbi	A7J11_01074	tetracycline resistance ribosomal protection protein Tet(Q)
BFG-584	R23_BFG-584_barcode07-Racon4M-Medaka-Pilon-Circlator@contig_1_segment0_pilon	1144254	1146227	+	tetQ	1-1974/1974	===============	0/0	100.00	97.67	card	Z21523:1-1975	TetQ is a ribosomal protection protein. Its gene is associated with a conjugative transposon and has been found in both Gram-positive and Gram-negative bacteria.
BFG-584	R23_BFG-584_barcode07-Racon4M-Medaka-Pilon-Circlator@contig_1_segment0_pilon	2383454	2384356	-	cepA	1-903/903	===============	0/0	100.00	99.78	ncbi	A7J11_02542	CepA family class A extended-spectrum beta-lactamase
BFG-584	R23_BFG-584_barcode07-Racon4M-Medaka-Pilon-Circlator@contig_1_segment0_pilon	3368255	3369619	-	bexB	1-1365/1365	===============	0/0	100.00	99.93	extra	AY375536.1:4599..5963	putative BexB Na+-driven multidrug efflux pump Bacteroides fragilis
BFG-585	R23_BFG-585_barcode08-Racon4M-Medaka-Circlator@contig_1_segment0	103346	104677	-	bexA	1-1332/1332	===============	0/0	100.00	99.85	extra	AB067769.1:3564..4895	bexA Multidrug efflux MATE transporter Bacteroides thetaiotaomicron
BFG-585	R23_BFG-585_barcode08-Racon4M-Medaka-Circlator@contig_1_segment0	1780951	1781775	+	OXA-347	1-825/825	===============	0/0	100.00	99.88	card	JN086160:1583-2408	OXA-347 is a beta-lactamase found in Enterobacteriaceae
BFG-585	R23_BFG-585_barcode08-Racon4M-Medaka-Circlator@contig_1_segment0	1781978	1782772	-	erm(F)	7-801/801	===============	0/0	99.25	99.37	ncbi	A7J11_01018	23S rRNA (adenine(2058)-N(6))-methyltransferase Erm(F)
BFG-585	R23_BFG-585_barcode08-Racon4M-Medaka-Circlator@contig_1_segment0	2013044	2014009	+	CfxA3	1-966/966	========/======	2/2	99.90	99.79	card	AF472622:53-1019	cfxA3 beta-lactamase is a class A beta-lactamase found in Capnocytophaga ochracea
BFG-585	R23_BFG-585_barcode08-Racon4M-Medaka-Circlator@contig_1_segment0	3967195	3969120	-	tet(Q)	1-1926/1926	===============	0/0	100.00	99.84	ncbi	A7J11_01074	tetracycline resistance ribosomal protection protein Tet(Q)
BFG-585	R23_BFG-585_barcode08-Racon4M-Medaka-Circlator@contig_1_segment0	6128706	6129671	-	CfxA3	1-966/966	===============	0/0	100.00	99.79	card	AF472622:53-1019	cfxA3 beta-lactamase is a class A beta-lactamase found in Capnocytophaga ochracea
BFG-587	R23_BFG-587_barcode09-Racon4M-Medaka-Circlator@contig_1_segment0	1148176	1150101	-	tet(Q)	1-1926/1926	===============	0/0	100.00	99.84	ncbi	A7J11_01074	tetracycline resistance ribosomal protection protein Tet(Q)
BFG-587	R23_BFG-587_barcode09-Racon4M-Medaka-Circlator@contig_1_segment0	2411233	2412135	-	cepA	1-903/903	===============	0/0	100.00	99.56	ncbi	A7J11_02542	CepA family class A extended-spectrum beta-lactamase
BFG-587	R23_BFG-587_barcode09-Racon4M-Medaka-Circlator@contig_1_segment0	2433190	2434395	+	mef(En2)	1-1206/1206	===============	0/0	100.00	99.58	ncbi	A7J11_00508	macrolide efflux MFS transporter Mef(En2)
BFG-587	R23_BFG-587_barcode09-Racon4M-Medaka-Circlator@contig_1_segment0	2434420	2434929	+	lnu(AN2)	1-510/513	===============	0/0	99.42	100.00	ncbi	A7J11_00974	lincosamide nucleotidyltransferase Lnu(AN2)
BFG-587	R23_BFG-587_barcode09-Racon4M-Medaka-Circlator@contig_1_segment0	2719657	2720622	+	CfxA3	1-966/966	===============	0/0	100.00	100.00	card	AF472622:53-1019	cfxA3 beta-lactamase is a class A beta-lactamase found in Capnocytophaga ochracea
BFG-587	R23_BFG-587_barcode09-Racon4M-Medaka-Circlator@contig_1_segment0	3128898	3129698	+	erm(F)	1-801/801	===============	0/0	100.00	99.75	ncbi	A7J11_01018	23S rRNA (adenine(2058)-N(6))-methyltransferase Erm(F)
BFG-587	R23_BFG-587_barcode09-Racon4M-Medaka-Circlator@contig_1_segment0	3129911	3131077	-	tetX	1-1167/1167	===============	0/0	100.00	99.83	card	M37699:586-1753	TetX is a flavin-dependent monooxygenase conferring resistance to tetracycline antibiotics. TetX hydroxylates position 11a of the tetraketide group thus inactivating the antibiotic.
BFG-587	R23_BFG-587_barcode09-Racon4M-Medaka-Circlator@contig_1_segment0	3605123	3606487	-	bexB	1-1365/1365	========/======	4/4	99.85	99.49	extra	AY375536.1:4599..5963	putative BexB Na+-driven multidrug efflux pump Bacteroides fragilis
BFG-588	R23_BFG-588_barcode10-Racon4M-Medaka-Circlator@contig_3_segment0	1466747	1468719	+	tetQ	1-1974/1974	========/======	1/1	99.95	90.07	card	Z21523:1-1975	TetQ is a ribosomal protection protein. Its gene is associated with a conjugative transposon and has been found in both Gram-positive and Gram-negative bacteria.
BFG-588	R23_BFG-588_barcode10-Racon4M-Medaka-Circlator@contig_3_segment0	1754095	1755060	-	CfxA2	1-966/966	===============	0/0	100.00	99.90	card	AF118110.1:72-1038	cfxA2 beta-lactamase is a class A beta-lactamase found in Prevotella intermedia
BFG-588	R23_BFG-588_barcode10-Racon4M-Medaka-Circlator@contig_3_segment0	2018059	2019390	-	bexA	1-1332/1332	===============	0/0	100.00	99.17	extra	AB067769.1:3564..4895	bexA Multidrug efflux MATE transporter Bacteroides thetaiotaomicron
BFG-588	R23_BFG-588_barcode10-Racon4M-Medaka-Circlator@contig_9_segment0	13566	14366	+	erm(F)	1-801/801	===============	0/0	100.00	99.75	ncbi	A7J11_01018	23S rRNA (adenine(2058)-N(6))-methyltransferase Erm(F)
BFG-588	R23_BFG-588_barcode10-Racon4M-Medaka-Circlator@contig_9_segment0	14579	15745	-	tetX	1-1167/1167	===============	0/0	100.00	99.91	card	M37699:586-1753	TetX is a flavin-dependent monooxygenase conferring resistance to tetracycline antibiotics. TetX hydroxylates position 11a of the tetraketide group thus inactivating the antibiotic.
BFG-589	R23_BFG-589_barcode11-Racon4M-Medaka-Pilon-Circlator@contig_1_segment0_pilon	2332056	2332958	-	cepA	1-903/903	===============	0/0	100.00	99.78	ncbi	A7J11_01010	CepA family class A extended-spectrum beta-lactamase
BFG-589	R23_BFG-589_barcode11-Racon4M-Medaka-Pilon-Circlator@contig_1_segment0_pilon	2416341	2417546	+	mef(En2)	1-1206/1206	===============	0/0	100.00	99.75	ncbi	A7J11_00508	macrolide efflux MFS transporter Mef(En2)
BFG-589	R23_BFG-589_barcode11-Racon4M-Medaka-Pilon-Circlator@contig_1_segment0_pilon	2417571	2418080	+	lnu(AN2)	1-510/513	===============	0/0	99.42	100.00	ncbi	A7J11_00974	lincosamide nucleotidyltransferase Lnu(AN2)
BFG-589	R23_BFG-589_barcode11-Racon4M-Medaka-Pilon-Circlator@contig_1_segment0_pilon	3361174	3362538	-	bexB	1-1365/1365	===============	0/0	100.00	99.49	extra	AY375536.1:4599..5963	putative BexB Na+-driven multidrug efflux pump Bacteroides fragilis
BFG-590	R23_BFG-590_barcode12-Racon4M-Medaka-Circlator@contig_1_segment0	522116	523081	+	CfxA2	1-966/966	===============	0/0	100.00	99.90	card	AF118110.1:72-1038	cfxA2 beta-lactamase is a class A beta-lactamase found in Prevotella intermedia
BFG-590	R23_BFG-590_barcode12-Racon4M-Medaka-Circlator@contig_1_segment0	3252118	3253083	-	CfxA2	1-966/966	===============	0/0	100.00	99.90	card	AF118110.1:72-1038	cfxA2 beta-lactamase is a class A beta-lactamase found in Prevotella intermedia
BFG-590	R23_BFG-590_barcode12-Racon4M-Medaka-Circlator@contig_1_segment0	4173474	4174805	-	bexA	1-1332/1332	===============	0/0	100.00	99.25	extra	AB067769.1:3564..4895	bexA Multidrug efflux MATE transporter Bacteroides thetaiotaomicron
BFG-13	R24_BFG-13_barcode03-Racon4M-Medaka-Pilon-Circlator@contig_1_segment0_pilon	347006	348931	+	tet(Q)	1-1926/1926	===============	0/0	100.00	99.84	ncbi	A7J11_01074	tetracycline resistance ribosomal protection protein Tet(Q)
BFG-13	R24_BFG-13_barcode03-Racon4M-Medaka-Pilon-Circlator@contig_1_segment0_pilon	1814925	1816850	-	tet(Q)	1-1926/1926	===============	0/0	100.00	99.84	ncbi	A7J11_01074	tetracycline resistance ribosomal protection protein Tet(Q)
BFG-13	R24_BFG-13_barcode03-Racon4M-Medaka-Pilon-Circlator@contig_1_segment0_pilon	2461827	2462729	-	cepA-49	1-903/903	===============	0/0	100.00	99.78	ncbi	A7J11_00548	class A extended-spectrum beta-lactamase CepA-49
BFG-13	R24_BFG-13_barcode03-Racon4M-Medaka-Pilon-Circlator@contig_1_segment0_pilon	2557991	2559196	+	mef(En2)	1-1206/1206	===============	0/0	100.00	99.75	ncbi	A7J11_00508	macrolide efflux MFS transporter Mef(En2)
BFG-13	R24_BFG-13_barcode03-Racon4M-Medaka-Pilon-Circlator@contig_1_segment0_pilon	2559221	2559730	+	lnu(AN2)	1-510/513	===============	0/0	99.42	100.00	ncbi	A7J11_00974	lincosamide nucleotidyltransferase Lnu(AN2)
BFG-13	R24_BFG-13_barcode03-Racon4M-Medaka-Pilon-Circlator@contig_1_segment0_pilon	3588308	3589672	-	bexB	1-1365/1365	===============	0/0	100.00	98.97	extra	AY375536.1:4599..5963	putative BexB Na+-driven multidrug efflux pump Bacteroides fragilis
BFG-14	R24_BFG-14_barcode04-Racon4M-Medaka-Pilon-Circlator@contig_1_segment0_pilon	2378696	2379598	-	cepA	1-903/903	===============	0/0	100.00	99.89	ncbi	A7J11_02542	CepA family class A extended-spectrum beta-lactamase
BFG-14	R24_BFG-14_barcode04-Racon4M-Medaka-Pilon-Circlator@contig_1_segment0_pilon	3414766	3416130	-	bexB	1-1365/1365	===============	0/0	100.00	99.34	extra	AY375536.1:4599..5963	putative BexB Na+-driven multidrug efflux pump Bacteroides fragilis
BFG-14	R24_BFG-14_barcode04-Racon4M-Medaka-Pilon-Circlator@contig_1_segment0_pilon	4085824	4087784	+	tetQ	1-1961/1974	===============	0/0	99.34	97.91	card	Z21523:1-1975	TetQ is a ribosomal protection protein. Its gene is associated with a conjugative transposon and has been found in both Gram-positive and Gram-negative bacteria.
BFG-158	R24_BFG-158_barcode12-Racon4M-Medaka-Pilon-Circlator@contig_1_segment0_pilon	1965928	1967853	-	tet(Q)	1-1926/1926	===============	0/0	100.00	99.84	ncbi	A7J11_01074	tetracycline resistance ribosomal protection protein Tet(Q)
BFG-158	R24_BFG-158_barcode12-Racon4M-Medaka-Pilon-Circlator@contig_1_segment0_pilon	4349775	4350740	-	CfxA2	1-966/966	===============	0/0	100.00	85.71	card	AF118110.1:72-1038	cfxA2 beta-lactamase is a class A beta-lactamase found in Prevotella intermedia
BFG-23	R24_BFG-23_barcode05-Racon4M-Medaka-Pilon-Circlator@contig_2_segment0_pilon	2350169	2351071	-	cepA	1-903/903	===============	0/0	100.00	99.56	ncbi	A7J11_02542	CepA family class A extended-spectrum beta-lactamase
BFG-23	R24_BFG-23_barcode05-Racon4M-Medaka-Pilon-Circlator@contig_2_segment0_pilon	2362435	2363337	-	cepA	1-903/903	===============	0/0	100.00	99.56	ncbi	A7J11_02542	CepA family class A extended-spectrum beta-lactamase
BFG-23	R24_BFG-23_barcode05-Racon4M-Medaka-Pilon-Circlator@contig_2_segment0_pilon	2374698	2375600	-	cepA	1-903/903	===============	0/0	100.00	99.56	ncbi	A7J11_02542	CepA family class A extended-spectrum beta-lactamase
BFG-23	R24_BFG-23_barcode05-Racon4M-Medaka-Pilon-Circlator@contig_2_segment0_pilon	3326294	3327658	+	bexB	1-1365/1365	===============	0/0	100.00	99.78	extra	AY375536.1:4599..5963	putative BexB Na+-driven multidrug efflux pump Bacteroides fragilis
BFG-23	R24_BFG-23_barcode05-Racon4M-Medaka-Pilon-Circlator@contig_4_segment0_pilon	5492	6355	+	cepA	66-903/903	.=======/======	20/52	91.36	87.57	ncbi	A7J11_02542	CepA family class A extended-spectrum beta-lactamase
BFG-49	R24_BFG-49_barcode06-Racon4M-Medaka-Pilon-Circlator@contig_1_segment0_pilon	1030097	1032070	+	tetQ	1-1974/1974	===============	0/0	100.00	97.67	card	Z21523:1-1975	TetQ is a ribosomal protection protein. Its gene is associated with a conjugative transposon and has been found in both Gram-positive and Gram-negative bacteria.
BFG-49	R24_BFG-49_barcode06-Racon4M-Medaka-Pilon-Circlator@contig_1_segment0_pilon	2266947	2267849	-	cepA	1-903/903	===============	0/0	100.00	99.78	ncbi	A7J11_02542	CepA family class A extended-spectrum beta-lactamase
BFG-49	R24_BFG-49_barcode06-Racon4M-Medaka-Pilon-Circlator@contig_1_segment0_pilon	3441073	3442437	-	bexB	1-1365/1365	===============	0/0	100.00	99.93	extra	AY375536.1:4599..5963	putative BexB Na+-driven multidrug efflux pump Bacteroides fragilis
BFG-58	R24_BFG-58_barcode07-Racon4M-Medaka-Pilon-Circlator@contig_2_segment0_pilon	2400990	2401892	-	cepA-49	1-903/903	===============	0/0	100.00	99.78	ncbi	A7J11_00548	class A extended-spectrum beta-lactamase CepA-49
BFG-58	R24_BFG-58_barcode07-Racon4M-Medaka-Pilon-Circlator@contig_2_segment0_pilon	2422942	2424147	+	mef(En2)	1-1206/1206	===============	0/0	100.00	99.75	ncbi	A7J11_00508	macrolide efflux MFS transporter Mef(En2)
BFG-58	R24_BFG-58_barcode07-Racon4M-Medaka-Pilon-Circlator@contig_2_segment0_pilon	2424172	2424681	+	lnu(AN2)	1-510/513	===============	0/0	99.42	100.00	ncbi	A7J11_00974	lincosamide nucleotidyltransferase Lnu(AN2)
BFG-58	R24_BFG-58_barcode07-Racon4M-Medaka-Pilon-Circlator@contig_2_segment0_pilon	3438584	3439948	-	bexB	1-1365/1365	===============	0/0	100.00	99.56	extra	AY375536.1:4599..5963	putative BexB Na+-driven multidrug efflux pump Bacteroides fragilis
BFG-58	R24_BFG-58_barcode07-Racon4M-Medaka-Pilon-Circlator@contig_2_segment0_pilon	5162303	5164228	-	tet(Q)	1-1926/1926	===============	0/0	100.00	99.84	ncbi	A7J11_01074	tetracycline resistance ribosomal protection protein Tet(Q)
BFG-58	R24_BFG-58_barcode07-Racon4M-Medaka-Pilon-Circlator@contig_2_segment0_pilon	5203740	5205665	+	tet(Q)	1-1926/1926	===============	0/0	100.00	99.84	ncbi	A7J11_01074	tetracycline resistance ribosomal protection protein Tet(Q)
BFG-591	R24_BFG-591_barcode01-Racon4M-Medaka-Pilon-Circlator@contig_1_segment0_pilon	1500694	1501494	+	erm(F)	1-801/801	===============	0/0	100.00	99.50	ncbi	A7J11_01018	23S rRNA (adenine(2058)-N(6))-methyltransferase Erm(F)
BFG-591	R24_BFG-591_barcode01-Racon4M-Medaka-Pilon-Circlator@contig_1_segment0_pilon	2218031	2218933	-	cepA	1-903/903	===============	0/0	100.00	100.00	ncbi	A7J11_02542	CepA family class A extended-spectrum beta-lactamase
BFG-591	R24_BFG-591_barcode01-Racon4M-Medaka-Pilon-Circlator@contig_1_segment0_pilon	3321441	3322805	-	bexB	1-1365/1365	===============	0/0	100.00	98.68	extra	AY375536.1:4599..5963	putative BexB Na+-driven multidrug efflux pump Bacteroides fragilis
BFG-591	R24_BFG-591_barcode01-Racon4M-Medaka-Pilon-Circlator@contig_1_segment0_pilon	3422820	3424780	-	tetQ	1-1961/1974	===============	0/0	99.34	99.34	card	Z21523:1-1975	TetQ is a ribosomal protection protein. Its gene is associated with a conjugative transposon and has been found in both Gram-positive and Gram-negative bacteria.
BFG-592	R24_BFG-592_barcode02-Racon4M-Medaka-Pilon-Circlator@contig_1_segment0_pilon	2815624	2816589	+	CfxA2	1-966/966	===============	0/0	100.00	99.69	card	AF118110.1:72-1038	cfxA2 beta-lactamase is a class A beta-lactamase found in Prevotella intermedia
BFG-61	R24_BFG-61_barcode08-Racon4M-Medaka-Circlator@contig_3_segment0	1925120	1927045	-	tet(Q)	1-1926/1926	===============	0/0	100.00	100.00	ncbi	A7J11_00154	tetracycline resistance ribosomal protection protein Tet(Q)
BFG-61	R24_BFG-61_barcode08-Racon4M-Medaka-Circlator@contig_3_segment0	2364650	2365552	-	cepA	1-903/903	===============	0/0	100.00	99.78	ncbi	A7J11_02542	CepA family class A extended-spectrum beta-lactamase
BFG-61	R24_BFG-61_barcode08-Racon4M-Medaka-Circlator@contig_3_segment0	3183697	3184560	+	aadS	1-864/864	===============	0/0	100.00	99.65	ncbi	A7J11_00761	aminoglycoside 6-adenylyltransferase AadS
BFG-61	R24_BFG-61_barcode08-Racon4M-Medaka-Circlator@contig_3_segment0	3188648	3190558	+	tet36	1-1911/1923	===============	0/0	99.38	90.89	card	AJ514254:1-1924	Tet36 is a tetracycline resistance gene found in Bacteroides similar to Tet(Q) and binds to the ribosome to confer antibiotic resistance as a ribosomal protection protein.
BFG-61	R24_BFG-61_barcode08-Racon4M-Medaka-Circlator@contig_3_segment0	3195242	3196041	-	erm(F)	1-801/801	========/======	1/1	99.88	99.13	ncbi	A7J11_01018	23S rRNA (adenine(2058)-N(6))-methyltransferase Erm(F)
BFG-61	R24_BFG-61_barcode08-Racon4M-Medaka-Circlator@contig_3_segment0	3431617	3432981	-	bexB	1-1365/1365	========/======	2/2	99.93	99.78	extra	AY375536.1:4599..5963	putative BexB Na+-driven multidrug efflux pump Bacteroides fragilis
BFG-79	R24_BFG-79_barcode09-Racon4M-Medaka-Pilon-Circlator@contig_1_segment0_pilon	2485326	2486228	-	cepA-49	1-903/903	===============	0/0	100.00	99.89	ncbi	A7J11_00548	class A extended-spectrum beta-lactamase CepA-49
BFG-79	R24_BFG-79_barcode09-Racon4M-Medaka-Pilon-Circlator@contig_1_segment0_pilon	3517499	3518863	-	bexB	1-1365/1365	===============	0/0	100.00	99.19	extra	AY375536.1:4599..5963	putative BexB Na+-driven multidrug efflux pump Bacteroides fragilis
BFG-79	R24_BFG-79_barcode09-Racon4M-Medaka-Pilon-Circlator@contig_1_segment0_pilon	3644019	3645944	-	tet(Q)	1-1926/1926	===============	0/0	100.00	99.84	ncbi	A7J11_01074	tetracycline resistance ribosomal protection protein Tet(Q)
BFG-79	R24_BFG-79_barcode09-Racon4M-Medaka-Pilon-Circlator@contig_1_segment0_pilon	4766705	4768630	+	tet(Q)	1-1926/1926	===============	0/0	100.00	99.84	ncbi	A7J11_01074	tetracycline resistance ribosomal protection protein Tet(Q)
BFG-79	R24_BFG-79_barcode09-Racon4M-Medaka-Pilon-Circlator@contig_1_segment0_pilon	4973400	4975325	+	tet(Q)	1-1926/1926	===============	0/0	100.00	99.84	ncbi	A7J11_01074	tetracycline resistance ribosomal protection protein Tet(Q)
BFG-89	R24_BFG-89_barcode10-Racon4M-Medaka-Pilon-Circlator@contig_1_segment0_pilon	1289257	1291182	-	tet(Q)	1-1926/1926	========/======	2/2	99.95	99.74	ncbi	A7J11_01074	tetracycline resistance ribosomal protection protein Tet(Q)
BFG-89	R24_BFG-89_barcode10-Racon4M-Medaka-Pilon-Circlator@contig_1_segment0_pilon	2352547	2353449	-	cepA-29	1-903/903	===============	0/0	100.00	99.78	ncbi	A7J11_00621	class A extended-spectrum beta-lactamase CepA-29
BFG-89	R24_BFG-89_barcode10-Racon4M-Medaka-Pilon-Circlator@contig_1_segment0_pilon	3344335	3345699	-	bexB	1-1365/1365	===============	0/0	100.00	98.97	extra	AY375536.1:4599..5963	putative BexB Na+-driven multidrug efflux pump Bacteroides fragilis
BFG-89	R24_BFG-89_barcode10-Racon4M-Medaka-Pilon-Circlator@contig_1_segment0_pilon	4404154	4406079	+	tet(Q)	1-1926/1926	===============	0/0	100.00	99.84	ncbi	A7J11_01074	tetracycline resistance ribosomal protection protein Tet(Q)
BFG-90	R24_BFG-90_barcode11-Racon4M-Medaka-Pilon-Circlator@contig_1_segment0_pilon	2501500	2502402	-	cepA	1-903/903	===============	0/0	100.00	100.00	ncbi	A7J11_02542	CepA family class A extended-spectrum beta-lactamase
BFG-90	R24_BFG-90_barcode11-Racon4M-Medaka-Pilon-Circlator@contig_1_segment0_pilon	2637837	2638700	-	aadS	1-864/864	===============	0/0	100.00	99.65	ncbi	A7J11_00761	aminoglycoside 6-adenylyltransferase AadS
BFG-90	R24_BFG-90_barcode11-Racon4M-Medaka-Pilon-Circlator@contig_1_segment0_pilon	2638876	2640042	-	tet(X)	1-1167/1167	===============	0/0	100.00	100.00	ncbi	A7J11_01043	tetracycline-inactivating monooxygenase Tet(X)
BFG-90	R24_BFG-90_barcode11-Racon4M-Medaka-Pilon-Circlator@contig_1_segment0_pilon	2641658	2642458	+	erm(F)	1-801/801	===============	0/0	100.00	99.88	ncbi	A7J11_00857	23S rRNA (adenine(2058)-N(6))-methyltransferase Erm(F)
BFG-90	R24_BFG-90_barcode11-Racon4M-Medaka-Pilon-Circlator@contig_1_segment0_pilon	2656455	2658380	+	tet(Q)	1-1926/1926	===============	0/0	100.00	100.00	ncbi	A7J11_00154	tetracycline resistance ribosomal protection protein Tet(Q)
BFG-90	R24_BFG-90_barcode11-Racon4M-Medaka-Pilon-Circlator@contig_1_segment0_pilon	3599697	3601061	-	bexB	1-1365/1365	===============	0/0	100.00	100.00	extra	AY375536.1:4599..5963	putative BexB Na+-driven multidrug efflux pump Bacteroides fragilis
BFG-90	R24_BFG-90_barcode11-Racon4M-Medaka-Pilon-Circlator@contig_3_segment0_pilon	2936	3799	-	aadS	1-864/864	===============	0/0	100.00	99.65	ncbi	A7J11_00761	aminoglycoside 6-adenylyltransferase AadS
BFG-90	R24_BFG-90_barcode11-Racon4M-Medaka-Pilon-Circlator@contig_3_segment0_pilon	3975	5141	-	tet(X)	1-1167/1167	===============	0/0	100.00	99.83	ncbi	A7J11_01043	tetracycline-inactivating monooxygenase Tet(X)
BFG-167	R25_BFG-167_barcode01-Racon4M-Medaka-Circlator@contig_1_segment0	2489783	2491003	+	mef(A)	1-1221/1227	===============	0/0	99.51	97.62	ncbi	A7J11_01931	macrolide efflux MFS transporter Mef(A)
BFG-167	R25_BFG-167_barcode01-Racon4M-Medaka-Circlator@contig_1_segment0	2492572	2493366	+	aph(3')-IIIa	1-795/795	===============	0/0	100.00	99.87	ncbi	A7J11_01402	aminoglycoside O-phosphotransferase APH(3')-IIIa
BFG-167	R25_BFG-167_barcode01-Racon4M-Medaka-Circlator@contig_1_segment0	2504149	2506123	+	tetQ	1-1974/1974	========/======	1/1	100.00	99.90	card	Z21523:1-1975	TetQ is a ribosomal protection protein. Its gene is associated with a conjugative transposon and has been found in both Gram-positive and Gram-negative bacteria.
BFG-167	R25_BFG-167_barcode01-Racon4M-Medaka-Circlator@contig_1_segment0	3778980	3780344	-	bexB	1-1365/1365	===============	0/0	100.00	98.90	extra	AY375536.1:4599..5963	putative BexB Na+-driven multidrug efflux pump Bacteroides fragilis
BFG-167	R25_BFG-167_barcode01-Racon4M-Medaka-Circlator@contig_1_segment0	4390146	4392071	+	tet(Q)	1-1926/1926	===============	0/0	100.00	100.00	ncbi	A7J11_00154	tetracycline resistance ribosomal protection protein Tet(Q)
BFG-168	R25_BFG-168_barcode02-Racon4M-Medaka-Circlator@contig_1_segment0	454426	455757	-	bexA	1-1332/1332	===============	0/0	100.00	82.96	extra	AB067769.1:3564..4895	bexA Multidrug efflux MATE transporter Bacteroides thetaiotaomicron
BFG-168	R25_BFG-168_barcode02-Racon4M-Medaka-Circlator@contig_2_segment0	302333	304258	+	tet(Q)	1-1926/1926	===============	0/0	100.00	99.84	ncbi	A7J11_01074	tetracycline resistance ribosomal protection protein Tet(Q)
BFG-168	R25_BFG-168_barcode02-Racon4M-Medaka-Circlator@contig_2_segment0	1684197	1684931	-	erm(G)	1-735/735	===============	0/0	100.00	99.46	ncbi	A7J11_01201	23S rRNA (adenine(2058)-N(6))-methyltransferase Erm(G)
BFG-170	R25_BFG-170_barcode03-Racon4M-Medaka-Pilon-Circlator@contig_1_segment0_pilon	3720978	3722309	-	bexA	1-1332/1332	===============	0/0	100.00	99.32	extra	AB067769.1:3564..4895	bexA Multidrug efflux MATE transporter Bacteroides thetaiotaomicron
BFG-183	R25_BFG-183_barcode04-Racon4M-Medaka-Circlator@contig_1_segment0	3459474	3460288	-	cepA_beta-lactamase	79-893/903	.=======/======	2/2	90.14	80.03	card	U05883:556-1459	A beta-lactamase found in Bacteroides fragilis producing either low or high levels of the endogenous cephalosporinase activity
BFG-183	R25_BFG-183_barcode04-Racon4M-Medaka-Circlator@contig_1_segment0	5330456	5331787	+	bexA	1-1332/1332	===============	0/0	100.00	82.66	extra	AB067769.1:3564..4895	bexA Multidrug efflux MATE transporter Bacteroides thetaiotaomicron
BFG-183	R25_BFG-183_barcode04-Racon4M-Medaka-Circlator@contig_1_segment0	6537054	6538979	+	tet(Q)	1-1926/1926	===============	0/0	100.00	99.69	ncbi	A7J11_01074	tetracycline resistance ribosomal protection protein Tet(Q)
BFG-184	R25_BFG-184_barcode05-Racon4M-Medaka-Circlator@contig_1_segment0	657424	659349	+	tet(Q)	1-1926/1926	===============	0/0	100.00	99.74	ncbi	A7J11_01074	tetracycline resistance ribosomal protection protein Tet(Q)
BFG-184	R25_BFG-184_barcode05-Racon4M-Medaka-Circlator@contig_1_segment0	4244251	4245065	-	cepA_beta-lactamase	79-893/903	.=======/======	2/2	90.14	80.15	card	U05883:556-1459	A beta-lactamase found in Bacteroides fragilis producing either low or high levels of the endogenous cephalosporinase activity
BFG-184	R25_BFG-184_barcode05-Racon4M-Medaka-Circlator@contig_1_segment0	6115247	6116578	+	bexA	1-1332/1332	===============	0/0	100.00	82.66	extra	AB067769.1:3564..4895	bexA Multidrug efflux MATE transporter Bacteroides thetaiotaomicron
BFG-185	R25_BFG-185_barcode06-Racon4M-Medaka-Pilon-Circlator@contig_2_segment0_pilon	4443644	4444975	+	bexA	1-1332/1332	===============	0/0	100.00	83.71	extra	AB067769.1:3564..4895	bexA Multidrug efflux MATE transporter Bacteroides thetaiotaomicron
BFG-186	R25_BFG-186_barcode07-Racon4M-Medaka-Pilon-Circlator@contig_1_segment0_pilon	966442	968367	+	tet(Q)	1-1926/1926	===============	0/0	100.00	99.84	ncbi	A7J11_01074	tetracycline resistance ribosomal protection protein Tet(Q)
BFG-187	R25_BFG-187_barcode08-Racon4M-Medaka-Circlator@contig_1_segment0	3910380	3911711	-	bexA	1-1332/1332	===============	0/0	100.00	99.92	extra	AB067769.1:3564..4895	bexA Multidrug efflux MATE transporter Bacteroides thetaiotaomicron
BFG-187	R25_BFG-187_barcode08-Racon4M-Medaka-Circlator@contig_1_segment0	5948764	5950689	-	tet(Q)	1-1926/1926	===============	0/0	100.00	99.84	ncbi	A7J11_01074	tetracycline resistance ribosomal protection protein Tet(Q)
BFG-201	R25_BFG-201_barcode09-Racon4M-Medaka-Pilon-Circlator@contig_1_segment0_pilon	1068666	1069631	+	CfxA2	1-966/966	===============	0/0	100.00	100.00	card	AF118110.1:72-1038	cfxA2 beta-lactamase is a class A beta-lactamase found in Prevotella intermedia
BFG-201	R25_BFG-201_barcode09-Racon4M-Medaka-Pilon-Circlator@contig_1_segment0_pilon	1151187	1153112	+	tet(Q)	1-1926/1926	===============	0/0	100.00	99.84	ncbi	A7J11_01074	tetracycline resistance ribosomal protection protein Tet(Q)
BFG-201	R25_BFG-201_barcode09-Racon4M-Medaka-Pilon-Circlator@contig_1_segment0_pilon	2685954	2686919	+	CfxA2	1-966/966	===============	0/0	100.00	100.00	card	AF118110.1:72-1038	cfxA2 beta-lactamase is a class A beta-lactamase found in Prevotella intermedia
BFG-201	R25_BFG-201_barcode09-Racon4M-Medaka-Pilon-Circlator@contig_1_segment0_pilon	2943544	2944278	+	erm(G)	1-735/735	===============	0/0	100.00	99.86	ncbi	A7J11_01201	23S rRNA (adenine(2058)-N(6))-methyltransferase Erm(G)
BFG-202	R25_BFG-202_barcode10-Racon4M-Medaka-Circlator@contig_5_segment0	880920	882893	-	tetQ	1-1974/1974	===============	0/0	100.00	97.31	card	Z21523:1-1975	TetQ is a ribosomal protection protein. Its gene is associated with a conjugative transposon and has been found in both Gram-positive and Gram-negative bacteria.
BFG-202	R25_BFG-202_barcode10-Racon4M-Medaka-Circlator@contig_5_segment0	2887010	2888215	+	mef(En2)	1-1206/1206	===============	0/0	100.00	99.75	ncbi	A7J11_00508	macrolide efflux MFS transporter Mef(En2)
BFG-202	R25_BFG-202_barcode10-Racon4M-Medaka-Circlator@contig_5_segment0	2888240	2888749	+	lnu(AN2)	1-510/513	===============	0/0	99.42	100.00	ncbi	A7J11_00974	lincosamide nucleotidyltransferase Lnu(AN2)
BFG-208	R25_BFG-208_barcode11-Racon4M-Medaka-Circlator@contig_1_segment0	1068883	1069848	+	CfxA2	1-966/966	===============	0/0	100.00	100.00	card	AF118110.1:72-1038	cfxA2 beta-lactamase is a class A beta-lactamase found in Prevotella intermedia
BFG-208	R25_BFG-208_barcode11-Racon4M-Medaka-Circlator@contig_1_segment0	1151406	1153331	+	tet(Q)	1-1926/1926	===============	0/0	100.00	99.84	ncbi	A7J11_01074	tetracycline resistance ribosomal protection protein Tet(Q)
BFG-208	R25_BFG-208_barcode11-Racon4M-Medaka-Circlator@contig_1_segment0	2686221	2687186	+	CfxA2	1-966/966	===============	0/0	100.00	100.00	card	AF118110.1:72-1038	cfxA2 beta-lactamase is a class A beta-lactamase found in Prevotella intermedia
BFG-208	R25_BFG-208_barcode11-Racon4M-Medaka-Circlator@contig_1_segment0	2943795	2944529	+	erm(G)	1-735/735	===============	0/0	100.00	99.86	ncbi	A7J11_01201	23S rRNA (adenine(2058)-N(6))-methyltransferase Erm(G)
BFG-224	R25_BFG-224_barcode12-Racon4M-Medaka-Circlator@contig_1_segment0	2681165	2683090	-	tet(Q)	1-1926/1926	===============	0/0	100.00	99.84	ncbi	A7J11_01074	tetracycline resistance ribosomal protection protein Tet(Q)
BFG-224	R25_BFG-224_barcode12-Racon4M-Medaka-Circlator@contig_1_segment0	3524008	3524822	-	cepA_beta-lactamase	79-893/903	.=======/======	2/2	90.14	80.27	card	U05883:556-1459	A beta-lactamase found in Bacteroides fragilis producing either low or high levels of the endogenous cephalosporinase activity
BFG-224	R25_BFG-224_barcode12-Racon4M-Medaka-Circlator@contig_1_segment0	5343878	5345209	+	bexA	1-1332/1332	===============	0/0	100.00	82.73	extra	AB067769.1:3564..4895	bexA Multidrug efflux MATE transporter Bacteroides thetaiotaomicron
BFG-225	R26_BFG-225_barcode01-Racon4M-Medaka-Circlator@contig_1_segment0	2386861	2388192	+	bexA	1-1332/1332	===============	0/0	100.00	83.26	extra	AB067769.1:3564..4895	bexA Multidrug efflux MATE transporter Bacteroides thetaiotaomicron
BFG-225	R26_BFG-225_barcode01-Racon4M-Medaka-Circlator@contig_1_segment0	2779666	2781591	-	tet(Q)	1-1926/1926	===============	0/0	100.00	99.84	ncbi	A7J11_01074	tetracycline resistance ribosomal protection protein Tet(Q)
BFG-227	R26_BFG-227_barcode02-Racon4M-Medaka-Circlator@contig_1_segment0	3469640	3471565	-	tet(Q)	1-1926/1926	===============	0/0	100.00	99.84	ncbi	A7J11_01074	tetracycline resistance ribosomal protection protein Tet(Q)
BFG-227	R26_BFG-227_barcode02-Racon4M-Medaka-Circlator@contig_1_segment0	3549715	3550605	+	CblA-1	1-891/891	===============	0/0	100.00	100.00	card	GQ343019:133-1024	CblA-1 beta-lactamase is a class A beta-lactamase found in Bacteroides uniformis that is species-specific.
BFG-228	R26_BFG-228_barcode03-Racon4M-Medaka-Circlator@contig_1_segment0	332909	334114	+	mef(En2)	1-1206/1206	===============	0/0	100.00	99.58	ncbi	A7J11_00508	macrolide efflux MFS transporter Mef(En2)
BFG-228	R26_BFG-228_barcode03-Racon4M-Medaka-Circlator@contig_1_segment0	334139	334648	+	lnu(AN2)	1-510/513	===============	0/0	99.42	99.80	ncbi	A7J11_00974	lincosamide nucleotidyltransferase Lnu(AN2)
BFG-228	R26_BFG-228_barcode03-Racon4M-Medaka-Circlator@contig_1_segment0	1739454	1740785	+	bexA	1-1332/1332	===============	0/0	100.00	99.25	extra	AB067769.1:3564..4895	bexA Multidrug efflux MATE transporter Bacteroides thetaiotaomicron
BFG-228	R26_BFG-228_barcode03-Racon4M-Medaka-Circlator@contig_3_segment0	744563	746489	-	tet(Q)	1-1926/1926	========/======	1/1	100.00	99.95	ncbi	A7J11_00154	tetracycline resistance ribosomal protection protein Tet(Q)
BFG-317	R26_BFG-317_barcode04-Racon4M-Medaka-Circlator@contig_1_segment0	869859	871784	-	tet(Q)	1-1926/1926	===============	0/0	100.00	100.00	ncbi	A7J11_00154	tetracycline resistance ribosomal protection protein Tet(Q)
BFG-317	R26_BFG-317_barcode04-Racon4M-Medaka-Circlator@contig_1_segment0	885778	886578	-	erm(F)	1-801/801	===============	0/0	100.00	99.88	ncbi	A7J11_00857	23S rRNA (adenine(2058)-N(6))-methyltransferase Erm(F)
BFG-317	R26_BFG-317_barcode04-Racon4M-Medaka-Circlator@contig_1_segment0	888193	889359	+	tet(X)	1-1167/1167	===============	0/0	100.00	100.00	ncbi	A7J11_01043	tetracycline-inactivating monooxygenase Tet(X)
BFG-317	R26_BFG-317_barcode04-Racon4M-Medaka-Circlator@contig_1_segment0	889535	890398	+	aadS	1-864/864	===============	0/0	100.00	99.65	ncbi	A7J11_00761	aminoglycoside 6-adenylyltransferase AadS
BFG-317	R26_BFG-317_barcode04-Racon4M-Medaka-Circlator@contig_1_segment0	2439331	2440233	-	cepA-44	1-903/903	===============	0/0	100.00	99.67	ncbi	A7J11_00855	class A extended-spectrum beta-lactamase CepA-44
BFG-317	R26_BFG-317_barcode04-Racon4M-Medaka-Circlator@contig_1_segment0	3619811	3621175	-	bexB	1-1365/1365	===============	0/0	100.00	98.90	extra	AY375536.1:4599..5963	putative BexB Na+-driven multidrug efflux pump Bacteroides fragilis
BFG-317	R26_BFG-317_barcode04-Racon4M-Medaka-Circlator@contig_1_segment0	4875461	4876324	-	aadS	1-864/864	===============	0/0	100.00	99.65	ncbi	A7J11_00761	aminoglycoside 6-adenylyltransferase AadS
BFG-317	R26_BFG-317_barcode04-Racon4M-Medaka-Circlator@contig_1_segment0	4876500	4877666	-	tet(X)	1-1167/1167	===============	0/0	100.00	100.00	ncbi	A7J11_01043	tetracycline-inactivating monooxygenase Tet(X)
BFG-317	R26_BFG-317_barcode04-Racon4M-Medaka-Circlator@contig_1_segment0	4879282	4880081	+	erm(F)	1-801/801	========/======	1/1	99.88	99.75	ncbi	A7J11_00857	23S rRNA (adenine(2058)-N(6))-methyltransferase Erm(F)
BFG-317	R26_BFG-317_barcode04-Racon4M-Medaka-Circlator@contig_1_segment0	4894077	4896002	+	tet(Q)	1-1926/1926	===============	0/0	100.00	100.00	ncbi	A7J11_00154	tetracycline resistance ribosomal protection protein Tet(Q)
BFG-319	R26_BFG-319_barcode05-Racon4M-Medaka-Pilon-Circlator@contig_1_segment0_pilon	1377430	1379355	+	tet(Q)	1-1926/1926	===============	0/0	100.00	99.84	ncbi	A7J11_01074	tetracycline resistance ribosomal protection protein Tet(Q)
BFG-319	R26_BFG-319_barcode05-Racon4M-Medaka-Pilon-Circlator@contig_1_segment0_pilon	3273390	3274204	-	cepA_beta-lactamase	79-893/903	.=======/======	6/6	89.92	80.81	card	U05883:556-1459	A beta-lactamase found in Bacteroides fragilis producing either low or high levels of the endogenous cephalosporinase activity
BFG-319	R26_BFG-319_barcode05-Racon4M-Medaka-Pilon-Circlator@contig_1_segment0_pilon	5412289	5413620	+	bexA	1-1332/1332	===============	0/0	100.00	82.88	extra	AB067769.1:3564..4895	bexA Multidrug efflux MATE transporter Bacteroides thetaiotaomicron
BFG-418	R26_BFG-418_barcode06-Racon4M-Medaka-Circlator@contig_1_segment0	920645	922618	+	tetQ	1-1974/1974	===============	0/0	100.00	97.37	card	Z21523:1-1975	TetQ is a ribosomal protection protein. Its gene is associated with a conjugative transposon and has been found in both Gram-positive and Gram-negative bacteria.
BFG-418	R26_BFG-418_barcode06-Racon4M-Medaka-Circlator@contig_1_segment0	2520195	2521097	-	cepA_beta-lactamase	1-903/903	===============	0/0	100.00	99.89	card	U05883:556-1459	A beta-lactamase found in Bacteroides fragilis producing either low or high levels of the endogenous cephalosporinase activity
BFG-418	R26_BFG-418_barcode06-Racon4M-Medaka-Circlator@contig_1_segment0	2542149	2543354	+	mef(En2)	1-1206/1206	===============	0/0	100.00	99.83	ncbi	A7J11_00508	macrolide efflux MFS transporter Mef(En2)
BFG-418	R26_BFG-418_barcode06-Racon4M-Medaka-Circlator@contig_1_segment0	2543379	2543888	+	lnu(AN2)	1-510/513	===============	0/0	99.42	100.00	ncbi	A7J11_00974	lincosamide nucleotidyltransferase Lnu(AN2)
BFG-418	R26_BFG-418_barcode06-Racon4M-Medaka-Circlator@contig_1_segment0	3687230	3688594	-	bexB	1-1365/1365	===============	0/0	100.00	99.19	extra	AY375536.1:4599..5963	putative BexB Na+-driven multidrug efflux pump Bacteroides fragilis
BFG-418	R26_BFG-418_barcode06-Racon4M-Medaka-Circlator@contig_7_segment0	1846	2653	+	CfxA6	175-981/996	..======/======	3/5	80.82	85.56	card	GQ342996:798-1794	cfxA6 beta-lactamase is a class A beta-lactamase found in an uncultured bacterium
BFG-477	R26_BFG-477_barcode07-Racon4M-Medaka-Circlator@contig_1_segment0	99705	101630	-	tet(Q)	1-1926/1926	===============	0/0	100.00	99.84	ncbi	A7J11_01074	tetracycline resistance ribosomal protection protein Tet(Q)
BFG-477	R26_BFG-477_barcode07-Racon4M-Medaka-Circlator@contig_1_segment0	4548597	4549928	+	bexA	1-1332/1332	===============	0/0	100.00	84.61	extra	AB067769.1:3564..4895	bexA Multidrug efflux MATE transporter Bacteroides thetaiotaomicron
BFG-484	R26_BFG-484_barcode08-Racon4M-Medaka-Circlator@contig_1_segment0	1240195	1242169	+	tetQ	1-1974/1974	========/======	1/1	100.00	99.95	card	Z21523:1-1975	TetQ is a ribosomal protection protein. Its gene is associated with a conjugative transposon and has been found in both Gram-positive and Gram-negative bacteria.
BFG-484	R26_BFG-484_barcode08-Racon4M-Medaka-Circlator@contig_1_segment0	3393744	3394490	+	erm(B)_18	13-759/762	===============	0/0	98.03	99.33	resfinder	X66468	erm(B)_18
BFG-484	R26_BFG-484_barcode08-Racon4M-Medaka-Circlator@contig_1_segment0	3554175	3555380	+	mef(En2)	1-1206/1206	===============	0/0	100.00	99.67	ncbi	A7J11_00508	macrolide efflux MFS transporter Mef(En2)
BFG-484	R26_BFG-484_barcode08-Racon4M-Medaka-Circlator@contig_1_segment0	3555405	3555914	+	lnu(AN2)	1-510/513	===============	0/0	99.42	100.00	ncbi	A7J11_00974	lincosamide nucleotidyltransferase Lnu(AN2)
BFG-484	R26_BFG-484_barcode08-Racon4M-Medaka-Circlator@contig_1_segment0	4808210	4809541	+	bexA	1-1332/1332	===============	0/0	100.00	99.40	extra	AB067769.1:3564..4895	bexA Multidrug efflux MATE transporter Bacteroides thetaiotaomicron
BFG-484	R26_BFG-484_barcode08-Racon4M-Medaka-Circlator@contig_6_segment0	103988	104953	-	CfxA2	1-966/966	===============	0/0	100.00	100.00	card	AF118110.1:72-1038	cfxA2 beta-lactamase is a class A beta-lactamase found in Prevotella intermedia
BFG-594	R26_BFG-594_barcode09-Racon4M-Medaka-Circlator@contig_2_segment0	3204639	3206611	-	tetQ	1-1974/1974	========/======	1/1	99.95	89.87	card	Z21523:1-1975	TetQ is a ribosomal protection protein. Its gene is associated with a conjugative transposon and has been found in both Gram-positive and Gram-negative bacteria.
BFG-594	R26_BFG-594_barcode09-Racon4M-Medaka-Circlator@contig_2_segment0	3206851	3207642	-	erm(F)	7-801/801	========/======	1/3	98.88	98.87	ncbi	A7J11_01018	23S rRNA (adenine(2058)-N(6))-methyltransferase Erm(F)
BFG-594	R26_BFG-594_barcode09-Racon4M-Medaka-Circlator@contig_2_segment0	4537149	4538114	+	CfxA2	1-966/966	===============	0/0	100.00	99.90	card	AF118110.1:72-1038	cfxA2 beta-lactamase is a class A beta-lactamase found in Prevotella intermedia
BFG-594	R26_BFG-594_barcode09-Racon4M-Medaka-Circlator@contig_3_segment0	45020	46980	+	tetQ	1-1961/1974	===============	0/0	99.34	99.69	card	Z21523:1-1975	TetQ is a ribosomal protection protein. Its gene is associated with a conjugative transposon and has been found in both Gram-positive and Gram-negative bacteria.
BFG-594	R26_BFG-594_barcode09-Racon4M-Medaka-Circlator@contig_4_segment0	753340	754566	+	mef(A)	1-1227/1227	===============	0/0	100.00	96.82	ncbi	A7J11_01931	macrolide efflux MFS transporter Mef(A)
BFG-594	R26_BFG-594_barcode09-Racon4M-Medaka-Circlator@contig_4_segment0	754680	756143	+	mel	1-1464/1464	===============	0/0	100.00	97.47	card	NC_012469.1:1800928-1802392	Mel a homolog of MsrA is an ABC transporter associated with macrolide resistance. It is expressed on the same operon as mefA and mefE both MFS-type efflux proteins that confer macrolide resistance.
BFG-594	R26_BFG-594_barcode09-Racon4M-Medaka-Circlator@contig_4_segment0	756915	757649	+	erm(G)	1-735/735	===============	0/0	100.00	99.86	ncbi	A7J11_01201	23S rRNA (adenine(2058)-N(6))-methyltransferase Erm(G)
BFG-595	R26_BFG-595_barcode10-Racon4M-Medaka-Circlator@contig_1_segment0	1921896	1923657	+	tetQ	1-1762/1974	==============.	0/0	89.26	100.00	card	Z21523:1-1975	TetQ is a ribosomal protection protein. Its gene is associated with a conjugative transposon and has been found in both Gram-positive and Gram-negative bacteria.
BFG-595	R26_BFG-595_barcode10-Racon4M-Medaka-Circlator@contig_1_segment0	3465885	3466850	-	CfxA3	1-966/966	===============	0/0	100.00	99.90	card	AF472622:53-1019	cfxA3 beta-lactamase is a class A beta-lactamase found in Capnocytophaga ochracea
BFG-595	R26_BFG-595_barcode10-Racon4M-Medaka-Circlator@contig_1_segment0	5044405	5045736	+	bexA	1-1332/1332	===============	0/0	100.00	99.92	extra	AB067769.1:3564..4895	bexA Multidrug efflux MATE transporter Bacteroides thetaiotaomicron
BFG-595	R26_BFG-595_barcode10-Racon4M-Medaka-Circlator@contig_1_segment0	5302699	5303664	+	CfxA3	1-966/966	===============	0/0	100.00	99.90	card	AF472622:53-1019	cfxA3 beta-lactamase is a class A beta-lactamase found in Capnocytophaga ochracea
BFG-595	R26_BFG-595_barcode10-Racon4M-Medaka-Circlator@contig_3_segment0	5497	6462	-	CfxA3	1-966/966	========/======	2/2	99.90	99.48	card	AF472622:53-1019	cfxA3 beta-lactamase is a class A beta-lactamase found in Capnocytophaga ochracea
BFG-596	R26_BFG-596_barcode11-Racon4M-Medaka-Circlator@contig_1_segment0	290932	292906	+	tetQ	1-1974/1974	========/======	1/1	100.00	97.87	card	Z21523:1-1975	TetQ is a ribosomal protection protein. Its gene is associated with a conjugative transposon and has been found in both Gram-positive and Gram-negative bacteria.
BFG-596	R26_BFG-596_barcode11-Racon4M-Medaka-Circlator@contig_1_segment0	2495115	2496017	-	cepA-49	1-903/903	===============	0/0	100.00	99.89	ncbi	A7J11_00548	class A extended-spectrum beta-lactamase CepA-49
BFG-596	R26_BFG-596_barcode11-Racon4M-Medaka-Circlator@contig_1_segment0	2517065	2518270	+	mef(En2)	1-1206/1206	===============	0/0	100.00	99.75	ncbi	A7J11_00508	macrolide efflux MFS transporter Mef(En2)
BFG-596	R26_BFG-596_barcode11-Racon4M-Medaka-Circlator@contig_1_segment0	2518295	2518804	+	lnu(AN2)	1-510/513	===============	0/0	99.42	100.00	ncbi	A7J11_00974	lincosamide nucleotidyltransferase Lnu(AN2)
BFG-596	R26_BFG-596_barcode11-Racon4M-Medaka-Circlator@contig_1_segment0	2847686	2849659	-	tetQ	1-1974/1974	===============	0/0	100.00	97.92	card	Z21523:1-1975	TetQ is a ribosomal protection protein. Its gene is associated with a conjugative transposon and has been found in both Gram-positive and Gram-negative bacteria.
BFG-596	R26_BFG-596_barcode11-Racon4M-Medaka-Circlator@contig_1_segment0	3697506	3698870	-	bexB	1-1365/1365	===============	0/0	100.00	99.85	extra	AY375536.1:4599..5963	putative BexB Na+-driven multidrug efflux pump Bacteroides fragilis
BFG-597	R26_BFG-597_barcode12-Racon4M-Medaka-Circlator@contig_1_segment0	614691	616665	-	tetQ	1-1974/1974	========/======	1/1	100.00	99.95	card	Z21523:1-1975	TetQ is a ribosomal protection protein. Its gene is associated with a conjugative transposon and has been found in both Gram-positive and Gram-negative bacteria.
BFG-597	R26_BFG-597_barcode12-Racon4M-Medaka-Circlator@contig_1_segment0	2858522	2859517	+	CfxA6	1-996/996	===============	0/0	100.00	99.30	card	GQ342996:798-1794	cfxA6 beta-lactamase is a class A beta-lactamase found in an uncultured bacterium
BFG-597	R26_BFG-597_barcode12-Racon4M-Medaka-Circlator@contig_3_segment0	307612	308436	-	aadS	1-825/864	===============	0/0	95.49	99.64	ncbi	A7J11_00761	aminoglycoside 6-adenylyltransferase AadS
BFG-597	R26_BFG-597_barcode12-Racon4M-Medaka-Circlator@contig_3_segment0	308612	309778	-	tet(X)	1-1167/1167	===============	0/0	100.00	99.83	ncbi	A7J11_01043	tetracycline-inactivating monooxygenase Tet(X)
BFG-597	R26_BFG-597_barcode12-Racon4M-Medaka-Circlator@contig_3_segment0	371925	373256	+	bexA	1-1332/1332	===============	0/0	100.00	98.87	extra	AB067769.1:3564..4895	bexA Multidrug efflux MATE transporter Bacteroides thetaiotaomicron
BFG-599	R27R38_BFG-599_barcode0211-Racon4M-Medaka-Pilon-Circlator@contig_1_segment0_pilon	2357363	2358265	-	cepA	1-903/903	===============	0/0	100.00	99.89	ncbi	A7J11_00517	CepA family class A extended-spectrum beta-lactamase
BFG-599	R27R38_BFG-599_barcode0211-Racon4M-Medaka-Pilon-Circlator@contig_1_segment0_pilon	3398839	3400203	-	bexB	1-1365/1365	===============	0/0	100.00	99.12	extra	AY375536.1:4599..5963	putative BexB Na+-driven multidrug efflux pump Bacteroides fragilis
BFG-599	R27R38_BFG-599_barcode0211-Racon4M-Medaka-Pilon-Circlator@contig_1_segment0_pilon	3662515	3664440	+	tet(Q)	1-1926/1926	===============	0/0	100.00	99.84	ncbi	A7J11_01074	tetracycline resistance ribosomal protection protein Tet(Q)
BFG-600	R27R38_BFG-600_barcode0312-Racon4M-Medaka-Circlator@contig_1_segment0	22648	23613	+	CfxA2	1-966/966	===============	0/0	100.00	99.90	card	AF118110.1:72-1038	cfxA2 beta-lactamase is a class A beta-lactamase found in Prevotella intermedia
BFG-600	R27R38_BFG-600_barcode0312-Racon4M-Medaka-Circlator@contig_1_segment0	89842	90642	+	erm(F)	1-801/801	===============	0/0	100.00	99.88	ncbi	A7J11_01018	23S rRNA (adenine(2058)-N(6))-methyltransferase Erm(F)
BFG-600	R27R38_BFG-600_barcode0312-Racon4M-Medaka-Circlator@contig_1_segment0	91885	92748	-	aadS	1-864/864	===============	0/0	100.00	99.88	ncbi	A7J11_00761	aminoglycoside 6-adenylyltransferase AadS
BFG-600	R27R38_BFG-600_barcode0312-Racon4M-Medaka-Circlator@contig_1_segment0	783138	785098	-	tetQ	1-1961/1974	===============	0/0	99.34	98.16	card	Z21523:1-1975	TetQ is a ribosomal protection protein. Its gene is associated with a conjugative transposon and has been found in both Gram-positive and Gram-negative bacteria.
BFG-600	R27R38_BFG-600_barcode0312-Racon4M-Medaka-Circlator@contig_1_segment0	1216010	1216975	+	CfxA2	1-966/966	===============	0/0	100.00	99.90	card	AF118110.1:72-1038	cfxA2 beta-lactamase is a class A beta-lactamase found in Prevotella intermedia
BFG-600	R27R38_BFG-600_barcode0312-Racon4M-Medaka-Circlator@contig_1_segment0	1430280	1431246	-	CfxA2	1-966/966	========/======	1/1	100.00	99.69	card	AF118110.1:72-1038	cfxA2 beta-lactamase is a class A beta-lactamase found in Prevotella intermedia
BFG-600	R27R38_BFG-600_barcode0312-Racon4M-Medaka-Circlator@contig_1_segment0	1490356	1491321	-	CfxA2	1-966/966	===============	0/0	100.00	99.90	card	AF118110.1:72-1038	cfxA2 beta-lactamase is a class A beta-lactamase found in Prevotella intermedia
BFG-600	R27R38_BFG-600_barcode0312-Racon4M-Medaka-Circlator@contig_1_segment0	1762911	1763877	+	CfxA2	1-966/966	========/======	1/1	100.00	99.79	card	AF118110.1:72-1038	cfxA2 beta-lactamase is a class A beta-lactamase found in Prevotella intermedia
BFG-600	R27R38_BFG-600_barcode0312-Racon4M-Medaka-Circlator@contig_2_segment0	121533	123507	-	tetQ	1-1974/1974	========/======	1/1	100.00	99.95	card	Z21523:1-1975	TetQ is a ribosomal protection protein. Its gene is associated with a conjugative transposon and has been found in both Gram-positive and Gram-negative bacteria.
BFG-600	R27R38_BFG-600_barcode0312-Racon4M-Medaka-Circlator@contig_2_segment0	124248	125084	-	APH(6)-Id	1-837/837	===============	0/0	100.00	99.88	card	AF024602:3156-3993	APH(6)-Id is an aminoglycoside phosphotransferase encoded by plasmids integrative conjugative elements and chromosomal genomic islands in K. pneumoniae Salmonella spp. E. coli Shigella flexneri Providencia alcalifaciens Pseudomonas spp. V. cholerae Edwardsiella tarda Pasteurella multocida and Aeromonas bestiarum
BFG-600	R27R38_BFG-600_barcode0312-Racon4M-Medaka-Circlator@contig_2_segment0	125084	125909	-	aph(3'')-Ib	1-828/828	========/======	1/2	99.76	99.76	ncbi	A7J11_05252	aminoglycoside O-phosphotransferase APH(3'')-Ib
BFG-600	R27R38_BFG-600_barcode0312-Racon4M-Medaka-Circlator@contig_2_segment0	125946	126762	-	sul2	1-816/816	========/======	1/1	100.00	99.88	card	AY055428.1:20269-21085	Sul2 is a sulfonamide resistant dihydropteroate synthase of Gram-negative bacteria usually found on small plasmids.
BFG-600	R27R38_BFG-600_barcode0312-Racon4M-Medaka-Circlator@contig_2_segment0	865379	866344	+	CfxA2	1-966/966	===============	0/0	100.00	99.79	card	AF118110.1:72-1038	cfxA2 beta-lactamase is a class A beta-lactamase found in Prevotella intermedia
BFG-600	R27R38_BFG-600_barcode0312-Racon4M-Medaka-Circlator@contig_2_segment0	1134019	1135350	-	bexA	1-1332/1332	===============	0/0	100.00	99.02	extra	AB067769.1:3564..4895	bexA Multidrug efflux MATE transporter Bacteroides thetaiotaomicron
BFG-600	R27R38_BFG-600_barcode0312-Racon4M-Medaka-Circlator@contig_2_segment0	3002358	3004331	+	tetQ	1-1974/1974	===============	0/0	100.00	97.11	card	Z21523:1-1975	TetQ is a ribosomal protection protein. Its gene is associated with a conjugative transposon and has been found in both Gram-positive and Gram-negative bacteria.
BFG-600	R27R38_BFG-600_barcode0312-Racon4M-Medaka-Circlator@contig_9_segment0	364	876	+	nimE	1-513/513	===============	0/0	100.00	100.00	ncbi	A7J11_02900	nitroimidazole resistance protein NimE
BFG-598	R27_BFG-598_barcode01-Racon4M-Medaka-Circlator@contig_3_segment0	1	966	+	CfxA3	1-966/966	===============	0/0	100.00	100.00	card	AF472622:53-1019	cfxA3 beta-lactamase is a class A beta-lactamase found in Capnocytophaga ochracea
BFG-598	R27_BFG-598_barcode01-Racon4M-Medaka-Circlator@contig_3_segment0	2029591	2030556	+	CfxA3	1-966/966	===============	0/0	100.00	100.00	card	AF472622:53-1019	cfxA3 beta-lactamase is a class A beta-lactamase found in Capnocytophaga ochracea
BFG-598	R27_BFG-598_barcode01-Racon4M-Medaka-Circlator@contig_3_segment0	2218582	2219547	-	CfxA3	1-966/966	===============	0/0	100.00	100.00	card	AF472622:53-1019	cfxA3 beta-lactamase is a class A beta-lactamase found in Capnocytophaga ochracea
BFG-598	R27_BFG-598_barcode01-Racon4M-Medaka-Circlator@contig_4_segment0	805557	807482	+	tet(Q)	1-1926/1926	===============	0/0	100.00	99.84	ncbi	A7J11_01074	tetracycline resistance ribosomal protection protein Tet(Q)
BFG-598	R27_BFG-598_barcode01-Racon4M-Medaka-Circlator@contig_4_segment0	867883	868848	-	CfxA3	1-966/966	===============	0/0	100.00	100.00	card	AF472622:53-1019	cfxA3 beta-lactamase is a class A beta-lactamase found in Capnocytophaga ochracea
BFG-598	R27_BFG-598_barcode01-Racon4M-Medaka-Circlator@contig_4_segment0	1701550	1702515	-	CfxA3	1-966/966	===============	0/0	100.00	100.00	card	AF472622:53-1019	cfxA3 beta-lactamase is a class A beta-lactamase found in Capnocytophaga ochracea
BFG-598	R27_BFG-598_barcode01-Racon4M-Medaka-Circlator@contig_4_segment0	1786709	1787674	-	CfxA3	1-966/966	===============	0/0	100.00	100.00	card	AF472622:53-1019	cfxA3 beta-lactamase is a class A beta-lactamase found in Capnocytophaga ochracea
BFG-598	R27_BFG-598_barcode01-Racon4M-Medaka-Circlator@contig_4_segment0	1961253	1962218	-	CfxA3	1-966/966	===============	0/0	100.00	100.00	card	AF472622:53-1019	cfxA3 beta-lactamase is a class A beta-lactamase found in Capnocytophaga ochracea
BFG-598	R27_BFG-598_barcode01-Racon4M-Medaka-Circlator@contig_4_segment0	2461721	2462686	-	CfxA3	1-966/966	===============	0/0	100.00	100.00	card	AF472622:53-1019	cfxA3 beta-lactamase is a class A beta-lactamase found in Capnocytophaga ochracea
BFG-604	R27_BFG-604_barcode05-Racon4M-Medaka-Pilon-Circlator@contig_1_segment0_pilon	1676234	1678208	+	tetQ	1-1974/1974	========/======	1/1	100.00	99.95	card	Z21523:1-1975	TetQ is a ribosomal protection protein. Its gene is associated with a conjugative transposon and has been found in both Gram-positive and Gram-negative bacteria.
BFG-604	R27_BFG-604_barcode05-Racon4M-Medaka-Pilon-Circlator@contig_1_segment0_pilon	2386615	2387517	-	cepA-44	1-903/903	===============	0/0	100.00	99.89	ncbi	A7J11_00855	class A extended-spectrum beta-lactamase CepA-44
BFG-604	R27_BFG-604_barcode05-Racon4M-Medaka-Pilon-Circlator@contig_1_segment0_pilon	2408566	2409771	+	mef(En2)	1-1206/1206	===============	0/0	100.00	99.83	ncbi	A7J11_00508	macrolide efflux MFS transporter Mef(En2)
BFG-604	R27_BFG-604_barcode05-Racon4M-Medaka-Pilon-Circlator@contig_1_segment0_pilon	2409796	2410305	+	lnu(AN2)	1-510/513	===============	0/0	99.42	100.00	ncbi	A7J11_00974	lincosamide nucleotidyltransferase Lnu(AN2)
BFG-604	R27_BFG-604_barcode05-Racon4M-Medaka-Pilon-Circlator@contig_1_segment0_pilon	2481899	2482864	+	CfxA3	1-966/966	===============	0/0	100.00	85.71	card	AF472622:53-1019	cfxA3 beta-lactamase is a class A beta-lactamase found in Capnocytophaga ochracea
BFG-604	R27_BFG-604_barcode05-Racon4M-Medaka-Pilon-Circlator@contig_1_segment0_pilon	3330295	3331659	-	bexB	1-1365/1365	===============	0/0	100.00	99.49	extra	AY375536.1:4599..5963	putative BexB Na+-driven multidrug efflux pump Bacteroides fragilis
BFG-606	R27_BFG-606_barcode06-Racon4M-Medaka-Circlator@contig_1_segment0	3213880	3214675	-	cepA_beta-lactamase	98-893/903	.=======/======	6/6	87.82	80.60	card	U05883:556-1459	A beta-lactamase found in Bacteroides fragilis producing either low or high levels of the endogenous cephalosporinase activity
BFG-606	R27_BFG-606_barcode06-Racon4M-Medaka-Circlator@contig_1_segment0	5026895	5028820	-	tet(Q)	1-1926/1926	===============	0/0	100.00	99.84	ncbi	A7J11_01074	tetracycline resistance ribosomal protection protein Tet(Q)
BFG-606	R27_BFG-606_barcode06-Racon4M-Medaka-Circlator@contig_1_segment0	5124420	5125751	+	bexA	1-1332/1332	===============	0/0	100.00	82.81	extra	AB067769.1:3564..4895	bexA Multidrug efflux MATE transporter Bacteroides thetaiotaomicron
BFG-608	R27_BFG-608_barcode08-Racon4M-Medaka-Pilon-Circlator@contig_1_segment0_pilon	322785	323531	-	erm(B)_18	13-759/762	===============	0/0	98.03	99.20	resfinder	X66468	erm(B)_18
BFG-608	R27_BFG-608_barcode08-Racon4M-Medaka-Pilon-Circlator@contig_1_segment0_pilon	1040126	1041490	+	bexB	1-1365/1365	===============	0/0	100.00	99.85	extra	AY375536.1:4599..5963	putative BexB Na+-driven multidrug efflux pump Bacteroides fragilis
BFG-608	R27_BFG-608_barcode08-Racon4M-Medaka-Pilon-Circlator@contig_1_segment0_pilon	1259216	1260181	+	CfxA4	1-966/966	===============	0/0	100.00	99.90	card	AY769933:1-967	cfxA4 beta-lactamase is a class A beta-lactamase found in Bacteroides fragilis
BFG-608	R27_BFG-608_barcode08-Racon4M-Medaka-Pilon-Circlator@contig_1_segment0_pilon	1993800	1994702	+	cepA	1-903/903	===============	0/0	100.00	100.00	ncbi	A7J11_00517	CepA family class A extended-spectrum beta-lactamase
BFG-207	R29R31_BFG-207_barcode0106-Racon4M-Medaka-Circlator@contig_1_segment0	892303	894277	+	tetQ	1-1974/1974	========/======	1/1	100.00	99.95	card	Z21523:1-1975	TetQ is a ribosomal protection protein. Its gene is associated with a conjugative transposon and has been found in both Gram-positive and Gram-negative bacteria.
BFG-207	R29R31_BFG-207_barcode0106-Racon4M-Medaka-Circlator@contig_1_segment0	2295092	2295994	-	cepA	1-903/903	===============	0/0	100.00	100.00	ncbi	A7J11_00517	CepA family class A extended-spectrum beta-lactamase
BFG-207	R29R31_BFG-207_barcode0106-Racon4M-Medaka-Circlator@contig_1_segment0	3345672	3347036	-	bexB	1-1365/1365	===============	0/0	100.00	99.85	extra	AY375536.1:4599..5963	putative BexB Na+-driven multidrug efflux pump Bacteroides fragilis
BFG-212	R29R31_BFG-212_barcode0207-Racon4M-Medaka-Circlator@contig_2_segment0	768214	770139	+	tet(Q)	1-1926/1926	===============	0/0	100.00	99.84	ncbi	A7J11_01074	tetracycline resistance ribosomal protection protein Tet(Q)
BFG-212	R29R31_BFG-212_barcode0207-Racon4M-Medaka-Circlator@contig_2_segment0	4810770	4812101	+	bexA	1-1332/1332	===============	0/0	100.00	100.00	extra	AB067769.1:3564..4895	bexA Multidrug efflux MATE transporter Bacteroides thetaiotaomicron
BFG-213	R29R31_BFG-213_barcode0308-Racon4M-Medaka-Circlator@contig_1_segment0	1176113	1178038	-	tet(Q)	1-1926/1926	===============	0/0	100.00	99.84	ncbi	A7J11_01074	tetracycline resistance ribosomal protection protein Tet(Q)
BFG-213	R29R31_BFG-213_barcode0308-Racon4M-Medaka-Circlator@contig_1_segment0	3694128	3695018	+	cblA	1-891/891	===============	0/0	100.00	99.33	ncbi	A7J11_00905	CblA family class A beta-lactamase
BFG-215	R29R31_BFG-215_barcode0409-Racon4M-Medaka-Circlator@contig_1_segment0	3717122	3718087	+	CfxA2	1-966/966	===============	0/0	100.00	85.71	card	AF118110.1:72-1038	cfxA2 beta-lactamase is a class A beta-lactamase found in Prevotella intermedia
BFG-262	R29R31_BFG-262_barcode0611-Racon4M-Medaka-Circlator@contig_2_segment0	334336	335667	-	bexA	1-1332/1332	===============	0/0	100.00	82.96	extra	AB067769.1:3564..4895	bexA Multidrug efflux MATE transporter Bacteroides thetaiotaomicron
BFG-262	R29R31_BFG-262_barcode0611-Racon4M-Medaka-Circlator@contig_3_segment0	43078	45003	+	tet(Q)	1-1926/1926	===============	0/0	100.00	99.79	ncbi	A7J11_01074	tetracycline resistance ribosomal protection protein Tet(Q)
BFG-277	R29R31_BFG-277_barcode0712-Racon4M-Medaka-Circlator@contig_2_segment0	619396	620139	+	cfiA11	1-744/750	===============	0/0	99.20	99.46	ncbi	A7J11_01236	subclass B1 metallo-beta-lactamase CfiA11
BFG-277	R29R31_BFG-277_barcode0712-Racon4M-Medaka-Circlator@contig_3_segment0	2429150	2430514	-	bexB	1-1365/1365	===============	0/0	100.00	91.06	extra	AY375536.1:4599..5963	putative BexB Na+-driven multidrug efflux pump Bacteroides fragilis
BFG-277	R29R31_BFG-277_barcode0712-Racon4M-Medaka-Circlator@contig_6_segment0	43054	44979	+	tet(Q)	1-1926/1926	===============	0/0	100.00	99.84	ncbi	A7J11_01074	tetracycline resistance ribosomal protection protein Tet(Q)
BFG-311	R29R32R37_BFG-311_barcode101204-Racon4M-Medaka-Circlator@contig_2_segment0	42864	44789	+	tet(Q)	1-1926/1926	===============	0/0	100.00	99.84	ncbi	A7J11_01074	tetracycline resistance ribosomal protection protein Tet(Q)
BFG-311	R29R32R37_BFG-311_barcode101204-Racon4M-Medaka-Circlator@contig_4_segment0	558474	559376	+	cepA_beta-lactamase	1-903/903	===============	0/0	100.00	99.89	card	U05883:556-1459	A beta-lactamase found in Bacteroides fragilis producing either low or high levels of the endogenous cephalosporinase activity
BFG-311	R29R32R37_BFG-311_barcode101204-Racon4M-Medaka-Circlator@contig_4_segment0	3512865	3514229	+	bexB	1-1365/1365	===============	0/0	100.00	99.19	extra	AY375536.1:4599..5963	putative BexB Na+-driven multidrug efflux pump Bacteroides fragilis
BFG-285	R29R32_BFG-285_barcode0902-Racon4M-Medaka-Circlator@contig_1_segment0	851635	853560	+	tet(Q)	1-1926/1926	===============	0/0	100.00	99.84	ncbi	A7J11_01074	tetracycline resistance ribosomal protection protein Tet(Q)
BFG-285	R29R32_BFG-285_barcode0902-Racon4M-Medaka-Circlator@contig_1_segment0	2348136	2350110	+	tetQ	1-1974/1974	========/======	1/1	100.00	99.95	card	Z21523:1-1975	TetQ is a ribosomal protection protein. Its gene is associated with a conjugative transposon and has been found in both Gram-positive and Gram-negative bacteria.
BFG-285	R29R32_BFG-285_barcode0902-Racon4M-Medaka-Circlator@contig_1_segment0	3041416	3043389	+	tetQ	1-1974/1974	===============	0/0	100.00	100.00	card	Z21523:1-1975	TetQ is a ribosomal protection protein. Its gene is associated with a conjugative transposon and has been found in both Gram-positive and Gram-negative bacteria.
BFG-285	R29R32_BFG-285_barcode0902-Racon4M-Medaka-Circlator@contig_1_segment0	3052190	3053408	+	mef(A)	1-1219/1227	===============	0/0	99.35	97.21	ncbi	A7J11_01931	macrolide efflux MFS transporter Mef(A)
BFG-285	R29R32_BFG-285_barcode0902-Racon4M-Medaka-Circlator@contig_1_segment0	3055039	3055947	+	ant(6)-Ia	1-909/909	===============	0/0	100.00	100.00	ncbi	A7J11_00151	aminoglycoside nucleotidyltransferase ANT(6)-Ia
BFG-285	R29R32_BFG-285_barcode0902-Racon4M-Medaka-Circlator@contig_1_segment0	3055944	3056486	+	SAT-4	1-543/543	===============	0/0	100.00	99.82	card	U01945:374-917	SAT-4 is a plasmid-mediated streptothricin acetyltransferase and streptothricin (a nucleoside antibiotic) resistant determinant. Originally described from a Campylobacter coli BE/G4 plasmid gene sequence by Jacob et al 1994.
BFG-285	R29R32_BFG-285_barcode0902-Racon4M-Medaka-Circlator@contig_1_segment0	3057838	3058632	+	aph(3')-IIIa	1-795/795	===============	0/0	100.00	99.87	ncbi	A7J11_01402	aminoglycoside O-phosphotransferase APH(3')-IIIa
BFG-312	R29R32_BFG-312_barcode1104-Racon4M-Medaka-Circlator@contig_1_segment0	2509840	2510742	-	cepA	1-903/903	===============	0/0	100.00	99.89	ncbi	A7J11_02542	CepA family class A extended-spectrum beta-lactamase
BFG-312	R29R32_BFG-312_barcode1104-Racon4M-Medaka-Circlator@contig_1_segment0	2610114	2611080	+	CfxA2	1-966/966	========/======	1/1	100.00	85.73	card	AF118110.1:72-1038	cfxA2 beta-lactamase is a class A beta-lactamase found in Prevotella intermedia
BFG-312	R29R32_BFG-312_barcode1104-Racon4M-Medaka-Circlator@contig_1_segment0	3532514	3533878	-	bexB	1-1365/1365	===============	0/0	100.00	99.27	extra	AY375536.1:4599..5963	putative BexB Na+-driven multidrug efflux pump Bacteroides fragilis
BFG-12	R30_BFG-12_barcode03-Racon4M-Medaka-Circlator@contig_1_segment0	202976	204340	-	bexB	1-1365/1365	===============	0/0	100.00	99.05	extra	AY375536.1:4599..5963	putative BexB Na+-driven multidrug efflux pump Bacteroides fragilis
BFG-12	R30_BFG-12_barcode03-Racon4M-Medaka-Circlator@contig_2_segment0	2287957	2288859	-	cepA	1-903/903	===============	0/0	100.00	99.89	ncbi	A7J11_01010	CepA family class A extended-spectrum beta-lactamase
BFG-136	R30_BFG-136_barcode04-Racon4M-Medaka-Circlator@contig_1_segment0	4013893	4015818	+	tet(Q)	1-1926/1926	===============	0/0	100.00	100.00	ncbi	A7J11_00154	tetracycline resistance ribosomal protection protein Tet(Q)
BFG-136	R30_BFG-136_barcode04-Racon4M-Medaka-Circlator@contig_1_segment0	4881222	4882553	+	bexA	1-1332/1332	===============	0/0	100.00	84.53	extra	AB067769.1:3564..4895	bexA Multidrug efflux MATE transporter Bacteroides thetaiotaomicron
BFG-169	R30_BFG-169_barcode05-Racon4M-Medaka-Pilon-Circlator@contig_1_segment0_pilon	979523	981496	+	tetQ	1-1974/1974	===============	0/0	100.00	97.72	card	Z21523:1-1975	TetQ is a ribosomal protection protein. Its gene is associated with a conjugative transposon and has been found in both Gram-positive and Gram-negative bacteria.
BFG-169	R30_BFG-169_barcode05-Racon4M-Medaka-Pilon-Circlator@contig_1_segment0_pilon	4819279	4820610	+	bexA	1-1332/1332	===============	0/0	100.00	97.45	extra	AB067769.1:3564..4895	bexA Multidrug efflux MATE transporter Bacteroides thetaiotaomicron
BFG-182	R30_BFG-182_barcode06-Racon4M-Medaka-Circlator@contig_1_segment0	3910367	3911698	-	bexA	1-1332/1332	===============	0/0	100.00	99.92	extra	AB067769.1:3564..4895	bexA Multidrug efflux MATE transporter Bacteroides thetaiotaomicron
BFG-182	R30_BFG-182_barcode06-Racon4M-Medaka-Circlator@contig_1_segment0	5877591	5879516	-	tet(Q)	1-1926/1926	===============	0/0	100.00	99.84	ncbi	A7J11_01074	tetracycline resistance ribosomal protection protein Tet(Q)
BFG-26	R30_BFG-26_barcode07-Racon4M-Medaka-Circlator@contig_1_segment0	2372918	2373820	-	cepA-49	1-903/903	===============	0/0	100.00	99.78	ncbi	A7J11_00548	class A extended-spectrum beta-lactamase CepA-49
BFG-26	R30_BFG-26_barcode07-Racon4M-Medaka-Circlator@contig_1_segment0	4263383	4264747	+	bexB	1-1365/1365	===============	0/0	100.00	99.41	extra	AY375536.1:4599..5963	putative BexB Na+-driven multidrug efflux pump Bacteroides fragilis
BFG-27	R30_BFG-27_barcode08-Racon4M-Medaka-Circlator@contig_6_segment0	65589	66491	+	cepA_beta-lactamase	1-903/903	===============	0/0	100.00	99.89	card	U05883:556-1459	A beta-lactamase found in Bacteroides fragilis producing either low or high levels of the endogenous cephalosporinase activity
BFG-27	R30_BFG-27_barcode08-Racon4M-Medaka-Circlator@contig_9_segment0	416386	417750	+	bexB	1-1365/1365	===============	0/0	100.00	99.19	extra	AY375536.1:4599..5963	putative BexB Na+-driven multidrug efflux pump Bacteroides fragilis
BFG-637	R30_BFG-637_barcode10-Racon4M-Medaka-Circlator@contig_1_segment0	3624482	3625277	-	cepA_beta-lactamase	98-893/903	.=======/======	4/4	87.93	80.70	card	U05883:556-1459	A beta-lactamase found in Bacteroides fragilis producing either low or high levels of the endogenous cephalosporinase activity
BFG-637	R30_BFG-637_barcode10-Racon4M-Medaka-Circlator@contig_1_segment0	3845405	3846610	+	mef(En2)	1-1206/1206	===============	0/0	100.00	99.75	ncbi	A7J11_00508	macrolide efflux MFS transporter Mef(En2)
BFG-637	R30_BFG-637_barcode10-Racon4M-Medaka-Circlator@contig_1_segment0	3846635	3847144	+	lnu(AN2)	1-510/513	===============	0/0	99.42	100.00	ncbi	A7J11_00974	lincosamide nucleotidyltransferase Lnu(AN2)
BFG-637	R30_BFG-637_barcode10-Racon4M-Medaka-Circlator@contig_1_segment0	3931314	3932279	+	CfxA5	1-966/966	===============	0/0	100.00	85.71	card	AY769934:28-994	cfxA5 beta-lactamase is a class A beta-lactamase found in Bacteroides distasonis
BFG-637	R30_BFG-637_barcode10-Racon4M-Medaka-Circlator@contig_1_segment0	5300046	5301377	+	bexA	1-1332/1332	===============	0/0	100.00	82.81	extra	AB067769.1:3564..4895	bexA Multidrug efflux MATE transporter Bacteroides thetaiotaomicron
BFG-637	R30_BFG-637_barcode10-Racon4M-Medaka-Circlator@contig_1_segment0	6350214	6351432	-	mef(A)	1-1219/1227	===============	0/0	99.35	97.29	ncbi	A7J11_01931	macrolide efflux MFS transporter Mef(A)
BFG-638	R30_BFG-638_barcode11-Racon4M-Medaka-Circlator@contig_1_segment0	3624446	3625241	-	cepA_beta-lactamase	98-893/903	.=======/======	4/4	87.93	80.45	card	U05883:556-1459	A beta-lactamase found in Bacteroides fragilis producing either low or high levels of the endogenous cephalosporinase activity
BFG-638	R30_BFG-638_barcode11-Racon4M-Medaka-Circlator@contig_1_segment0	3845381	3846586	+	mef(En2)	1-1206/1206	===============	0/0	100.00	99.67	ncbi	A7J11_00508	macrolide efflux MFS transporter Mef(En2)
BFG-638	R30_BFG-638_barcode11-Racon4M-Medaka-Circlator@contig_1_segment0	3846611	3847120	+	lnu(AN2)	1-510/513	===============	0/0	99.42	100.00	ncbi	A7J11_00974	lincosamide nucleotidyltransferase Lnu(AN2)
BFG-638	R30_BFG-638_barcode11-Racon4M-Medaka-Circlator@contig_1_segment0	3931290	3932255	+	CfxA5	1-966/966	===============	0/0	100.00	85.71	card	AY769934:28-994	cfxA5 beta-lactamase is a class A beta-lactamase found in Bacteroides distasonis
BFG-638	R30_BFG-638_barcode11-Racon4M-Medaka-Circlator@contig_1_segment0	5266724	5268055	+	bexA	1-1332/1332	===============	0/0	100.00	82.81	extra	AB067769.1:3564..4895	bexA Multidrug efflux MATE transporter Bacteroides thetaiotaomicron
BFG-638	R30_BFG-638_barcode11-Racon4M-Medaka-Circlator@contig_1_segment0	6316780	6317998	-	mef(A)	1-1219/1227	===============	0/0	99.35	97.29	ncbi	A7J11_01931	macrolide efflux MFS transporter Mef(A)
BFG-63	R30_BFG-63_barcode09-Racon4M-Medaka-Circlator@contig_2_segment0	2316297	2317199	-	cepA-49	1-903/903	===============	0/0	100.00	100.00	ncbi	A7J11_00548	class A extended-spectrum beta-lactamase CepA-49
BFG-63	R30_BFG-63_barcode09-Racon4M-Medaka-Circlator@contig_2_segment0	2338238	2339443	+	mef(En2)	1-1206/1206	===============	0/0	100.00	99.75	ncbi	A7J11_00508	macrolide efflux MFS transporter Mef(En2)
BFG-63	R30_BFG-63_barcode09-Racon4M-Medaka-Circlator@contig_2_segment0	2339468	2339977	+	lnu(AN2)	1-510/513	===============	0/0	99.42	99.80	ncbi	A7J11_00974	lincosamide nucleotidyltransferase Lnu(AN2)
BFG-63	R30_BFG-63_barcode09-Racon4M-Medaka-Circlator@contig_2_segment0	2396648	2398573	+	tet(Q)	1-1926/1926	===============	0/0	100.00	100.00	ncbi	A7J11_00154	tetracycline resistance ribosomal protection protein Tet(Q)
BFG-63	R30_BFG-63_barcode09-Racon4M-Medaka-Circlator@contig_2_segment0	3256135	3257499	-	bexB	1-1365/1365	===============	0/0	100.00	99.05	extra	AY375536.1:4599..5963	putative BexB Na+-driven multidrug efflux pump Bacteroides fragilis
BFG-63	R30_BFG-63_barcode09-Racon4M-Medaka-Circlator@contig_4_segment0	38878	40083	+	mef(En2)	1-1206/1206	===============	0/0	100.00	99.75	ncbi	A7J11_00508	macrolide efflux MFS transporter Mef(En2)
BFG-63	R30_BFG-63_barcode09-Racon4M-Medaka-Circlator@contig_4_segment0	40108	40617	+	lnu(AN2)	1-510/513	===============	0/0	99.42	99.80	ncbi	A7J11_00974	lincosamide nucleotidyltransferase Lnu(AN2)
BFG-63	R30_BFG-63_barcode09-Racon4M-Medaka-Circlator@contig_5_segment0	9818	10712	-	cepA-49	6-903/903	========/======	1/3	99.11	96.33	ncbi	A7J11_00548	class A extended-spectrum beta-lactamase CepA-49
BFG-642	R31_BFG-642_barcode05-Racon4M-Medaka-Circlator@contig_1_segment0	1421615	1423540	+	tet(Q)	1-1926/1926	===============	0/0	100.00	99.84	ncbi	A7J11_01074	tetracycline resistance ribosomal protection protein Tet(Q)
BFG-642	R31_BFG-642_barcode05-Racon4M-Medaka-Circlator@contig_1_segment0	1451831	1452631	+	erm(F)	1-801/801	===============	0/0	100.00	99.50	ncbi	A7J11_01018	23S rRNA (adenine(2058)-N(6))-methyltransferase Erm(F)
BFG-642	R31_BFG-642_barcode05-Racon4M-Medaka-Circlator@contig_1_segment0	2550709	2551611	-	cepA	1-903/903	===============	0/0	100.00	99.89	ncbi	A7J11_00517	CepA family class A extended-spectrum beta-lactamase
BFG-642	R31_BFG-642_barcode05-Racon4M-Medaka-Circlator@contig_1_segment0	3628359	3629723	-	bexB	1-1365/1365	===============	0/0	100.00	99.56	extra	AY375536.1:4599..5963	putative BexB Na+-driven multidrug efflux pump Bacteroides fragilis
BFG-3	R33R37_BFG-3_barcode0212-Racon4M-Medaka-Pilon-Circlator@contig_1_segment0_pilon	216730	218655	-	tet(Q)	1-1926/1926	===============	0/0	100.00	99.79	ncbi	A7J11_01074	tetracycline resistance ribosomal protection protein Tet(Q)
BFG-3	R33R37_BFG-3_barcode0212-Racon4M-Medaka-Pilon-Circlator@contig_1_segment0_pilon	2477299	2478201	-	cepA_beta-lactamase	1-903/903	===============	0/0	100.00	99.89	card	U05883:556-1459	A beta-lactamase found in Bacteroides fragilis producing either low or high levels of the endogenous cephalosporinase activity
BFG-3	R33R37_BFG-3_barcode0212-Racon4M-Medaka-Pilon-Circlator@contig_1_segment0_pilon	3486832	3488196	-	bexB	1-1365/1365	===============	0/0	100.00	99.19	extra	AY375536.1:4599..5963	putative BexB Na+-driven multidrug efflux pump Bacteroides fragilis
BFG-74	R33R37_BFG-74_barcode0505-Racon4M-Medaka-Pilon-Circlator@contig_1_segment0_pilon	1821722	1822624	+	cepA-49	1-903/903	===============	0/0	100.00	99.89	ncbi	A7J11_00548	class A extended-spectrum beta-lactamase CepA-49
BFG-74	R33R37_BFG-74_barcode0505-Racon4M-Medaka-Pilon-Circlator@contig_1_segment0_pilon	3587031	3588395	-	bexB	1-1365/1365	===============	0/0	100.00	99.19	extra	AY375536.1:4599..5963	putative BexB Na+-driven multidrug efflux pump Bacteroides fragilis
BFG-74	R33R37_BFG-74_barcode0505-Racon4M-Medaka-Pilon-Circlator@contig_1_segment0_pilon	3713558	3715483	-	tet(Q)	1-1926/1926	===============	0/0	100.00	99.84	ncbi	A7J11_01074	tetracycline resistance ribosomal protection protein Tet(Q)
BFG-112	R33_BFG-112_barcode06-Racon4M-Medaka-Pilon-Circlator@contig_1_segment0_pilon	5029630	5030961	+	bexA	1-1332/1332	===============	0/0	100.00	99.47	extra	AB067769.1:3564..4895	bexA Multidrug efflux MATE transporter Bacteroides thetaiotaomicron
BFG-18	R33_BFG-18_barcode03-Racon4M-Medaka-Pilon-Circlator@contig_1_segment0_pilon	625600	627574	+	tetQ	1-1974/1974	========/======	1/1	100.00	99.95	card	Z21523:1-1975	TetQ is a ribosomal protection protein. Its gene is associated with a conjugative transposon and has been found in both Gram-positive and Gram-negative bacteria.
BFG-18	R33_BFG-18_barcode03-Racon4M-Medaka-Pilon-Circlator@contig_1_segment0_pilon	2373902	2374804	-	cepA-49	1-903/903	===============	0/0	100.00	99.89	ncbi	A7J11_00548	class A extended-spectrum beta-lactamase CepA-49
BFG-18	R33_BFG-18_barcode03-Racon4M-Medaka-Pilon-Circlator@contig_1_segment0_pilon	2514677	2515882	+	mef(En2)	1-1206/1206	===============	0/0	100.00	99.83	ncbi	A7J11_00508	macrolide efflux MFS transporter Mef(En2)
BFG-18	R33_BFG-18_barcode03-Racon4M-Medaka-Pilon-Circlator@contig_1_segment0_pilon	2515907	2516416	+	lnu(AN2)	1-510/513	===============	0/0	99.42	100.00	ncbi	A7J11_00974	lincosamide nucleotidyltransferase Lnu(AN2)
BFG-18	R33_BFG-18_barcode03-Racon4M-Medaka-Pilon-Circlator@contig_1_segment0_pilon	3516166	3517530	-	bexB	1-1365/1365	===============	0/0	100.00	99.71	extra	AY375536.1:4599..5963	putative BexB Na+-driven multidrug efflux pump Bacteroides fragilis
BFG-193	R33_BFG-193_barcode07-Racon4M-Medaka-Circlator@contig_1_segment0	4888887	4890218	+	bexA	1-1332/1332	===============	0/0	100.00	83.03	extra	AB067769.1:3564..4895	bexA Multidrug efflux MATE transporter Bacteroides thetaiotaomicron
BFG-193	R33_BFG-193_barcode07-Racon4M-Medaka-Circlator@contig_1_segment0	5062299	5064224	+	tet(Q)	1-1926/1926	===============	0/0	100.00	99.84	ncbi	A7J11_01074	tetracycline resistance ribosomal protection protein Tet(Q)
BFG-193	R33_BFG-193_barcode07-Racon4M-Medaka-Circlator@contig_1_segment0	5617974	5618774	+	erm(F)	1-801/801	===============	0/0	100.00	99.50	ncbi	A7J11_01018	23S rRNA (adenine(2058)-N(6))-methyltransferase Erm(F)
BFG-193	R33_BFG-193_barcode07-Racon4M-Medaka-Circlator@contig_1_segment0	5619014	5620986	+	tetQ	1-1974/1974	========/======	1/1	99.95	90.02	card	Z21523:1-1975	TetQ is a ribosomal protection protein. Its gene is associated with a conjugative transposon and has been found in both Gram-positive and Gram-negative bacteria.
BFG-194	R33_BFG-194_barcode08-Racon4M-Medaka-Circlator@contig_1_segment0	1963870	1965795	+	tet(Q)	1-1926/1926	===============	0/0	100.00	99.95	ncbi	A7J11_00154	tetracycline resistance ribosomal protection protein Tet(Q)
BFG-195	R33_BFG-195_barcode09-Racon4M-Medaka-Pilon-Circlator@contig_1_segment0_pilon	789975	790940	+	CfxA2	1-966/966	===============	0/0	100.00	100.00	card	AF118110.1:72-1038	cfxA2 beta-lactamase is a class A beta-lactamase found in Prevotella intermedia
BFG-195	R33_BFG-195_barcode09-Racon4M-Medaka-Pilon-Circlator@contig_1_segment0_pilon	1078961	1079927	+	CfxA2	1-966/966	========/======	1/1	100.00	99.90	card	AF118110.1:72-1038	cfxA2 beta-lactamase is a class A beta-lactamase found in Prevotella intermedia
BFG-195	R33_BFG-195_barcode09-Racon4M-Medaka-Pilon-Circlator@contig_1_segment0_pilon	1161483	1163408	+	tet(Q)	1-1926/1926	===============	0/0	100.00	99.84	ncbi	A7J11_01074	tetracycline resistance ribosomal protection protein Tet(Q)
BFG-195	R33_BFG-195_barcode09-Racon4M-Medaka-Pilon-Circlator@contig_1_segment0_pilon	2388984	2389949	-	CfxA2	1-966/966	===============	0/0	100.00	100.00	card	AF118110.1:72-1038	cfxA2 beta-lactamase is a class A beta-lactamase found in Prevotella intermedia
BFG-195	R33_BFG-195_barcode09-Racon4M-Medaka-Pilon-Circlator@contig_1_segment0_pilon	2703535	2704501	+	CfxA2	1-966/966	========/======	1/1	100.00	99.90	card	AF118110.1:72-1038	cfxA2 beta-lactamase is a class A beta-lactamase found in Prevotella intermedia
BFG-195	R33_BFG-195_barcode09-Racon4M-Medaka-Pilon-Circlator@contig_1_segment0_pilon	2961127	2961861	+	erm(G)	1-735/735	===============	0/0	100.00	99.86	ncbi	A7J11_01201	23S rRNA (adenine(2058)-N(6))-methyltransferase Erm(G)
BFG-195	R33_BFG-195_barcode09-Racon4M-Medaka-Pilon-Circlator@contig_1_segment0_pilon	4127278	4128244	-	CfxA2	1-966/966	========/======	1/1	100.00	99.90	card	AF118110.1:72-1038	cfxA2 beta-lactamase is a class A beta-lactamase found in Prevotella intermedia
BFG-195	R33_BFG-195_barcode09-Racon4M-Medaka-Pilon-Circlator@contig_1_segment0_pilon	4162682	4163647	+	CfxA2	1-966/966	===============	0/0	100.00	100.00	card	AF118110.1:72-1038	cfxA2 beta-lactamase is a class A beta-lactamase found in Prevotella intermedia
BFG-195	R33_BFG-195_barcode09-Racon4M-Medaka-Pilon-Circlator@contig_1_segment0_pilon	4476598	4477563	+	CfxA2	1-966/966	===============	0/0	100.00	100.00	card	AF118110.1:72-1038	cfxA2 beta-lactamase is a class A beta-lactamase found in Prevotella intermedia
BFG-233	R33_BFG-233_barcode10-Racon4M-Medaka-Pilon-Circlator@contig_1_segment0_pilon	3224056	3225420	+	bexB	1-1365/1365	===============	0/0	100.00	98.68	extra	AY375536.1:4599..5963	putative BexB Na+-driven multidrug efflux pump Bacteroides fragilis
BFG-233	R33_BFG-233_barcode10-Racon4M-Medaka-Pilon-Circlator@contig_1_segment0_pilon	4047852	4048361	-	lnu(AN2)	1-510/513	===============	0/0	99.42	99.80	ncbi	A7J11_00974	lincosamide nucleotidyltransferase Lnu(AN2)
BFG-233	R33_BFG-233_barcode10-Racon4M-Medaka-Pilon-Circlator@contig_1_segment0_pilon	4048386	4049591	-	mef(En2)	1-1206/1206	===============	0/0	100.00	99.75	ncbi	A7J11_00508	macrolide efflux MFS transporter Mef(En2)
BFG-233	R33_BFG-233_barcode10-Racon4M-Medaka-Pilon-Circlator@contig_1_segment0_pilon	4133135	4134037	+	cepA	1-903/903	===============	0/0	100.00	99.56	ncbi	A7J11_02542	CepA family class A extended-spectrum beta-lactamase
BFG-233	R33_BFG-233_barcode10-Racon4M-Medaka-Pilon-Circlator@contig_2_segment0_pilon	56586	58511	+	tet(Q)	1-1926/1926	===============	0/0	100.00	99.84	ncbi	A7J11_01074	tetracycline resistance ribosomal protection protein Tet(Q)
BFG-261	R33_BFG-261_barcode12-Racon4M-Medaka-Circlator@contig_1_segment0	3459839	3460653	-	cepA_beta-lactamase	79-893/903	.=======/======	2/2	90.14	80.27	card	U05883:556-1459	A beta-lactamase found in Bacteroides fragilis producing either low or high levels of the endogenous cephalosporinase activity
BFG-261	R33_BFG-261_barcode12-Racon4M-Medaka-Circlator@contig_1_segment0	5382033	5383364	+	bexA	1-1332/1332	===============	0/0	100.00	82.73	extra	AB067769.1:3564..4895	bexA Multidrug efflux MATE transporter Bacteroides thetaiotaomicron
BFG-2	R33_BFG-2_barcode01-Racon4M-Medaka-Pilon-Circlator@contig_1_segment0_pilon	2338822	2339724	-	cepA-44	1-903/903	===============	0/0	100.00	99.89	ncbi	A7J11_00855	class A extended-spectrum beta-lactamase CepA-44
BFG-2	R33_BFG-2_barcode01-Racon4M-Medaka-Pilon-Circlator@contig_1_segment0_pilon	3459737	3461101	-	bexB	1-1365/1365	===============	0/0	100.00	100.00	extra	AY375536.1:4599..5963	putative BexB Na+-driven multidrug efflux pump Bacteroides fragilis
BFG-34	R33_BFG-34_barcode04-Racon4M-Medaka-Pilon-Circlator@contig_1_segment0_pilon	2291215	2292117	-	cepA_beta-lactamase	1-903/903	===============	0/0	100.00	100.00	card	U05883:556-1459	A beta-lactamase found in Bacteroides fragilis producing either low or high levels of the endogenous cephalosporinase activity
BFG-34	R33_BFG-34_barcode04-Racon4M-Medaka-Pilon-Circlator@contig_1_segment0_pilon	3329036	3330400	-	bexB	1-1365/1365	===============	0/0	100.00	99.27	extra	AY375536.1:4599..5963	putative BexB Na+-driven multidrug efflux pump Bacteroides fragilis
BFG-270	R34R38_BFG-270_barcode0108-Racon4M-Medaka-Pilon-Circlator@contig_1_segment0_pilon	984641	986566	-	tet(Q)	1-1926/1926	===============	0/0	100.00	100.00	ncbi	A7J11_00154	tetracycline resistance ribosomal protection protein Tet(Q)
BFG-270	R34R38_BFG-270_barcode0108-Racon4M-Medaka-Pilon-Circlator@contig_1_segment0_pilon	1468701	1470626	+	tet(Q)	1-1926/1926	===============	0/0	100.00	100.00	ncbi	A7J11_00154	tetracycline resistance ribosomal protection protein Tet(Q)
BFG-270	R34R38_BFG-270_barcode0108-Racon4M-Medaka-Pilon-Circlator@contig_1_segment0_pilon	5380841	5382172	+	bexA	1-1332/1332	===============	0/0	100.00	99.47	extra	AB067769.1:3564..4895	bexA Multidrug efflux MATE transporter Bacteroides thetaiotaomicron
BFG-336	R34R38_BFG-336_barcode1209-Racon4M-Medaka-Pilon-Circlator@contig_10_segment0_pilon	1787	2299	-	nimE	1-513/513	===============	0/0	100.00	98.44	ncbi	A7J11_02900	nitroimidazole resistance protein NimE
BFG-336	R34R38_BFG-336_barcode1209-Racon4M-Medaka-Pilon-Circlator@contig_1_segment0_pilon	3415001	3416206	+	mef(En2)	1-1206/1206	===============	0/0	100.00	99.75	ncbi	A7J11_00508	macrolide efflux MFS transporter Mef(En2)
BFG-336	R34R38_BFG-336_barcode1209-Racon4M-Medaka-Pilon-Circlator@contig_1_segment0_pilon	3416231	3416740	+	lnu(AN2)	1-510/513	===============	0/0	99.42	99.80	ncbi	A7J11_00974	lincosamide nucleotidyltransferase Lnu(AN2)
BFG-336	R34R38_BFG-336_barcode1209-Racon4M-Medaka-Pilon-Circlator@contig_1_segment0_pilon	5153624	5154955	+	bexA	1-1332/1332	===============	0/0	100.00	99.47	extra	AB067769.1:3564..4895	bexA Multidrug efflux MATE transporter Bacteroides thetaiotaomicron
BFG-336	R34R38_BFG-336_barcode1209-Racon4M-Medaka-Pilon-Circlator@contig_1_segment0_pilon	5891407	5893332	+	tet(Q)	1-1926/1926	===============	0/0	100.00	100.00	ncbi	A7J11_00154	tetracycline resistance ribosomal protection protein Tet(Q)
BFG-336	R34R38_BFG-336_barcode1209-Racon4M-Medaka-Pilon-Circlator@contig_1_segment0_pilon	6332034	6333959	-	tet(Q)	1-1926/1926	===============	0/0	100.00	100.00	ncbi	A7J11_00154	tetracycline resistance ribosomal protection protein Tet(Q)
BFG-273	R34_BFG-273_barcode02-Racon4M-Medaka-Circlator@contig_1_segment0	1824821	1825786	-	CfxA2	1-966/966	===============	0/0	100.00	100.00	card	AF118110.1:72-1038	cfxA2 beta-lactamase is a class A beta-lactamase found in Prevotella intermedia
BFG-273	R34_BFG-273_barcode02-Racon4M-Medaka-Circlator@contig_1_segment0	2140544	2142470	-	tet(Q)	1-1926/1926	========/======	1/1	100.00	99.74	ncbi	A7J11_01074	tetracycline resistance ribosomal protection protein Tet(Q)
BFG-273	R34_BFG-273_barcode02-Racon4M-Medaka-Circlator@contig_1_segment0	2198148	2199113	-	CfxA2	1-966/966	===============	0/0	100.00	100.00	card	AF118110.1:72-1038	cfxA2 beta-lactamase is a class A beta-lactamase found in Prevotella intermedia
BFG-273	R34_BFG-273_barcode02-Racon4M-Medaka-Circlator@contig_1_segment0	3415095	3417020	-	tet(Q)	1-1926/1926	===============	0/0	100.00	99.79	ncbi	A7J11_01074	tetracycline resistance ribosomal protection protein Tet(Q)
BFG-273	R34_BFG-273_barcode02-Racon4M-Medaka-Circlator@contig_1_segment0	4152484	4153450	+	CfxA2	1-966/966	========/======	1/1	100.00	99.90	card	AF118110.1:72-1038	cfxA2 beta-lactamase is a class A beta-lactamase found in Prevotella intermedia
BFG-273	R34_BFG-273_barcode02-Racon4M-Medaka-Circlator@contig_1_segment0	4168522	4169487	-	CfxA2	1-966/966	===============	0/0	100.00	100.00	card	AF118110.1:72-1038	cfxA2 beta-lactamase is a class A beta-lactamase found in Prevotella intermedia
BFG-273	R34_BFG-273_barcode02-Racon4M-Medaka-Circlator@contig_4_segment0	369244	370044	-	erm(F)	1-801/801	===============	0/0	100.00	99.75	ncbi	A7J11_00857	23S rRNA (adenine(2058)-N(6))-methyltransferase Erm(F)
BFG-273	R34_BFG-273_barcode02-Racon4M-Medaka-Circlator@contig_4_segment0	371660	372826	+	tet(X)	1-1167/1167	===============	0/0	100.00	100.00	ncbi	A7J11_01043	tetracycline-inactivating monooxygenase Tet(X)
BFG-273	R34_BFG-273_barcode02-Racon4M-Medaka-Circlator@contig_4_segment0	373002	373865	+	aadS	1-864/864	===============	0/0	100.00	99.54	ncbi	A7J11_00761	aminoglycoside 6-adenylyltransferase AadS
BFG-273	R34_BFG-273_barcode02-Racon4M-Medaka-Circlator@contig_9_segment0	176195	178169	-	tetQ	1-1974/1974	========/======	3/3	99.95	99.59	card	Z21523:1-1975	TetQ is a ribosomal protection protein. Its gene is associated with a conjugative transposon and has been found in both Gram-positive and Gram-negative bacteria.
BFG-274	R34_BFG-274_barcode03-Racon4M-Medaka-Pilon-Circlator@contig_12_segment0_pilon	43958	44821	-	aadS	1-864/864	===============	0/0	100.00	99.65	ncbi	A7J11_00761	aminoglycoside 6-adenylyltransferase AadS
BFG-274	R34_BFG-274_barcode03-Racon4M-Medaka-Pilon-Circlator@contig_12_segment0_pilon	44997	46163	-	tet(X)	1-1167/1167	===============	0/0	100.00	100.00	ncbi	A7J11_01043	tetracycline-inactivating monooxygenase Tet(X)
BFG-274	R34_BFG-274_barcode03-Racon4M-Medaka-Pilon-Circlator@contig_12_segment0_pilon	47779	48579	+	erm(F)	1-801/801	===============	0/0	100.00	99.88	ncbi	A7J11_00857	23S rRNA (adenine(2058)-N(6))-methyltransferase Erm(F)
BFG-274	R34_BFG-274_barcode03-Racon4M-Medaka-Pilon-Circlator@contig_12_segment0_pilon	65041	66966	+	tet(Q)	1-1926/1926	===============	0/0	100.00	100.00	ncbi	A7J11_00154	tetracycline resistance ribosomal protection protein Tet(Q)
BFG-274	R34_BFG-274_barcode03-Racon4M-Medaka-Pilon-Circlator@contig_1_segment0_pilon	150031	150997	+	CfxA2	1-966/966	========/======	1/1	100.00	99.90	card	AF118110.1:72-1038	cfxA2 beta-lactamase is a class A beta-lactamase found in Prevotella intermedia
BFG-274	R34_BFG-274_barcode03-Racon4M-Medaka-Pilon-Circlator@contig_1_segment0_pilon	1547956	1548921	-	CfxA2	1-966/966	===============	0/0	100.00	100.00	card	AF118110.1:72-1038	cfxA2 beta-lactamase is a class A beta-lactamase found in Prevotella intermedia
BFG-274	R34_BFG-274_barcode03-Racon4M-Medaka-Pilon-Circlator@contig_1_segment0_pilon	2274315	2275281	-	CfxA2	1-966/966	========/======	1/1	100.00	99.90	card	AF118110.1:72-1038	cfxA2 beta-lactamase is a class A beta-lactamase found in Prevotella intermedia
BFG-274	R34_BFG-274_barcode03-Racon4M-Medaka-Pilon-Circlator@contig_1_segment0_pilon	3042883	3044047	+	mef(A)	63-1227/1227	===============	0/0	94.95	96.05	ncbi	A7J11_01931	macrolide efflux MFS transporter Mef(A)
BFG-274	R34_BFG-274_barcode03-Racon4M-Medaka-Pilon-Circlator@contig_1_segment0_pilon	3044161	3045624	+	mel	1-1464/1464	===============	0/0	100.00	97.54	card	NC_012469.1:1800928-1802392	Mel a homolog of MsrA is an ABC transporter associated with macrolide resistance. It is expressed on the same operon as mefA and mefE both MFS-type efflux proteins that confer macrolide resistance.
BFG-274	R34_BFG-274_barcode03-Racon4M-Medaka-Pilon-Circlator@contig_1_segment0_pilon	3046396	3047130	+	erm(G)	1-735/735	===============	0/0	100.00	99.86	ncbi	A7J11_01201	23S rRNA (adenine(2058)-N(6))-methyltransferase Erm(G)
BFG-274	R34_BFG-274_barcode03-Racon4M-Medaka-Pilon-Circlator@contig_1_segment0_pilon	3186167	3188092	+	tet(Q)	1-1926/1926	===============	0/0	100.00	99.84	ncbi	A7J11_01074	tetracycline resistance ribosomal protection protein Tet(Q)
BFG-304	R34_BFG-304_barcode04-Racon4M-Medaka-Circlator@contig_1_segment0	34334	35299	-	CfxA2	1-966/966	===============	0/0	100.00	99.59	card	AF118110.1:72-1038	cfxA2 beta-lactamase is a class A beta-lactamase found in Prevotella intermedia
BFG-304	R34_BFG-304_barcode04-Racon4M-Medaka-Circlator@contig_2_segment0	61404	62371	+	CfxA2	1-966/966	========/======	1/2	100.00	99.48	card	AF118110.1:72-1038	cfxA2 beta-lactamase is a class A beta-lactamase found in Prevotella intermedia
BFG-304	R34_BFG-304_barcode04-Racon4M-Medaka-Circlator@contig_2_segment0	253020	253986	-	CfxA2	1-966/966	========/======	1/1	100.00	99.69	card	AF118110.1:72-1038	cfxA2 beta-lactamase is a class A beta-lactamase found in Prevotella intermedia
BFG-304	R34_BFG-304_barcode04-Racon4M-Medaka-Circlator@contig_2_segment0	270941	271908	-	CfxA2	1-966/966	========/======	1/2	100.00	99.48	card	AF118110.1:72-1038	cfxA2 beta-lactamase is a class A beta-lactamase found in Prevotella intermedia
BFG-304	R34_BFG-304_barcode04-Racon4M-Medaka-Circlator@contig_2_segment0	460939	461905	-	CfxA2	1-966/966	========/======	1/1	100.00	99.59	card	AF118110.1:72-1038	cfxA2 beta-lactamase is a class A beta-lactamase found in Prevotella intermedia
BFG-304	R34_BFG-304_barcode04-Racon4M-Medaka-Circlator@contig_2_segment0	1023069	1024036	-	CfxA2	1-966/966	========/======	1/2	100.00	99.48	card	AF118110.1:72-1038	cfxA2 beta-lactamase is a class A beta-lactamase found in Prevotella intermedia
BFG-304	R34_BFG-304_barcode04-Racon4M-Medaka-Circlator@contig_2_segment0	1518377	1519343	+	CfxA2	1-966/966	========/======	1/1	100.00	99.69	card	AF118110.1:72-1038	cfxA2 beta-lactamase is a class A beta-lactamase found in Prevotella intermedia
BFG-304	R34_BFG-304_barcode04-Racon4M-Medaka-Circlator@contig_2_segment0	1838829	1839796	+	CfxA2	1-966/966	========/======	1/2	100.00	99.59	card	AF118110.1:72-1038	cfxA2 beta-lactamase is a class A beta-lactamase found in Prevotella intermedia
BFG-304	R34_BFG-304_barcode04-Racon4M-Medaka-Circlator@contig_2_segment0	2126380	2127346	+	CfxA2	1-966/966	========/======	1/1	100.00	99.59	card	AF118110.1:72-1038	cfxA2 beta-lactamase is a class A beta-lactamase found in Prevotella intermedia
BFG-304	R34_BFG-304_barcode04-Racon4M-Medaka-Circlator@contig_2_segment0	2713747	2714713	-	CfxA2	1-966/966	========/======	1/1	100.00	99.59	card	AF118110.1:72-1038	cfxA2 beta-lactamase is a class A beta-lactamase found in Prevotella intermedia
BFG-304	R34_BFG-304_barcode04-Racon4M-Medaka-Circlator@contig_2_segment0	2966463	2967430	-	CfxA2	1-966/966	========/======	1/2	100.00	99.48	card	AF118110.1:72-1038	cfxA2 beta-lactamase is a class A beta-lactamase found in Prevotella intermedia
BFG-304	R34_BFG-304_barcode04-Racon4M-Medaka-Circlator@contig_2_segment0	3014880	3015847	+	CfxA2	1-966/966	========/======	2/2	100.00	99.59	card	AF118110.1:72-1038	cfxA2 beta-lactamase is a class A beta-lactamase found in Prevotella intermedia
BFG-304	R34_BFG-304_barcode04-Racon4M-Medaka-Circlator@contig_2_segment0	3745567	3746532	+	CfxA2	1-966/966	===============	0/0	100.00	99.69	card	AF118110.1:72-1038	cfxA2 beta-lactamase is a class A beta-lactamase found in Prevotella intermedia
BFG-304	R34_BFG-304_barcode04-Racon4M-Medaka-Circlator@contig_2_segment0	3882171	3883137	-	CfxA2	1-966/966	========/======	1/1	100.00	99.69	card	AF118110.1:72-1038	cfxA2 beta-lactamase is a class A beta-lactamase found in Prevotella intermedia
BFG-304	R34_BFG-304_barcode04-Racon4M-Medaka-Circlator@contig_2_segment0	4152612	4153577	+	CfxA2	1-966/966	===============	0/0	100.00	99.69	card	AF118110.1:72-1038	cfxA2 beta-lactamase is a class A beta-lactamase found in Prevotella intermedia
BFG-304	R34_BFG-304_barcode04-Racon4M-Medaka-Circlator@contig_2_segment0	4270988	4271953	+	CfxA2	1-966/966	===============	0/0	100.00	99.69	card	AF118110.1:72-1038	cfxA2 beta-lactamase is a class A beta-lactamase found in Prevotella intermedia
BFG-304	R34_BFG-304_barcode04-Racon4M-Medaka-Circlator@contig_2_segment0	4349632	4350599	+	CfxA2	1-966/966	========/======	1/2	100.00	99.48	card	AF118110.1:72-1038	cfxA2 beta-lactamase is a class A beta-lactamase found in Prevotella intermedia
BFG-304	R34_BFG-304_barcode04-Racon4M-Medaka-Circlator@contig_2_segment0	4644896	4646821	+	tet(Q)	1-1926/1926	===============	0/0	100.00	99.53	ncbi	A7J11_01074	tetracycline resistance ribosomal protection protein Tet(Q)
BFG-304	R34_BFG-304_barcode04-Racon4M-Medaka-Circlator@contig_2_segment0	5151453	5152418	-	CfxA2	1-966/966	===============	0/0	100.00	99.69	card	AF118110.1:72-1038	cfxA2 beta-lactamase is a class A beta-lactamase found in Prevotella intermedia
BFG-304	R34_BFG-304_barcode04-Racon4M-Medaka-Circlator@contig_2_segment0	5315451	5316416	+	CfxA2	1-966/966	===============	0/0	100.00	99.69	card	AF118110.1:72-1038	cfxA2 beta-lactamase is a class A beta-lactamase found in Prevotella intermedia
BFG-304	R34_BFG-304_barcode04-Racon4M-Medaka-Circlator@contig_2_segment0	5506082	5507413	+	bexA	1-1332/1332	===============	0/0	100.00	82.96	extra	AB067769.1:3564..4895	bexA Multidrug efflux MATE transporter Bacteroides thetaiotaomicron
BFG-304	R34_BFG-304_barcode04-Racon4M-Medaka-Circlator@contig_2_segment0	5651745	5652710	-	CfxA2	1-966/966	===============	0/0	100.00	99.69	card	AF118110.1:72-1038	cfxA2 beta-lactamase is a class A beta-lactamase found in Prevotella intermedia
BFG-304	R34_BFG-304_barcode04-Racon4M-Medaka-Circlator@contig_2_segment0	5979087	5980054	-	CfxA2	1-966/966	========/======	1/2	100.00	99.59	card	AF118110.1:72-1038	cfxA2 beta-lactamase is a class A beta-lactamase found in Prevotella intermedia
BFG-304	R34_BFG-304_barcode04-Racon4M-Medaka-Circlator@contig_2_segment0	7007416	7008383	+	CfxA2	1-966/966	========/======	2/2	100.00	99.59	card	AF118110.1:72-1038	cfxA2 beta-lactamase is a class A beta-lactamase found in Prevotella intermedia
BFG-308	R34_BFG-308_barcode05-Racon4M-Medaka-Circlator@contig_2_segment0	69044	70969	-	tet(Q)	1-1926/1926	===============	0/0	100.00	99.84	ncbi	A7J11_01074	tetracycline resistance ribosomal protection protein Tet(Q)
BFG-309	R34_BFG-309_barcode06-Racon4M-Medaka-Circlator@contig_1_segment0	741226	742191	-	CfxA2	1-966/966	===============	0/0	100.00	99.90	card	AF118110.1:72-1038	cfxA2 beta-lactamase is a class A beta-lactamase found in Prevotella intermedia
BFG-309	R34_BFG-309_barcode06-Racon4M-Medaka-Circlator@contig_1_segment0	1240097	1241062	-	CfxA2	1-966/966	===============	0/0	100.00	99.90	card	AF118110.1:72-1038	cfxA2 beta-lactamase is a class A beta-lactamase found in Prevotella intermedia
BFG-309	R34_BFG-309_barcode06-Racon4M-Medaka-Circlator@contig_1_segment0	3744230	3745561	-	bexA	1-1332/1332	===============	0/0	100.00	99.92	extra	AB067769.1:3564..4895	bexA Multidrug efflux MATE transporter Bacteroides thetaiotaomicron
BFG-313	R34_BFG-313_barcode07-Racon4M-Medaka-Circlator@contig_4_segment0	1536473	1537336	-	aadS	1-864/864	===============	0/0	100.00	99.65	ncbi	A7J11_00761	aminoglycoside 6-adenylyltransferase AadS
BFG-313	R34_BFG-313_barcode07-Racon4M-Medaka-Circlator@contig_4_segment0	1537512	1538678	-	tet(X)	1-1167/1167	===============	0/0	100.00	99.57	ncbi	A7J11_01043	tetracycline-inactivating monooxygenase Tet(X)
BFG-313	R34_BFG-313_barcode07-Racon4M-Medaka-Circlator@contig_4_segment0	1542168	1542906	+	erm(F)	63-801/801	.==============	0/0	92.26	100.00	ncbi	A7J11_01032	23S rRNA (adenine(2058)-N(6))-methyltransferase Erm(F)
BFG-313	R34_BFG-313_barcode07-Racon4M-Medaka-Circlator@contig_4_segment0	1556939	1558912	+	tetQ	1-1974/1974	===============	0/0	100.00	97.06	card	Z21523:1-1975	TetQ is a ribosomal protection protein. Its gene is associated with a conjugative transposon and has been found in both Gram-positive and Gram-negative bacteria.
BFG-313	R34_BFG-313_barcode07-Racon4M-Medaka-Circlator@contig_5_segment0	1469410	1471335	+	tet(Q)	1-1926/1926	===============	0/0	100.00	99.79	ncbi	A7J11_00154	tetracycline resistance ribosomal protection protein Tet(Q)
BFG-313	R34_BFG-313_barcode07-Racon4M-Medaka-Circlator@contig_5_segment0	1837086	1838291	+	mef(En2)	1-1206/1206	===============	0/0	100.00	99.75	ncbi	A7J11_00508	macrolide efflux MFS transporter Mef(En2)
BFG-313	R34_BFG-313_barcode07-Racon4M-Medaka-Circlator@contig_5_segment0	1838316	1838825	+	lnu(AN2)	1-510/513	===============	0/0	99.42	100.00	ncbi	A7J11_00974	lincosamide nucleotidyltransferase Lnu(AN2)
BFG-313	R34_BFG-313_barcode07-Racon4M-Medaka-Circlator@contig_5_segment0	3876291	3877067	+	aad9	1-777/777	===============	0/0	100.00	99.87	ncbi	A7J11_01471	ANT(9) family aminoglycoside nucleotidyltransferase
BFG-313	R34_BFG-313_barcode07-Racon4M-Medaka-Circlator@contig_5_segment0	3880851	3881597	+	erm(B)_18	13-759/762	===============	0/0	98.03	99.06	resfinder	X66468	erm(B)_18
BFG-326	R34_BFG-326_barcode08-Racon4M-Medaka-Pilon-Circlator@contig_2_segment0_pilon	3544494	3546419	-	tet(Q)	1-1926/1926	===============	0/0	100.00	99.12	ncbi	A7J11_01614	tetracycline resistance ribosomal protection protein Tet(Q)
BFG-326	R34_BFG-326_barcode08-Racon4M-Medaka-Pilon-Circlator@contig_2_segment0_pilon	3700401	3701215	-	cepA	79-893/903	.=======/======	6/6	89.92	80.44	ncbi	A7J11_00517	CepA family class A extended-spectrum beta-lactamase
BFG-326	R34_BFG-326_barcode08-Racon4M-Medaka-Pilon-Circlator@contig_2_segment0_pilon	4012128	4013333	+	mef(En2)	1-1206/1206	===============	0/0	100.00	99.67	ncbi	A7J11_00508	macrolide efflux MFS transporter Mef(En2)
BFG-326	R34_BFG-326_barcode08-Racon4M-Medaka-Pilon-Circlator@contig_2_segment0_pilon	4013358	4013867	+	lnu(AN2)	1-510/513	===============	0/0	99.42	100.00	ncbi	A7J11_00974	lincosamide nucleotidyltransferase Lnu(AN2)
BFG-326	R34_BFG-326_barcode08-Racon4M-Medaka-Pilon-Circlator@contig_2_segment0_pilon	5334054	5335385	+	bexA	1-1332/1332	===============	0/0	100.00	83.18	extra	AB067769.1:3564..4895	bexA Multidrug efflux MATE transporter Bacteroides thetaiotaomicron
BFG-331	R34_BFG-331_barcode09-Racon4M-Medaka-Pilon-Circlator@contig_3_segment0_pilon	3414837	3416042	+	mef(En2)	1-1206/1206	===============	0/0	100.00	99.75	ncbi	A7J11_00508	macrolide efflux MFS transporter Mef(En2)
BFG-331	R34_BFG-331_barcode09-Racon4M-Medaka-Pilon-Circlator@contig_3_segment0_pilon	3416067	3416576	+	lnu(AN2)	1-510/513	===============	0/0	99.42	99.80	ncbi	A7J11_00974	lincosamide nucleotidyltransferase Lnu(AN2)
BFG-331	R34_BFG-331_barcode09-Racon4M-Medaka-Pilon-Circlator@contig_3_segment0_pilon	5153498	5154829	+	bexA	1-1332/1332	===============	0/0	100.00	99.47	extra	AB067769.1:3564..4895	bexA Multidrug efflux MATE transporter Bacteroides thetaiotaomicron
BFG-331	R34_BFG-331_barcode09-Racon4M-Medaka-Pilon-Circlator@contig_3_segment0_pilon	5891282	5893207	+	tet(Q)	1-1926/1926	===============	0/0	100.00	100.00	ncbi	A7J11_00154	tetracycline resistance ribosomal protection protein Tet(Q)
BFG-331	R34_BFG-331_barcode09-Racon4M-Medaka-Pilon-Circlator@contig_3_segment0_pilon	6331920	6333846	-	tet(Q)	1-1926/1926	========/======	1/1	100.00	99.95	ncbi	A7J11_00154	tetracycline resistance ribosomal protection protein Tet(Q)
BFG-335	R34_BFG-335_barcode11-Racon4M-Medaka-Circlator@contig_1_segment0	1277762	1278625	-	aadS	1-864/864	===============	0/0	100.00	99.65	ncbi	A7J11_00761	aminoglycoside 6-adenylyltransferase AadS
BFG-335	R34_BFG-335_barcode11-Racon4M-Medaka-Circlator@contig_1_segment0	1278801	1279967	-	tet(X)	1-1167/1167	===============	0/0	100.00	100.00	ncbi	A7J11_01043	tetracycline-inactivating monooxygenase Tet(X)
BFG-335	R34_BFG-335_barcode11-Racon4M-Medaka-Circlator@contig_1_segment0	1282915	1283715	+	erm(F)	1-801/801	===============	0/0	100.00	99.88	ncbi	A7J11_00857	23S rRNA (adenine(2058)-N(6))-methyltransferase Erm(F)
BFG-335	R34_BFG-335_barcode11-Racon4M-Medaka-Circlator@contig_1_segment0	1302681	1304655	+	tetQ	1-1974/1974	========/======	1/1	100.00	97.06	card	Z21523:1-1975	TetQ is a ribosomal protection protein. Its gene is associated with a conjugative transposon and has been found in both Gram-positive and Gram-negative bacteria.
BFG-335	R34_BFG-335_barcode11-Racon4M-Medaka-Circlator@contig_1_segment0	1798101	1799268	+	tet(X)	1-1167/1167	========/======	1/1	100.00	99.91	ncbi	A7J11_01043	tetracycline-inactivating monooxygenase Tet(X)
BFG-335	R34_BFG-335_barcode11-Racon4M-Medaka-Circlator@contig_1_segment0	1799444	1800307	+	aadS	1-864/864	===============	0/0	100.00	99.65	ncbi	A7J11_00761	aminoglycoside 6-adenylyltransferase AadS
BFG-335	R34_BFG-335_barcode11-Racon4M-Medaka-Circlator@contig_1_segment0	2273741	2275070	-	bexA	1-1330/1332	===============	0/0	99.85	82.63	extra	AB067769.1:3564..4895	bexA Multidrug efflux MATE transporter Bacteroides thetaiotaomicron
BFG-335	R34_BFG-335_barcode11-Racon4M-Medaka-Circlator@contig_2_segment0	43103	45028	+	tet(Q)	1-1926/1926	===============	0/0	100.00	99.84	ncbi	A7J11_01074	tetracycline resistance ribosomal protection protein Tet(Q)
BFG-335	R34_BFG-335_barcode11-Racon4M-Medaka-Circlator@contig_5_segment0	722451	723416	-	CfxA2	1-966/966	===============	0/0	100.00	85.71	card	AF118110.1:72-1038	cfxA2 beta-lactamase is a class A beta-lactamase found in Prevotella intermedia
BFG-335	R34_BFG-335_barcode11-Racon4M-Medaka-Circlator@contig_5_segment0	758811	759776	+	CfxA2	1-966/966	===============	0/0	100.00	99.90	card	AF118110.1:72-1038	cfxA2 beta-lactamase is a class A beta-lactamase found in Prevotella intermedia
BFG-340	R35_BFG-340_barcode01-Racon4M-Medaka-Pilon-Circlator@contig_1_segment0_pilon	1147165	1149090	-	tet(Q)	1-1926/1926	===============	0/0	100.00	99.84	ncbi	A7J11_01074	tetracycline resistance ribosomal protection protein Tet(Q)
BFG-340	R35_BFG-340_barcode01-Racon4M-Medaka-Pilon-Circlator@contig_1_segment0_pilon	4240233	4241564	-	bexA	1-1332/1332	===============	0/0	100.00	99.02	extra	AB067769.1:3564..4895	bexA Multidrug efflux MATE transporter Bacteroides thetaiotaomicron
BFG-341	R35_BFG-341_barcode02-Racon4M-Medaka-Pilon-Circlator@contig_3_segment0_pilon	243571	244536	+	CfxA4	1-966/966	===============	0/0	100.00	100.00	card	AY769933:1-967	cfxA4 beta-lactamase is a class A beta-lactamase found in Bacteroides fragilis
BFG-341	R35_BFG-341_barcode02-Racon4M-Medaka-Pilon-Circlator@contig_3_segment0_pilon	3702569	3703383	-	cepA_beta-lactamase	79-893/903	.=======/======	2/2	90.14	80.27	card	U05883:556-1459	A beta-lactamase found in Bacteroides fragilis producing either low or high levels of the endogenous cephalosporinase activity
BFG-341	R35_BFG-341_barcode02-Racon4M-Medaka-Pilon-Circlator@contig_3_segment0_pilon	5570929	5572260	+	bexA	1-1332/1332	===============	0/0	100.00	82.73	extra	AB067769.1:3564..4895	bexA Multidrug efflux MATE transporter Bacteroides thetaiotaomicron
BFG-354	R35_BFG-354_barcode03-Racon4M-Medaka-Pilon-Circlator@contig_1_segment0_pilon	3766879	3768210	-	bexA	1-1332/1332	===============	0/0	100.00	99.10	extra	AB067769.1:3564..4895	bexA Multidrug efflux MATE transporter Bacteroides thetaiotaomicron
BFG-354	R35_BFG-354_barcode03-Racon4M-Medaka-Pilon-Circlator@contig_1_segment0_pilon	4450122	4452047	-	tet(Q)	1-1926/1926	===============	0/0	100.00	100.00	ncbi	A7J11_00154	tetracycline resistance ribosomal protection protein Tet(Q)
BFG-377	R35_BFG-377_barcode04-Racon4M-Medaka-Circlator@contig_1_segment0	2793906	2795831	-	tet(Q)	1-1926/1926	===============	0/0	100.00	99.84	ncbi	A7J11_01074	tetracycline resistance ribosomal protection protein Tet(Q)
BFG-377	R35_BFG-377_barcode04-Racon4M-Medaka-Circlator@contig_1_segment0	3137359	3138105	-	erm(B)_18	13-759/762	===============	0/0	98.03	99.06	resfinder	X66468	erm(B)_18
BFG-377	R35_BFG-377_barcode04-Racon4M-Medaka-Circlator@contig_1_segment0	3141324	3142118	-	aph(3')-IIIa	1-795/795	===============	0/0	100.00	99.87	ncbi	A7J11_01402	aminoglycoside O-phosphotransferase APH(3')-IIIa
BFG-377	R35_BFG-377_barcode04-Racon4M-Medaka-Circlator@contig_1_segment0	3142211	3142753	-	SAT-4	1-543/543	===============	0/0	100.00	99.82	card	U01945:374-917	SAT-4 is a plasmid-mediated streptothricin acetyltransferase and streptothricin (a nucleoside antibiotic) resistant determinant. Originally described from a Campylobacter coli BE/G4 plasmid gene sequence by Jacob et al 1994.
BFG-377	R35_BFG-377_barcode04-Racon4M-Medaka-Circlator@contig_1_segment0	3817400	3818290	+	cblA	1-891/891	===============	0/0	100.00	99.21	ncbi	A7J11_00905	CblA family class A beta-lactamase
BFG-377	R35_BFG-377_barcode04-Racon4M-Medaka-Circlator@contig_1_segment0	4364863	4365829	-	CfxA2	1-966/966	========/======	1/1	100.00	85.73	card	AF118110.1:72-1038	cfxA2 beta-lactamase is a class A beta-lactamase found in Prevotella intermedia
BFG-379	R35_BFG-379_barcode05-Racon4M-Medaka-Pilon-Circlator@contig_1_segment0_pilon	996318	997181	-	aadS	1-864/864	===============	0/0	100.00	99.65	ncbi	A7J11_00761	aminoglycoside 6-adenylyltransferase AadS
BFG-379	R35_BFG-379_barcode05-Racon4M-Medaka-Pilon-Circlator@contig_1_segment0_pilon	997357	998523	-	tet(X)	1-1167/1167	===============	0/0	100.00	100.00	ncbi	A7J11_01043	tetracycline-inactivating monooxygenase Tet(X)
BFG-379	R35_BFG-379_barcode05-Racon4M-Medaka-Pilon-Circlator@contig_1_segment0_pilon	1000139	1000939	+	erm(F)	1-801/801	===============	0/0	100.00	99.88	ncbi	A7J11_00857	23S rRNA (adenine(2058)-N(6))-methyltransferase Erm(F)
BFG-379	R35_BFG-379_barcode05-Racon4M-Medaka-Pilon-Circlator@contig_1_segment0_pilon	1014936	1016861	+	tet(Q)	1-1926/1926	===============	0/0	100.00	100.00	ncbi	A7J11_00154	tetracycline resistance ribosomal protection protein Tet(Q)
BFG-379	R35_BFG-379_barcode05-Racon4M-Medaka-Pilon-Circlator@contig_1_segment0_pilon	2485462	2487387	+	tet(Q)	1-1926/1926	===============	0/0	100.00	99.84	ncbi	A7J11_01074	tetracycline resistance ribosomal protection protein Tet(Q)
BFG-379	R35_BFG-379_barcode05-Racon4M-Medaka-Pilon-Circlator@contig_1_segment0_pilon	2655000	2656205	+	mef(En2)	1-1206/1206	===============	0/0	100.00	99.83	ncbi	A7J11_00508	macrolide efflux MFS transporter Mef(En2)
BFG-379	R35_BFG-379_barcode05-Racon4M-Medaka-Pilon-Circlator@contig_1_segment0_pilon	2656230	2656739	+	lnu(AN2)	1-510/513	===============	0/0	99.42	100.00	ncbi	A7J11_00974	lincosamide nucleotidyltransferase Lnu(AN2)
BFG-380	R35_BFG-380_barcode06-Racon4M-Medaka-Pilon-Circlator@contig_2_segment0_pilon	2674633	2676558	+	tet(Q)	1-1926/1926	===============	0/0	100.00	99.84	ncbi	A7J11_01074	tetracycline resistance ribosomal protection protein Tet(Q)
BFG-380	R35_BFG-380_barcode06-Racon4M-Medaka-Pilon-Circlator@contig_2_segment0_pilon	4856521	4858446	+	tet(Q)	1-1926/1926	===============	0/0	100.00	99.84	ncbi	A7J11_01074	tetracycline resistance ribosomal protection protein Tet(Q)
BFG-380	R35_BFG-380_barcode06-Racon4M-Medaka-Pilon-Circlator@contig_2_segment0_pilon	4942069	4943400	+	bexA	1-1332/1332	===============	0/0	100.00	99.47	extra	AB067769.1:3564..4895	bexA Multidrug efflux MATE transporter Bacteroides thetaiotaomicron
BFG-382	R35_BFG-382_barcode07-Racon4M-Medaka-Pilon-Circlator@contig_1_segment0_pilon	2367576	2368781	+	mef(En2)	1-1206/1206	===============	0/0	100.00	99.83	ncbi	A7J11_00508	macrolide efflux MFS transporter Mef(En2)
BFG-382	R35_BFG-382_barcode07-Racon4M-Medaka-Pilon-Circlator@contig_1_segment0_pilon	2368806	2369315	+	lnu(AN2)	1-510/513	===============	0/0	99.42	99.80	ncbi	A7J11_00974	lincosamide nucleotidyltransferase Lnu(AN2)
BFG-382	R35_BFG-382_barcode07-Racon4M-Medaka-Pilon-Circlator@contig_5_segment0_pilon	65070	66995	+	tet(Q)	1-1926/1926	===============	0/0	100.00	100.00	ncbi	A7J11_00154	tetracycline resistance ribosomal protection protein Tet(Q)
BFG-383	R35_BFG-383_barcode08-Racon4M-Medaka-Pilon-Circlator@contig_2_segment0_pilon	2130408	2132333	+	tet(Q)	1-1926/1926	===============	0/0	100.00	99.48	ncbi	A7J11_01074	tetracycline resistance ribosomal protection protein Tet(Q)
BFG-383	R35_BFG-383_barcode08-Racon4M-Medaka-Pilon-Circlator@contig_2_segment0_pilon	3484888	3486219	-	bexA	1-1332/1332	===============	0/0	100.00	83.41	extra	AB067769.1:3564..4895	bexA Multidrug efflux MATE transporter Bacteroides thetaiotaomicron
BFG-383	R35_BFG-383_barcode08-Racon4M-Medaka-Pilon-Circlator@contig_2_segment0_pilon	5330598	5331412	+	cepA_beta-lactamase	79-893/903	.=======/======	6/6	89.92	80.20	card	U05883:556-1459	A beta-lactamase found in Bacteroides fragilis producing either low or high levels of the endogenous cephalosporinase activity
BFG-411	R35_BFG-411_barcode09-Racon4M-Medaka-Circlator@contig_6_segment0	184954	186927	-	tetQ	1-1974/1974	===============	0/0	100.00	97.42	card	Z21523:1-1975	TetQ is a ribosomal protection protein. Its gene is associated with a conjugative transposon and has been found in both Gram-positive and Gram-negative bacteria.
BFG-411	R35_BFG-411_barcode09-Racon4M-Medaka-Circlator@contig_6_segment0	501920	502885	+	CfxA3	1-966/966	===============	0/0	100.00	100.00	card	AF472622:53-1019	cfxA3 beta-lactamase is a class A beta-lactamase found in Capnocytophaga ochracea
BFG-411	R35_BFG-411_barcode09-Racon4M-Medaka-Circlator@contig_6_segment0	2432699	2433498	-	erm(F)	1-800/801	===============	0/0	99.88	83.38	ncbi	A7J11_00857	23S rRNA (adenine(2058)-N(6))-methyltransferase Erm(F)
BFG-411	R35_BFG-411_barcode09-Racon4M-Medaka-Circlator@contig_6_segment0	2574418	2575320	-	cepA-49	1-903/903	===============	0/0	100.00	99.89	ncbi	A7J11_00548	class A extended-spectrum beta-lactamase CepA-49
BFG-411	R35_BFG-411_barcode09-Racon4M-Medaka-Circlator@contig_6_segment0	3625042	3626406	-	bexB	1-1365/1365	===============	0/0	100.00	99.78	extra	AY375536.1:4599..5963	putative BexB Na+-driven multidrug efflux pump Bacteroides fragilis
BFG-448	R35_BFG-448_barcode10-Racon4M-Medaka-Circlator@contig_2_segment0	533655	534620	+	CfxA2	1-966/966	===============	0/0	100.00	100.00	card	AF118110.1:72-1038	cfxA2 beta-lactamase is a class A beta-lactamase found in Prevotella intermedia
BFG-448	R35_BFG-448_barcode10-Racon4M-Medaka-Circlator@contig_2_segment0	545076	546041	+	CfxA2	1-966/966	===============	0/0	100.00	100.00	card	AF118110.1:72-1038	cfxA2 beta-lactamase is a class A beta-lactamase found in Prevotella intermedia
BFG-448	R35_BFG-448_barcode10-Racon4M-Medaka-Circlator@contig_2_segment0	1044330	1045295	-	CfxA2	1-966/966	===============	0/0	100.00	100.00	card	AF118110.1:72-1038	cfxA2 beta-lactamase is a class A beta-lactamase found in Prevotella intermedia
BFG-448	R35_BFG-448_barcode10-Racon4M-Medaka-Circlator@contig_2_segment0	2001235	2002200	-	CfxA2	1-966/966	===============	0/0	100.00	100.00	card	AF118110.1:72-1038	cfxA2 beta-lactamase is a class A beta-lactamase found in Prevotella intermedia
BFG-448	R35_BFG-448_barcode10-Racon4M-Medaka-Circlator@contig_2_segment0	2237455	2238420	+	CfxA2	1-966/966	===============	0/0	100.00	100.00	card	AF118110.1:72-1038	cfxA2 beta-lactamase is a class A beta-lactamase found in Prevotella intermedia
BFG-448	R35_BFG-448_barcode10-Racon4M-Medaka-Circlator@contig_2_segment0	2443249	2444151	-	cepA_beta-lactamase	1-903/903	===============	0/0	100.00	100.00	card	U05883:556-1459	A beta-lactamase found in Bacteroides fragilis producing either low or high levels of the endogenous cephalosporinase activity
BFG-448	R35_BFG-448_barcode10-Racon4M-Medaka-Circlator@contig_2_segment0	2595697	2596443	-	erm(B)_18	13-759/762	===============	0/0	98.03	99.33	resfinder	X66468	erm(B)_18
BFG-448	R35_BFG-448_barcode10-Racon4M-Medaka-Circlator@contig_2_segment0	3067700	3069625	-	tet(Q)	1-1926/1926	===============	0/0	100.00	99.84	ncbi	A7J11_01074	tetracycline resistance ribosomal protection protein Tet(Q)
BFG-448	R35_BFG-448_barcode10-Racon4M-Medaka-Circlator@contig_2_segment0	3321426	3323351	-	tet(Q)	1-1926/1926	===============	0/0	100.00	100.00	ncbi	A7J11_00154	tetracycline resistance ribosomal protection protein Tet(Q)
BFG-448	R35_BFG-448_barcode10-Racon4M-Medaka-Circlator@contig_2_segment0	3337353	3338153	-	erm(F)	1-801/801	===============	0/0	100.00	99.88	ncbi	A7J11_00857	23S rRNA (adenine(2058)-N(6))-methyltransferase Erm(F)
BFG-448	R35_BFG-448_barcode10-Racon4M-Medaka-Circlator@contig_2_segment0	3339769	3340935	+	tet(X)	1-1167/1167	===============	0/0	100.00	100.00	ncbi	A7J11_01043	tetracycline-inactivating monooxygenase Tet(X)
BFG-448	R35_BFG-448_barcode10-Racon4M-Medaka-Circlator@contig_2_segment0	3341111	3341974	+	aadS	1-864/864	===============	0/0	100.00	99.65	ncbi	A7J11_00761	aminoglycoside 6-adenylyltransferase AadS
BFG-448	R35_BFG-448_barcode10-Racon4M-Medaka-Circlator@contig_2_segment0	3505184	3506149	-	CfxA2	1-966/966	===============	0/0	100.00	100.00	card	AF118110.1:72-1038	cfxA2 beta-lactamase is a class A beta-lactamase found in Prevotella intermedia
BFG-448	R35_BFG-448_barcode10-Racon4M-Medaka-Circlator@contig_2_segment0	3688571	3689935	-	bexB	1-1365/1365	===============	0/0	100.00	99.27	extra	AY375536.1:4599..5963	putative BexB Na+-driven multidrug efflux pump Bacteroides fragilis
BFG-448	R35_BFG-448_barcode10-Racon4M-Medaka-Circlator@contig_2_segment0	4370883	4371848	-	CfxA2	1-966/966	===============	0/0	100.00	100.00	card	AF118110.1:72-1038	cfxA2 beta-lactamase is a class A beta-lactamase found in Prevotella intermedia
BFG-448	R35_BFG-448_barcode10-Racon4M-Medaka-Circlator@contig_2_segment0	4509870	4510835	-	CfxA2	1-966/966	===============	0/0	100.00	100.00	card	AF118110.1:72-1038	cfxA2 beta-lactamase is a class A beta-lactamase found in Prevotella intermedia
BFG-448	R35_BFG-448_barcode10-Racon4M-Medaka-Circlator@contig_2_segment0	4515164	4516130	+	CfxA2	1-966/966	========/======	1/1	100.00	99.90	card	AF118110.1:72-1038	cfxA2 beta-lactamase is a class A beta-lactamase found in Prevotella intermedia
BFG-448	R35_BFG-448_barcode10-Racon4M-Medaka-Circlator@contig_2_segment0	5405878	5406843	-	CfxA2	1-966/966	===============	0/0	100.00	100.00	card	AF118110.1:72-1038	cfxA2 beta-lactamase is a class A beta-lactamase found in Prevotella intermedia
BFG-449	R36_BFG-449_barcode01-Racon4M-Medaka-Circlator@contig_1_segment0	1010867	1011613	+	erm(B)_18	13-759/762	===============	0/0	98.03	99.06	resfinder	X66468	erm(B)_18
BFG-449	R36_BFG-449_barcode01-Racon4M-Medaka-Circlator@contig_1_segment0	1270361	1272335	+	tetQ	1-1974/1974	========/======	1/1	100.00	99.95	card	Z21523:1-1975	TetQ is a ribosomal protection protein. Its gene is associated with a conjugative transposon and has been found in both Gram-positive and Gram-negative bacteria.
BFG-449	R36_BFG-449_barcode01-Racon4M-Medaka-Circlator@contig_1_segment0	6327700	6329031	+	bexA	1-1332/1332	===============	0/0	100.00	99.10	extra	AB067769.1:3564..4895	bexA Multidrug efflux MATE transporter Bacteroides thetaiotaomicron
BFG-452	R36_BFG-452_barcode03-Racon4M-Medaka-Pilon-Circlator@contig_3_segment0_pilon	189029	189996	-	CfxA	1-966/966	========/======	1/2	100.00	99.69	card	U38243:150-1116	cfxA beta-lactamase is a class A beta-lactamase found in Bacteroides vulgatus
BFG-452	R36_BFG-452_barcode03-Racon4M-Medaka-Pilon-Circlator@contig_3_segment0_pilon	1504253	1505218	-	CfxA2	1-966/966	===============	0/0	100.00	99.90	card	AF118110.1:72-1038	cfxA2 beta-lactamase is a class A beta-lactamase found in Prevotella intermedia
BFG-452	R36_BFG-452_barcode03-Racon4M-Medaka-Pilon-Circlator@contig_3_segment0_pilon	2473466	2474368	-	cepA	1-903/903	===============	0/0	100.00	99.67	ncbi	A7J11_00517	CepA family class A extended-spectrum beta-lactamase
BFG-452	R36_BFG-452_barcode03-Racon4M-Medaka-Pilon-Circlator@contig_3_segment0_pilon	2949694	2950659	+	CfxA	1-966/966	===============	0/0	100.00	99.90	card	U38243:150-1116	cfxA beta-lactamase is a class A beta-lactamase found in Bacteroides vulgatus
BFG-452	R36_BFG-452_barcode03-Racon4M-Medaka-Pilon-Circlator@contig_3_segment0_pilon	3581445	3582809	-	bexB	1-1365/1365	===============	0/0	100.00	99.41	extra	AY375536.1:4599..5963	putative BexB Na+-driven multidrug efflux pump Bacteroides fragilis
BFG-464	R36_BFG-464_barcode04-Racon4M-Medaka-Circlator@contig_1_segment0	2061159	2062125	-	CfxA2	1-966/966	========/======	1/1	100.00	99.90	card	AF118110.1:72-1038	cfxA2 beta-lactamase is a class A beta-lactamase found in Prevotella intermedia
BFG-464	R36_BFG-464_barcode04-Racon4M-Medaka-Circlator@contig_1_segment0	2405446	2407371	+	tet(Q)	1-1926/1926	===============	0/0	100.00	99.84	ncbi	A7J11_01074	tetracycline resistance ribosomal protection protein Tet(Q)
BFG-464	R36_BFG-464_barcode04-Racon4M-Medaka-Circlator@contig_1_segment0	3202855	3204780	-	tet(Q)	1-1926/1926	===============	0/0	100.00	100.00	ncbi	A7J11_00154	tetracycline resistance ribosomal protection protein Tet(Q)
BFG-464	R36_BFG-464_barcode04-Racon4M-Medaka-Circlator@contig_1_segment0	3220623	3221423	-	erm(F)	1-801/801	===============	0/0	100.00	99.88	ncbi	A7J11_00857	23S rRNA (adenine(2058)-N(6))-methyltransferase Erm(F)
BFG-464	R36_BFG-464_barcode04-Racon4M-Medaka-Circlator@contig_1_segment0	3223040	3224206	+	tet(X)	1-1167/1167	===============	0/0	100.00	100.00	ncbi	A7J11_01043	tetracycline-inactivating monooxygenase Tet(X)
BFG-464	R36_BFG-464_barcode04-Racon4M-Medaka-Circlator@contig_1_segment0	3224382	3225245	+	aadS	1-864/864	===============	0/0	100.00	99.54	ncbi	A7J11_00761	aminoglycoside 6-adenylyltransferase AadS
BFG-464	R36_BFG-464_barcode04-Racon4M-Medaka-Circlator@contig_1_segment0	4504069	4505034	+	CfxA2	1-966/966	===============	0/0	100.00	100.00	card	AF118110.1:72-1038	cfxA2 beta-lactamase is a class A beta-lactamase found in Prevotella intermedia
BFG-464	R36_BFG-464_barcode04-Racon4M-Medaka-Circlator@contig_1_segment0	4681176	4682139	-	CfxA2	1-966/966	========/======	2/2	99.79	99.79	card	AF118110.1:72-1038	cfxA2 beta-lactamase is a class A beta-lactamase found in Prevotella intermedia
BFG-464	R36_BFG-464_barcode04-Racon4M-Medaka-Circlator@contig_1_segment0	4987548	4988879	-	bexA	1-1332/1332	===============	0/0	100.00	82.73	extra	AB067769.1:3564..4895	bexA Multidrug efflux MATE transporter Bacteroides thetaiotaomicron
BFG-464	R36_BFG-464_barcode04-Racon4M-Medaka-Circlator@contig_1_segment0	6635709	6636675	+	CfxA2	1-966/966	========/======	1/1	100.00	99.90	card	AF118110.1:72-1038	cfxA2 beta-lactamase is a class A beta-lactamase found in Prevotella intermedia
BFG-464	R36_BFG-464_barcode04-Racon4M-Medaka-Circlator@contig_1_segment0	6689710	6690676	-	CfxA2	1-966/966	========/======	1/1	100.00	85.73	card	AF118110.1:72-1038	cfxA2 beta-lactamase is a class A beta-lactamase found in Prevotella intermedia
BFG-465	R36_BFG-465_barcode05-Racon4M-Medaka-Circlator@contig_1_segment0	327854	328717	-	aadS	1-864/864	===============	0/0	100.00	99.65	ncbi	A7J11_00761	aminoglycoside 6-adenylyltransferase AadS
BFG-465	R36_BFG-465_barcode05-Racon4M-Medaka-Circlator@contig_1_segment0	328893	330059	-	tet(X)	1-1167/1167	===============	0/0	100.00	100.00	ncbi	A7J11_01043	tetracycline-inactivating monooxygenase Tet(X)
BFG-465	R36_BFG-465_barcode05-Racon4M-Medaka-Circlator@contig_1_segment0	331675	332475	+	erm(F)	1-801/801	===============	0/0	100.00	99.88	ncbi	A7J11_00857	23S rRNA (adenine(2058)-N(6))-methyltransferase Erm(F)
BFG-465	R36_BFG-465_barcode05-Racon4M-Medaka-Circlator@contig_1_segment0	348316	350241	+	tet(Q)	1-1926/1926	===============	0/0	100.00	100.00	ncbi	A7J11_00154	tetracycline resistance ribosomal protection protein Tet(Q)
BFG-465	R36_BFG-465_barcode05-Racon4M-Medaka-Circlator@contig_1_segment0	1145702	1147627	-	tet(Q)	1-1926/1926	===============	0/0	100.00	99.84	ncbi	A7J11_01074	tetracycline resistance ribosomal protection protein Tet(Q)
BFG-465	R36_BFG-465_barcode05-Racon4M-Medaka-Circlator@contig_1_segment0	1490942	1491908	+	CfxA2	1-966/966	========/======	1/1	100.00	99.90	card	AF118110.1:72-1038	cfxA2 beta-lactamase is a class A beta-lactamase found in Prevotella intermedia
BFG-465	R36_BFG-465_barcode05-Racon4M-Medaka-Circlator@contig_1_segment0	3696298	3697264	+	CfxA2	1-966/966	========/======	1/1	100.00	85.73	card	AF118110.1:72-1038	cfxA2 beta-lactamase is a class A beta-lactamase found in Prevotella intermedia
BFG-465	R36_BFG-465_barcode05-Racon4M-Medaka-Circlator@contig_1_segment0	3750302	3751267	-	CfxA2	1-966/966	===============	0/0	100.00	99.90	card	AF118110.1:72-1038	cfxA2 beta-lactamase is a class A beta-lactamase found in Prevotella intermedia
BFG-465	R36_BFG-465_barcode05-Racon4M-Medaka-Circlator@contig_1_segment0	5398101	5399432	+	bexA	1-1332/1332	===============	0/0	100.00	82.73	extra	AB067769.1:3564..4895	bexA Multidrug efflux MATE transporter Bacteroides thetaiotaomicron
BFG-465	R36_BFG-465_barcode05-Racon4M-Medaka-Circlator@contig_1_segment0	5704832	5705797	+	CfxA2	1-966/966	===============	0/0	100.00	100.00	card	AF118110.1:72-1038	cfxA2 beta-lactamase is a class A beta-lactamase found in Prevotella intermedia
BFG-465	R36_BFG-465_barcode05-Racon4M-Medaka-Circlator@contig_1_segment0	5881931	5882898	-	CfxA2	1-966/966	========/======	2/2	100.00	99.79	card	AF118110.1:72-1038	cfxA2 beta-lactamase is a class A beta-lactamase found in Prevotella intermedia
BFG-556	R36_BFG-556_barcode06-Racon4M-Medaka-Circlator@contig_1_segment0	1244490	1246415	-	tet(Q)	1-1926/1926	========/======	2/2	99.95	99.58	ncbi	A7J11_01074	tetracycline resistance ribosomal protection protein Tet(Q)
[truncated: 234 more rows]
