# Supplementary material for: Roving methyltransferases generate a mosaic epigenetic landscape and influence evolution in Bacteroides fragilis group
Source: Nat Commun. 2023 Jul 10;14:4082. doi: 10.1038/s41467-023-39892-6 (PMC10333322; doi:10.1038/s41467-023-39892-6)
Supplement: Supplementary file 5 — Supplementary Dataset 1,2,4-14 [file 41467_2023_39892_MOESM5_ESM.zip › Tisza_Supplemental_Data_Files/Supplementary_Data_10.tsv]

contig_id	contig_length	provirus	proviral_length	gene_count	viral_genes	host_genes	checkv_quality	miuvig_quality	completeness	completeness_method	contamination	kmer_freq	warnings
BFG-191_4_RGP_2@Bacteroides@vulgatus	77965	Yes	68824	106	16	6	High-quality	High-quality	97.21	AAI-based (high-confidence)	11.72	1.0
BFG-191_4_RGP_9@Bacteroides@vulgatus	52469	Yes	38561	49	8	4	Medium-quality	Genome-fragment	72.16	AAI-based (high-confidence)	26.51	1.0
BFG-191_4_RGP_0@Bacteroides@vulgatus	131925	No	NA	119	9	24	High-quality	High-quality	100.0	AAI-based (medium-confidence)	0.0	1.0	contig >1.5x longer than expected genome length
BFG-191_4_RGP_8@Bacteroides@vulgatus	64593	Yes	35340	58	6	12	Medium-quality	Genome-fragment	73.01	AAI-based (high-confidence)	45.29	1.0
BFG-194_1_RGP_0@Bacteroides@vulgatus	180027	No	NA	209	19	30	High-quality	High-quality	100.0	AAI-based (high-confidence)	0.0	1.02	contig >1.5x longer than expected genome length
BFG-194_1_RGP_2@Bacteroides@vulgatus	59605	No	NA	85	16	3	High-quality	High-quality	97.12	AAI-based (high-confidence)	0.0	1.0
BFG-195_1_RGP_0@Bacteroides@vulgatus	108023	Yes	30957	127	7	25	Medium-quality	Genome-fragment	56.15	AAI-based (high-confidence)	71.34	1.0	contig >1.5x longer than expected genome length
BFG-195_1_RGP_6@Bacteroides@vulgatus	61024	No	NA	91	17	2	High-quality	High-quality	99.39	AAI-based (high-confidence)	0.0	1.0
BFG-195_1_RGP_7@Bacteroides@vulgatus	56842	Yes	53132	79	13	3	High-quality	High-quality	93.82	AAI-based (high-confidence)	6.53	1.0
BFG-195_1_RGP_8@Bacteroides@vulgatus	74375	Yes	29215	76	10	25	High-quality	High-quality	100.0	AAI-based (high-confidence)	60.72	1.0	contig >1.5x longer than expected genome length
BFG-195_1_RGP_10@Bacteroides@vulgatus	51019	No	NA	64	13	1	High-quality	High-quality	100.0	AAI-based (high-confidence)	0.0	1.0
BFG-195_5_RGP_0@Bacteroides@vulgatus	63612	No	NA	83	7	1	High-quality	High-quality	100.0	AAI-based (high-confidence)	0.0	1.0
BFG-201_1_RGP_7@Bacteroides@vulgatus	56842	Yes	53132	79	13	3	High-quality	High-quality	93.82	AAI-based (high-confidence)	6.53	1.0
BFG-201_1_RGP_9@Bacteroides@vulgatus	51019	No	NA	64	13	1	High-quality	High-quality	100.0	AAI-based (high-confidence)	0.0	1.0
BFG-201_1_RGP_10@Bacteroides@vulgatus	64311	Yes	20356	68	10	22	Medium-quality	Genome-fragment	70.56	AAI-based (high-confidence)	68.35	1.0	contig >1.5x longer than expected genome length
BFG-201_1_RGP_1@Bacteroides@vulgatus	107963	Yes	30957	127	7	25	Medium-quality	Genome-fragment	56.15	AAI-based (high-confidence)	71.33	1.0	contig >1.5x longer than expected genome length
BFG-201_1_RGP_5@Bacteroides@vulgatus	61024	No	NA	90	17	2	High-quality	High-quality	99.39	AAI-based (high-confidence)	0.0	1.0
BFG-202_5_RGP_3@Bacteroides@vulgatus	64697	No	NA	70	2	9	High-quality	High-quality	100.0	AAI-based (high-confidence)	0.0	1.0
BFG-202_5_RGP_2@Bacteroides@vulgatus	53606	No	NA	74	16	2	Medium-quality	Genome-fragment	87.53	AAI-based (high-confidence)	0.0	1.0
BFG-208_1_RGP_1@Bacteroides@vulgatus	108015	Yes	24117	125	7	25	Low-quality	Genome-fragment	43.74	AAI-based (high-confidence)	77.67	1.0	contig >1.5x longer than expected genome length
BFG-208_1_RGP_5@Bacteroides@vulgatus	61023	No	NA	90	17	2	High-quality	High-quality	99.39	AAI-based (high-confidence)	0.0	1.0
BFG-208_1_RGP_7@Bacteroides@vulgatus	56844	Yes	53134	79	13	3	High-quality	High-quality	93.82	AAI-based (high-confidence)	6.53	1.0
BFG-208_1_RGP_9@Bacteroides@vulgatus	51019	No	NA	64	13	1	High-quality	High-quality	100.0	AAI-based (high-confidence)	0.0	1.0
BFG-208_1_RGP_10@Bacteroides@vulgatus	64310	Yes	20356	69	10	23	Medium-quality	Genome-fragment	70.56	AAI-based (high-confidence)	68.35	1.0	contig >1.5x longer than expected genome length
BFG-210_3_RGP_0@Bacteroides@vulgatus	89064	No	NA	94	2	24	High-quality	High-quality	100.0	AAI-based (high-confidence)	0.0	1.0	contig >1.5x longer than expected genome length
BFG-210_3_RGP_1@Bacteroides@vulgatus	56423	No	NA	81	16	3	High-quality	High-quality	92.09	AAI-based (high-confidence)	0.0	1.0
BFG-274_4_RGP_0@Bacteroides@vulgatus	161916	Yes	36266	187	12	41	Medium-quality	Genome-fragment	56.54	HMM-based (lower-bound)	77.6	1.0
BFG-285_1_RGP_0@Bacteroides@vulgatus	313111	No	NA	325	7	77	High-quality	High-quality	98.88	HMM-based (lower-bound)	0.0	1.0
BFG-285_1_RGP_4@Bacteroides@vulgatus	59499	No	NA	84	16	3	Medium-quality	Genome-fragment	57.75	HMM-based (lower-bound)	0.0	1.0
BFG-285_1_RGP_2@Bacteroides@vulgatus	118914	No	NA	158	18	27	High-quality	High-quality	100.0	AAI-based (high-confidence)	0.0	1.0	contig >1.5x longer than expected genome length
BFG-285_1_RGP_9@Bacteroides@vulgatus	45241	No	NA	58	3	1	High-quality	High-quality	100.0	AAI-based (high-confidence)	0.0	1.0
BFG-289_1_RGP_7@Bacteroides@vulgatus	58216	Yes	38729	66	2	7	Medium-quality	Genome-fragment	73.68	AAI-based (high-confidence)	33.47	1.0
BFG-289_1_RGP_0@Bacteroides@vulgatus	143169	Yes	118990	183	23	19	High-quality	High-quality	100.0	AAI-based (high-confidence)	16.89	1.0	contig >1.5x longer than expected genome length
BFG-289_1_RGP_8@Bacteroides@vulgatus	38950	Yes	33119	54	5	3	Medium-quality	Genome-fragment	72.09	AAI-based (high-confidence)	14.97	1.0
BFG-293_1_RGP_6@Bacteroides@vulgatus	58079	No	NA	78	12	2	High-quality	High-quality	99.51	AAI-based (high-confidence)	0.0	1.0
BFG-293_1_RGP_4@Bacteroides@vulgatus	88996	No	NA	120	18	6	High-quality	High-quality	100.0	AAI-based (high-confidence)	0.0	1.0
BFG-293_1_RGP_1@Bacteroides@vulgatus	131399	No	NA	182	29	11	High-quality	High-quality	100.0	AAI-based (high-confidence)	0.0	1.0	contig >1.5x longer than expected genome length
BFG-294_4_RGP_7@Bacteroides@vulgatus	62021	No	NA	37	0	7	High-quality	High-quality	100.0	AAI-based (medium-confidence)	0.0	1.0	no viral genes detected
BFG-294_6_RGP_1@Bacteroides@vulgatus	99823	Yes	69160	99	14	15	Complete	High-quality	100.0	Provirus (high-confidence)	30.72	1.0	contig >1.5x longer than expected genome length
BFG-294_4_RGP_0@Bacteroides@vulgatus	56708	No	NA	81	16	3	High-quality	High-quality	92.26	AAI-based (high-confidence)	0.0	1.0
BFG-294_7_RGP_0@Bacteroides@vulgatus	69578	No	NA	77	14	4	High-quality	High-quality	100.0	AAI-based (high-confidence)	0.0	1.0
BFG-294_4_RGP_5@Bacteroides@vulgatus	42224	No	NA	44	5	2	Medium-quality	Genome-fragment	87.23	AAI-based (medium-confidence)	0.0	1.0
BFG-294_8_RGP_0@Bacteroides@vulgatus	63668	No	NA	79	8	0	High-quality	High-quality	100.0	AAI-based (high-confidence)	0.0	1.0
BFG-294_8_RGP_2@Bacteroides@vulgatus	40408	No	NA	28	0	2	Medium-quality	Genome-fragment	65.69	AAI-based (high-confidence)	0.0	1.0	no viral genes detected
BFG-294_4_RGP_2@Bacteroides@vulgatus	51013	No	NA	65	13	2	High-quality	High-quality	100.0	AAI-based (high-confidence)	0.0	1.0
BFG-294_5_RGP_4@Bacteroides@vulgatus	40423	No	NA	40	8	2	Medium-quality	Genome-fragment	83.51	AAI-based (medium-confidence)	0.0	1.0
BFG-294_5_RGP_0@Bacteroides@vulgatus	84236	Yes	39226	69	8	12	Medium-quality	Genome-fragment	64.93	AAI-based (medium-confidence)	53.43	1.19	low-confidence Provirus
BFG-313_5_RGP_2@Bacteroides@vulgatus	57196	No	NA	77	7	1	High-quality	High-quality	100.0	AAI-based (high-confidence)	0.0	1.0
BFG-313_6_RGP_4@Bacteroides@vulgatus	57164	No	NA	78	13	2	High-quality	High-quality	97.94	AAI-based (high-confidence)	0.0	1.0
BFG-367_1_RGP_7@Bacteroides@vulgatus	42196	No	NA	46	6	3	Medium-quality	Genome-fragment	70.01	HMM-based (lower-bound)	0.0	1.0
BFG-379_4_RGP_3@Bacteroides@vulgatus	58469	No	NA	79	12	1	High-quality	High-quality	90.43	AAI-based (high-confidence)	0.0	1.0
BFG-379_4_RGP_7@Bacteroides@vulgatus	54595	No	NA	61	6	4	High-quality	High-quality	100.0	AAI-based (high-confidence)	0.0	1.0
BFG-384_2_RGP_3@Bacteroides@vulgatus	58470	No	NA	79	12	1	High-quality	High-quality	90.43	AAI-based (high-confidence)	0.0	1.0
BFG-384_2_RGP_7@Bacteroides@vulgatus	54594	No	NA	61	6	4	High-quality	High-quality	100.0	AAI-based (high-confidence)	0.0	1.0
BFG-394_9_RGP_3@Bacteroides@vulgatus	59617	No	NA	83	15	3	High-quality	High-quality	97.13	AAI-based (high-confidence)	0.0	1.0
BFG-394_9_RGP_1@Bacteroides@vulgatus	85290	No	NA	92	2	24	Medium-quality	Genome-fragment	70.64	HMM-based (lower-bound)	0.0	1.0
BFG-394_9_RGP_5@Bacteroides@vulgatus	65591	No	NA	67	1	14	High-quality	High-quality	94.39	AAI-based (high-confidence)	0.0	1.0
BFG-399_8_RGP_5@Bacteroides@vulgatus	54921	No	NA	53	5	2	High-quality	High-quality	100.0	AAI-based (medium-confidence)	0.0	1.0
BFG-399_8_RGP_0@Bacteroides@vulgatus	57734	No	NA	80	13	2	High-quality	High-quality	98.92	AAI-based (high-confidence)	0.0	1.0
BFG-399_9_RGP_0@Bacteroides@vulgatus	37506	No	NA	60	9	1	Medium-quality	Genome-fragment	52.99	AAI-based (high-confidence)	0.0	1.0
BFG-399_9_RGP_1@Bacteroides@vulgatus	34714	No	NA	45	7	2	Low-quality	Genome-fragment	49.02	AAI-based (high-confidence)	0.0	1.0
BFG-399_8_RGP_2@Bacteroides@vulgatus	64525	Yes	25759	67	8	13	Medium-quality	Genome-fragment	53.22	AAI-based (high-confidence)	60.08	1.0
BFG-399_8_RGP_6@Bacteroides@vulgatus	42196	No	NA	47	6	3	Medium-quality	Genome-fragment	70.01	HMM-based (lower-bound)	0.0	1.0
BFG-399_7_RGP_0@Bacteroides@vulgatus	111573	Yes	84652	150	18	20	High-quality	High-quality	100.0	AAI-based (high-confidence)	24.13	1.0
BFG-399_10_RGP_0@Bacteroides@vulgatus	53651	Yes	22823	52	8	11	Low-quality	Genome-fragment	47.15	AAI-based (medium-confidence)	57.46	1.0
BFG-399_7_RGP_1@Bacteroides@vulgatus	87298	Yes	81376	84	16	5	High-quality	High-quality	100.0	AAI-based (medium-confidence)	6.78	1.0	contig >1.5x longer than expected genome length
BFG-415_18_RGP_0@Bacteroides@vulgatus	74085	No	NA	105	17	3	High-quality	High-quality	100.0	AAI-based (high-confidence)	0.0	1.0
BFG-415_12_RGP_0@Bacteroides@vulgatus	193432	Yes	26188	223	9	64	Low-quality	Genome-fragment	40.85	HMM-based (lower-bound)	86.46	1.0
BFG-429_5_RGP_1@Bacteroides@vulgatus	99377	Yes	60798	127	15	20	High-quality	High-quality	99.09	AAI-based (high-confidence)	38.82	1.0	contig >1.5x longer than expected genome length
BFG-436_11_RGP_5@Bacteroides@vulgatus	57194	No	NA	76	7	1	High-quality	High-quality	100.0	AAI-based (high-confidence)	0.0	1.0
BFG-444_2_RGP_5@Bacteroides@vulgatus	65171	No	NA	86	8	0	High-quality	High-quality	100.0	AAI-based (high-confidence)	0.0	1.0
BFG-444_2_RGP_6@Bacteroides@vulgatus	78206	Yes	39766	80	2	14	Medium-quality	Genome-fragment	75.74	AAI-based (high-confidence)	49.15	1.0
BFG-444_2_RGP_8@Bacteroides@vulgatus	57055	No	NA	76	12	2	High-quality	High-quality	97.75	AAI-based (high-confidence)	0.0	1.0
BFG-444_2_RGP_9@Bacteroides@vulgatus	55843	No	NA	74	13	3	High-quality	High-quality	91.01	AAI-based (high-confidence)	0.0	1.0
BFG-444_2_RGP_12@Bacteroides@vulgatus	58808	Yes	31526	57	6	10	Medium-quality	Genome-fragment	65.13	AAI-based (high-confidence)	46.39	1.0	low-confidence Provirus
BFG-444_2_RGP_3@Bacteroides@vulgatus	102429	Yes	85490	139	16	20	High-quality	High-quality	100.0	AAI-based (high-confidence)	16.54	1.0
BFG-444_2_RGP_13@Bacteroides@vulgatus	42544	No	NA	46	5	2	Medium-quality	Genome-fragment	87.9	AAI-based (medium-confidence)	0.0	1.0
BFG-453_5_RGP_7@Bacteroides@vulgatus	43458	No	NA	57	5	2	Medium-quality	Genome-fragment	89.78	AAI-based (high-confidence)	0.0	1.0
BFG-453_5_RGP_3@Bacteroides@vulgatus	94529	Yes	42457	82	2	21	Medium-quality	Genome-fragment	81.15	AAI-based (high-confidence)	55.09	1.0	contig >1.5x longer than expected genome length
BFG-453_5_RGP_4@Bacteroides@vulgatus	57496	No	NA	81	11	2	High-quality	High-quality	100.0	AAI-based (high-confidence)	0.0	1.0
BFG-453_5_RGP_11@Bacteroides@vulgatus	42218	No	NA	47	4	3	Medium-quality	Genome-fragment	50.75	HMM-based (lower-bound)	0.0	1.0
BFG-454_1_RGP_13@Bacteroides@vulgatus	42199	No	NA	47	6	3	Medium-quality	Genome-fragment	70.02	HMM-based (lower-bound)	0.0	1.0
BFG-454_1_RGP_15@Bacteroides@vulgatus	39613	No	NA	38	9	0	Low-quality	Genome-fragment	44.69	AAI-based (high-confidence)	0.0	1.0
BFG-454_1_RGP_12@Bacteroides@vulgatus	33359	No	NA	47	6	1	Medium-quality	Genome-fragment	60.52	AAI-based (high-confidence)	0.0	1.0
BFG-454_1_RGP_0@Bacteroides@vulgatus	123849	No	NA	166	29	4	High-quality	High-quality	100.0	AAI-based (high-confidence)	0.0	1.0	contig >1.5x longer than expected genome length
BFG-454_1_RGP_4@Bacteroides@vulgatus	90633	Yes	74085	115	7	11	Medium-quality	Genome-fragment	66.8	AAI-based (high-confidence)	18.26	1.0
BFG-454_1_RGP_1@Bacteroides@vulgatus	121107	No	NA	148	16	15	High-quality	High-quality	100.0	AAI-based (high-confidence)	0.0	1.0	contig >1.5x longer than expected genome length
BFG-454_1_RGP_7@Bacteroides@vulgatus	62417	No	NA	75	11	3	High-quality	High-quality	96.7	AAI-based (medium-confidence)	0.0	1.0
BFG-548_6_RGP_3@Bacteroides@vulgatus	52775	No	NA	65	4	3	High-quality	High-quality	94.52	AAI-based (medium-confidence)	0.0	1.0
BFG-548_6_RGP_8@Bacteroides@vulgatus	44963	No	NA	46	7	3	High-quality	High-quality	92.89	AAI-based (high-confidence)	0.0	1.0
BFG-548_5_RGP_0@Bacteroides@vulgatus	131869	No	NA	142	8	26	High-quality	High-quality	100.0	AAI-based (high-confidence)	0.0	1.0	contig >1.5x longer than expected genome length
BFG-548_6_RGP_2@Bacteroides@vulgatus	56375	Yes	52680	77	13	3	High-quality	High-quality	93.02	AAI-based (high-confidence)	6.55	1.0
BFG-548_6_RGP_6@Bacteroides@vulgatus	45168	No	NA	50	4	2	High-quality	High-quality	98.32	AAI-based (high-confidence)	0.0	1.0
BFG-552_5_RGP_0@Bacteroides@vulgatus	116959	No	NA	127	6	22	Low-quality	Genome-fragment	47.4	HMM-based (lower-bound)	0.0	1.02
BFG-552_5_RGP_3@Bacteroides@vulgatus	125497	No	NA	122	6	24	High-quality	High-quality	100.0	AAI-based (high-confidence)	0.0	1.0	contig >1.5x longer than expected genome length
BFG-552_5_RGP_1@Bacteroides@vulgatus	72784	No	NA	102	16	4	High-quality	High-quality	100.0	AAI-based (high-confidence)	0.0	1.0
BFG-598_5_RGP_2@Bacteroides@vulgatus	159715	Yes	52903	153	11	37	Medium-quality	Genome-fragment	75.03	HMM-based (lower-bound)	66.88	1.0	>1 viral region detected
BFG-598_4_RGP_1@Bacteroides@vulgatus	134781	Yes	74686	144	13	17	High-quality	High-quality	100.0	AAI-based (high-confidence)	44.59	1.0	contig >1.5x longer than expected genome length
BFG-598_5_RGP_6@Bacteroides@vulgatus	44827	No	NA	51	4	2	High-quality	High-quality	97.58	AAI-based (high-confidence)	0.0	1.0
BFG-613_2_RGP_10@Bacteroides@vulgatus	51014	No	NA	63	13	1	High-quality	High-quality	100.0	AAI-based (high-confidence)	0.0	1.0
BFG-613_2_RGP_5@Bacteroides@vulgatus	65031	No	NA	91	15	3	High-quality	High-quality	100.0	AAI-based (high-confidence)	0.0	1.0
BFG-613_2_RGP_0@Bacteroides@vulgatus	150449	Yes	27575	159	12	45	Low-quality	Genome-fragment	39.45	HMM-based (lower-bound)	81.67	1.0
BFG-613_2_RGP_6@Bacteroides@vulgatus	64904	No	NA	80	8	1	High-quality	High-quality	100.0	AAI-based (high-confidence)	0.0	1.0
BFG-613_2_RGP_8@Bacteroides@vulgatus	55601	No	NA	73	6	3	High-quality	High-quality	100.0	AAI-based (high-confidence)	0.0	1.0
BFG-626_1_RGP_0@Bacteroides@vulgatus	92226	No	NA	80	1	23	High-quality	High-quality	100.0	AAI-based (high-confidence)	0.0	1.0	contig >1.5x longer than expected genome length
BFG-626_1_RGP_3@Bacteroides@vulgatus	62730	Yes	29117	65	7	6	Medium-quality	Genome-fragment	62.35	AAI-based (high-confidence)	53.58	1.0	low-confidence Provirus
BFG-626_1_RGP_1@Bacteroides@vulgatus	56871	Yes	53176	79	13	3	High-quality	High-quality	93.9	AAI-based (high-confidence)	6.5	1.0
BFG-626_1_RGP_8@Bacteroides@vulgatus	42691	Yes	38492	42	8	4	Medium-quality	Genome-fragment	79.52	AAI-based (medium-confidence)	9.84	1.0
BFG-631_4_RGP_12@Bacteroides@vulgatus	66961	No	NA	67	1	15	High-quality	High-quality	96.46	AAI-based (high-confidence)	0.0	1.0
BFG-631_4_RGP_0@Bacteroides@vulgatus	106659	Yes	76713	149	21	22	Complete	High-quality	100.0	Provirus (high-confidence)	28.08	1.0
BFG-631_4_RGP_3@Bacteroides@vulgatus	119201	No	NA	116	13	10	High-quality	High-quality	100.0	AAI-based (high-confidence)	0.0	1.0	contig >1.5x longer than expected genome length
BFG-631_4_RGP_4@Bacteroides@vulgatus	71300	No	NA	91	12	4	High-quality	High-quality	100.0	AAI-based (high-confidence)	0.0	1.0
BFG-631_4_RGP_2@Bacteroides@vulgatus	134944	Yes	41364	112	5	42	Medium-quality	Genome-fragment	85.46	AAI-based (high-confidence)	69.35	1.0	contig >1.5x longer than expected genome length
BFG-631_4_RGP_5@Bacteroides@vulgatus	59350	No	NA	87	17	3	High-quality	High-quality	94.19	AAI-based (high-confidence)	0.0	1.0
BFG-631_4_RGP_14@Bacteroides@vulgatus	40353	No	NA	40	8	2	Medium-quality	Genome-fragment	83.37	AAI-based (medium-confidence)	0.0	1.0
BFG-631_4_RGP_8@Bacteroides@vulgatus	56851	No	NA	78	13	2	High-quality	High-quality	97.4	AAI-based (high-confidence)	0.0	1.0
BFG-631_4_RGP_13@Bacteroides@vulgatus	40356	No	NA	40	8	1	Medium-quality	Genome-fragment	67.24	AAI-based (medium-confidence)	0.0	1.0
ATCC8482_1_RGP_6@Bacteroides@vulgatus	58344	No	NA	70	12	1	High-quality	High-quality	90.25	AAI-based (high-confidence)	0.0	1.0
VIC01_1_RGP_6@Bacteroides@vulgatus	57557	Yes	29418	71	8	11	Medium-quality	Genome-fragment	50.83	AAI-based (high-confidence)	48.89	1.0	low-confidence Provirus
VIC01_1_RGP_0@Bacteroides@vulgatus	107750	Yes	72846	141	19	21	Complete	High-quality	100.0	Provirus (high-confidence)	32.39	1.0
BFG-121_1_RGP_0@Bacteroides@stercoris	162430	No	NA	180	12	28	High-quality	High-quality	100.0	AAI-based (high-confidence)	0.0	1.0
BFG-121_1_RGP_1@Bacteroides@stercoris	69178	No	NA	96	13	4	High-quality	High-quality	100.0	AAI-based (high-confidence)	0.0	1.0
BFG-382_1_RGP_0@Bacteroides@stercoris	201775	Yes	23492	217	9	36	Low-quality	Genome-fragment	26.19	HMM-based (lower-bound)	88.36	1.01
BFG-382_1_RGP_3@Bacteroides@stercoris	59529	No	NA	79	14	4	High-quality	High-quality	94.47	AAI-based (medium-confidence)	0.0	1.0
BFG-382_1_RGP_1@Bacteroides@stercoris	190975	No	NA	185	9	35	High-quality	High-quality	100.0	HMM-based (lower-bound)	0.0	1.0
BFG-407_3_RGP_0@Bacteroides@stercoris	84567	No	NA	125	14	9	High-quality	High-quality	100.0	AAI-based (medium-confidence)	0.0	1.0
BFG-407_3_RGP_4@Bacteroides@stercoris	77593	Yes	61160	84	8	11	High-quality	High-quality	91.83	AAI-based (medium-confidence)	21.18	1.0
BFG-407_3_RGP_6@Bacteroides@stercoris	40422	No	NA	42	7	1	Medium-quality	Genome-fragment	65.49	AAI-based (high-confidence)	0.0	1.0
ATCC43183_7_RGP_0@Bacteroides@stercoris	20805	Yes	14510	31	6	4	Low-quality	Genome-fragment	23.21	AAI-based (high-confidence)	30.26	1.0
ATCC43183_4_RGP_0@Bacteroides@stercoris	57802	No	NA	78	13	2	High-quality	High-quality	99.02	AAI-based (high-confidence)	0.0	1.0
BFG-10_1_RGP_9@Bacteroides@frag	43391	Yes	36110	55	3	5	Medium-quality	Genome-fragment	78.77	AAI-based (medium-confidence)	16.78	1.0
BFG-10_1_RGP_8@Bacteroides@frag	44651	No	NA	59	5	3	High-quality	High-quality	100.0	AAI-based (medium-confidence)	0.0	1.0
BFG-12_1_RGP_1@Bacteroides@frag	44300	Yes	37232	60	3	5	Medium-quality	Genome-fragment	81.23	AAI-based (medium-confidence)	15.95	1.0
BFG-13_1_RGP_0@Bacteroides@frag	167153	No	NA	183	5	18	High-quality	High-quality	100.0	AAI-based (medium-confidence)	0.0	1.0	contig >1.5x longer than expected genome length
BFG-13_1_RGP_1@Bacteroides@frag	77831	No	NA	117	17	6	Medium-quality	Genome-fragment	85.92	HMM-based (lower-bound)	0.0	1.0
BFG-14_1_RGP_2@Bacteroides@frag	44993	No	NA	60	3	4	High-quality	High-quality	98.16	AAI-based (medium-confidence)	0.0	1.0
BFG-14_1_RGP_5@Bacteroides@frag	38922	No	NA	50	13	2	High-quality	High-quality	96.26	AAI-based (high-confidence)	0.0	1.0
BFG-167_1_RGP_9@Bacteroides@frag	43390	Yes	36111	55	3	5	Medium-quality	Genome-fragment	78.77	AAI-based (medium-confidence)	16.78	1.0
BFG-167_1_RGP_7@Bacteroides@frag	44653	No	NA	59	5	3	High-quality	High-quality	100.0	AAI-based (medium-confidence)	0.0	1.0
BFG-16_1_RGP_2@Bacteroides@frag	44701	No	NA	58	5	4	High-quality	High-quality	97.51	AAI-based (medium-confidence)	0.0	1.0
BFG-17_1_RGP_5@Bacteroides@frag	42136	No	NA	53	3	4	High-quality	High-quality	91.92	AAI-based (medium-confidence)	0.0	1.0
BFG-17_1_RGP_4@Bacteroides@frag	36497	No	NA	52	12	0	High-quality	High-quality	98.15	AAI-based (medium-confidence)	0.0	1.0
BFG-17_1_RGP_8@Bacteroides@frag	36467	No	NA	49	10	2	High-quality	High-quality	98.37	AAI-based (medium-confidence)	0.0	1.0
BFG-18_1_RGP_11@Bacteroides@frag	68437	Yes	38690	67	8	9	Medium-quality	Genome-fragment	64.01	AAI-based (medium-confidence)	43.47	1.0
BFG-18_1_RGP_9@Bacteroides@frag	36467	No	NA	49	10	2	High-quality	High-quality	98.37	AAI-based (medium-confidence)	0.0	1.0
BFG-18_1_RGP_4@Bacteroides@frag	36497	No	NA	52	12	0	High-quality	High-quality	98.15	AAI-based (medium-confidence)	0.0	1.0
BFG-18_1_RGP_5@Bacteroides@frag	42136	No	NA	53	3	4	High-quality	High-quality	91.92	AAI-based (medium-confidence)	0.0	1.0
BFG-1_2_RGP_3@Bacteroides@frag	44301	Yes	37231	60	3	5	Medium-quality	Genome-fragment	81.22	AAI-based (medium-confidence)	15.96	1.0
BFG-207_1_RGP_3@Bacteroides@frag	44698	No	NA	58	5	4	High-quality	High-quality	97.5	AAI-based (medium-confidence)	0.0	1.0
BFG-23_1_RGP_1@Bacteroides@frag	67459	Yes	39266	80	3	12	Medium-quality	Genome-fragment	85.66	AAI-based (medium-confidence)	41.79	1.0
BFG-23_1_RGP_5@Bacteroides@frag	31608	No	NA	49	13	0	High-quality	High-quality	97.4	AAI-based (high-confidence)	0.0	1.0
BFG-253_3_RGP_1@Bacteroides@frag	60109	No	NA	84	14	2	High-quality	High-quality	98.57	AAI-based (high-confidence)	0.0	1.0
BFG-26_1_RGP_2@Bacteroides@frag	107250	Yes	56000	112	13	12	Complete	High-quality	100.0	Provirus (high-confidence)	47.79	1.0	contig >1.5x longer than expected genome length
BFG-26_1_RGP_0@Bacteroides@frag	126770	Yes	71056	149	17	29	High-quality	High-quality	100.0	AAI-based (high-confidence)	43.95	1.0	contig >1.5x longer than expected genome length
BFG-26_1_RGP_1@Bacteroides@frag	144553	Yes	39978	130	9	40	Medium-quality	Genome-fragment	68.35	HMM-based (lower-bound)	72.34	1.0
BFG-277_3_RGP_5@Bacteroides@frag	30624	No	NA	39	10	0	Medium-quality	Genome-fragment	82.59	AAI-based (medium-confidence)	0.0	1.0
BFG-27_5_RGP_0@Bacteroides@frag	20544	No	NA	32	6	3	Low-quality	Genome-fragment	42.44	AAI-based (high-confidence)	0.0	1.0
BFG-27_6_RGP_0@Bacteroides@frag	160987	No	NA	160	9	17	High-quality	High-quality	100.0	AAI-based (high-confidence)	0.0	1.0	contig >1.5x longer than expected genome length
BFG-27_10_RGP_3@Bacteroides@frag	34514	No	NA	39	6	4	Medium-quality	Genome-fragment	70.76	AAI-based (medium-confidence)	0.0	1.0
BFG-27_10_RGP_0@Bacteroides@frag	77358	No	NA	122	15	5	High-quality	High-quality	100.0	AAI-based (high-confidence)	0.0	1.0
BFG-2_1_RGP_1@Bacteroides@frag	79476	No	NA	96	10	7	High-quality	High-quality	100.0	AAI-based (high-confidence)	0.0	1.0	contig >1.5x longer than expected genome length
BFG-2_1_RGP_0@Bacteroides@frag	171167	Yes	94642	182	10	25	Medium-quality	Genome-fragment	85.4	AAI-based (high-confidence)	44.71	1.0	>1 viral region detected; contig >1.5x longer than expected genome length
BFG-2_1_RGP_4@Bacteroides@frag	37588	No	NA	46	12	2	High-quality	High-quality	92.93	AAI-based (high-confidence)	0.0	1.0
BFG-2_1_RGP_2@Bacteroides@frag	44726	No	NA	56	4	4	High-quality	High-quality	97.56	AAI-based (medium-confidence)	0.0	1.0
BFG-300_1_RGP_2@Bacteroides@frag	49448	No	NA	69	7	2	High-quality	High-quality	100.0	AAI-based (medium-confidence)	0.0	1.0
BFG-300_1_RGP_6@Bacteroides@frag	38895	No	NA	46	12	2	High-quality	High-quality	96.19	AAI-based (high-confidence)	0.0	1.0
BFG-300_1_RGP_4@Bacteroides@frag	35364	No	NA	52	14	0	High-quality	High-quality	100.0	AAI-based (high-confidence)	0.0	1.0
BFG-30_2_RGP_4@Bacteroides@frag	45653	No	NA	59	5	3	High-quality	High-quality	100.0	AAI-based (medium-confidence)	0.0	1.0
BFG-30_2_RGP_5@Bacteroides@frag	44444	No	NA	57	3	4	High-quality	High-quality	96.96	AAI-based (medium-confidence)	0.0	1.0
BFG-30_2_RGP_7@Bacteroides@frag	56465	No	NA	61	5	6	High-quality	High-quality	100.0	AAI-based (medium-confidence)	0.0	1.0
BFG-30_2_RGP_1@Bacteroides@frag	94506	Yes	40862	98	5	28	Complete	High-quality	100.0	Provirus (medium-confidence)	56.76	1.0	contig >1.5x longer than expected genome length
BFG-30_2_RGP_6@Bacteroides@frag	33332	No	NA	49	13	0	High-quality	High-quality	100.0	AAI-based (high-confidence)	0.0	1.0
BFG-310_1_RGP_4@Bacteroides@frag	39095	Yes	32691	50	11	5	Medium-quality	Genome-fragment	80.85	AAI-based (high-confidence)	16.38	1.0
BFG-311_6_RGP_3@Bacteroides@frag	33333	No	NA	48	13	0	High-quality	High-quality	100.0	AAI-based (high-confidence)	0.0	1.0
BFG-311_6_RGP_2@Bacteroides@frag	45649	No	NA	59	5	3	High-quality	High-quality	100.0	AAI-based (medium-confidence)	0.0	1.0
BFG-312_3_RGP_0@Bacteroides@frag	12881	No	NA	19	4	0	Low-quality	Genome-fragment	27.8	AAI-based (high-confidence)	0.0	1.0
BFG-312_1_RGP_6@Bacteroides@frag	39744	Yes	34381	54	13	4	Medium-quality	Genome-fragment	84.96	AAI-based (high-confidence)	13.49	1.0
BFG-312_1_RGP_5@Bacteroides@frag	45151	Yes	37877	57	3	5	Medium-quality	Genome-fragment	82.63	AAI-based (medium-confidence)	16.11	1.0
BFG-312_1_RGP_0@Bacteroides@frag	160906	Yes	91780	175	11	30	Complete	High-quality	100.0	Provirus (medium-confidence)	42.96	1.0
BFG-312_1_RGP_4@Bacteroides@frag	49907	No	NA	61	7	2	Medium-quality	Genome-fragment	79.13	AAI-based (medium-confidence)	0.0	1.0
BFG-315_1_RGP_0@Bacteroides@frag	63629	No	NA	62	7	3	High-quality	High-quality	97.42	AAI-based (high-confidence)	0.0	1.0
BFG-315_1_RGP_5@Bacteroides@frag	32156	No	NA	46	14	0	High-quality	High-quality	98.96	AAI-based (high-confidence)	0.0	1.0
BFG-315_1_RGP_1@Bacteroides@frag	39647	Yes	37216	50	15	4	High-quality	High-quality	96.92	AAI-based (high-confidence)	6.13	1.0
BFG-317_1_RGP_5@Bacteroides@frag	43113	Yes	35835	54	3	5	Medium-quality	Genome-fragment	78.17	AAI-based (medium-confidence)	16.88	1.0
BFG-34_1_RGP_2@Bacteroides@frag	42928	No	NA	56	3	4	High-quality	High-quality	93.64	AAI-based (medium-confidence)	0.0	1.0
BFG-34_1_RGP_1@Bacteroides@frag	58404	No	NA	82	12	2	High-quality	High-quality	96.35	AAI-based (high-confidence)	0.0	1.0
BFG-381_4_RGP_2@Bacteroides@frag	62952	No	NA	89	17	2	High-quality	High-quality	100.0	AAI-based (high-confidence)	0.0	1.0
BFG-381_4_RGP_3@Bacteroides@frag	65256	No	NA	78	4	11	High-quality	High-quality	100.0	AAI-based (medium-confidence)	0.0	1.0
BFG-391_4_RGP_1@Bacteroides@frag	103251	Yes	50455	111	11	17	Medium-quality	Genome-fragment	69.79	HMM-based (lower-bound)	51.13	1.0	>1 viral region detected
BFG-391_4_RGP_6@Bacteroides@frag	32194	No	NA	45	10	1	Medium-quality	Genome-fragment	64.36	AAI-based (high-confidence)	0.0	1.0
BFG-391_5_RGP_0@Bacteroides@frag	42196	No	NA	47	6	3	Medium-quality	Genome-fragment	70.01	HMM-based (lower-bound)	0.0	1.0
BFG-391_4_RGP_3@Bacteroides@frag	31608	No	NA	49	13	0	High-quality	High-quality	97.4	AAI-based (high-confidence)	0.0	1.0
BFG-391_4_RGP_5@Bacteroides@frag	50362	Yes	40204	52	6	6	Medium-quality	Genome-fragment	83.06	AAI-based (high-confidence)	20.17	1.0
BFG-391_4_RGP_0@Bacteroides@frag	156284	Yes	33239	153	4	37	Low-quality	Genome-fragment	22.56	HMM-based (lower-bound)	78.73	1.0
BFG-391_4_RGP_7@Bacteroides@frag	38528	Yes	32259	42	9	6	Medium-quality	Genome-fragment	66.65	AAI-based (medium-confidence)	16.27	1.0
BFG-3_3_RGP_5@Bacteroides@frag	33332	No	NA	49	13	0	High-quality	High-quality	100.0	AAI-based (high-confidence)	0.0	1.0
BFG-3_3_RGP_2@Bacteroides@frag	45654	No	NA	59	5	3	High-quality	High-quality	100.0	AAI-based (medium-confidence)	0.0	1.0
BFG-3_3_RGP_4@Bacteroides@frag	44444	No	NA	57	3	4	High-quality	High-quality	96.96	AAI-based (medium-confidence)	0.0	1.0
BFG-403_2_RGP_10@Bacteroides@frag	39268	No	NA	47	13	2	High-quality	High-quality	96.98	AAI-based (high-confidence)	0.0	1.0
BFG-403_2_RGP_9@Bacteroides@frag	43720	No	NA	55	3	3	High-quality	High-quality	95.38	AAI-based (medium-confidence)	0.0	1.0
BFG-403_2_RGP_3@Bacteroides@frag	81782	No	NA	100	10	10	High-quality	High-quality	100.0	AAI-based (high-confidence)	0.0	1.0	contig >1.5x longer than expected genome length
BFG-403_2_RGP_7@Bacteroides@frag	49551	No	NA	62	7	3	Medium-quality	Genome-fragment	73.52	AAI-based (medium-confidence)	0.0	1.0
BFG-403_2_RGP_1@Bacteroides@frag	79239	No	NA	124	20	5	High-quality	High-quality	100.0	AAI-based (high-confidence)	0.0	1.0
BFG-404_1_RGP_2@Bacteroides@frag	44046	Yes	39070	60	4	4	Medium-quality	Genome-fragment	85.23	AAI-based (medium-confidence)	11.3	1.0
BFG-404_1_RGP_1@Bacteroides@frag	71574	No	NA	79	12	5	High-quality	High-quality	100.0	AAI-based (high-confidence)	0.0	1.0
BFG-404_1_RGP_5@Bacteroides@frag	39575	No	NA	48	12	2	High-quality	High-quality	97.82	AAI-based (medium-confidence)	0.0	1.0
BFG-404_1_RGP_8@Bacteroides@frag	33351	Yes	28930	37	3	3	Low-quality	Genome-fragment	49.87	AAI-based (medium-confidence)	13.26	1.0
BFG-406_1_RGP_0@Bacteroides@frag	95053	No	NA	120	9	4	Medium-quality	Genome-fragment	85.75	AAI-based (medium-confidence)	0.0	1.0
BFG-40_4_RGP_0@Bacteroides@frag	143745	Yes	71465	165	19	39	High-quality	High-quality	100.0	AAI-based (high-confidence)	50.28	1.0	contig >1.5x longer than expected genome length
BFG-40_4_RGP_15@Bacteroides@frag	19587	No	NA	17	1	4	Low-quality	Genome-fragment	9.03	HMM-based (lower-bound)	0.0	1.0
BFG-40_4_RGP_2@Bacteroides@frag	86779	No	NA	94	11	13	High-quality	High-quality	100.0	AAI-based (medium-confidence)	0.0	1.0	contig >1.5x longer than expected genome length
BFG-411_3_RGP_1@Bacteroides@frag	71574	No	NA	79	12	5	High-quality	High-quality	100.0	AAI-based (high-confidence)	0.0	1.0
BFG-411_3_RGP_5@Bacteroides@frag	39652	No	NA	48	12	2	High-quality	High-quality	98.01	AAI-based (medium-confidence)	0.0	1.0
BFG-411_3_RGP_2@Bacteroides@frag	44047	Yes	39071	60	4	4	Medium-quality	Genome-fragment	85.23	AAI-based (medium-confidence)	11.3	1.0
BFG-411_3_RGP_10@Bacteroides@frag	33350	Yes	28929	37	3	3	Medium-quality	Genome-fragment	50.11	AAI-based (medium-confidence)	13.26	1.0
BFG-418_1_RGP_4@Bacteroides@frag	61555	No	NA	84	17	3	High-quality	High-quality	100.0	AAI-based (high-confidence)	0.0	1.0
BFG-418_1_RGP_1@Bacteroides@frag	125777	Yes	71436	149	16	34	High-quality	High-quality	100.0	AAI-based (high-confidence)	43.2	1.0	contig >1.5x longer than expected genome length
BFG-418_1_RGP_7@Bacteroides@frag	45648	No	NA	59	5	3	High-quality	High-quality	100.0	AAI-based (medium-confidence)	0.0	1.0
BFG-41_5_RGP_2@Bacteroides@frag	46792	No	NA	61	5	4	High-quality	High-quality	100.0	AAI-based (medium-confidence)	0.0	1.0
BFG-420_1_RGP_2@Bacteroides@frag	73911	Yes	58305	89	13	5	High-quality	High-quality	99.89	AAI-based (high-confidence)	21.11	1.0
BFG-420_1_RGP_6@Bacteroides@frag	39303	No	NA	54	14	3	High-quality	High-quality	97.11	AAI-based (high-confidence)	0.0	1.0
BFG-420_1_RGP_4@Bacteroides@frag	58447	Yes	54981	85	14	3	Medium-quality	Genome-fragment	89.69	AAI-based (high-confidence)	5.93	1.0
BFG-420_1_RGP_7@Bacteroides@frag	42952	No	NA	55	3	4	High-quality	High-quality	93.69	AAI-based (medium-confidence)	0.0	1.0
BFG-434_1_RGP_5@Bacteroides@frag	32124	No	NA	45	13	0	High-quality	High-quality	99.05	AAI-based (high-confidence)	0.0	1.0
BFG-434_1_RGP_20@Bacteroides@frag	19635	No	NA	17	1	4	Low-quality	Genome-fragment	9.05	HMM-based (lower-bound)	0.0	1.0
BFG-434_1_RGP_2@Bacteroides@frag	57259	Yes	47143	73	5	7	High-quality	High-quality	100.0	AAI-based (medium-confidence)	17.67	1.0
BFG-435_1_RGP_1@Bacteroides@frag	45638	No	NA	57	3	4	High-quality	High-quality	99.57	AAI-based (medium-confidence)	0.0	1.0
BFG-439_1_RGP_10@Bacteroides@frag	50726	Yes	37236	53	8	9	Medium-quality	Genome-fragment	54.8	HMM-based (lower-bound)	26.59	1.0
BFG-439_1_RGP_6@Bacteroides@frag	42356	Yes	35282	56	3	5	Medium-quality	Genome-fragment	76.96	AAI-based (medium-confidence)	16.7	1.0
BFG-439_1_RGP_11@Bacteroides@frag	34338	No	NA	38	8	4	Medium-quality	Genome-fragment	66.52	AAI-based (medium-confidence)	0.0	1.0
BFG-439_1_RGP_7@Bacteroides@frag	39103	Yes	36672	51	16	4	High-quality	High-quality	95.51	AAI-based (high-confidence)	6.22	1.0
BFG-447_1_RGP_0@Bacteroides@frag	96953	Yes	87396	111	20	4	High-quality	High-quality	100.0	AAI-based (high-confidence)	9.86	1.0	contig >1.5x longer than expected genome length
BFG-448_1_RGP_7@Bacteroides@frag	42955	No	NA	55	3	4	High-quality	High-quality	93.7	AAI-based (medium-confidence)	0.0	1.0
BFG-448_1_RGP_6@Bacteroides@frag	39304	No	NA	54	14	3	High-quality	High-quality	97.14	AAI-based (medium-confidence)	0.0	1.0
BFG-448_1_RGP_3@Bacteroides@frag	58448	Yes	54982	84	14	3	Medium-quality	Genome-fragment	89.69	AAI-based (high-confidence)	5.93	1.0
BFG-448_1_RGP_1@Bacteroides@frag	73911	Yes	58305	89	13	5	High-quality	High-quality	99.89	AAI-based (high-confidence)	21.11	1.0
BFG-450_1_RGP_1@Bacteroides@frag	58736	Yes	55122	80	14	3	Medium-quality	Genome-fragment	89.93	AAI-based (high-confidence)	6.15	1.0
BFG-450_1_RGP_5@Bacteroides@frag	37677	No	NA	50	10	2	High-quality	High-quality	100.0	AAI-based (medium-confidence)	0.0	1.0
BFG-450_1_RGP_2@Bacteroides@frag	47685	No	NA	61	6	3	High-quality	High-quality	100.0	AAI-based (medium-confidence)	0.0	1.0
BFG-450_1_RGP_6@Bacteroides@frag	34433	Yes	31614	47	11	2	Medium-quality	Genome-fragment	85.8	AAI-based (medium-confidence)	8.19	1.0
BFG-450_1_RGP_4@Bacteroides@frag	44413	No	NA	58	4	4	High-quality	High-quality	96.88	AAI-based (medium-confidence)	0.0	1.0
BFG-452_2_RGP_2@Bacteroides@frag	76726	No	NA	81	11	8	High-quality	High-quality	100.0	AAI-based (high-confidence)	0.0	1.0
BFG-452_2_RGP_5@Bacteroides@frag	46955	Yes	39677	59	6	5	Medium-quality	Genome-fragment	86.55	AAI-based (medium-confidence)	15.5	1.0
BFG-452_2_RGP_6@Bacteroides@frag	39393	No	NA	47	13	2	High-quality	High-quality	97.29	AAI-based (high-confidence)	0.0	1.0
BFG-452_2_RGP_9@Bacteroides@frag	47421	Yes	22345	47	8	4	Low-quality	Genome-fragment	37.23	AAI-based (medium-confidence)	52.88	1.0
BFG-457_1_RGP_5@Bacteroides@frag	48056	Yes	40986	65	5	5	Medium-quality	Genome-fragment	89.43	AAI-based (medium-confidence)	14.71	1.0
BFG-457_1_RGP_9@Bacteroides@frag	49317	Yes	30327	63	7	6	Medium-quality	Genome-fragment	75.18	AAI-based (medium-confidence)	38.51	1.0
BFG-457_1_RGP_2@Bacteroides@frag	73740	No	NA	86	5	9	High-quality	High-quality	100.0	AAI-based (medium-confidence)	0.0	1.0
BFG-457_1_RGP_0@Bacteroides@frag	169618	Yes	98307	178	10	23	Medium-quality	Genome-fragment	88.72	AAI-based (high-confidence)	42.04	1.0	>1 viral region detected; contig >1.5x longer than expected genome length
BFG-457_1_RGP_4@Bacteroides@frag	91872	Yes	45266	91	5	27	High-quality	High-quality	93.52	AAI-based (high-confidence)	50.73	1.0	contig >1.5x longer than expected genome length
BFG-45_1_RGP_6@Bacteroides@frag	45704	Yes	38636	62	3	5	Medium-quality	Genome-fragment	84.28	AAI-based (medium-confidence)	15.46	1.0
BFG-45_1_RGP_3@Bacteroides@frag	90504	No	NA	104	13	13	High-quality	High-quality	100.0	AAI-based (high-confidence)	0.0	1.0	contig >1.5x longer than expected genome length
BFG-461_3_RGP_0@Bacteroides@frag	88494	Yes	70617	120	15	9	High-quality	High-quality	99.9	AAI-based (high-confidence)	20.2	1.0
BFG-463_1_RGP_5@Bacteroides@frag	47463	No	NA	63	5	4	High-quality	High-quality	100.0	AAI-based (medium-confidence)	0.0	1.0
BFG-463_1_RGP_9@Bacteroides@frag	49306	Yes	30324	63	7	7	Medium-quality	Genome-fragment	75.17	AAI-based (medium-confidence)	38.5	1.0
BFG-463_1_RGP_0@Bacteroides@frag	169618	Yes	60710	179	10	23	Medium-quality	Genome-fragment	54.79	AAI-based (high-confidence)	64.21	1.0	contig >1.5x longer than expected genome length
BFG-463_1_RGP_2@Bacteroides@frag	73726	No	NA	84	5	8	High-quality	High-quality	100.0	AAI-based (medium-confidence)	0.0	1.0
BFG-463_1_RGP_4@Bacteroides@frag	91873	Yes	45269	92	5	27	High-quality	High-quality	93.53	AAI-based (high-confidence)	50.73	1.0	contig >1.5x longer than expected genome length
BFG-46_2_RGP_11@Bacteroides@frag	39679	Yes	35752	47	5	3	Medium-quality	Genome-fragment	77.98	AAI-based (high-confidence)	9.9	1.0
BFG-46_2_RGP_7@Bacteroides@frag	38293	Yes	33899	54	10	3	High-quality	High-quality	90.98	AAI-based (medium-confidence)	11.47	1.0
BFG-46_2_RGP_0@Bacteroides@frag	183118	No	NA	204	10	32	High-quality	High-quality	100.0	AAI-based (medium-confidence)	0.0	1.0	contig >1.5x longer than expected genome length
BFG-46_2_RGP_10@Bacteroides@frag	33563	No	NA	47	11	0	High-quality	High-quality	100.0	AAI-based (high-confidence)	0.0	1.0
BFG-46_2_RGP_5@Bacteroides@frag	47835	Yes	38087	57	3	5	Medium-quality	Genome-fragment	83.08	AAI-based (medium-confidence)	20.38	1.0
BFG-479_1_RGP_2@Bacteroides@frag	32287	No	NA	50	11	0	High-quality	High-quality	99.58	AAI-based (high-confidence)	0.0	1.0
BFG-480_1_RGP_3@Bacteroides@frag	48526	Yes	41248	63	3	5	Medium-quality	Genome-fragment	89.98	AAI-based (medium-confidence)	15.0	1.0
BFG-480_1_RGP_5@Bacteroides@frag	40166	Yes	34335	55	5	3	Medium-quality	Genome-fragment	74.74	AAI-based (high-confidence)	14.52	1.0
BFG-480_1_RGP_22@Bacteroides@frag	19635	No	NA	17	1	4	Low-quality	Genome-fragment	9.05	HMM-based (lower-bound)	0.0	1.0
BFG-481_1_RGP_0@Bacteroides@frag	107435	Yes	58395	121	16	20	High-quality	High-quality	100.0	AAI-based (high-confidence)	45.65	1.0	contig >1.5x longer than expected genome length
BFG-481_1_RGP_1@Bacteroides@frag	77628	Yes	58077	90	14	6	High-quality	High-quality	100.0	AAI-based (high-confidence)	25.19	1.0
BFG-481_1_RGP_5@Bacteroides@frag	51447	No	NA	64	5	4	High-quality	High-quality	100.0	AAI-based (high-confidence)	0.0	1.0
BFG-482_1_RGP_2@Bacteroides@frag	32287	No	NA	50	11	0	High-quality	High-quality	99.58	AAI-based (high-confidence)	0.0	1.0
BFG-483_8_RGP_0@Bacteroides@frag	57043	No	NA	78	14	3	High-quality	High-quality	94.83	AAI-based (high-confidence)	0.0	1.0
BFG-485_2_RGP_0@Bacteroides@frag	130327	No	NA	153	12	13	High-quality	High-quality	100.0	AAI-based (high-confidence)	0.0	1.0	contig >1.5x longer than expected genome length
BFG-485_2_RGP_5@Bacteroides@frag	34875	Yes	28687	52	13	3	Medium-quality	Genome-fragment	88.32	AAI-based (high-confidence)	17.74	1.0
BFG-485_2_RGP_3@Bacteroides@frag	49106	No	NA	63	5	2	High-quality	High-quality	93.04	AAI-based (high-confidence)	0.0	1.0
BFG-485_2_RGP_2@Bacteroides@frag	48979	No	NA	62	5	1	Medium-quality	Genome-fragment	83.97	AAI-based (medium-confidence)	0.0	1.0
BFG-485_2_RGP_8@Bacteroides@frag	37845	Yes	30668	41	7	5	Medium-quality	Genome-fragment	59.44	AAI-based (medium-confidence)	18.96	1.0
BFG-487_1_RGP_3@Bacteroides@frag	43387	No	NA	56	3	4	High-quality	High-quality	94.64	AAI-based (medium-confidence)	0.0	1.0
BFG-488_1_RGP_4@Bacteroides@frag	47662	No	NA	58	6	1	High-quality	High-quality	100.0	AAI-based (medium-confidence)	0.0	1.0
BFG-492_1_RGP_2@Bacteroides@frag	47677	No	NA	62	6	3	High-quality	High-quality	100.0	AAI-based (medium-confidence)	0.0	1.0
BFG-492_1_RGP_6@Bacteroides@frag	35283	Yes	32327	48	9	2	Medium-quality	Genome-fragment	87.36	AAI-based (medium-confidence)	8.38	1.0
BFG-492_1_RGP_1@Bacteroides@frag	58708	Yes	55243	83	14	3	High-quality	High-quality	90.13	AAI-based (high-confidence)	5.9	1.0
BFG-492_1_RGP_3@Bacteroides@frag	49263	Yes	43698	58	4	6	High-quality	High-quality	95.32	AAI-based (high-confidence)	11.3	1.0
BFG-492_1_RGP_4@Bacteroides@frag	36981	No	NA	52	10	2	High-quality	High-quality	99.76	AAI-based (medium-confidence)	0.0	1.0
BFG-494_7_RGP_0@Bacteroides@frag	40982	No	NA	53	12	2	High-quality	High-quality	100.0	AAI-based (medium-confidence)	0.0	1.0
BFG-494_17_RGP_0@Bacteroides@frag	48913	No	NA	61	6	3	Medium-quality	Genome-fragment	81.83	AAI-based (medium-confidence)	0.0	1.0
BFG-494_17_RGP_1@Bacteroides@frag	42033	Yes	36704	51	3	2	Medium-quality	Genome-fragment	80.07	AAI-based (medium-confidence)	12.68	1.0
BFG-494_18_RGP_0@Bacteroides@frag	52060	No	NA	70	15	2	High-quality	High-quality	100.0	AAI-based (high-confidence)	0.0	1.0
BFG-494_18_RGP_3@Bacteroides@frag	35930	No	NA	41	7	4	Medium-quality	Genome-fragment	74.7	AAI-based (medium-confidence)	0.0	1.0
BFG-499_1_RGP_2@Bacteroides@frag	42591	No	NA	55	3	4	High-quality	High-quality	92.91	AAI-based (medium-confidence)	0.0	1.0
BFG-499_1_RGP_21@Bacteroides@frag	19635	No	NA	17	1	4	Low-quality	Genome-fragment	9.05	HMM-based (lower-bound)	0.0	1.0
BFG-49_1_RGP_2@Bacteroides@frag	75130	No	NA	108	20	4	High-quality	High-quality	100.0	AAI-based (high-confidence)	0.0	1.0
BFG-4_3_RGP_0@Bacteroides@frag	72484	No	NA	107	16	3	High-quality	High-quality	100.0	AAI-based (high-confidence)	0.0	1.0
BFG-4_2_RGP_8@Bacteroides@frag	27321	Yes	21737	33	6	4	Low-quality	Genome-fragment	47.8	AAI-based (medium-confidence)	20.44	1.0
BFG-4_2_RGP_4@Bacteroides@frag	42358	Yes	35283	55	3	5	Medium-quality	Genome-fragment	76.97	AAI-based (medium-confidence)	16.7	1.0
BFG-500_1_RGP_1@Bacteroides@frag	61050	No	NA	83	14	4	High-quality	High-quality	100.0	AAI-based (high-confidence)	0.0	1.0
BFG-502_1_RGP_2@Bacteroides@frag	37198	No	NA	54	14	1	High-quality	High-quality	100.0	AAI-based (high-confidence)	0.0	1.0
BFG-502_1_RGP_3@Bacteroides@frag	44357	No	NA	55	3	4	High-quality	High-quality	96.76	AAI-based (medium-confidence)	0.0	1.0
BFG-502_1_RGP_5@Bacteroides@frag	40995	No	NA	49	12	1	High-quality	High-quality	100.0	AAI-based (high-confidence)	0.0	1.0
BFG-504_1_RGP_2@Bacteroides@frag	44269	No	NA	57	4	4	High-quality	High-quality	96.57	AAI-based (medium-confidence)	0.0	1.0
BFG-506_1_RGP_5@Bacteroides@frag	44293	No	NA	56	3	4	High-quality	High-quality	96.62	AAI-based (medium-confidence)	0.0	1.0
BFG-508_2_RGP_7@Bacteroides@frag	44449	No	NA	55	6	3	High-quality	High-quality	96.96	AAI-based (medium-confidence)	0.0	1.0
BFG-508_2_RGP_8@Bacteroides@frag	49307	Yes	30324	64	7	7	Medium-quality	Genome-fragment	75.17	AAI-based (medium-confidence)	38.5	1.0
BFG-508_2_RGP_5@Bacteroides@frag	50484	No	NA	62	6	1	Medium-quality	Genome-fragment	86.48	AAI-based (medium-confidence)	0.0	1.0
BFG-509_1_RGP_3@Bacteroides@frag	44862	Yes	37889	58	4	5	Medium-quality	Genome-fragment	82.65	AAI-based (medium-confidence)	15.54	1.0
BFG-515_1_RGP_3@Bacteroides@frag	42949	No	NA	55	3	4	High-quality	High-quality	93.69	AAI-based (medium-confidence)	0.0	1.0
BFG-516_2_RGP_2@Bacteroides@frag	33405	No	NA	50	13	0	High-quality	High-quality	100.0	AAI-based (high-confidence)	0.0	1.0
BFG-516_2_RGP_1@Bacteroides@frag	75788	Yes	51028	86	13	7	Complete	High-quality	100.0	Provirus (high-confidence)	32.67	1.0
BFG-519_3_RGP_0@Bacteroides@frag	109473	Yes	40892	111	8	25	Medium-quality	Genome-fragment	59.02	HMM-based (lower-bound)	62.65	1.0	low-confidence Provirus
BFG-519_3_RGP_1@Bacteroides@frag	40149	No	NA	50	12	2	High-quality	High-quality	99.29	AAI-based (high-confidence)	0.0	1.0
BFG-519_4_RGP_3@Bacteroides@frag	48914	No	NA	61	6	3	Medium-quality	Genome-fragment	81.83	AAI-based (medium-confidence)	0.0	1.0
BFG-519_5_RGP_0@Bacteroides@frag	77485	Yes	57912	88	13	6	High-quality	High-quality	99.2	AAI-based (high-confidence)	25.26	1.0
BFG-520_4_RGP_1@Bacteroides@frag	108605	No	NA	110	7	13	High-quality	High-quality	100.0	AAI-based (medium-confidence)	0.0	1.0	contig >1.5x longer than expected genome length
BFG-520_4_RGP_3@Bacteroides@frag	40979	No	NA	53	12	2	High-quality	High-quality	100.0	AAI-based (medium-confidence)	0.0	1.0
BFG-522_2_RGP_4@Bacteroides@frag	45645	No	NA	57	3	4	High-quality	High-quality	99.58	AAI-based (medium-confidence)	0.0	1.0
BFG-523_3_RGP_1@Bacteroides@frag	40149	No	NA	49	11	2	High-quality	High-quality	99.34	AAI-based (high-confidence)	0.0	1.0
BFG-523_2_RGP_3@Bacteroides@frag	48917	No	NA	61	6	3	Medium-quality	Genome-fragment	81.84	AAI-based (medium-confidence)	0.0	1.0
BFG-523_3_RGP_0@Bacteroides@frag	109281	Yes	41364	112	8	26	Medium-quality	Genome-fragment	59.7	HMM-based (lower-bound)	62.15	1.0	low-confidence Provirus
BFG-523_1_RGP_0@Bacteroides@frag	77479	Yes	57906	88	13	6	High-quality	High-quality	99.19	AAI-based (high-confidence)	25.26	1.0
BFG-525_1_RGP_3@Bacteroides@frag	44269	No	NA	57	4	4	High-quality	High-quality	96.57	AAI-based (medium-confidence)	0.0	1.0
BFG-526_2_RGP_8@Bacteroides@frag	39402	Yes	35616	48	13	3	Medium-quality	Genome-fragment	87.97	AAI-based (high-confidence)	9.61	1.0
BFG-526_2_RGP_2@Bacteroides@frag	87311	Yes	32007	88	7	22	Low-quality	Genome-fragment	48.0	HMM-based (lower-bound)	63.34	1.0
BFG-526_2_RGP_7@Bacteroides@frag	43631	No	NA	55	3	4	High-quality	High-quality	95.18	AAI-based (medium-confidence)	0.0	1.0
BFG-528_1_RGP_6@Bacteroides@frag	46859	Yes	35421	54	3	4	Medium-quality	Genome-fragment	77.27	AAI-based (medium-confidence)	24.41	1.0
BFG-528_1_RGP_0@Bacteroides@frag	124542	No	NA	130	13	14	High-quality	High-quality	100.0	AAI-based (high-confidence)	0.0	1.0	contig >1.5x longer than expected genome length
BFG-528_1_RGP_4@Bacteroides@frag	48535	No	NA	59	5	3	Medium-quality	Genome-fragment	81.25	AAI-based (medium-confidence)	0.0	1.0
BFG-528_1_RGP_3@Bacteroides@frag	46904	No	NA	61	3	4	High-quality	High-quality	100.0	AAI-based (medium-confidence)	0.0	1.0
BFG-528_1_RGP_5@Bacteroides@frag	37953	No	NA	53	14	2	High-quality	High-quality	93.8	AAI-based (medium-confidence)	0.0	1.0
BFG-531_7_RGP_0@Bacteroides@frag	83955	Yes	35834	86	3	19	Medium-quality	Genome-fragment	78.17	AAI-based (high-confidence)	57.32	1.0	contig >1.5x longer than expected genome length
BFG-531_7_RGP_24@Bacteroides@frag	19635	No	NA	16	1	3	Low-quality	Genome-fragment	9.05	HMM-based (lower-bound)	0.0	1.0
BFG-532_3_RGP_4@Bacteroides@frag	44369	No	NA	45	6	3	Low-quality	Genome-fragment	48.96	HMM-based (lower-bound)	0.0	1.0
BFG-532_3_RGP_2@Bacteroides@frag	44783	No	NA	57	5	3	High-quality	High-quality	97.69	AAI-based (medium-confidence)	0.0	1.0
BFG-536_1_RGP_5@Bacteroides@frag	48549	No	NA	68	4	1	High-quality	High-quality	100.0	AAI-based (medium-confidence)	0.0	1.0
BFG-536_1_RGP_9@Bacteroides@frag	39394	No	NA	47	13	2	High-quality	High-quality	97.29	AAI-based (high-confidence)	0.0	1.0
BFG-536_1_RGP_7@Bacteroides@frag	44220	Yes	37154	57	3	5	Medium-quality	Genome-fragment	81.05	AAI-based (medium-confidence)	15.98	1.0
BFG-539_1_RGP_0@Bacteroides@frag	297240	No	NA	292	4	63	High-quality	High-quality	97.32	HMM-based (lower-bound)	0.0	1.0
BFG-539_1_RGP_3@Bacteroides@frag	43384	No	NA	57	3	4	High-quality	High-quality	94.64	AAI-based (medium-confidence)	0.0	1.0
BFG-542_2_RGP_5@Bacteroides@frag	37954	No	NA	53	14	2	High-quality	High-quality	93.8	AAI-based (medium-confidence)	0.0	1.0
BFG-542_2_RGP_2@Bacteroides@frag	58448	Yes	54981	83	14	3	Medium-quality	Genome-fragment	89.69	AAI-based (high-confidence)	5.93	1.0
BFG-542_2_RGP_0@Bacteroides@frag	125493	Yes	81128	150	16	29	High-quality	High-quality	100.0	AAI-based (high-confidence)	35.35	1.0	contig >1.5x longer than expected genome length
BFG-542_2_RGP_7@Bacteroides@frag	42956	No	NA	55	3	4	High-quality	High-quality	93.7	AAI-based (medium-confidence)	0.0	1.0
BFG-542_2_RGP_3@Bacteroides@frag	71115	Yes	56997	81	13	5	High-quality	High-quality	98.41	AAI-based (high-confidence)	19.85	1.0
BFG-546_1_RGP_8@Bacteroides@frag	21289	No	NA	32	1	0	Low-quality	Genome-fragment	46.4	AAI-based (high-confidence)	0.0	1.0
BFG-546_1_RGP_4@Bacteroides@frag	43650	No	NA	57	5	4	High-quality	High-quality	95.22	AAI-based (medium-confidence)	0.0	1.0
BFG-546_3_RGP_5@Bacteroides@frag	18492	Yes	12651	23	4	3	Low-quality	Genome-fragment	27.54	AAI-based (high-confidence)	31.59	1.0
BFG-558_6_RGP_3@Bacteroides@frag	40980	No	NA	53	12	2	High-quality	High-quality	100.0	AAI-based (medium-confidence)	0.0	1.0
BFG-558_6_RGP_1@Bacteroides@frag	108611	No	NA	110	7	13	High-quality	High-quality	100.0	AAI-based (medium-confidence)	0.0	1.0	contig >1.5x longer than expected genome length
BFG-560_1_RGP_1@Bacteroides@frag	40148	No	NA	49	12	2	High-quality	High-quality	99.29	AAI-based (high-confidence)	0.0	1.0
BFG-560_2_RGP_3@Bacteroides@frag	48920	No	NA	61	6	3	Medium-quality	Genome-fragment	81.84	AAI-based (medium-confidence)	0.0	1.0
BFG-560_3_RGP_0@Bacteroides@frag	77481	Yes	57908	88	13	6	High-quality	High-quality	99.2	AAI-based (high-confidence)	25.26	1.0
BFG-560_1_RGP_0@Bacteroides@frag	109473	Yes	40890	110	8	25	Medium-quality	Genome-fragment	59.01	HMM-based (lower-bound)	62.65	1.0	low-confidence Provirus
BFG-563_1_RGP_5@Bacteroides@frag	34510	No	NA	39	6	4	Medium-quality	Genome-fragment	62.55	AAI-based (medium-confidence)	0.0	1.0
BFG-569_2_RGP_1@Bacteroides@frag	71685	No	NA	87	10	6	High-quality	High-quality	100.0	AAI-based (high-confidence)	0.0	1.0
BFG-569_2_RGP_4@Bacteroides@frag	32156	No	NA	46	14	0	High-quality	High-quality	98.96	AAI-based (high-confidence)	0.0	1.0
BFG-569_2_RGP_3@Bacteroides@frag	39637	Yes	37207	50	15	4	High-quality	High-quality	96.9	AAI-based (high-confidence)	6.13	1.0
BFG-569_2_RGP_0@Bacteroides@frag	111959	Yes	70551	132	16	24	High-quality	High-quality	99.58	AAI-based (high-confidence)	36.98	1.0	contig >1.5x longer than expected genome length
BFG-56_1_RGP_1@Bacteroides@frag	35905	No	NA	48	10	2	High-quality	High-quality	96.85	AAI-based (medium-confidence)	0.0	1.0
BFG-571_8_RGP_9@Bacteroides@frag	42315	No	NA	54	3	4	High-quality	High-quality	92.3	AAI-based (medium-confidence)	0.0	1.0
BFG-571_8_RGP_7@Bacteroides@frag	38923	No	NA	50	13	2	High-quality	High-quality	96.26	AAI-based (high-confidence)	0.0	1.0
BFG-571_8_RGP_24@Bacteroides@frag	19635	No	NA	17	1	4	Low-quality	Genome-fragment	9.05	HMM-based (lower-bound)	0.0	1.0
BFG-572_2_RGP_18@Bacteroides@frag	19635	No	NA	17	1	4	Low-quality	Genome-fragment	9.05	HMM-based (lower-bound)	0.0	1.0
BFG-572_2_RGP_2@Bacteroides@frag	49880	No	NA	63	7	2	Medium-quality	Genome-fragment	84.0	AAI-based (medium-confidence)	0.0	1.0
BFG-572_2_RGP_4@Bacteroides@frag	32955	No	NA	48	11	1	Medium-quality	Genome-fragment	88.05	AAI-based (medium-confidence)	0.0	1.0
BFG-57_1_RGP_10@Bacteroides@frag	39675	Yes	35843	48	4	3	Medium-quality	Genome-fragment	78.2	AAI-based (medium-confidence)	9.66	1.0
BFG-57_1_RGP_5@Bacteroides@frag	42956	No	NA	56	3	4	High-quality	High-quality	93.7	AAI-based (medium-confidence)	0.0	1.0
BFG-57_1_RGP_6@Bacteroides@frag	38289	No	NA	53	10	2	High-quality	High-quality	100.0	AAI-based (medium-confidence)	0.0	1.0
BFG-57_1_RGP_9@Bacteroides@frag	33563	No	NA	47	12	0	High-quality	High-quality	100.0	AAI-based (high-confidence)	0.0	1.0
BFG-57_1_RGP_0@Bacteroides@frag	183131	No	NA	198	10	32	High-quality	High-quality	100.0	AAI-based (medium-confidence)	0.0	1.0	contig >1.5x longer than expected genome length
BFG-587_1_RGP_4@Bacteroides@frag	45636	No	NA	57	2	4	High-quality	High-quality	99.56	AAI-based (medium-confidence)	0.0	1.0
BFG-589_1_RGP_2@Bacteroides@frag	42581	No	NA	56	3	4	High-quality	High-quality	92.88	AAI-based (medium-confidence)	0.0	1.0
BFG-589_1_RGP_3@Bacteroides@frag	34886	No	NA	47	12	1	High-quality	High-quality	93.3	AAI-based (medium-confidence)	0.0	1.0
BFG-58_1_RGP_3@Bacteroides@frag	59256	Yes	54771	80	12	3	High-quality	High-quality	90.94	AAI-based (high-confidence)	7.57	1.0
BFG-58_1_RGP_5@Bacteroides@frag	32604	No	NA	46	12	0	High-quality	High-quality	100.0	AAI-based (high-confidence)	0.0	1.0
BFG-591_5_RGP_5@Bacteroides@frag	31608	No	NA	49	13	0	High-quality	High-quality	97.4	AAI-based (high-confidence)	0.0	1.0
BFG-591_5_RGP_4@Bacteroides@frag	35984	No	NA	50	12	1	High-quality	High-quality	100.0	AAI-based (high-confidence)	0.0	1.0
BFG-596_1_RGP_1@Bacteroides@frag	72967	No	NA	81	12	4	High-quality	High-quality	100.0	AAI-based (high-confidence)	0.0	1.0
BFG-596_1_RGP_5@Bacteroides@frag	34874	Yes	28687	52	13	3	Medium-quality	Genome-fragment	88.32	AAI-based (high-confidence)	17.74	1.0
BFG-596_1_RGP_4@Bacteroides@frag	49096	No	NA	61	5	2	Medium-quality	Genome-fragment	77.76	AAI-based (medium-confidence)	0.0	1.0
BFG-596_1_RGP_8@Bacteroides@frag	37196	Yes	30372	43	8	6	Medium-quality	Genome-fragment	62.75	AAI-based (medium-confidence)	18.35	1.0
BFG-59_1_RGP_4@Bacteroides@frag	36497	No	NA	52	12	0	High-quality	High-quality	98.15	AAI-based (medium-confidence)	0.0	1.0
BFG-59_1_RGP_12@Bacteroides@frag	52414	Yes	43987	58	9	7	Medium-quality	Genome-fragment	72.17	AAI-based (high-confidence)	16.08	1.0
BFG-59_1_RGP_5@Bacteroides@frag	42136	No	NA	53	3	4	High-quality	High-quality	91.92	AAI-based (medium-confidence)	0.0	1.0
BFG-59_1_RGP_13@Bacteroides@frag	39818	No	NA	43	9	1	Medium-quality	Genome-fragment	65.27	AAI-based (medium-confidence)	0.0	1.0
BFG-59_1_RGP_7@Bacteroides@frag	68441	Yes	38694	68	8	9	Medium-quality	Genome-fragment	63.68	AAI-based (medium-confidence)	43.46	1.0
BFG-59_1_RGP_15@Bacteroides@frag	39818	No	NA	40	8	1	Medium-quality	Genome-fragment	65.1	AAI-based (medium-confidence)	0.0	1.0
BFG-59_1_RGP_14@Bacteroides@frag	41660	No	NA	41	7	2	Medium-quality	Genome-fragment	69.0	AAI-based (medium-confidence)	0.0	1.0
BFG-59_1_RGP_10@Bacteroides@frag	36467	No	NA	49	10	2	High-quality	High-quality	98.37	AAI-based (medium-confidence)	0.0	1.0
BFG-604_1_RGP_4@Bacteroides@frag	40353	No	NA	39	8	1	Medium-quality	Genome-fragment	67.25	AAI-based (medium-confidence)	0.0	1.0
BFG-608_1_RGP_3@Bacteroides@frag	45293	Yes	38318	60	5	5	Medium-quality	Genome-fragment	83.59	AAI-based (medium-confidence)	15.4	1.0
BFG-608_2_RGP_0@Bacteroides@frag	156585	No	NA	147	7	34	High-quality	High-quality	96.43	HMM-based (lower-bound)	0.0	1.0
BFG-609_2_RGP_0@Bacteroides@frag	156582	No	NA	148	7	35	High-quality	High-quality	96.43	HMM-based (lower-bound)	0.0	1.03
BFG-609_6_RGP_3@Bacteroides@frag	45293	Yes	38318	60	5	5	Medium-quality	Genome-fragment	83.59	AAI-based (medium-confidence)	15.4	1.0
BFG-60_1_RGP_6@Bacteroides@frag	59080	Yes	28942	66	7	14	Low-quality	Genome-fragment	42.46	HMM-based (lower-bound)	51.01	1.0	low-confidence Provirus
BFG-60_1_RGP_10@Bacteroides@frag	38896	No	NA	46	12	2	High-quality	High-quality	96.19	AAI-based (high-confidence)	0.0	1.0
BFG-60_1_RGP_7@Bacteroides@frag	31608	No	NA	49	13	0	High-quality	High-quality	97.4	AAI-based (high-confidence)	0.0	1.0
BFG-60_1_RGP_3@Bacteroides@frag	48738	No	NA	59	5	3	Medium-quality	Genome-fragment	81.59	AAI-based (medium-confidence)	0.0	1.0
BFG-60_1_RGP_13@Bacteroides@frag	35514	No	NA	39	8	4	Medium-quality	Genome-fragment	70.93	AAI-based (medium-confidence)	0.0	1.0
BFG-60_1_RGP_4@Bacteroides@frag	46305	Yes	39349	61	4	5	Medium-quality	Genome-fragment	85.84	AAI-based (medium-confidence)	15.02	1.0
BFG-611_2_RGP_11@Bacteroides@frag	19669	No	NA	17	1	4	Low-quality	Genome-fragment	9.07	HMM-based (lower-bound)	0.0	1.0
BFG-611_2_RGP_1@Bacteroides@frag	63082	Yes	41606	85	7	12	Medium-quality	Genome-fragment	57.15	HMM-based (lower-bound)	34.04	1.0
BFG-611_1_RGP_2@Bacteroides@frag	33449	No	NA	50	13	0	High-quality	High-quality	100.0	AAI-based (high-confidence)	0.0	1.0
BFG-612_1_RGP_4@Bacteroides@frag	45378	Yes	17786	46	7	9	Low-quality	Genome-fragment	30.86	HMM-based (lower-bound)	60.8	1.0	low-confidence Provirus
BFG-615_1_RGP_6@Bacteroides@frag	38895	No	NA	46	12	2	High-quality	High-quality	96.19	AAI-based (high-confidence)	0.0	1.0
BFG-615_1_RGP_3@Bacteroides@frag	35363	No	NA	52	14	0	High-quality	High-quality	100.0	AAI-based (high-confidence)	0.0	1.0
BFG-616_2_RGP_6@Bacteroides@frag	38895	No	NA	46	12	2	High-quality	High-quality	96.2	AAI-based (high-confidence)	0.0	1.0
BFG-616_2_RGP_3@Bacteroides@frag	35363	No	NA	52	14	0	High-quality	High-quality	100.0	AAI-based (high-confidence)	0.0	1.0
BFG-61_2_RGP_3@Bacteroides@frag	56717	Yes	47727	63	4	5	High-quality	High-quality	100.0	AAI-based (medium-confidence)	15.85	1.0
BFG-625_2_RGP_0@Bacteroides@frag	154333	No	NA	142	6	33	High-quality	High-quality	94.73	HMM-based (lower-bound)	0.0	1.0
BFG-625_2_RGP_1@Bacteroides@frag	60742	Yes	49454	73	5	6	Medium-quality	Genome-fragment	79.29	AAI-based (high-confidence)	18.58	1.0
BFG-625_2_RGP_3@Bacteroides@frag	44631	No	NA	56	3	4	High-quality	High-quality	97.36	AAI-based (medium-confidence)	0.0	1.0
BFG-628_1_RGP_0@Bacteroides@frag	38382	No	NA	45	4	2	Medium-quality	Genome-fragment	89.15	AAI-based (medium-confidence)	0.0	1.0
BFG-628_5_RGP_1@Bacteroides@frag	112200	No	NA	124	4	18	High-quality	High-quality	100.0	AAI-based (medium-confidence)	0.0	1.0	contig >1.5x longer than expected genome length
BFG-628_7_RGP_1@Bacteroides@frag	58327	Yes	53850	84	13	4	Medium-quality	Genome-fragment	88.87	AAI-based (high-confidence)	7.68	1.0
BFG-628_7_RGP_5@Bacteroides@frag	38603	No	NA	50	13	3	High-quality	High-quality	95.36	AAI-based (high-confidence)	0.0	1.0
BFG-630_3_RGP_15@Bacteroides@frag	38603	No	NA	50	13	3	High-quality	High-quality	95.36	AAI-based (high-confidence)	0.0	1.0
BFG-630_3_RGP_6@Bacteroides@frag	58327	Yes	53850	84	13	4	Medium-quality	Genome-fragment	88.87	AAI-based (high-confidence)	7.68	1.0
BFG-630_3_RGP_2@Bacteroides@frag	112203	No	NA	126	4	18	High-quality	High-quality	100.0	AAI-based (medium-confidence)	0.0	1.0	contig >1.5x longer than expected genome length
BFG-630_3_RGP_5@Bacteroides@frag	78726	No	NA	95	8	5	High-quality	High-quality	100.0	AAI-based (medium-confidence)	0.0	1.38	contig >1.5x longer than expected genome length
BFG-634_3_RGP_3@Bacteroides@frag	36416	No	NA	55	8	1	High-quality	High-quality	90.28	AAI-based (high-confidence)	0.0	1.0
BFG-640_1_RGP_4@Bacteroides@frag	41763	No	NA	53	3	4	High-quality	High-quality	91.1	AAI-based (medium-confidence)	0.0	1.0
BFG-641_3_RGP_4@Bacteroides@frag	49360	No	NA	63	8	2	High-quality	High-quality	100.0	AAI-based (medium-confidence)	0.0	1.0
BFG-641_3_RGP_6@Bacteroides@frag	38894	No	NA	46	12	2	High-quality	High-quality	96.19	AAI-based (high-confidence)	0.0	1.0
BFG-642_1_RGP_7@Bacteroides@frag	44355	No	NA	55	3	4	High-quality	High-quality	96.76	AAI-based (medium-confidence)	0.0	1.0
BFG-642_1_RGP_3@Bacteroides@frag	56637	No	NA	78	12	2	High-quality	High-quality	97.03	AAI-based (high-confidence)	0.0	1.0
BFG-642_1_RGP_8@Bacteroides@frag	40995	No	NA	49	12	1	High-quality	High-quality	100.0	AAI-based (high-confidence)	0.0	1.0
BFG-642_1_RGP_0@Bacteroides@frag	113717	No	NA	177	31	5	High-quality	High-quality	100.0	AAI-based (high-confidence)	0.0	1.0	contig >1.5x longer than expected genome length
BFG-65_1_RGP_3@Bacteroides@frag	51076	Yes	43905	69	3	5	High-quality	High-quality	95.78	AAI-based (medium-confidence)	14.04	1.0
BFG-65_1_RGP_9@Bacteroides@frag	30623	No	NA	39	10	0	Medium-quality	Genome-fragment	82.58	AAI-based (medium-confidence)	0.0	1.0
BFG-6_3_RGP_1@Bacteroides@frag	74420	No	NA	95	16	4	High-quality	High-quality	100.0	AAI-based (high-confidence)	0.0	1.0
BFG-6_3_RGP_0@Bacteroides@frag	111882	Yes	70177	137	15	24	High-quality	High-quality	99.19	AAI-based (high-confidence)	37.28	1.0	contig >1.5x longer than expected genome length
BFG-6_3_RGP_2@Bacteroides@frag	58168	Yes	53748	80	13	3	Medium-quality	Genome-fragment	89.01	AAI-based (high-confidence)	7.6	1.0
BFG-70_1_RGP_6@Bacteroides@frag	56719	Yes	47989	63	4	5	High-quality	High-quality	100.0	AAI-based (medium-confidence)	15.39	1.0
BFG-70_1_RGP_3@Bacteroides@frag	86928	Yes	38780	88	3	19	Medium-quality	Genome-fragment	84.6	AAI-based (high-confidence)	55.39	1.0	contig >1.5x longer than expected genome length
BFG-70_1_RGP_5@Bacteroides@frag	48912	No	NA	61	6	3	Medium-quality	Genome-fragment	81.36	AAI-based (high-confidence)	0.0	1.0
BFG-70_1_RGP_7@Bacteroides@frag	44295	No	NA	46	5	2	High-quality	High-quality	91.51	AAI-based (medium-confidence)	0.0	1.0
BFG-71_1_RGP_2@Bacteroides@frag	57218	No	NA	77	13	2	High-quality	High-quality	98.01	AAI-based (high-confidence)	0.0	1.0
BFG-71_1_RGP_5@Bacteroides@frag	40994	No	NA	49	12	1	High-quality	High-quality	100.0	AAI-based (high-confidence)	0.0	1.0
BFG-71_1_RGP_7@Bacteroides@frag	36090	No	NA	40	6	5	Medium-quality	Genome-fragment	73.98	AAI-based (medium-confidence)	0.0	1.0
BFG-71_1_RGP_1@Bacteroides@frag	113904	No	NA	177	31	5	High-quality	High-quality	100.0	AAI-based (high-confidence)	0.0	1.0	contig >1.5x longer than expected genome length
BFG-74_1_RGP_1@Bacteroides@frag	123779	Yes	69450	147	17	35	High-quality	High-quality	98.15	AAI-based (high-confidence)	43.89	1.0	contig >1.5x longer than expected genome length
BFG-74_1_RGP_5@Bacteroides@frag	38289	No	NA	53	10	2	High-quality	High-quality	100.0	AAI-based (medium-confidence)	0.0	1.0
BFG-74_1_RGP_9@Bacteroides@frag	39760	No	NA	48	4	1	Medium-quality	Genome-fragment	86.74	AAI-based (medium-confidence)	0.0	1.0
BFG-74_1_RGP_0@Bacteroides@frag	183131	No	NA	198	10	32	High-quality	High-quality	100.0	AAI-based (medium-confidence)	0.0	1.0	contig >1.5x longer than expected genome length
BFG-74_1_RGP_6@Bacteroides@frag	42958	No	NA	54	3	4	High-quality	High-quality	93.71	AAI-based (medium-confidence)	0.0	1.0
BFG-74_1_RGP_8@Bacteroides@frag	33563	No	NA	47	12	0	High-quality	High-quality	100.0	AAI-based (high-confidence)	0.0	1.0
BFG-75_2_RGP_2@Bacteroides@frag	58164	Yes	53744	80	13	3	Medium-quality	Genome-fragment	89.0	AAI-based (high-confidence)	7.6	1.0
BFG-75_2_RGP_0@Bacteroides@frag	112541	Yes	71133	138	17	24	High-quality	High-quality	100.0	AAI-based (high-confidence)	36.79	1.0	contig >1.5x longer than expected genome length
BFG-75_2_RGP_1@Bacteroides@frag	73182	No	NA	97	15	3	High-quality	High-quality	100.0	AAI-based (high-confidence)	0.0	1.0
BFG-76_1_RGP_3@Bacteroides@frag	44301	Yes	37231	60	3	5	Medium-quality	Genome-fragment	81.22	AAI-based (medium-confidence)	15.96	1.0
BFG-79_1_RGP_0@Bacteroides@frag	183125	No	NA	198	10	32	High-quality	High-quality	100.0	AAI-based (medium-confidence)	0.0	1.0	contig >1.5x longer than expected genome length
BFG-79_1_RGP_7@Bacteroides@frag	38289	No	NA	53	10	2	High-quality	High-quality	100.0	AAI-based (medium-confidence)	0.0	1.0
BFG-79_1_RGP_9@Bacteroides@frag	39674	Yes	35842	49	4	3	Medium-quality	Genome-fragment	78.19	AAI-based (medium-confidence)	9.66	1.0
BFG-79_1_RGP_8@Bacteroides@frag	42953	No	NA	54	3	4	High-quality	High-quality	93.69	AAI-based (medium-confidence)	0.0	1.0
BFG-79_1_RGP_10@Bacteroides@frag	33563	No	NA	47	12	0	High-quality	High-quality	100.0	AAI-based (high-confidence)	0.0	1.0
BFG-7_1_RGP_3@Bacteroides@frag	44301	Yes	37231	60	3	5	Medium-quality	Genome-fragment	81.22	AAI-based (medium-confidence)	15.96	1.0
BFG-85_1_RGP_4@Bacteroides@frag	39796	No	NA	52	11	1	High-quality	High-quality	100.0	AAI-based (medium-confidence)	0.0	1.0
BFG-85_1_RGP_3@Bacteroides@frag	47756	No	NA	61	5	3	High-quality	High-quality	100.0	AAI-based (medium-confidence)	0.0	1.0
BFG-85_1_RGP_5@Bacteroides@frag	36158	No	NA	49	11	1	High-quality	High-quality	97.5	AAI-based (high-confidence)	0.0	1.0
BFG-90_1_RGP_5@Bacteroides@frag	49020	No	NA	62	5	1	High-quality	High-quality	100.0	AAI-based (medium-confidence)	0.0	1.0
BFG-90_1_RGP_6@Bacteroides@frag	46743	No	NA	61	5	4	High-quality	High-quality	100.0	AAI-based (medium-confidence)	0.0	1.0
BFG-90_1_RGP_9@Bacteroides@frag	36467	No	NA	49	10	2	High-quality	High-quality	98.37	AAI-based (medium-confidence)	0.0	1.0
BFG-90_1_RGP_0@Bacteroides@frag	193606	No	NA	212	16	20	High-quality	High-quality	100.0	AAI-based (high-confidence)	0.0	1.0	contig >1.5x longer than expected genome length
BFG-95_1_RGP_3@Bacteroides@frag	49874	No	NA	58	4	2	High-quality	High-quality	100.0	AAI-based (medium-confidence)	0.0	1.0
BFG-95_1_RGP_5@Bacteroides@frag	44443	No	NA	58	3	4	High-quality	High-quality	96.96	AAI-based (medium-confidence)	0.0	1.0
BFG-95_1_RGP_2@Bacteroides@frag	48739	No	NA	59	5	3	Medium-quality	Genome-fragment	81.59	AAI-based (medium-confidence)	0.0	1.0
BFG-95_1_RGP_7@Bacteroides@frag	38922	No	NA	50	13	2	High-quality	High-quality	96.26	AAI-based (high-confidence)	0.0	1.0
BFG-96_7_RGP_2@Bacteroides@frag	45032	Yes	37906	57	3	5	Medium-quality	Genome-fragment	82.69	AAI-based (medium-confidence)	15.82	1.0
BFG-9_1_RGP_3@Bacteroides@frag	56719	Yes	47729	63	4	5	High-quality	High-quality	100.0	AAI-based (medium-confidence)	15.85	1.0
638R_1_RGP_5@Bacteroides@frag	38923	No	NA	50	13	2	High-quality	High-quality	96.26	AAI-based (high-confidence)	0.0	1.0
BE1_1_RGP_3@Bacteroides@frag	43347	No	NA	55	3	4	High-quality	High-quality	94.56	AAI-based (medium-confidence)	0.0	1.0
BE1_1_RGP_23@Bacteroides@frag	19635	No	NA	17	1	4	Low-quality	Genome-fragment	9.05	HMM-based (lower-bound)	0.0	1.0
BE1_1_RGP_0@Bacteroides@frag	72373	No	NA	79	11	7	High-quality	High-quality	100.0	AAI-based (high-confidence)	0.0	1.0
BE1_1_RGP_2@Bacteroides@frag	40981	No	NA	53	12	2	High-quality	High-quality	100.0	AAI-based (medium-confidence)	0.0	1.0
BOB25_1_RGP_6@Bacteroides@frag	39100	Yes	37804	51	15	4	High-quality	High-quality	98.46	AAI-based (high-confidence)	3.31	1.0
BOB25_1_RGP_0@Bacteroides@frag	83276	Yes	35279	86	3	19	Medium-quality	Genome-fragment	76.96	AAI-based (high-confidence)	57.64	1.0	contig >1.5x longer than expected genome length
DCMOUH0017B_1_RGP_7@Bacteroides@frag	39079	No	NA	50	11	0	High-quality	High-quality	100.0	AAI-based (medium-confidence)	0.0	1.0
DCMOUH0017B_1_RGP_1@Bacteroides@frag	60279	No	NA	82	4	4	High-quality	High-quality	100.0	AAI-based (medium-confidence)	0.0	1.0
DCMOUH0017B_1_RGP_6@Bacteroides@frag	56805	No	NA	64	4	2	High-quality	High-quality	100.0	AAI-based (medium-confidence)	0.0	1.0
DCMOUH0017B_1_RGP_2@Bacteroides@frag	66396	No	NA	86	3	6	High-quality	High-quality	100.0	AAI-based (medium-confidence)	0.0	1.0
DCMOUH0018B_1_RGP_1@Bacteroides@frag	77810	No	NA	119	19	1	High-quality	High-quality	100.0	AAI-based (high-confidence)	0.0	1.0
DCMOUH0018B_1_RGP_4@Bacteroides@frag	56627	No	NA	79	12	2	High-quality	High-quality	97.0	AAI-based (high-confidence)	0.0	1.0
DCMOUH0067B_1_RGP_7@Bacteroides@frag	46773	Yes	38547	46	7	3	High-quality	High-quality	100.0	AAI-based (medium-confidence)	17.59	1.0
DCMOUH0085B_1_RGP_7@Bacteroides@frag	38672	No	NA	50	15	3	High-quality	High-quality	100.0	AAI-based (high-confidence)	0.0	1.0
DCMOUH0085B_1_RGP_2@Bacteroides@frag	90623	Yes	48427	103	15	13	High-quality	High-quality	100.0	AAI-based (high-confidence)	46.56	1.0	>1 viral region detected; contig >1.5x longer than expected genome length
DCMSKEJBY0001B_1_RGP_1@Bacteroides@frag	90928	No	NA	110	4	26	High-quality	High-quality	100.0	AAI-based (high-confidence)	0.0	1.0	contig >1.5x longer than expected genome length
FDAARGOS_763_1_RGP_4@Bacteroides@frag	55060	Yes	32819	70	8	9	Medium-quality	Genome-fragment	61.04	AAI-based (medium-confidence)	40.39	1.0	low-confidence Provirus
FDAARGOS_763_1_RGP_6@Bacteroides@frag	44460	Yes	26551	47	6	9	Medium-quality	Genome-fragment	58.79	AAI-based (medium-confidence)	40.28	1.0	low-confidence Provirus
FDAARGOS_763_1_RGP_7@Bacteroides@frag	41539	No	NA	45	8	2	Medium-quality	Genome-fragment	75.86	AAI-based (medium-confidence)	0.0	1.0
FDAARGOS_763_1_RGP_3@Bacteroides@frag	51060	No	NA	70	15	2	High-quality	High-quality	100.0	AAI-based (high-confidence)	0.0	1.0
GUT04_1_RGP_5@Bacteroides@frag	42586	No	NA	55	3	4	High-quality	High-quality	92.9	AAI-based (medium-confidence)	0.0	1.0
GUT04_1_RGP_1@Bacteroides@frag	71571	No	NA	78	12	5	High-quality	High-quality	100.0	AAI-based (high-confidence)	0.0	1.0
GUT04_1_RGP_6@Bacteroides@frag	37551	No	NA	50	11	2	High-quality	High-quality	93.0	AAI-based (high-confidence)	0.0	1.0
GUT04_1_RGP_2@Bacteroides@frag	65715	Yes	50775	78	5	14	Medium-quality	Genome-fragment	80.46	AAI-based (medium-confidence)	22.73	1.0
NCTC9343_1_RGP_2@Bacteroides@frag	48126	No	NA	59	6	2	High-quality	High-quality	100.0	AAI-based (medium-confidence)	0.0	1.0
NCTC9343_1_RGP_7@Bacteroides@frag	42770	No	NA	55	3	4	High-quality	High-quality	93.31	AAI-based (medium-confidence)	0.0	1.0
Q1F2_1_RGP_0@Bacteroides@frag	172638	No	NA	200	14	14	High-quality	High-quality	100.0	AAI-based (high-confidence)	0.0	1.0	contig >1.5x longer than expected genome length
S14_1_RGP_0@Bacteroides@frag	44609	No	NA	58	5	3	High-quality	High-quality	100.0	AAI-based (medium-confidence)	0.0	1.0
S14_1_RGP_1@Bacteroides@frag	33797	No	NA	49	13	0	High-quality	High-quality	100.0	AAI-based (high-confidence)	0.0	1.0
YCH46_1_RGP_5@Bacteroides@frag	36750	No	NA	49	12	1	High-quality	High-quality	98.5	AAI-based (medium-confidence)	0.0	1.0
YCH46_1_RGP_1@Bacteroides@frag	46325	No	NA	63	3	4	High-quality	High-quality	100.0	AAI-based (medium-confidence)	0.0	1.0
BFG-109_1_RGP_8@Bacteroides@theta	32493	No	NA	28	1	7	Low-quality	Genome-fragment	26.0	HMM-based (lower-bound)	0.0	1.0
BFG-112_1_RGP_3@Bacteroides@theta	89821	Yes	26942	98	5	30	Medium-quality	Genome-fragment	58.63	AAI-based (high-confidence)	70.0	1.0	contig >1.5x longer than expected genome length
BFG-112_1_RGP_1@Bacteroides@theta	159322	Yes	84735	166	19	37	High-quality	High-quality	100.0	AAI-based (medium-confidence)	46.82	1.0	contig >1.5x longer than expected genome length
BFG-112_1_RGP_5@Bacteroides@theta	49131	Yes	30234	55	8	6	Medium-quality	Genome-fragment	53.82	HMM-based (lower-bound)	38.46	1.0
BFG-112_1_RGP_4@Bacteroides@theta	51084	No	NA	60	4	1	High-quality	High-quality	97.81	AAI-based (medium-confidence)	0.0	1.0
BFG-114_1_RGP_4@Bacteroides@theta	43440	Yes	21836	48	5	12	Low-quality	Genome-fragment	47.53	AAI-based (high-confidence)	49.73	1.0
BFG-114_1_RGP_3@Bacteroides@theta	45654	No	NA	50	5	3	High-quality	High-quality	94.32	AAI-based (medium-confidence)	0.0	1.0
BFG-115_1_RGP_5@Bacteroides@theta	34399	No	NA	50	12	3	High-quality	High-quality	100.0	AAI-based (high-confidence)	0.0	1.0
BFG-116_1_RGP_5@Bacteroides@theta	34399	No	NA	50	12	3	High-quality	High-quality	100.0	AAI-based (high-confidence)	0.0	1.0
BFG-119_1_RGP_5@Bacteroides@theta	52187	No	NA	60	5	1	High-quality	High-quality	99.98	AAI-based (medium-confidence)	0.0	1.0
BFG-119_2_RGP_0@Bacteroides@theta	61848	No	NA	88	14	4	High-quality	High-quality	94.95	AAI-based (high-confidence)	0.0	1.0
BFG-123_1_RGP_1@Bacteroides@theta	111523	No	NA	148	13	6	High-quality	High-quality	100.0	AAI-based (high-confidence)	0.0	1.0
BFG-123_1_RGP_5@Bacteroides@theta	34810	No	NA	49	12	2	High-quality	High-quality	100.0	AAI-based (high-confidence)	0.0	1.0
BFG-123_1_RGP_9@Bacteroides@theta	29882	Yes	23686	34	9	3	Medium-quality	Genome-fragment	82.11	AAI-based (high-confidence)	20.73	1.0
BFG-129_1_RGP_1@Bacteroides@theta	159321	Yes	84735	166	19	37	High-quality	High-quality	100.0	AAI-based (medium-confidence)	46.81	1.0	contig >1.5x longer than expected genome length
BFG-129_1_RGP_3@Bacteroides@theta	89820	Yes	26941	97	5	30	Medium-quality	Genome-fragment	58.63	AAI-based (high-confidence)	70.01	1.0	contig >1.5x longer than expected genome length
BFG-129_1_RGP_5@Bacteroides@theta	49131	Yes	30234	55	8	6	Medium-quality	Genome-fragment	53.82	HMM-based (lower-bound)	38.46	1.0
BFG-129_1_RGP_4@Bacteroides@theta	51083	No	NA	60	4	1	High-quality	High-quality	97.81	AAI-based (medium-confidence)	0.0	1.0
BFG-130_1_RGP_5@Bacteroides@theta	57146	No	NA	78	13	2	High-quality	High-quality	97.91	AAI-based (high-confidence)	0.0	1.0
BFG-130_1_RGP_2@Bacteroides@theta	72162	No	NA	106	17	3	High-quality	High-quality	100.0	AAI-based (high-confidence)	0.0	1.0
BFG-130_1_RGP_6@Bacteroides@theta	58920	Yes	45273	72	13	7	High-quality	High-quality	91.34	AAI-based (high-confidence)	23.16	1.0
BFG-130_1_RGP_9@Bacteroides@theta	42474	No	NA	45	5	2	Medium-quality	Genome-fragment	87.75	AAI-based (medium-confidence)	0.0	1.0
BFG-130_1_RGP_8@Bacteroides@theta	51938	No	NA	65	5	0	High-quality	High-quality	100.0	AAI-based (high-confidence)	0.0	1.0
BFG-130_1_RGP_1@Bacteroides@theta	114035	No	NA	149	12	5	High-quality	High-quality	100.0	AAI-based (high-confidence)	0.0	1.0
BFG-131_1_RGP_4@Bacteroides@theta	44652	No	NA	48	4	2	High-quality	High-quality	97.2	AAI-based (high-confidence)	0.0	1.0
BFG-133_1_RGP_4@Bacteroides@theta	44649	No	NA	48	4	2	High-quality	High-quality	97.19	AAI-based (high-confidence)	0.0	1.0
BFG-134_1_RGP_2@Bacteroides@theta	74335	No	NA	105	20	3	High-quality	High-quality	100.0	AAI-based (high-confidence)	0.0	1.0
BFG-144_1_RGP_2@Bacteroides@theta	85582	Yes	36290	74	6	11	Medium-quality	Genome-fragment	74.97	AAI-based (high-confidence)	57.6	1.0	contig >1.5x longer than expected genome length
BFG-144_1_RGP_1@Bacteroides@theta	90086	Yes	77382	95	10	10	Medium-quality	Genome-fragment	79.04	HMM-based (lower-bound)	14.1	1.0
BFG-144_2_RGP_0@Bacteroides@theta	130600	No	NA	128	5	24	High-quality	High-quality	100.0	AAI-based (high-confidence)	0.0	1.0	contig >1.5x longer than expected genome length
BFG-144_3_RGP_5@Bacteroides@theta	69062	Yes	65732	68	6	4	High-quality	High-quality	100.0	AAI-based (high-confidence)	4.82	1.0
BFG-144_1_RGP_0@Bacteroides@theta	112661	No	NA	154	15	6	High-quality	High-quality	100.0	AAI-based (high-confidence)	0.0	1.0
BFG-144_3_RGP_4@Bacteroides@theta	52417	No	NA	65	5	0	High-quality	High-quality	100.0	AAI-based (high-confidence)	0.0	1.0
BFG-144_3_RGP_6@Bacteroides@theta	40978	No	NA	41	6	2	Medium-quality	Genome-fragment	84.66	AAI-based (high-confidence)	0.0	1.0
BFG-145_5_RGP_1@Bacteroides@theta	35668	No	NA	51	8	1	Medium-quality	Genome-fragment	73.69	AAI-based (high-confidence)	0.0	1.0
BFG-148_1_RGP_5@Bacteroides@theta	49613	No	NA	59	5	0	High-quality	High-quality	100.0	AAI-based (medium-confidence)	0.0	1.0
BFG-148_1_RGP_0@Bacteroides@theta	135642	Yes	20085	123	10	39	Low-quality	Genome-fragment	23.43	HMM-based (lower-bound)	85.19	1.0
BFG-169_1_RGP_2@Bacteroides@theta	51083	No	NA	60	4	1	High-quality	High-quality	97.81	AAI-based (medium-confidence)	0.0	1.0
BFG-170_1_RGP_11@Bacteroides@theta	32493	No	NA	28	1	7	Low-quality	Genome-fragment	26.0	HMM-based (lower-bound)	0.0	1.0
BFG-170_1_RGP_1@Bacteroides@theta	143169	Yes	30171	143	18	31	Medium-quality	Genome-fragment	62.33	AAI-based (high-confidence)	78.93	1.0	contig >1.5x longer than expected genome length
BFG-170_1_RGP_2@Bacteroides@theta	55665	No	NA	76	8	2	High-quality	High-quality	94.69	AAI-based (high-confidence)	0.0	1.0
BFG-170_3_RGP_0@Bacteroides@theta	59472	No	NA	52	5	8	High-quality	High-quality	100.0	AAI-based (medium-confidence)	0.0	1.0
BFG-182_1_RGP_4@Bacteroides@theta	49030	No	NA	69	6	2	Medium-quality	Genome-fragment	75.76	AAI-based (high-confidence)	0.0	1.0
BFG-182_1_RGP_6@Bacteroides@theta	42218	No	NA	45	5	2	Medium-quality	Genome-fragment	87.22	AAI-based (medium-confidence)	0.0	1.0
BFG-182_1_RGP_3@Bacteroides@theta	66980	No	NA	74	5	2	Medium-quality	Genome-fragment	87.1	HMM-based (lower-bound)	0.0	1.0
BFG-182_3_RGP_0@Bacteroides@theta	70827	Yes	28957	72	8	13	Medium-quality	Genome-fragment	53.47	HMM-based (lower-bound)	59.12	1.0
BFG-187_1_RGP_3@Bacteroides@theta	98380	Yes	27290	92	8	29	Medium-quality	Genome-fragment	50.39	HMM-based (lower-bound)	72.26	1.0	low-confidence Provirus
BFG-187_1_RGP_5@Bacteroides@theta	49030	No	NA	69	6	2	Medium-quality	Genome-fragment	75.76	AAI-based (high-confidence)	0.0	1.0
BFG-187_1_RGP_7@Bacteroides@theta	42218	No	NA	45	5	2	Medium-quality	Genome-fragment	87.22	AAI-based (medium-confidence)	0.0	1.0
BFG-187_1_RGP_4@Bacteroides@theta	66980	No	NA	75	5	2	Medium-quality	Genome-fragment	87.1	HMM-based (lower-bound)	0.0	1.0
BFG-212_3_RGP_4@Bacteroides@theta	44652	No	NA	48	4	2	High-quality	High-quality	97.2	AAI-based (high-confidence)	0.0	1.0
BFG-223_1_RGP_0@Bacteroides@theta	102706	Yes	44012	104	9	27	Medium-quality	Genome-fragment	53.72	HMM-based (lower-bound)	57.15	1.0
BFG-223_1_RGP_4@Bacteroides@theta	37310	No	NA	53	12	0	High-quality	High-quality	95.37	AAI-based (medium-confidence)	0.0	1.0
BFG-228_1_RGP_1@Bacteroides@theta	35668	No	NA	52	9	1	Medium-quality	Genome-fragment	73.69	AAI-based (high-confidence)	0.0	1.0
BFG-264_1_RGP_1@Bacteroides@theta	121096	No	NA	167	33	4	High-quality	High-quality	100.0	AAI-based (high-confidence)	0.0	1.0	contig >1.5x longer than expected genome length
BFG-264_1_RGP_5@Bacteroides@theta	50081	No	NA	55	4	4	High-quality	High-quality	100.0	AAI-based (high-confidence)	0.0	1.0
BFG-265_1_RGP_0@Bacteroides@theta	67517	No	NA	79	4	3	Medium-quality	Genome-fragment	88.86	HMM-based (lower-bound)	0.0	1.0
BFG-265_1_RGP_2@Bacteroides@theta	49734	No	NA	63	13	1	High-quality	High-quality	100.0	AAI-based (high-confidence)	0.0	1.0
BFG-265_1_RGP_11@Bacteroides@theta	32492	No	NA	29	1	7	Low-quality	Genome-fragment	26.0	HMM-based (lower-bound)	0.0	1.0
BFG-265_1_RGP_5@Bacteroides@theta	50526	Yes	47883	55	4	5	High-quality	High-quality	100.0	AAI-based (medium-confidence)	5.23	1.0
BFG-265_1_RGP_7@Bacteroides@theta	34981	No	NA	49	4	1	High-quality	High-quality	99.95	AAI-based (high-confidence)	0.0	1.0
BFG-268_1_RGP_8@Bacteroides@theta	45570	No	NA	51	6	1	High-quality	High-quality	99.2	AAI-based (high-confidence)	0.0	1.0
BFG-268_3_RGP_0@Bacteroides@theta	44447	No	NA	50	6	1	High-quality	High-quality	96.76	AAI-based (high-confidence)	0.0	1.0
BFG-269_10_RGP_3@Bacteroides@theta	45569	No	NA	51	6	1	High-quality	High-quality	99.2	AAI-based (high-confidence)	0.0	1.0
BFG-270_1_RGP_0@Bacteroides@theta	135635	Yes	56935	120	10	36	Medium-quality	Genome-fragment	66.42	HMM-based (lower-bound)	58.02	1.0
BFG-270_1_RGP_10@Bacteroides@theta	64098	No	NA	62	7	2	High-quality	High-quality	99.57	AAI-based (high-confidence)	0.0	1.0
BFG-270_1_RGP_8@Bacteroides@theta	84294	No	NA	86	4	20	High-quality	High-quality	100.0	AAI-based (high-confidence)	0.0	1.0	contig >1.5x longer than expected genome length
BFG-270_1_RGP_11@Bacteroides@theta	50071	No	NA	61	5	0	High-quality	High-quality	100.0	AAI-based (medium-confidence)	0.0	1.0
BFG-270_1_RGP_3@Bacteroides@theta	94657	Yes	26943	102	5	28	Medium-quality	Genome-fragment	58.63	AAI-based (high-confidence)	71.54	1.0	contig >1.5x longer than expected genome length
BFG-309_3_RGP_2@Bacteroides@theta	56792	No	NA	77	12	2	High-quality	High-quality	97.3	AAI-based (high-confidence)	0.0	1.0
BFG-309_3_RGP_1@Bacteroides@theta	62836	No	NA	78	14	1	High-quality	High-quality	96.57	AAI-based (high-confidence)	0.0	1.0
BFG-309_3_RGP_3@Bacteroides@theta	36308	No	NA	50	12	3	Medium-quality	Genome-fragment	54.52	HMM-based (lower-bound)	0.0	1.0
BFG-309_3_RGP_5@Bacteroides@theta	42218	No	NA	45	5	2	Medium-quality	Genome-fragment	87.22	AAI-based (medium-confidence)	0.0	1.0
BFG-309_3_RGP_13@Bacteroides@theta	32493	No	NA	28	1	7	Low-quality	Genome-fragment	26.0	HMM-based (lower-bound)	0.0	1.0
BFG-331_2_RGP_3@Bacteroides@theta	64127	No	NA	75	12	2	High-quality	High-quality	99.16	AAI-based (high-confidence)	0.0	1.0
BFG-331_2_RGP_6@Bacteroides@theta	52521	No	NA	58	4	5	High-quality	High-quality	100.0	AAI-based (medium-confidence)	0.0	1.0
BFG-331_2_RGP_49@Bacteroides@theta	6074	No	NA	7	3	0	High-quality	High-quality	99.47	AAI-based (high-confidence)	0.0	1.0
BFG-331_2_RGP_11@Bacteroides@theta	42219	No	NA	45	5	2	Medium-quality	Genome-fragment	87.22	AAI-based (medium-confidence)	0.0	1.0
BFG-331_2_RGP_5@Bacteroides@theta	49614	No	NA	60	5	0	High-quality	High-quality	99.13	AAI-based (medium-confidence)	0.0	1.0
BFG-331_2_RGP_7@Bacteroides@theta	59032	No	NA	54	6	3	High-quality	High-quality	90.37	AAI-based (high-confidence)	0.0	1.0
BFG-331_2_RGP_12@Bacteroides@theta	45555	Yes	42042	46	5	4	Medium-quality	Genome-fragment	69.69	AAI-based (high-confidence)	7.71	1.0
BFG-333_5_RGP_0@Bacteroides@theta	131445	Yes	89649	175	11	20	Medium-quality	Genome-fragment	80.4	AAI-based (high-confidence)	31.8	1.0
BFG-333_5_RGP_1@Bacteroides@theta	42221	No	NA	45	5	2	Medium-quality	Genome-fragment	87.23	AAI-based (medium-confidence)	0.0	1.0
BFG-333_9_RGP_4@Bacteroides@theta	88285	Yes	18750	79	7	21	Low-quality	Genome-fragment	34.95	AAI-based (medium-confidence)	78.76	1.0	contig >1.5x longer than expected genome length; low-confidence Provirus
BFG-333_9_RGP_1@Bacteroides@theta	106992	No	NA	124	19	3	High-quality	High-quality	100.0	AAI-based (high-confidence)	0.0	1.0	contig >1.5x longer than expected genome length
BFG-333_10_RGP_3@Bacteroides@theta	84541	Yes	30886	84	5	26	Medium-quality	Genome-fragment	67.23	AAI-based (high-confidence)	63.47	1.0	contig >1.5x longer than expected genome length
BFG-333_10_RGP_6@Bacteroides@theta	52137	No	NA	61	4	1	High-quality	High-quality	99.86	AAI-based (medium-confidence)	0.0	1.0
BFG-333_10_RGP_0@Bacteroides@theta	152349	Yes	35817	133	7	45	Medium-quality	Genome-fragment	67.85	HMM-based (lower-bound)	76.49	1.0	low-confidence Provirus
BFG-333_10_RGP_2@Bacteroides@theta	57852	No	NA	77	13	2	High-quality	High-quality	99.1	AAI-based (high-confidence)	0.0	1.0
BFG-333_10_RGP_8@Bacteroides@theta	42894	No	NA	41	8	2	Medium-quality	Genome-fragment	71.5	AAI-based (medium-confidence)	0.0	1.0
BFG-336_2_RGP_6@Bacteroides@theta	52521	No	NA	58	4	5	High-quality	High-quality	100.0	AAI-based (medium-confidence)	0.0	1.0
BFG-336_2_RGP_49@Bacteroides@theta	6074	No	NA	7	3	0	High-quality	High-quality	99.47	AAI-based (high-confidence)	0.0	1.0
BFG-336_2_RGP_3@Bacteroides@theta	64127	No	NA	75	12	2	High-quality	High-quality	99.16	AAI-based (high-confidence)	0.0	1.0
BFG-336_2_RGP_11@Bacteroides@theta	42219	No	NA	45	5	2	Medium-quality	Genome-fragment	87.22	AAI-based (medium-confidence)	0.0	1.0
BFG-336_2_RGP_7@Bacteroides@theta	59032	No	NA	54	6	3	High-quality	High-quality	90.37	AAI-based (high-confidence)	0.0	1.0
BFG-336_2_RGP_12@Bacteroides@theta	45555	Yes	42042	46	5	4	Medium-quality	Genome-fragment	69.69	AAI-based (high-confidence)	7.71	1.0
BFG-336_2_RGP_5@Bacteroides@theta	49613	No	NA	60	5	0	High-quality	High-quality	99.12	AAI-based (medium-confidence)	0.0	1.0
BFG-340_1_RGP_15@Bacteroides@theta	20823	No	NA	31	5	0	Low-quality	Genome-fragment	35.87	AAI-based (high-confidence)	0.0	1.0
BFG-340_1_RGP_4@Bacteroides@theta	65791	No	NA	89	12	2	High-quality	High-quality	100.0	AAI-based (high-confidence)	0.0	1.0
BFG-340_1_RGP_10@Bacteroides@theta	35599	No	NA	49	5	0	High-quality	High-quality	100.0	AAI-based (high-confidence)	0.0	1.0
BFG-340_1_RGP_18@Bacteroides@theta	32492	No	NA	28	1	7	Low-quality	Genome-fragment	26.0	HMM-based (lower-bound)	0.0	1.0
BFG-340_1_RGP_1@Bacteroides@theta	120922	Yes	100517	133	12	11	High-quality	High-quality	90.69	AAI-based (medium-confidence)	16.87	1.0
BFG-340_1_RGP_3@Bacteroides@theta	116218	Yes	30504	94	9	29	Low-quality	Genome-fragment	33.01	HMM-based (lower-bound)	73.75	1.0	low-confidence Provirus
BFG-340_1_RGP_7@Bacteroides@theta	50600	Yes	37434	61	8	7	Medium-quality	Genome-fragment	58.18	AAI-based (high-confidence)	26.02	1.0	low-confidence Provirus
BFG-350_1_RGP_7@Bacteroides@theta	34701	No	NA	48	12	1	High-quality	High-quality	100.0	AAI-based (high-confidence)	0.0	1.0
BFG-350_1_RGP_6@Bacteroides@theta	54759	No	NA	54	5	8	High-quality	High-quality	100.0	AAI-based (medium-confidence)	0.0	1.0
BFG-350_1_RGP_8@Bacteroides@theta	40115	No	NA	49	13	0	High-quality	High-quality	100.0	AAI-based (medium-confidence)	0.0	1.0
BFG-354_1_RGP_0@Bacteroides@theta	225851	Yes	115330	232	18	52	High-quality	High-quality	94.52	HMM-based (lower-bound)	48.94	1.0	>1 viral region detected
BFG-354_1_RGP_2@Bacteroides@theta	63240	No	NA	79	13	1	High-quality	High-quality	97.21	AAI-based (high-confidence)	0.0	1.0
BFG-354_1_RGP_6@Bacteroides@theta	46931	No	NA	46	3	2	Medium-quality	Genome-fragment	87.06	AAI-based (medium-confidence)	0.0	1.0
BFG-354_1_RGP_3@Bacteroides@theta	58912	No	NA	72	12	5	Medium-quality	Genome-fragment	77.64	HMM-based (lower-bound)	0.0	1.0
BFG-354_1_RGP_1@Bacteroides@theta	99810	Yes	30192	96	12	28	Low-quality	Genome-fragment	41.08	HMM-based (lower-bound)	69.75	1.0
BFG-357_2_RGP_1@Bacteroides@theta	70639	No	NA	101	17	3	High-quality	High-quality	99.81	AAI-based (high-confidence)	0.0	1.0
BFG-357_2_RGP_6@Bacteroides@theta	42208	No	NA	49	5	3	Medium-quality	Genome-fragment	87.2	AAI-based (high-confidence)	0.0	1.0
BFG-357_2_RGP_3@Bacteroides@theta	57154	No	NA	79	14	2	High-quality	High-quality	97.92	AAI-based (high-confidence)	0.0	1.0
BFG-368_4_RGP_0@Bacteroides@theta	82199	Yes	78795	115	18	6	High-quality	High-quality	100.0	AAI-based (high-confidence)	4.14	1.0
BFG-368_4_RGP_4@Bacteroides@theta	65179	No	NA	80	13	1	High-quality	High-quality	100.0	AAI-based (high-confidence)	0.0	1.0
BFG-370_1_RGP_3@Bacteroides@theta	68029	No	NA	80	11	2	High-quality	High-quality	100.0	AAI-based (high-confidence)	0.0	1.0
BFG-370_1_RGP_9@Bacteroides@theta	35622	No	NA	56	5	0	High-quality	High-quality	97.67	AAI-based (high-confidence)	0.0	1.0
BFG-380_2_RGP_0@Bacteroides@theta	136985	Yes	84648	151	19	28	High-quality	High-quality	100.0	AAI-based (high-confidence)	38.21	1.0	contig >1.5x longer than expected genome length
BFG-380_2_RGP_3@Bacteroides@theta	51081	No	NA	60	4	1	High-quality	High-quality	97.82	AAI-based (medium-confidence)	0.0	1.0
BFG-393_2_RGP_5@Bacteroides@theta	69063	Yes	65733	67	6	4	High-quality	High-quality	100.0	AAI-based (high-confidence)	4.82	1.0
BFG-393_2_RGP_3@Bacteroides@theta	86239	No	NA	91	10	10	Medium-quality	Genome-fragment	83.57	HMM-based (lower-bound)	0.0	1.0
BFG-410_5_RGP_9@Bacteroides@theta	34723	No	NA	49	4	0	High-quality	High-quality	99.29	AAI-based (high-confidence)	0.0	1.0
BFG-410_4_RGP_1@Bacteroides@theta	48392	Yes	25676	54	8	8	Low-quality	Genome-fragment	42.6	AAI-based (medium-confidence)	46.94	1.0
BFG-410_5_RGP_13@Bacteroides@theta	42198	No	NA	46	6	3	Medium-quality	Genome-fragment	70.01	HMM-based (lower-bound)	0.0	1.0
BFG-410_5_RGP_14@Bacteroides@theta	42218	No	NA	45	5	2	Medium-quality	Genome-fragment	87.22	AAI-based (medium-confidence)	0.0	1.0
BFG-410_4_RGP_2@Bacteroides@theta	44775	No	NA	48	4	1	High-quality	High-quality	97.47	AAI-based (high-confidence)	0.0	1.0
BFG-410_5_RGP_2@Bacteroides@theta	57215	No	NA	77	13	2	High-quality	High-quality	98.01	AAI-based (high-confidence)	0.0	1.0
BFG-410_7_RGP_0@Bacteroides@theta	111310	No	NA	146	12	4	High-quality	High-quality	99.82	AAI-based (high-confidence)	0.0	1.0
BFG-410_5_RGP_7@Bacteroides@theta	49414	Yes	44961	54	4	4	High-quality	High-quality	97.87	AAI-based (high-confidence)	9.01	1.0
BFG-410_5_RGP_3@Bacteroides@theta	66742	No	NA	77	7	9	High-quality	High-quality	90.35	HMM-based (lower-bound)	0.0	1.0
BFG-430_3_RGP_10@Bacteroides@theta	45999	No	NA	51	4	2	High-quality	High-quality	100.0	AAI-based (high-confidence)	0.0	1.0
BFG-430_3_RGP_4@Bacteroides@theta	71762	Yes	50847	73	7	11	Medium-quality	Genome-fragment	73.17	HMM-based (lower-bound)	29.14	1.0
BFG-438_1_RGP_3@Bacteroides@theta	45455	No	NA	51	6	1	High-quality	High-quality	98.95	AAI-based (high-confidence)	0.0	1.0
BFG-446_1_RGP_1@Bacteroides@theta	71378	No	NA	102	19	3	High-quality	High-quality	100.0	AAI-based (high-confidence)	0.0	1.0
BFG-446_1_RGP_3@Bacteroides@theta	77315	No	NA	87	8	3	High-quality	High-quality	100.0	AAI-based (medium-confidence)	0.0	1.0
BFG-446_1_RGP_7@Bacteroides@theta	44656	No	NA	48	5	2	High-quality	High-quality	97.2	AAI-based (high-confidence)	0.0	1.0
BFG-446_1_RGP_4@Bacteroides@theta	99601	Yes	36068	87	5	30	Medium-quality	Genome-fragment	74.52	AAI-based (high-confidence)	63.79	1.0	contig >1.5x longer than expected genome length; low-confidence Provirus
BFG-446_1_RGP_6@Bacteroides@theta	50085	No	NA	56	4	4	High-quality	High-quality	100.0	AAI-based (high-confidence)	0.0	1.0
BFG-446_1_RGP_8@Bacteroides@theta	38573	No	NA	49	8	1	Medium-quality	Genome-fragment	76.11	HMM-based (lower-bound)	0.0	1.0
BFG-449_1_RGP_5@Bacteroides@theta	65554	Yes	62274	64	7	5	High-quality	High-quality	95.35	AAI-based (high-confidence)	5.0	1.0
BFG-473_4_RGP_5@Bacteroides@theta	41923	No	NA	43	5	2	Medium-quality	Genome-fragment	86.61	AAI-based (medium-confidence)	0.0	1.0
BFG-473_5_RGP_6@Bacteroides@theta	41780	No	NA	55	11	1	Medium-quality	Genome-fragment	63.48	AAI-based (high-confidence)	0.0	1.0
BFG-473_6_RGP_1@Bacteroides@theta	48885	No	NA	66	10	2	High-quality	High-quality	98.3	AAI-based (high-confidence)	0.0	1.0
BFG-473_6_RGP_0@Bacteroides@theta	106809	Yes	80922	149	17	11	High-quality	High-quality	100.0	AAI-based (high-confidence)	24.24	1.0
BFG-473_5_RGP_7@Bacteroides@theta	46493	Yes	41875	56	7	4	Medium-quality	Genome-fragment	65.04	AAI-based (medium-confidence)	9.93	1.0
BFG-473_4_RGP_0@Bacteroides@theta	115466	Yes	106957	150	15	11	High-quality	High-quality	100.0	AAI-based (high-confidence)	7.37	1.0	contig >1.5x longer than expected genome length
BFG-473_5_RGP_17@Bacteroides@theta	6035	No	NA	8	3	0	High-quality	High-quality	98.91	AAI-based (high-confidence)	0.0	1.0
BFG-473_5_RGP_5@Bacteroides@theta	38749	No	NA	62	16	1	High-quality	High-quality	92.82	AAI-based (medium-confidence)	0.0	1.0
BFG-473_4_RGP_3@Bacteroides@theta	57931	No	NA	77	12	1	High-quality	High-quality	99.25	AAI-based (high-confidence)	0.0	1.0
BFG-478_1_RGP_4@Bacteroides@theta	64001	No	NA	63	6	3	High-quality	High-quality	97.97	AAI-based (high-confidence)	0.0	1.0
BFG-478_1_RGP_5@Bacteroides@theta	36053	No	NA	54	12	1	High-quality	High-quality	100.0	AAI-based (high-confidence)	0.0	1.0
BFG-484_1_RGP_2@Bacteroides@theta	83779	Yes	20260	64	5	13	Low-quality	Genome-fragment	44.34	AAI-based (high-confidence)	75.82	1.0	contig >1.5x longer than expected genome length; low-confidence Provirus
BFG-490_1_RGP_10@Bacteroides@theta	42718	No	NA	50	4	2	Medium-quality	Genome-fragment	88.25	AAI-based (medium-confidence)	0.0	1.0
BFG-490_1_RGP_0@Bacteroides@theta	112129	No	NA	148	13	5	High-quality	High-quality	100.0	AAI-based (high-confidence)	0.0	1.0
BFG-490_1_RGP_2@Bacteroides@theta	57161	No	NA	78	13	2	High-quality	High-quality	97.93	AAI-based (high-confidence)	0.0	1.0
BFG-490_1_RGP_6@Bacteroides@theta	51146	No	NA	57	4	5	High-quality	High-quality	100.0	AAI-based (high-confidence)	0.0	1.0
BFG-490_1_RGP_12@Bacteroides@theta	45064	No	NA	48	5	3	High-quality	High-quality	93.1	AAI-based (medium-confidence)	0.0	1.0
BFG-490_1_RGP_11@Bacteroides@theta	44656	No	NA	49	4	2	High-quality	High-quality	97.21	AAI-based (high-confidence)	0.0	1.0
BFG-495_10_RGP_10@Bacteroides@theta	45059	Yes	40202	60	9	2	Low-quality	Genome-fragment	43.49	HMM-based (lower-bound)	10.78	1.0
BFG-495_10_RGP_5@Bacteroides@theta	65486	No	NA	81	12	2	High-quality	High-quality	100.0	AAI-based (high-confidence)	0.0	1.0
BFG-495_10_RGP_9@Bacteroides@theta	60511	Yes	50089	62	5	6	High-quality	High-quality	100.0	AAI-based (medium-confidence)	17.22	1.0
BFG-495_10_RGP_1@Bacteroides@theta	113271	No	NA	147	12	5	High-quality	High-quality	100.0	AAI-based (high-confidence)	0.0	1.0
BFG-495_7_RGP_0@Bacteroides@theta	14763	No	NA	16	3	0	Low-quality	Genome-fragment	32.14	AAI-based (high-confidence)	0.0	1.0
BFG-495_10_RGP_3@Bacteroides@theta	94123	Yes	43011	106	7	26	High-quality	High-quality	93.64	AAI-based (high-confidence)	54.3	1.0	contig >1.5x longer than expected genome length
BFG-495_10_RGP_7@Bacteroides@theta	52336	No	NA	63	3	0	High-quality	High-quality	98.12	AAI-based (medium-confidence)	0.0	1.0
BFG-503_6_RGP_8@Bacteroides@theta	34399	No	NA	50	12	3	High-quality	High-quality	100.0	AAI-based (high-confidence)	0.0	1.0
BFG-503_6_RGP_10@Bacteroides@theta	41791	No	NA	42	3	3	High-quality	High-quality	91.64	AAI-based (medium-confidence)	0.0	1.0
BFG-503_6_RGP_6@Bacteroides@theta	42370	No	NA	55	8	2	Medium-quality	Genome-fragment	65.83	AAI-based (medium-confidence)	0.0	1.0
BFG-503_6_RGP_4@Bacteroides@theta	50203	No	NA	62	13	1	High-quality	High-quality	100.0	AAI-based (high-confidence)	0.0	1.0
BFG-505_1_RGP_0@Bacteroides@theta	149962	No	NA	165	12	23	High-quality	High-quality	100.0	AAI-based (high-confidence)	0.0	1.0
BFG-505_1_RGP_2@Bacteroides@theta	42216	No	NA	46	5	2	Medium-quality	Genome-fragment	87.22	AAI-based (medium-confidence)	0.0	1.0
BFG-507_3_RGP_3@Bacteroides@theta	172808	Yes	167652	159	6	39	High-quality	High-quality	100.0	AAI-based (high-confidence)	2.98	1.0	contig >1.5x longer than expected genome length
BFG-507_3_RGP_5@Bacteroides@theta	57624	No	NA	80	13	2	High-quality	High-quality	98.72	AAI-based (high-confidence)	0.0	1.0
BFG-507_3_RGP_9@Bacteroides@theta	78839	Yes	26287	83	8	19	Low-quality	Genome-fragment	48.54	HMM-based (lower-bound)	66.66	1.0	low-confidence Provirus
BFG-507_3_RGP_11@Bacteroides@theta	65551	Yes	62130	64	7	5	High-quality	High-quality	95.13	AAI-based (high-confidence)	5.22	1.0
BFG-507_3_RGP_15@Bacteroides@theta	42218	No	NA	45	5	2	Medium-quality	Genome-fragment	87.22	AAI-based (medium-confidence)	0.0	1.0
BFG-507_3_RGP_6@Bacteroides@theta	64869	No	NA	81	11	2	High-quality	High-quality	100.0	AAI-based (high-confidence)	0.0	1.0
BFG-507_3_RGP_8@Bacteroides@theta	84570	Yes	30911	83	5	26	Medium-quality	Genome-fragment	67.29	AAI-based (high-confidence)	63.45	1.0	contig >1.5x longer than expected genome length
BFG-507_2_RGP_0@Bacteroides@theta	141294	No	NA	171	6	43	High-quality	High-quality	100.0	AAI-based (high-confidence)	0.0	1.0	contig >1.5x longer than expected genome length
BFG-507_3_RGP_1@Bacteroides@theta	112079	No	NA	151	12	5	High-quality	High-quality	100.0	AAI-based (high-confidence)	0.0	1.0
BFG-510_2_RGP_7@Bacteroides@theta	52930	No	NA	66	11	1	Medium-quality	Genome-fragment	75.44	HMM-based (lower-bound)	0.0	1.0
BFG-510_2_RGP_1@Bacteroides@theta	102357	No	NA	113	7	16	High-quality	High-quality	97.33	HMM-based (lower-bound)	0.0	1.0
BFG-510_2_RGP_10@Bacteroides@theta	34761	No	NA	38	7	4	Medium-quality	Genome-fragment	72.32	AAI-based (medium-confidence)	0.0	1.0
BFG-511_6_RGP_0@Bacteroides@theta	49734	No	NA	63	13	1	High-quality	High-quality	100.0	AAI-based (high-confidence)	0.0	1.0
BFG-511_6_RGP_3@Bacteroides@theta	42215	No	NA	45	5	2	Medium-quality	Genome-fragment	87.22	AAI-based (medium-confidence)	0.0	1.0
BFG-511_6_RGP_21@Bacteroides@theta	24195	Yes	9470	21	2	5	Low-quality	Genome-fragment	14.13	HMM-based (lower-bound)	60.86	1.0
BFG-511_6_RGP_34@Bacteroides@theta	8044	No	NA	11	2	0	Low-quality	Genome-fragment	12.0	HMM-based (lower-bound)	0.0	1.0
BFG-511_6_RGP_1@Bacteroides@theta	49339	Yes	40085	61	8	5	Low-quality	Genome-fragment	45.13	HMM-based (lower-bound)	18.76	1.0	low-confidence Provirus
BFG-511_6_RGP_13@Bacteroides@theta	26966	No	NA	24	2	3	Low-quality	Genome-fragment	26.38	AAI-based (medium-confidence)	0.0	1.0
BFG-529_1_RGP_4@Bacteroides@theta	67230	No	NA	82	11	2	High-quality	High-quality	100.0	AAI-based (high-confidence)	0.0	1.0
BFG-529_1_RGP_1@Bacteroides@theta	112578	No	NA	155	14	6	High-quality	High-quality	100.0	AAI-based (high-confidence)	0.0	1.0
BFG-55_1_RGP_3@Bacteroides@theta	36040	No	NA	54	12	1	High-quality	High-quality	100.0	AAI-based (high-confidence)	0.0	1.0
BFG-568_1_RGP_0@Bacteroides@theta	160433	Yes	71755	182	12	30	Medium-quality	Genome-fragment	64.7	AAI-based (high-confidence)	55.27	1.0
BFG-568_1_RGP_4@Bacteroides@theta	56635	No	NA	77	12	2	High-quality	High-quality	97.02	AAI-based (high-confidence)	0.0	1.0
BFG-568_1_RGP_6@Bacteroides@theta	42396	No	NA	56	7	2	Medium-quality	Genome-fragment	65.87	AAI-based (medium-confidence)	0.0	1.0
BFG-568_1_RGP_10@Bacteroides@theta	42746	No	NA	47	6	3	Medium-quality	Genome-fragment	70.93	HMM-based (lower-bound)	0.0	1.0
BFG-568_1_RGP_11@Bacteroides@theta	42477	No	NA	41	5	2	Medium-quality	Genome-fragment	87.76	AAI-based (high-confidence)	0.0	1.0
BFG-568_1_RGP_9@Bacteroides@theta	45676	Yes	36341	52	5	5	Medium-quality	Genome-fragment	75.08	AAI-based (high-confidence)	20.44	1.0
BFG-568_1_RGP_1@Bacteroides@theta	127028	Yes	52317	131	10	28	High-quality	High-quality	100.0	AAI-based (high-confidence)	58.81	1.0	>1 viral region detected; contig >1.5x longer than expected genome length
BFG-573_3_RGP_5@Bacteroides@theta	44647	No	NA	50	4	2	High-quality	High-quality	97.18	AAI-based (high-confidence)	0.0	1.0
BFG-575_1_RGP_0@Bacteroides@theta	208716	No	NA	249	21	17	High-quality	High-quality	100.0	AAI-based (medium-confidence)	0.0	1.0	contig >1.5x longer than expected genome length
BFG-575_1_RGP_6@Bacteroides@theta	65084	No	NA	83	11	2	High-quality	High-quality	100.0	AAI-based (high-confidence)	0.0	1.0
BFG-575_1_RGP_7@Bacteroides@theta	56639	No	NA	77	12	2	High-quality	High-quality	97.03	AAI-based (high-confidence)	0.0	1.0
BFG-575_1_RGP_1@Bacteroides@theta	113790	No	NA	150	13	6	High-quality	High-quality	100.0	AAI-based (high-confidence)	0.0	1.0
BFG-575_1_RGP_5@Bacteroides@theta	71707	No	NA	104	18	3	High-quality	High-quality	100.0	AAI-based (high-confidence)	0.0	1.0
BFG-575_1_RGP_13@Bacteroides@theta	44685	No	NA	49	4	1	High-quality	High-quality	97.28	AAI-based (high-confidence)	0.0	1.0
BFG-576_1_RGP_6@Bacteroides@theta	50688	Yes	30867	54	4	4	Medium-quality	Genome-fragment	67.19	AAI-based (high-confidence)	39.1	1.0
BFG-577_6_RGP_5@Bacteroides@theta	51220	No	NA	59	5	0	Medium-quality	Genome-fragment	77.93	HMM-based (lower-bound)	0.0	1.0
BFG-577_6_RGP_7@Bacteroides@theta	42488	No	NA	44	5	2	Medium-quality	Genome-fragment	87.78	AAI-based (medium-confidence)	0.0	1.0
BFG-577_8_RGP_0@Bacteroides@theta	93295	Yes	30867	99	5	28	Medium-quality	Genome-fragment	67.19	AAI-based (high-confidence)	66.91	1.0	contig >1.5x longer than expected genome length
BFG-588_5_RGP_10@Bacteroides@theta	41992	No	NA	53	7	1	Medium-quality	Genome-fragment	62.39	AAI-based (medium-confidence)	0.0	1.0
BFG-588_5_RGP_12@Bacteroides@theta	29781	No	NA	36	9	2	High-quality	High-quality	100.0	AAI-based (high-confidence)	0.0	1.0
BFG-588_5_RGP_1@Bacteroides@theta	187272	No	NA	199	13	24	High-quality	High-quality	100.0	HMM-based (lower-bound)	0.0	1.0
BFG-588_5_RGP_2@Bacteroides@theta	112302	No	NA	150	13	6	High-quality	High-quality	100.0	AAI-based (high-confidence)	0.0	1.0
BFG-588_5_RGP_5@Bacteroides@theta	96844	Yes	58615	100	4	16	High-quality	High-quality	100.0	AAI-based (high-confidence)	39.47	1.0	contig >1.5x longer than expected genome length
BFG-588_3_RGP_3@Bacteroides@theta	44652	No	NA	47	4	2	High-quality	High-quality	97.19	AAI-based (high-confidence)	0.0	1.0
BFG-588_5_RGP_6@Bacteroides@theta	84542	Yes	30888	84	5	26	Medium-quality	Genome-fragment	67.23	AAI-based (high-confidence)	63.46	1.0	contig >1.5x longer than expected genome length
BFG-588_5_RGP_8@Bacteroides@theta	77161	Yes	22057	66	5	18	Low-quality	Genome-fragment	45.57	AAI-based (high-confidence)	71.41	1.0	contig >1.5x longer than expected genome length
BFG-588_3_RGP_2@Bacteroides@theta	43593	No	NA	56	8	1	Medium-quality	Genome-fragment	68.62	AAI-based (medium-confidence)	0.0	1.0
BFG-588_3_RGP_1@Bacteroides@theta	56755	No	NA	77	12	2	High-quality	High-quality	97.23	AAI-based (high-confidence)	0.0	1.0
BFG-588_5_RGP_0@Bacteroides@theta	214326	Yes	44690	204	15	57	Medium-quality	Genome-fragment	87.6	AAI-based (high-confidence)	79.15	1.0	contig >1.5x longer than expected genome length
BFG-588_5_RGP_4@Bacteroides@theta	72348	No	NA	104	17	3	High-quality	High-quality	100.0	AAI-based (high-confidence)	0.0	1.0
BFG-590_1_RGP_5@Bacteroides@theta	65757	No	NA	83	13	2	High-quality	High-quality	100.0	AAI-based (high-confidence)	0.0	1.0
BFG-590_1_RGP_8@Bacteroides@theta	43498	No	NA	57	10	1	Medium-quality	Genome-fragment	64.48	AAI-based (medium-confidence)	0.0	1.0
BFG-590_1_RGP_2@Bacteroides@theta	144448	Yes	122198	152	9	22	High-quality	High-quality	100.0	AAI-based (high-confidence)	15.4	1.0	contig >1.5x longer than expected genome length
BFG-590_1_RGP_7@Bacteroides@theta	56159	No	NA	70	13	1	Medium-quality	Genome-fragment	76.98	HMM-based (lower-bound)	0.0	1.0
BFG-590_1_RGP_9@Bacteroides@theta	43112	No	NA	54	8	1	Medium-quality	Genome-fragment	63.55	AAI-based (high-confidence)	0.0	1.0
BFG-590_1_RGP_12@Bacteroides@theta	42217	No	NA	44	5	2	Medium-quality	Genome-fragment	87.22	AAI-based (medium-confidence)	0.0	1.0
BFG-590_1_RGP_3@Bacteroides@theta	71099	No	NA	99	17	3	High-quality	High-quality	100.0	AAI-based (high-confidence)	0.0	1.0
BFG-590_1_RGP_1@Bacteroides@theta	108302	No	NA	140	11	4	High-quality	High-quality	97.13	AAI-based (high-confidence)	0.0	1.0
BFG-595_1_RGP_0@Bacteroides@theta	176182	Yes	59122	187	10	23	Medium-quality	Genome-fragment	53.36	AAI-based (high-confidence)	66.44	1.0	contig >1.5x longer than expected genome length
BFG-595_1_RGP_3@Bacteroides@theta	72175	No	NA	103	17	3	High-quality	High-quality	100.0	AAI-based (high-confidence)	0.0	1.0
BFG-595_1_RGP_4@Bacteroides@theta	67321	No	NA	89	14	4	High-quality	High-quality	100.0	AAI-based (high-confidence)	0.0	1.0
BFG-595_1_RGP_7@Bacteroides@theta	63625	No	NA	64	7	2	High-quality	High-quality	97.41	AAI-based (high-confidence)	0.0	1.0
BFG-595_1_RGP_8@Bacteroides@theta	44655	No	NA	48	5	2	High-quality	High-quality	97.2	AAI-based (high-confidence)	0.0	1.0
BFG-595_1_RGP_9@Bacteroides@theta	44485	No	NA	47	5	2	High-quality	High-quality	91.91	AAI-based (medium-confidence)	0.0	1.0
BFG-597_6_RGP_0@Bacteroides@theta	65141	No	NA	83	11	2	High-quality	High-quality	100.0	AAI-based (high-confidence)	0.0	1.0
BFG-597_13_RGP_3@Bacteroides@theta	45094	No	NA	46	6	1	High-quality	High-quality	98.17	AAI-based (high-confidence)	0.0	1.0
BFG-597_14_RGP_0@Bacteroides@theta	45547	No	NA	50	6	1	High-quality	High-quality	99.15	AAI-based (high-confidence)	0.0	1.0
BFG-597_7_RGP_0@Bacteroides@theta	112817	No	NA	141	12	4	High-quality	High-quality	100.0	AAI-based (high-confidence)	0.0	1.0
BFG-597_12_RGP_0@Bacteroides@theta	98952	Yes	38402	95	6	22	Medium-quality	Genome-fragment	77.29	AAI-based (high-confidence)	61.19	1.0	contig >1.5x longer than expected genome length; low-confidence Provirus
BFG-597_11_RGP_1@Bacteroides@theta	100913	Yes	43890	97	4	27	High-quality	High-quality	95.55	AAI-based (high-confidence)	56.51	1.0	contig >1.5x longer than expected genome length
BFG-597_13_RGP_1@Bacteroides@theta	75741	Yes	68412	103	17	5	High-quality	High-quality	96.63	AAI-based (high-confidence)	9.68	1.0
BFG-597_11_RGP_5@Bacteroides@theta	50634	Yes	46152	55	4	4	High-quality	High-quality	100.0	AAI-based (high-confidence)	8.85	1.0
BFG-597_6_RGP_2@Bacteroides@theta	39624	No	NA	43	6	2	Medium-quality	Genome-fragment	81.86	AAI-based (high-confidence)	0.0	1.0
BFG-597_12_RGP_1@Bacteroides@theta	46543	No	NA	48	6	1	High-quality	High-quality	100.0	AAI-based (high-confidence)	0.0	1.0
BFG-600_2_RGP_7@Bacteroides@theta	35824	No	NA	53	12	0	High-quality	High-quality	94.68	AAI-based (medium-confidence)	0.0	1.0
BFG-601_2_RGP_7@Bacteroides@theta	35824	No	NA	53	12	0	High-quality	High-quality	94.56	AAI-based (medium-confidence)	0.0	1.0
BFG-614_1_RGP_0@Bacteroides@theta	70882	No	NA	100	15	2	High-quality	High-quality	100.0	AAI-based (high-confidence)	0.0	1.0
BFG-614_6_RGP_4@Bacteroides@theta	57158	No	NA	78	13	2	High-quality	High-quality	97.93	AAI-based (high-confidence)	0.0	1.0
BFG-614_6_RGP_2@Bacteroides@theta	86244	No	NA	91	10	10	Medium-quality	Genome-fragment	83.57	HMM-based (lower-bound)	0.0	1.0
BFG-621_5_RGP_13@Bacteroides@theta	42203	No	NA	46	5	2	Medium-quality	Genome-fragment	87.19	AAI-based (high-confidence)	0.0	1.0
BFG-621_5_RGP_6@Bacteroides@theta	54678	No	NA	68	9	2	Medium-quality	Genome-fragment	77.43	AAI-based (high-confidence)	0.0	1.0
BFG-621_5_RGP_8@Bacteroides@theta	62837	Yes	57569	69	8	6	High-quality	High-quality	95.53	AAI-based (high-confidence)	8.38	1.0
BFG-621_5_RGP_10@Bacteroides@theta	34720	No	NA	49	4	0	High-quality	High-quality	99.28	AAI-based (high-confidence)	0.0	1.0
BFG-621_5_RGP_5@Bacteroides@theta	64869	No	NA	79	11	2	High-quality	High-quality	100.0	AAI-based (high-confidence)	0.0	1.0
BFG-621_5_RGP_7@Bacteroides@theta	50143	No	NA	62	12	1	High-quality	High-quality	100.0	AAI-based (high-confidence)	0.0	1.0
BFG-621_5_RGP_12@Bacteroides@theta	44829	No	NA	50	4	2	High-quality	High-quality	97.58	AAI-based (high-confidence)	0.0	1.0
BFG-639_1_RGP_3@Bacteroides@theta	52148	No	NA	56	3	1	High-quality	High-quality	100.0	AAI-based (medium-confidence)	0.0	1.0
7330_1_RGP_11@Bacteroides@theta	27085	No	NA	32	9	1	High-quality	High-quality	93.89	AAI-based (high-confidence)	0.0	1.0
BFG-149_1_RGP_12@Parabacteroides@dist	33493	No	NA	34	8	1	Low-quality	Genome-fragment	49.69	AAI-based (high-confidence)	0.0	1.0
BFG-149_1_RGP_11@Parabacteroides@dist	27613	No	NA	34	10	0	High-quality	High-quality	95.72	AAI-based (high-confidence)	0.0	1.0
BFG-149_1_RGP_1@Parabacteroides@dist	65368	Yes	62118	99	8	4	High-quality	High-quality	100.0	AAI-based (medium-confidence)	4.97	1.0
BFG-149_1_RGP_3@Parabacteroides@dist	58803	Yes	49921	76	13	7	Medium-quality	Genome-fragment	71.82	HMM-based (lower-bound)	15.1	1.0
BFG-157_1_RGP_12@Parabacteroides@dist	33492	No	NA	34	8	1	Low-quality	Genome-fragment	49.69	AAI-based (high-confidence)	0.0	1.0
BFG-157_1_RGP_3@Parabacteroides@dist	58804	Yes	49903	75	13	7	Medium-quality	Genome-fragment	71.8	HMM-based (lower-bound)	15.14	1.0
BFG-157_1_RGP_11@Parabacteroides@dist	27613	No	NA	34	10	0	High-quality	High-quality	95.72	AAI-based (high-confidence)	0.0	1.0
BFG-157_1_RGP_1@Parabacteroides@dist	65362	Yes	62118	100	8	4	High-quality	High-quality	100.0	AAI-based (medium-confidence)	4.96	1.0
BFG-161_2_RGP_0@Parabacteroides@dist	104961	No	NA	118	11	15	High-quality	High-quality	100.0	AAI-based (high-confidence)	0.0	1.0	contig >1.5x longer than expected genome length
BFG-161_2_RGP_1@Parabacteroides@dist	119525	Yes	82901	128	14	21	High-quality	High-quality	94.95	HMM-based (lower-bound)	30.64	1.0
BFG-162_1_RGP_10@Parabacteroides@dist	25404	No	NA	26	5	1	Low-quality	Genome-fragment	39.22	AAI-based (high-confidence)	0.0	1.0
BFG-162_1_RGP_17@Parabacteroides@dist	34702	No	NA	21	3	10	High-quality	High-quality	100.0	HMM-based (lower-bound)	0.0	1.0
BFG-162_1_RGP_0@Parabacteroides@dist	241208	Yes	46512	240	12	67	Medium-quality	Genome-fragment	71.19	HMM-based (lower-bound)	80.72	1.0	low-confidence Provirus
BFG-162_1_RGP_3@Parabacteroides@dist	51267	No	NA	73	15	0	High-quality	High-quality	100.0	AAI-based (high-confidence)	0.0	1.0
BFG-238_2_RGP_0@Parabacteroides@dist	237117	Yes	66062	261	15	67	Low-quality	Genome-fragment	48.72	HMM-based (lower-bound)	72.14	1.0	>1 viral region detected
BFG-238_2_RGP_2@Parabacteroides@dist	81318	Yes	51103	78	7	9	Low-quality	Genome-fragment	46.07	AAI-based (medium-confidence)	37.16	1.0
BFG-238_2_RGP_1@Parabacteroides@dist	100173	No	NA	104	9	11	High-quality	High-quality	96.86	HMM-based (lower-bound)	0.0	1.0
BFG-238_2_RGP_7@Parabacteroides@dist	40397	Yes	38146	51	6	2	High-quality	High-quality	94.57	AAI-based (high-confidence)	5.57	1.0
BFG-238_2_RGP_9@Parabacteroides@dist	27885	No	NA	35	10	0	High-quality	High-quality	96.66	AAI-based (high-confidence)	0.0	1.0
BFG-238_2_RGP_3@Parabacteroides@dist	60405	Yes	58281	72	15	3	Medium-quality	Genome-fragment	78.69	HMM-based (lower-bound)	3.52	1.0
BFG-238_2_RGP_4@Parabacteroides@dist	55551	Yes	24591	61	8	11	Medium-quality	Genome-fragment	50.8	AAI-based (high-confidence)	55.73	1.0
BFG-242_1_RGP_2@Parabacteroides@dist	27780	No	NA	35	10	0	High-quality	High-quality	96.3	AAI-based (high-confidence)	0.0	1.0
BFG-244_1_RGP_4@Parabacteroides@dist	33494	No	NA	32	7	1	Medium-quality	Genome-fragment	50.3	AAI-based (high-confidence)	0.0	1.0
BFG-275_1_RGP_4@Parabacteroides@dist	49908	No	NA	73	18	1	High-quality	High-quality	91.38	AAI-based (high-confidence)	0.0	1.0
BFG-275_1_RGP_0@Parabacteroides@dist	97021	No	NA	116	17	1	Medium-quality	Genome-fragment	86.76	AAI-based (high-confidence)	0.0	1.0
BFG-295_1_RGP_2@Parabacteroides@dist	53534	No	NA	62	2	3	High-quality	High-quality	100.0	AAI-based (medium-confidence)	0.0	1.0
BFG-295_1_RGP_4@Parabacteroides@dist	27832	No	NA	35	10	0	High-quality	High-quality	96.48	AAI-based (high-confidence)	0.0	1.0
BFG-295_1_RGP_18@Parabacteroides@dist	27938	No	NA	22	3	14	High-quality	High-quality	100.0	HMM-based (lower-bound)	0.0	1.0
BFG-295_1_RGP_3@Parabacteroides@dist	40889	No	NA	42	6	4	Medium-quality	Genome-fragment	83.85	AAI-based (medium-confidence)	0.0	1.0
BFG-295_2_RGP_0@Parabacteroides@dist	3589	No	NA	6	3	0	Medium-quality	Genome-fragment	75.85	AAI-based (high-confidence)	0.0	1.0
BFG-303_1_RGP_1@Parabacteroides@dist	92634	No	NA	103	11	15	High-quality	High-quality	100.0	AAI-based (high-confidence)	0.0	1.0	contig >1.5x longer than expected genome length
BFG-303_1_RGP_4@Parabacteroides@dist	62156	Yes	60032	82	16	6	Medium-quality	Genome-fragment	80.44	HMM-based (lower-bound)	3.42	1.0
BFG-308_1_RGP_2@Parabacteroides@dist	58873	Yes	56749	80	15	5	Medium-quality	Genome-fragment	78.8	HMM-based (lower-bound)	3.61	1.0
BFG-337_2_RGP_0@Parabacteroides@dist	170509	No	NA	197	12	23	High-quality	High-quality	100.0	AAI-based (high-confidence)	0.0	1.0	contig >1.5x longer than expected genome length
BFG-337_2_RGP_1@Parabacteroides@dist	200660	No	NA	200	4	27	High-quality	High-quality	100.0	HMM-based (lower-bound)	0.0	1.0
BFG-337_1_RGP_0@Parabacteroides@dist	57215	No	NA	77	13	2	High-quality	High-quality	98.01	AAI-based (high-confidence)	0.0	1.0
BFG-337_2_RGP_2@Parabacteroides@dist	40351	No	NA	40	8	2	Medium-quality	Genome-fragment	83.36	AAI-based (medium-confidence)	0.0	1.0
BFG-343_1_RGP_0@Parabacteroides@dist	57215	No	NA	77	13	2	High-quality	High-quality	98.01	AAI-based (high-confidence)	0.0	1.0
BFG-343_2_RGP_1@Parabacteroides@dist	200662	No	NA	200	4	27	High-quality	High-quality	100.0	HMM-based (lower-bound)	0.0	1.0
BFG-343_2_RGP_2@Parabacteroides@dist	40352	No	NA	40	8	2	Medium-quality	Genome-fragment	83.37	AAI-based (medium-confidence)	0.0	1.0
BFG-343_2_RGP_0@Parabacteroides@dist	170485	No	NA	196	12	23	High-quality	High-quality	100.0	AAI-based (high-confidence)	0.0	1.0	contig >1.5x longer than expected genome length
BFG-397_2_RGP_0@Parabacteroides@dist	3852	No	NA	5	3	0	Medium-quality	Genome-fragment	81.4	AAI-based (high-confidence)	0.0	1.0
BFG-397_1_RGP_1@Parabacteroides@dist	63886	No	NA	66	6	1	High-quality	High-quality	100.0	AAI-based (high-confidence)	0.0	1.0
BFG-397_1_RGP_12@Parabacteroides@dist	39727	No	NA	31	4	16	High-quality	High-quality	100.0	HMM-based (lower-bound)	0.0	1.0
BFG-426_1_RGP_1@Parabacteroides@dist	157544	No	NA	176	12	27	High-quality	High-quality	100.0	AAI-based (high-confidence)	0.0	1.0
BFG-426_1_RGP_5@Parabacteroides@dist	44184	No	NA	48	7	4	High-quality	High-quality	91.28	AAI-based (high-confidence)	0.0	1.0
BFG-426_1_RGP_2@Parabacteroides@dist	145578	Yes	38344	142	9	42	Medium-quality	Genome-fragment	60.96	HMM-based (lower-bound)	73.66	1.0
BFG-426_1_RGP_0@Parabacteroides@dist	168741	Yes	49049	192	14	33	Medium-quality	Genome-fragment	72.11	HMM-based (lower-bound)	70.93	1.0	low-confidence Provirus
BFG-432_2_RGP_0@Parabacteroides@dist	78069	Yes	29603	86	4	19	Medium-quality	Genome-fragment	50.65	AAI-based (medium-confidence)	62.08	1.0	low-confidence Provirus
BFG-432_2_RGP_2@Parabacteroides@dist	52985	Yes	36954	59	2	4	Medium-quality	Genome-fragment	87.53	AAI-based (medium-confidence)	30.26	1.0
BFG-432_3_RGP_2@Parabacteroides@dist	43996	No	NA	50	8	4	High-quality	High-quality	90.9	AAI-based (high-confidence)	0.0	1.0
BFG-451_1_RGP_4@Parabacteroides@dist	59611	Yes	55008	74	15	5	Medium-quality	Genome-fragment	77.19	HMM-based (lower-bound)	7.72	1.0
BFG-549_1_RGP_10@Parabacteroides@dist	33489	No	NA	35	8	1	Medium-quality	Genome-fragment	50.79	AAI-based (high-confidence)	0.0	1.0
BFG-549_1_RGP_0@Parabacteroides@dist	194221	Yes	75521	210	13	47	Medium-quality	Genome-fragment	68.09	AAI-based (medium-confidence)	61.12	1.0	contig >1.5x longer than expected genome length
BFG-574_1_RGP_4@Parabacteroides@dist	63680	No	NA	70	2	5	High-quality	High-quality	100.0	AAI-based (medium-confidence)	0.0	1.0
BFG-592_1_RGP_5@Parabacteroides@dist	49878	Yes	21655	47	6	6	Low-quality	Genome-fragment	47.82	AAI-based (medium-confidence)	56.58	1.0
ATCC8503_1_RGP_0@Parabacteroides@dist	57824	Yes	56427	88	15	3	High-quality	High-quality	92.31	AAI-based (high-confidence)	2.42	1.0
CBBP-1_1_RGP_3@Parabacteroides@dist	98627	Yes	48676	119	10	20	High-quality	High-quality	95.15	AAI-based (high-confidence)	50.65	1.0	contig >1.5x longer than expected genome length
FDAARGOS_759_1_RGP_4@Parabacteroides@dist	29720	No	NA	36	6	1	Low-quality	Genome-fragment	41.34	AAI-based (high-confidence)	0.0	1.0
NBRC113806_1_RGP_0@Parabacteroides@dist	276780	No	NA	304	25	30	High-quality	High-quality	100.0	AAI-based (high-confidence)	0.0	1.0	contig >1.5x longer than expected genome length
BFG-280_1_RGP_2@Parabacteroides@merdae	55214	No	NA	63	10	6	Medium-quality	Genome-fragment	72.51	HMM-based (lower-bound)	0.0	1.0
BFG-550_1_RGP_9@Parabacteroides@merdae	8383	No	NA	13	6	0	Low-quality	Genome-fragment	14.15	AAI-based (high-confidence)	0.0	1.0
BFG-108_3_RGP_4@Bacteroides@faecis	55916	No	NA	75	12	1	Medium-quality	Genome-fragment	77.37	HMM-based (lower-bound)	0.0	1.0
BFG-108_3_RGP_6@Bacteroides@faecis	49482	No	NA	58	8	1	High-quality	High-quality	96.85	AAI-based (high-confidence)	0.0	1.0
BFG-110_1_RGP_0@Bacteroides@faecis	123303	Yes	80915	165	16	28	High-quality	High-quality	100.0	AAI-based (high-confidence)	34.38	1.0	contig >1.5x longer than expected genome length
BFG-110_1_RGP_2@Bacteroides@faecis	34748	No	NA	51	12	1	High-quality	High-quality	100.0	AAI-based (high-confidence)	0.0	1.0
BFG-118_2_RGP_4@Bacteroides@faecis	55916	No	NA	75	12	1	Medium-quality	Genome-fragment	77.37	HMM-based (lower-bound)	0.0	1.0
BFG-118_2_RGP_6@Bacteroides@faecis	49482	No	NA	58	8	1	High-quality	High-quality	96.85	AAI-based (high-confidence)	0.0	1.0
BFG-127_1_RGP_0@Bacteroides@faecis	123302	Yes	80913	164	16	27	High-quality	High-quality	100.0	AAI-based (high-confidence)	34.38	1.0	contig >1.5x longer than expected genome length
BFG-127_1_RGP_2@Bacteroides@faecis	34749	No	NA	49	12	1	High-quality	High-quality	100.0	AAI-based (high-confidence)	0.0	1.0
BFG-132_1_RGP_8@Bacteroides@faecis	49483	No	NA	58	8	1	High-quality	High-quality	96.85	AAI-based (high-confidence)	0.0	1.0
BFG-132_1_RGP_9@Bacteroides@faecis	45276	Yes	41432	55	9	3	Medium-quality	Genome-fragment	84.27	AAI-based (medium-confidence)	8.49	1.0
BFG-132_1_RGP_4@Bacteroides@faecis	55916	No	NA	76	13	1	Medium-quality	Genome-fragment	75.82	HMM-based (lower-bound)	0.0	1.0
BFG-136_1_RGP_3@Bacteroides@faecis	49484	No	NA	58	8	1	High-quality	High-quality	98.49	AAI-based (high-confidence)	0.0	1.0
BFG-136_1_RGP_1@Bacteroides@faecis	120487	Yes	61767	154	19	29	Medium-quality	Genome-fragment	78.61	AAI-based (high-confidence)	48.74	1.0	contig >1.5x longer than expected genome length
BFG-136_1_RGP_4@Bacteroides@faecis	45180	No	NA	57	10	2	Medium-quality	Genome-fragment	86.03	AAI-based (medium-confidence)	0.0	1.0
BFG-136_1_RGP_6@Bacteroides@faecis	42216	No	NA	44	5	2	Medium-quality	Genome-fragment	87.22	AAI-based (medium-confidence)	0.0	1.0
BFG-136_1_RGP_7@Bacteroides@faecis	42218	No	NA	45	5	2	Medium-quality	Genome-fragment	87.22	AAI-based (medium-confidence)	0.0	1.0
BFG-141_2_RGP_6@Bacteroides@faecis	41027	No	NA	51	7	2	Medium-quality	Genome-fragment	63.72	AAI-based (medium-confidence)	0.0	1.0
BFG-141_2_RGP_9@Bacteroides@faecis	27180	No	NA	33	9	2	High-quality	High-quality	94.22	AAI-based (high-confidence)	0.0	1.0
BFG-141_2_RGP_3@Bacteroides@faecis	53958	No	NA	67	11	2	Medium-quality	Genome-fragment	76.31	HMM-based (lower-bound)	0.0	1.0
BFG-141_2_RGP_7@Bacteroides@faecis	35189	No	NA	52	3	0	High-quality	High-quality	96.07	AAI-based (high-confidence)	0.0	1.0
BFG-141_2_RGP_11@Bacteroides@faecis	20091	Yes	14491	27	3	2	Low-quality	Genome-fragment	21.46	AAI-based (medium-confidence)	27.87	1.0
BFG-143_1_RGP_8@Bacteroides@faecis	49483	No	NA	58	8	1	High-quality	High-quality	96.85	AAI-based (high-confidence)	0.0	1.0
BFG-143_1_RGP_10@Bacteroides@faecis	45276	Yes	41432	55	9	3	Medium-quality	Genome-fragment	84.27	AAI-based (medium-confidence)	8.49	1.0
BFG-143_1_RGP_3@Bacteroides@faecis	55916	No	NA	75	12	1	Medium-quality	Genome-fragment	77.37	HMM-based (lower-bound)	0.0	1.0
BFG-147_1_RGP_1@Bacteroides@faecis	54791	No	NA	75	12	1	Medium-quality	Genome-fragment	75.88	HMM-based (lower-bound)	0.0	1.0
BFG-147_1_RGP_3@Bacteroides@faecis	49483	No	NA	58	8	1	High-quality	High-quality	96.85	AAI-based (high-confidence)	0.0	1.0
BFG-351_1_RGP_2@Bacteroides@faecis	71124	No	NA	104	18	3	High-quality	High-quality	100.0	AAI-based (high-confidence)	0.0	1.0
BFG-353_5_RGP_5@Bacteroides@faecis	56427	No	NA	76	12	2	High-quality	High-quality	96.67	AAI-based (high-confidence)	0.0	1.0
BFG-353_5_RGP_7@Bacteroides@faecis	69712	Yes	48854	80	8	9	High-quality	High-quality	95.62	AAI-based (high-confidence)	29.92	1.0
BFG-353_4_RGP_1@Bacteroides@faecis	42225	No	NA	45	5	2	Medium-quality	Genome-fragment	87.24	AAI-based (medium-confidence)	0.0	1.0
BFG-353_5_RGP_1@Bacteroides@faecis	137023	No	NA	151	8	20	High-quality	High-quality	99.15	HMM-based (lower-bound)	0.0	1.0
BFG-353_5_RGP_2@Bacteroides@faecis	111316	No	NA	148	13	5	High-quality	High-quality	99.83	AAI-based (high-confidence)	0.0	1.0
BFG-353_5_RGP_3@Bacteroides@faecis	76187	No	NA	94	13	5	High-quality	High-quality	100.0	AAI-based (high-confidence)	0.0	1.0
BFG-405_2_RGP_5@Bacteroides@faecis	60509	Yes	55042	71	11	5	Medium-quality	Genome-fragment	75.55	HMM-based (lower-bound)	9.04	1.0
BFG-405_2_RGP_6@Bacteroides@faecis	40012	No	NA	55	9	1	Medium-quality	Genome-fragment	82.66	AAI-based (high-confidence)	0.0	1.0
BFG-405_2_RGP_8@Bacteroides@faecis	33594	No	NA	52	12	1	High-quality	High-quality	100.0	AAI-based (high-confidence)	0.0	1.0
BFG-405_2_RGP_12@Bacteroides@faecis	15902	No	NA	26	1	2	Low-quality	Genome-fragment	34.94	AAI-based (high-confidence)	0.0	1.0
BFG-405_2_RGP_0@Bacteroides@faecis	111551	No	NA	149	13	5	High-quality	High-quality	100.0	AAI-based (high-confidence)	0.0	1.0
BFG-405_2_RGP_3@Bacteroides@faecis	70064	No	NA	76	7	3	High-quality	High-quality	100.0	AAI-based (medium-confidence)	0.0	1.0
BFG-465_1_RGP_1@Bacteroides@faecis	166727	Yes	40863	139	7	50	Low-quality	Genome-fragment	36.29	HMM-based (lower-bound)	75.49	1.0	low-confidence Provirus
BFG-465_1_RGP_6@Bacteroides@faecis	68070	Yes	66342	83	11	4	High-quality	High-quality	100.0	AAI-based (high-confidence)	2.54	1.0
BFG-465_1_RGP_16@Bacteroides@faecis	47234	Yes	26532	42	8	4	Medium-quality	Genome-fragment	53.29	AAI-based (medium-confidence)	43.83	1.0
BFG-465_1_RGP_3@Bacteroides@faecis	154265	Yes	40756	151	7	38	Medium-quality	Genome-fragment	62.83	HMM-based (lower-bound)	73.58	1.0
BFG-467_1_RGP_2@Bacteroides@faecis	119866	No	NA	158	13	6	High-quality	High-quality	100.0	AAI-based (high-confidence)	0.0	1.0
BFG-467_1_RGP_5@Bacteroides@faecis	56118	No	NA	89	14	3	Medium-quality	Genome-fragment	86.02	AAI-based (high-confidence)	0.0	1.0
BFG-467_1_RGP_6@Bacteroides@faecis	65322	No	NA	79	13	3	High-quality	High-quality	100.0	AAI-based (high-confidence)	0.0	1.0
BFG-467_1_RGP_11@Bacteroides@faecis	43540	Yes	39202	56	6	3	Medium-quality	Genome-fragment	60.88	AAI-based (medium-confidence)	9.96	1.0
BFG-467_1_RGP_0@Bacteroides@faecis	193184	Yes	72056	202	9	44	Medium-quality	Genome-fragment	83.99	HMM-based (lower-bound)	62.7	1.0	>1 viral region detected
BFG-467_1_RGP_39@Bacteroides@faecis	8739	No	NA	9	3	0	High-quality	High-quality	100.0	AAI-based (high-confidence)	0.0	1.0
BFG-467_1_RGP_10@Bacteroides@faecis	51195	No	NA	59	8	2	High-quality	High-quality	100.0	AAI-based (high-confidence)	0.0	1.0
BFG-477_1_RGP_0@Bacteroides@faecis	59971	No	NA	90	18	2	High-quality	High-quality	93.67	AAI-based (high-confidence)	0.0	1.0
BFG-477_1_RGP_1@Bacteroides@faecis	57157	No	NA	78	13	2	High-quality	High-quality	97.93	AAI-based (high-confidence)	0.0	1.0
BFG-491_1_RGP_8@Bacteroides@faecis	36758	No	NA	51	12	1	High-quality	High-quality	100.0	AAI-based (high-confidence)	0.0	1.0
BFG-491_1_RGP_2@Bacteroides@faecis	56623	No	NA	77	13	2	Medium-quality	Genome-fragment	75.91	HMM-based (lower-bound)	0.0	1.0
BFG-491_1_RGP_3@Bacteroides@faecis	55785	Yes	49308	67	8	7	High-quality	High-quality	96.51	AAI-based (high-confidence)	11.61	1.0
BFG-491_1_RGP_5@Bacteroides@faecis	44568	Yes	36008	57	7	3	Medium-quality	Genome-fragment	66.33	HMM-based (lower-bound)	19.21	1.0
BFG-493_1_RGP_2@Bacteroides@faecis	59165	No	NA	79	12	2	Medium-quality	Genome-fragment	79.44	HMM-based (lower-bound)	0.0	1.0
BFG-493_1_RGP_3@Bacteroides@faecis	55785	Yes	49308	67	8	7	High-quality	High-quality	96.51	AAI-based (high-confidence)	11.61	1.0
BFG-493_1_RGP_5@Bacteroides@faecis	44568	Yes	36007	57	7	3	Medium-quality	Genome-fragment	66.32	HMM-based (lower-bound)	19.21	1.0
BFG-493_1_RGP_7@Bacteroides@faecis	36756	No	NA	51	12	1	High-quality	High-quality	100.0	AAI-based (high-confidence)	0.0	1.0
BFG-512_1_RGP_10@Bacteroides@faecis	42191	No	NA	46	4	2	Medium-quality	Genome-fragment	69.19	AAI-based (high-confidence)	0.0	1.0
BFG-512_1_RGP_0@Bacteroides@faecis	198481	No	NA	200	6	39	High-quality	High-quality	100.0	HMM-based (lower-bound)	0.0	1.0
BFG-512_1_RGP_3@Bacteroides@faecis	57163	No	NA	77	13	2	High-quality	High-quality	97.94	AAI-based (high-confidence)	0.0	1.0
BFG-512_1_RGP_6@Bacteroides@faecis	43059	No	NA	57	7	2	Medium-quality	Genome-fragment	68.35	AAI-based (medium-confidence)	0.0	1.0
BFG-512_1_RGP_34@Bacteroides@faecis	7998	No	NA	11	2	0	Low-quality	Genome-fragment	11.94	HMM-based (lower-bound)	0.0	1.0
BFG-512_1_RGP_8@Bacteroides@faecis	47118	No	NA	51	4	1	High-quality	High-quality	100.0	AAI-based (high-confidence)	0.0	1.0
BFG-512_1_RGP_11@Bacteroides@faecis	40737	No	NA	43	7	2	Medium-quality	Genome-fragment	67.12	AAI-based (medium-confidence)	0.0	1.0
BFG-512_1_RGP_13@Bacteroides@faecis	39334	No	NA	39	7	2	Medium-quality	Genome-fragment	73.33	AAI-based (medium-confidence)	0.0	1.0
BFG-512_1_RGP_15@Bacteroides@faecis	20091	Yes	14491	27	3	2	Low-quality	Genome-fragment	21.46	AAI-based (medium-confidence)	27.87	1.0
BFG-512_1_RGP_37@Bacteroides@faecis	6081	No	NA	7	3	0	High-quality	High-quality	99.61	AAI-based (high-confidence)	0.0	1.0
BFG-512_1_RGP_30@Bacteroides@faecis	7997	No	NA	12	2	0	Low-quality	Genome-fragment	11.93	HMM-based (lower-bound)	0.0	1.0
BFG-513_1_RGP_13@Bacteroides@faecis	39333	No	NA	39	7	2	Medium-quality	Genome-fragment	73.33	AAI-based (medium-confidence)	0.0	1.0
BFG-513_1_RGP_0@Bacteroides@faecis	198482	No	NA	198	6	40	High-quality	High-quality	100.0	HMM-based (lower-bound)	0.0	1.0
BFG-513_1_RGP_3@Bacteroides@faecis	57162	No	NA	77	13	2	High-quality	High-quality	97.94	AAI-based (high-confidence)	0.0	1.0
BFG-513_1_RGP_6@Bacteroides@faecis	43059	No	NA	57	7	2	Medium-quality	Genome-fragment	68.35	AAI-based (medium-confidence)	0.0	1.0
BFG-513_1_RGP_37@Bacteroides@faecis	6081	No	NA	7	3	0	High-quality	High-quality	99.61	AAI-based (high-confidence)	0.0	1.0
BFG-513_1_RGP_30@Bacteroides@faecis	7999	No	NA	12	2	0	Low-quality	Genome-fragment	11.94	HMM-based (lower-bound)	0.0	1.0
BFG-513_1_RGP_34@Bacteroides@faecis	7997	No	NA	11	2	0	Low-quality	Genome-fragment	11.93	HMM-based (lower-bound)	0.0	1.0
BFG-513_1_RGP_7@Bacteroides@faecis	47119	No	NA	52	4	1	High-quality	High-quality	100.0	AAI-based (high-confidence)	0.0	1.0
BFG-513_1_RGP_16@Bacteroides@faecis	20091	Yes	14491	27	3	2	Low-quality	Genome-fragment	21.46	AAI-based (medium-confidence)	27.87	1.0
BFG-513_1_RGP_10@Bacteroides@faecis	42192	No	NA	48	4	2	Medium-quality	Genome-fragment	87.17	AAI-based (medium-confidence)	0.0	1.0
BFG-513_1_RGP_12@Bacteroides@faecis	40737	No	NA	43	7	2	Medium-quality	Genome-fragment	67.14	AAI-based (medium-confidence)	0.0	1.0
BFG-527_1_RGP_6@Bacteroides@faecis	57169	No	NA	78	13	2	High-quality	High-quality	97.95	AAI-based (high-confidence)	0.0	1.0
BFG-527_1_RGP_7@Bacteroides@faecis	51492	Yes	39691	61	7	4	Medium-quality	Genome-fragment	75.2	HMM-based (lower-bound)	22.92	1.0
BFG-527_1_RGP_2@Bacteroides@faecis	111385	No	NA	146	12	4	High-quality	High-quality	99.89	AAI-based (high-confidence)	0.0	1.0
BFG-527_1_RGP_1@Bacteroides@faecis	122358	Yes	79639	166	21	28	High-quality	High-quality	100.0	AAI-based (high-confidence)	34.91	1.0	contig >1.5x longer than expected genome length
BFG-527_1_RGP_5@Bacteroides@faecis	64252	No	NA	76	11	2	High-quality	High-quality	99.31	AAI-based (high-confidence)	0.0	1.0
BFG-527_1_RGP_8@Bacteroides@faecis	49470	No	NA	58	8	1	High-quality	High-quality	96.83	AAI-based (high-confidence)	0.0	1.0
BFG-527_1_RGP_12@Bacteroides@faecis	45745	Yes	40739	52	4	4	Medium-quality	Genome-fragment	84.17	AAI-based (high-confidence)	10.94	1.0
BFG-527_1_RGP_11@Bacteroides@faecis	41018	No	NA	52	6	2	Medium-quality	Genome-fragment	63.71	AAI-based (medium-confidence)	0.0	1.0
BFG-527_1_RGP_13@Bacteroides@faecis	42469	No	NA	45	5	2	Medium-quality	Genome-fragment	87.74	AAI-based (medium-confidence)	0.0	1.0
BFG-554_1_RGP_39@Bacteroides@faecis	8738	No	NA	9	3	0	High-quality	High-quality	100.0	AAI-based (high-confidence)	0.0	1.0
BFG-554_1_RGP_10@Bacteroides@faecis	51197	No	NA	59	8	1	High-quality	High-quality	100.0	AAI-based (high-confidence)	0.0	1.0
BFG-554_1_RGP_0@Bacteroides@faecis	193183	Yes	68137	205	9	44	Medium-quality	Genome-fragment	82.62	HMM-based (lower-bound)	64.73	1.0	>1 viral region detected
BFG-554_1_RGP_2@Bacteroides@faecis	119860	No	NA	157	13	6	High-quality	High-quality	100.0	AAI-based (high-confidence)	0.0	1.0
BFG-554_1_RGP_5@Bacteroides@faecis	56115	No	NA	88	14	2	High-quality	High-quality	94.36	AAI-based (high-confidence)	0.0	1.0
BFG-554_1_RGP_6@Bacteroides@faecis	65324	No	NA	79	13	3	High-quality	High-quality	100.0	AAI-based (high-confidence)	0.0	1.0
BFG-554_1_RGP_11@Bacteroides@faecis	43543	Yes	39204	56	6	3	Medium-quality	Genome-fragment	60.89	AAI-based (medium-confidence)	9.96	1.0
BFG-624_1_RGP_11@Bacteroides@faecis	26672	No	NA	31	9	1	High-quality	High-quality	92.46	AAI-based (high-confidence)	0.0	1.0
BFG-624_1_RGP_10@Bacteroides@faecis	41354	No	NA	53	8	2	Medium-quality	Genome-fragment	64.24	AAI-based (medium-confidence)	0.0	1.0
BFG-624_1_RGP_0@Bacteroides@faecis	155352	Yes	106465	192	12	23	High-quality	High-quality	95.48	AAI-based (high-confidence)	31.47	1.0	>1 viral region detected
BFG-624_1_RGP_3@Bacteroides@faecis	69162	No	NA	107	16	5	High-quality	High-quality	100.0	AAI-based (high-confidence)	0.0	1.0
BFG-624_1_RGP_6@Bacteroides@faecis	55915	No	NA	75	12	1	Medium-quality	Genome-fragment	77.37	HMM-based (lower-bound)	0.0	1.0
BFG-624_1_RGP_7@Bacteroides@faecis	49481	No	NA	58	8	1	High-quality	High-quality	96.85	AAI-based (high-confidence)	0.0	1.0
BFG-186_1_RGP_3@Bacteroides@cellulosilyticus	47070	No	NA	51	4	2	High-quality	High-quality	100.0	AAI-based (high-confidence)	0.0	1.0
BFG-186_1_RGP_1@Bacteroides@cellulosilyticus	48641	No	NA	57	6	1	High-quality	High-quality	100.0	AAI-based (medium-confidence)	0.0	1.0
BFG-250_1_RGP_2@Bacteroides@cellulosilyticus	44629	No	NA	58	3	1	High-quality	High-quality	100.0	AAI-based (high-confidence)	0.0	1.0
BFG-250_1_RGP_1@Bacteroides@cellulosilyticus	55840	No	NA	88	11	2	High-quality	High-quality	93.86	AAI-based (high-confidence)	0.0	1.0
BFG-257_1_RGP_2@Bacteroides@cellulosilyticus	44635	No	NA	58	3	1	High-quality	High-quality	100.0	AAI-based (high-confidence)	0.0	1.0
BFG-257_1_RGP_1@Bacteroides@cellulosilyticus	55847	No	NA	88	11	2	High-quality	High-quality	93.86	AAI-based (high-confidence)	0.0	1.0
BFG-371_1_RGP_0@Bacteroides@cellulosilyticus	161264	No	NA	181	12	27	High-quality	High-quality	100.0	AAI-based (high-confidence)	0.0	1.0
BFG-371_1_RGP_1@Bacteroides@cellulosilyticus	67909	No	NA	104	12	3	High-quality	High-quality	100.0	AAI-based (medium-confidence)	0.0	1.0
WH2_1_RGP_4@Bacteroides@cellulosilyticus	34123	No	NA	43	12	0	Medium-quality	Genome-fragment	84.56	AAI-based (high-confidence)	0.0	1.0
WH2_1_RGP_1@Bacteroides@cellulosilyticus	67897	No	NA	108	11	4	High-quality	High-quality	100.0	AAI-based (medium-confidence)	0.0	1.0
BFG-100_1_RGP_0@Bacteroides@caccae	156092	No	NA	183	11	18	High-quality	High-quality	100.0	AAI-based (high-confidence)	0.0	1.0
BFG-100_1_RGP_2@Bacteroides@caccae	71334	No	NA	103	18	3	High-quality	High-quality	100.0	AAI-based (high-confidence)	0.0	1.0
BFG-100_1_RGP_4@Bacteroides@caccae	36428	No	NA	44	9	1	Medium-quality	Genome-fragment	82.22	AAI-based (high-confidence)	0.0	1.0
BFG-100_1_RGP_24@Bacteroides@caccae	5523	No	NA	8	3	0	Medium-quality	Genome-fragment	86.79	AAI-based (high-confidence)	0.0	1.0
BFG-101_1_RGP_0@Bacteroides@caccae	156086	No	NA	183	11	18	High-quality	High-quality	100.0	AAI-based (high-confidence)	0.0	1.0
BFG-101_1_RGP_2@Bacteroides@caccae	71331	No	NA	103	18	3	High-quality	High-quality	100.0	AAI-based (high-confidence)	0.0	1.0
BFG-101_1_RGP_4@Bacteroides@caccae	36427	No	NA	44	9	1	Medium-quality	Genome-fragment	82.21	AAI-based (high-confidence)	0.0	1.0
BFG-101_1_RGP_23@Bacteroides@caccae	5523	No	NA	8	3	0	Medium-quality	Genome-fragment	86.79	AAI-based (high-confidence)	0.0	1.0
BFG-104_1_RGP_23@Bacteroides@caccae	5523	No	NA	8	3	0	Medium-quality	Genome-fragment	86.79	AAI-based (high-confidence)	0.0	1.0
BFG-104_1_RGP_0@Bacteroides@caccae	156091	No	NA	183	11	18	High-quality	High-quality	100.0	AAI-based (high-confidence)	0.0	1.0
BFG-104_1_RGP_4@Bacteroides@caccae	36428	No	NA	44	9	1	Medium-quality	Genome-fragment	82.22	AAI-based (high-confidence)	0.0	1.0
BFG-104_1_RGP_2@Bacteroides@caccae	71333	No	NA	104	18	3	High-quality	High-quality	100.0	AAI-based (high-confidence)	0.0	1.0
BFG-254_1_RGP_5@Bacteroides@caccae	45625	No	NA	52	6	2	High-quality	High-quality	99.32	AAI-based (high-confidence)	0.0	1.0
BFG-254_1_RGP_7@Bacteroides@caccae	36428	No	NA	44	9	1	Medium-quality	Genome-fragment	82.22	AAI-based (high-confidence)	0.0	1.0
BFG-254_1_RGP_29@Bacteroides@caccae	5524	No	NA	8	3	0	Medium-quality	Genome-fragment	86.8	AAI-based (high-confidence)	0.0	1.0
BFG-330_3_RGP_2@Bacteroides@caccae	41387	No	NA	42	3	3	Medium-quality	Genome-fragment	85.51	AAI-based (medium-confidence)	0.0	1.0
BFG-330_1_RGP_4@Bacteroides@caccae	40671	Yes	33499	54	5	4	Medium-quality	Genome-fragment	73.01	AAI-based (high-confidence)	17.63	1.0
BFG-330_1_RGP_2@Bacteroides@caccae	63132	No	NA	82	13	1	High-quality	High-quality	97.04	AAI-based (high-confidence)	0.0	1.0
BFG-330_1_RGP_0@Bacteroides@caccae	160470	Yes	74329	181	12	28	Medium-quality	Genome-fragment	67.02	AAI-based (high-confidence)	53.68	1.0
BFG-335_1_RGP_5@Bacteroides@caccae	40675	Yes	33503	53	5	4	Medium-quality	Genome-fragment	73.02	AAI-based (high-confidence)	17.63	1.0
BFG-335_3_RGP_1@Bacteroides@caccae	41387	No	NA	42	3	3	Medium-quality	Genome-fragment	85.51	AAI-based (medium-confidence)	0.0	1.0
BFG-335_1_RGP_0@Bacteroides@caccae	160470	Yes	74329	181	12	28	Medium-quality	Genome-fragment	67.02	AAI-based (high-confidence)	53.68	1.0
BFG-335_1_RGP_2@Bacteroides@caccae	63131	No	NA	83	13	1	High-quality	High-quality	97.04	AAI-based (high-confidence)	0.0	1.0
BFG-474_1_RGP_2@Bacteroides@caccae	61142	No	NA	92	18	4	Medium-quality	Genome-fragment	67.49	HMM-based (lower-bound)	0.0	1.0
BFG-474_1_RGP_3@Bacteroides@caccae	55901	Yes	48776	61	6	2	High-quality	High-quality	100.0	AAI-based (high-confidence)	12.75	1.0
BFG-474_1_RGP_8@Bacteroides@caccae	46047	No	NA	51	4	2	High-quality	High-quality	100.0	AAI-based (high-confidence)	0.0	1.0
BFG-474_1_RGP_10@Bacteroides@caccae	44545	No	NA	48	4	2	High-quality	High-quality	96.96	AAI-based (high-confidence)	0.0	1.0
ATCC43185_1_RGP_0@Bacteroides@caccae	79145	No	NA	128	18	5	High-quality	High-quality	100.0	AAI-based (high-confidence)	0.0	1.0
ATCC43185_1_RGP_1@Bacteroides@caccae	67942	Yes	38504	79	9	20	Low-quality	Genome-fragment	47.08	HMM-based (lower-bound)	43.33	1.0
BFG-256_1_RGP_0@Bacteroides@salyersiae	80229	Yes	62293	86	14	10	High-quality	High-quality	96.03	AAI-based (high-confidence)	22.36	1.0
BFG-256_1_RGP_3@Bacteroides@salyersiae	42833	No	NA	55	13	0	High-quality	High-quality	100.0	AAI-based (high-confidence)	0.0	1.0
BFG-288_1_RGP_0@Bacteroides@salyersiae	77619	Yes	59006	82	14	9	High-quality	High-quality	91.09	AAI-based (high-confidence)	23.98	1.0
BFG-288_1_RGP_3@Bacteroides@salyersiae	60902	Yes	21061	59	5	16	Low-quality	Genome-fragment	34.9	AAI-based (high-confidence)	65.42	1.0
BFG-440_1_RGP_1@Bacteroides@salyersiae	57382	Yes	56478	78	15	5	Medium-quality	Genome-fragment	76.94	HMM-based (lower-bound)	1.58	1.0
BFG-594_2_RGP_0@Bacteroides@salyersiae	178188	No	NA	198	10	25	High-quality	High-quality	99.39	HMM-based (lower-bound)	0.0	1.0
BFG-594_2_RGP_6@Bacteroides@salyersiae	44954	No	NA	68	13	1	High-quality	High-quality	100.0	AAI-based (high-confidence)	0.0	1.0
BFG-594_2_RGP_7@Bacteroides@salyersiae	63299	No	NA	62	7	3	High-quality	High-quality	96.92	AAI-based (high-confidence)	0.0	1.0
BFG-594_2_RGP_2@Bacteroides@salyersiae	61810	No	NA	93	14	2	High-quality	High-quality	100.0	AAI-based (high-confidence)	0.0	1.0
BFG-594_2_RGP_3@Bacteroides@salyersiae	65851	No	NA	84	15	1	High-quality	High-quality	100.0	AAI-based (high-confidence)	0.0	1.0
BFG-622_3_RGP_1@Bacteroides@salyersiae	191744	Yes	130823	216	11	37	Complete	High-quality	100.0	Provirus (high-confidence)	31.77	1.0	contig >1.5x longer than expected genome length
BFG-622_3_RGP_2@Bacteroides@salyersiae	116861	Yes	89633	125	6	12	Medium-quality	Genome-fragment	87.25	HMM-based (lower-bound)	23.3	1.0
WAL10018_2_RGP_0@Bacteroides@salyersiae	41695	No	NA	59	5	0	High-quality	High-quality	90.31	AAI-based (high-confidence)	0.0	1.0
WAL10018_2_RGP_1@Bacteroides@salyersiae	42694	No	NA	46	5	2	Medium-quality	Genome-fragment	88.21	AAI-based (medium-confidence)	0.0	1.0
BFG-213_1_RGP_1@Bacteroides@uniformis	108499	Yes	22363	114	9	17	Low-quality	Genome-fragment	37.04	AAI-based (medium-confidence)	79.39	1.0	contig >1.5x longer than expected genome length; low-confidence Provirus
BFG-213_1_RGP_4@Bacteroides@uniformis	39657	No	NA	47	10	2	High-quality	High-quality	100.0	AAI-based (high-confidence)	0.0	1.0
BFG-213_1_RGP_3@Bacteroides@uniformis	53101	No	NA	57	6	4	Medium-quality	Genome-fragment	56.21	HMM-based (lower-bound)	0.0	1.0
BFG-227_1_RGP_4@Bacteroides@uniformis	57369	No	NA	77	6	5	High-quality	High-quality	96.05	AAI-based (high-confidence)	0.0	1.0
BFG-376_5_RGP_2@Bacteroides@uniformis	59715	No	NA	84	12	0	High-quality	High-quality	100.0	AAI-based (high-confidence)	0.0	1.0
BFG-376_4_RGP_3@Bacteroides@uniformis	72076	No	NA	102	16	4	High-quality	High-quality	100.0	AAI-based (high-confidence)	0.0	1.0
BFG-376_5_RGP_0@Bacteroides@uniformis	203035	No	NA	203	13	37	High-quality	High-quality	100.0	AAI-based (medium-confidence)	0.0	1.0	contig >1.5x longer than expected genome length
BFG-377_3_RGP_0@Bacteroides@uniformis	157825	No	NA	177	12	27	High-quality	High-quality	100.0	AAI-based (high-confidence)	0.0	1.0
BFG-377_3_RGP_4@Bacteroides@uniformis	42200	No	NA	47	6	3	Medium-quality	Genome-fragment	70.02	HMM-based (lower-bound)	0.0	1.0
BFG-377_3_RGP_2@Bacteroides@uniformis	90256	No	NA	94	5	14	High-quality	High-quality	100.0	AAI-based (high-confidence)	0.0	1.0	contig >1.5x longer than expected genome length
BFG-469_1_RGP_8@Bacteroides@uniformis	47407	No	NA	61	5	2	High-quality	High-quality	99.74	AAI-based (medium-confidence)	0.0	1.0
BFG-469_1_RGP_0@Bacteroides@uniformis	219555	No	NA	267	29	20	High-quality	High-quality	100.0	AAI-based (high-confidence)	0.0	1.14	contig >1.5x longer than expected genome length
BFG-469_1_RGP_5@Bacteroides@uniformis	58688	No	NA	85	11	0	High-quality	High-quality	100.0	AAI-based (high-confidence)	0.0	1.0
BFG-471_1_RGP_1@Bacteroides@uniformis	168010	Yes	72033	165	13	28	Medium-quality	Genome-fragment	64.98	AAI-based (high-confidence)	57.13	1.0	contig >1.5x longer than expected genome length
BFG-497_4_RGP_3@Bacteroides@uniformis	43665	No	NA	53	3	3	High-quality	High-quality	100.0	AAI-based (high-confidence)	0.0	1.0
BFG-556_2_RGP_2@Bacteroides@uniformis	81506	No	NA	108	16	5	High-quality	High-quality	100.0	AAI-based (high-confidence)	0.0	1.0
BFG-556_4_RGP_0@Bacteroides@uniformis	110236	Yes	68700	104	13	23	Medium-quality	Genome-fragment	61.99	AAI-based (medium-confidence)	37.68	1.0
BFG-570_10_RGP_1@Bacteroides@uniformis	68678	No	NA	77	4	5	High-quality	High-quality	100.0	AAI-based (high-confidence)	0.0	1.0	contig >1.5x longer than expected genome length
NBRC113350_1_RGP_7@Bacteroides@uniformis	19141	No	NA	38	8	0	Medium-quality	Genome-fragment	59.02	AAI-based (high-confidence)	0.0	1.0
BFG-107_2_RGP_1@Bacteroides@ovatus	35660	No	NA	52	13	1	High-quality	High-quality	100.0	AAI-based (high-confidence)	0.0	1.0
BFG-107_1_RGP_14@Bacteroides@ovatus	41848	Yes	22018	46	9	6	Medium-quality	Genome-fragment	76.32	AAI-based (high-confidence)	47.39	1.0
BFG-107_1_RGP_8@Bacteroides@ovatus	55975	Yes	51561	61	5	9	High-quality	High-quality	100.0	AAI-based (medium-confidence)	7.89	1.0
BFG-107_1_RGP_6@Bacteroides@ovatus	57955	Yes	55403	72	15	4	Medium-quality	Genome-fragment	78.62	HMM-based (lower-bound)	4.4	1.0
BFG-107_1_RGP_11@Bacteroides@ovatus	42050	No	NA	53	9	3	Medium-quality	Genome-fragment	65.67	AAI-based (medium-confidence)	0.0	1.0
BFG-107_1_RGP_23@Bacteroides@ovatus	15709	No	NA	25	2	2	Low-quality	Genome-fragment	33.81	AAI-based (high-confidence)	0.0	1.0
BFG-107_1_RGP_1@Bacteroides@ovatus	119119	Yes	51294	114	13	32	High-quality	High-quality	90.57	AAI-based (high-confidence)	56.94	1.0	contig >1.5x longer than expected genome length
BFG-107_1_RGP_7@Bacteroides@ovatus	57798	No	NA	68	13	2	High-quality	High-quality	93.4	AAI-based (high-confidence)	0.0	1.0
BFG-111_7_RGP_5@Bacteroides@ovatus	59553	Yes	57003	73	14	4	Medium-quality	Genome-fragment	79.84	HMM-based (lower-bound)	4.28	1.0
BFG-111_7_RGP_12@Bacteroides@ovatus	35660	No	NA	52	13	1	High-quality	High-quality	100.0	AAI-based (high-confidence)	0.0	1.0
BFG-111_7_RGP_9@Bacteroides@ovatus	55975	Yes	47687	61	5	9	High-quality	High-quality	98.52	AAI-based (medium-confidence)	14.81	1.0
BFG-111_7_RGP_24@Bacteroides@ovatus	15709	No	NA	25	2	2	Low-quality	Genome-fragment	33.81	AAI-based (high-confidence)	0.0	1.0
BFG-111_7_RGP_13@Bacteroides@ovatus	42050	No	NA	53	9	3	Medium-quality	Genome-fragment	65.67	AAI-based (medium-confidence)	0.0	1.0
BFG-111_7_RGP_17@Bacteroides@ovatus	41848	Yes	22575	46	9	6	Medium-quality	Genome-fragment	78.25	AAI-based (high-confidence)	46.05	1.0
BFG-111_7_RGP_1@Bacteroides@ovatus	119122	Yes	51294	114	13	32	High-quality	High-quality	90.57	AAI-based (high-confidence)	56.94	1.0	contig >1.5x longer than expected genome length
BFG-111_7_RGP_6@Bacteroides@ovatus	57798	No	NA	68	13	2	High-quality	High-quality	93.4	AAI-based (high-confidence)	0.0	1.0
BFG-126_1_RGP_6@Bacteroides@ovatus	46899	Yes	39984	58	8	6	Medium-quality	Genome-fragment	62.43	AAI-based (medium-confidence)	14.74	1.0
BFG-126_1_RGP_7@Bacteroides@ovatus	34074	No	NA	50	12	1	High-quality	High-quality	100.0	AAI-based (high-confidence)	0.0	1.0
BFG-139_1_RGP_1@Bacteroides@ovatus	119143	Yes	51817	118	13	34	High-quality	High-quality	91.5	AAI-based (high-confidence)	56.51	1.0	contig >1.5x longer than expected genome length
BFG-139_1_RGP_14@Bacteroides@ovatus	42050	No	NA	53	9	3	Medium-quality	Genome-fragment	65.67	AAI-based (medium-confidence)	0.0	1.0
BFG-139_1_RGP_9@Bacteroides@ovatus	56035	Yes	40072	62	5	10	Medium-quality	Genome-fragment	67.19	AAI-based (medium-confidence)	28.49	1.0	low-confidence Provirus
BFG-139_1_RGP_17@Bacteroides@ovatus	41852	Yes	22576	46	9	6	Medium-quality	Genome-fragment	78.26	AAI-based (high-confidence)	46.06	1.0
BFG-139_1_RGP_6@Bacteroides@ovatus	57809	No	NA	69	13	2	High-quality	High-quality	91.93	AAI-based (medium-confidence)	0.0	1.0
BFG-139_1_RGP_7@Bacteroides@ovatus	56389	Yes	53837	69	14	4	Medium-quality	Genome-fragment	77.0	HMM-based (lower-bound)	4.53	1.0
BFG-139_1_RGP_26@Bacteroides@ovatus	17307	No	NA	26	2	2	Low-quality	Genome-fragment	24.68	AAI-based (medium-confidence)	0.0	1.0
BFG-139_1_RGP_13@Bacteroides@ovatus	35661	No	NA	52	13	1	High-quality	High-quality	100.0	AAI-based (high-confidence)	0.0	1.0
BFG-156_1_RGP_1@Bacteroides@ovatus	44952	No	NA	53	12	1	High-quality	High-quality	100.0	AAI-based (high-confidence)	0.0	1.0
BFG-156_1_RGP_7@Bacteroides@ovatus	19654	No	NA	29	2	3	Low-quality	Genome-fragment	46.5	AAI-based (medium-confidence)	0.0	1.0
BFG-156_4_RGP_0@Bacteroides@ovatus	31093	No	NA	49	15	1	High-quality	High-quality	95.78	AAI-based (high-confidence)	0.0	1.0
BFG-165_1_RGP_1@Bacteroides@ovatus	118233	Yes	52131	114	13	32	Medium-quality	Genome-fragment	89.32	AAI-based (high-confidence)	55.91	1.0	contig >1.5x longer than expected genome length
BFG-165_1_RGP_5@Bacteroides@ovatus	41532	No	NA	52	6	2	Medium-quality	Genome-fragment	64.84	AAI-based (medium-confidence)	0.0	1.0
BFG-165_1_RGP_16@Bacteroides@ovatus	15711	No	NA	25	2	2	Low-quality	Genome-fragment	33.82	AAI-based (high-confidence)	0.0	1.0
BFG-165_1_RGP_4@Bacteroides@ovatus	35794	No	NA	52	13	1	High-quality	High-quality	100.0	AAI-based (high-confidence)	0.0	1.0
BFG-165_1_RGP_8@Bacteroides@ovatus	27474	No	NA	32	9	0	High-quality	High-quality	95.24	AAI-based (high-confidence)	0.0	1.0
BFG-165_1_RGP_2@Bacteroides@ovatus	61049	Yes	48725	79	14	5	Medium-quality	Genome-fragment	70.14	HMM-based (lower-bound)	20.19	1.0	low-confidence Provirus
BFG-166_9_RGP_1@Bacteroides@ovatus	116171	Yes	38153	101	10	21	Medium-quality	Genome-fragment	78.82	AAI-based (high-confidence)	67.16	1.0	contig >1.5x longer than expected genome length; low-confidence Provirus
BFG-166_6_RGP_3@Bacteroides@ovatus	98490	Yes	34810	93	4	13	Medium-quality	Genome-fragment	71.92	AAI-based (high-confidence)	64.66	1.0	contig >1.5x longer than expected genome length
BFG-166_5_RGP_1@Bacteroides@ovatus	64870	No	NA	78	11	2	High-quality	High-quality	100.0	AAI-based (high-confidence)	0.0	1.0
BFG-166_6_RGP_0@Bacteroides@ovatus	194125	Yes	122365	183	9	49	High-quality	High-quality	97.1	HMM-based (lower-bound)	36.97	1.0
BFG-166_9_RGP_2@Bacteroides@ovatus	64504	No	NA	63	7	3	High-quality	High-quality	98.76	AAI-based (high-confidence)	0.0	1.0
BFG-166_5_RGP_0@Bacteroides@ovatus	115750	No	NA	162	15	5	High-quality	High-quality	100.0	AAI-based (high-confidence)	0.0	1.0
BFG-168_1_RGP_5@Bacteroides@ovatus	64499	No	NA	63	7	3	High-quality	High-quality	98.75	AAI-based (high-confidence)	0.0	1.0
BFG-168_2_RGP_5@Bacteroides@ovatus	42197	No	NA	47	6	3	Medium-quality	Genome-fragment	70.01	HMM-based (lower-bound)	0.0	1.0
BFG-168_2_RGP_3@Bacteroides@ovatus	98482	Yes	34263	91	6	13	Medium-quality	Genome-fragment	70.79	AAI-based (high-confidence)	65.21	1.0	contig >1.5x longer than expected genome length
BFG-168_1_RGP_6@Bacteroides@ovatus	73555	Yes	56985	68	6	9	High-quality	High-quality	100.0	AAI-based (high-confidence)	22.53	1.0	contig >1.5x longer than expected genome length
BFG-168_2_RGP_0@Bacteroides@ovatus	194113	Yes	122757	180	9	48	High-quality	High-quality	97.13	HMM-based (lower-bound)	36.76	1.0
BFG-168_1_RGP_0@Bacteroides@ovatus	115746	No	NA	160	15	5	High-quality	High-quality	100.0	AAI-based (high-confidence)	0.0	1.0
BFG-168_1_RGP_4@Bacteroides@ovatus	65055	No	NA	81	11	2	High-quality	High-quality	100.0	AAI-based (high-confidence)	0.0	1.0
BFG-175_1_RGP_0@Bacteroides@ovatus	214858	Yes	146151	218	15	43	High-quality	High-quality	100.0	AAI-based (medium-confidence)	31.98	1.0	>1 viral region detected; contig >1.5x longer than expected genome length
BFG-175_12_RGP_0@Bacteroides@ovatus	73615	No	NA	79	6	8	High-quality	High-quality	100.0	AAI-based (high-confidence)	0.0	1.0	contig >1.5x longer than expected genome length
BFG-175_11_RGP_0@Bacteroides@ovatus	115749	No	NA	162	15	5	High-quality	High-quality	100.0	AAI-based (high-confidence)	0.0	1.0
BFG-175_11_RGP_1@Bacteroides@ovatus	64870	No	NA	79	11	2	High-quality	High-quality	100.0	AAI-based (high-confidence)	0.0	1.0
BFG-175_12_RGP_1@Bacteroides@ovatus	64501	No	NA	63	7	3	High-quality	High-quality	98.75	AAI-based (high-confidence)	0.0	1.0
BFG-175_1_RGP_3@Bacteroides@ovatus	98487	Yes	34265	90	6	13	Medium-quality	Genome-fragment	70.79	AAI-based (high-confidence)	65.21	1.0	contig >1.5x longer than expected genome length
BFG-177_1_RGP_1@Bacteroides@ovatus	112864	No	NA	149	13	5	High-quality	High-quality	100.0	AAI-based (high-confidence)	0.0	1.0
BFG-177_1_RGP_4@Bacteroides@ovatus	61971	Yes	36997	73	7	18	Medium-quality	Genome-fragment	57.48	AAI-based (medium-confidence)	40.3	1.0	low-confidence Provirus
BFG-177_1_RGP_8@Bacteroides@ovatus	34071	No	NA	50	12	1	High-quality	High-quality	100.0	AAI-based (high-confidence)	0.0	1.0
BFG-178_2_RGP_4@Bacteroides@ovatus	42673	No	NA	48	5	4	Medium-quality	Genome-fragment	88.16	AAI-based (medium-confidence)	0.0	1.0
BFG-178_3_RGP_2@Bacteroides@ovatus	27711	No	NA	33	9	0	High-quality	High-quality	96.06	AAI-based (high-confidence)	0.0	1.0
BFG-178_3_RGP_1@Bacteroides@ovatus	55475	Yes	36509	58	6	11	Medium-quality	Genome-fragment	75.43	AAI-based (high-confidence)	34.19	1.0
BFG-178_2_RGP_2@Bacteroides@ovatus	77204	Yes	33879	64	5	16	Medium-quality	Genome-fragment	69.99	AAI-based (high-confidence)	56.12	1.0	contig >1.5x longer than expected genome length; low-confidence Provirus
BFG-179_1_RGP_4@Bacteroides@ovatus	56372	Yes	52677	77	13	3	High-quality	High-quality	93.02	AAI-based (high-confidence)	6.55	1.0
BFG-179_1_RGP_8@Bacteroides@ovatus	51158	No	NA	63	13	2	High-quality	High-quality	100.0	AAI-based (high-confidence)	0.0	1.0
BFG-179_1_RGP_0@Bacteroides@ovatus	155708	Yes	87269	149	10	26	High-quality	High-quality	93.52	HMM-based (lower-bound)	43.95	1.0
BFG-179_1_RGP_11@Bacteroides@ovatus	41654	No	NA	42	3	3	Medium-quality	Genome-fragment	86.06	AAI-based (high-confidence)	0.0	1.0
BFG-179_1_RGP_3@Bacteroides@ovatus	62844	No	NA	79	13	3	High-quality	High-quality	96.94	AAI-based (high-confidence)	0.0	1.0
BFG-179_1_RGP_2@Bacteroides@ovatus	80805	No	NA	87	5	10	High-quality	High-quality	100.0	AAI-based (high-confidence)	0.0	1.0	contig >1.5x longer than expected genome length
BFG-179_1_RGP_6@Bacteroides@ovatus	65112	Yes	36889	69	7	10	Medium-quality	Genome-fragment	57.31	AAI-based (medium-confidence)	43.35	1.0	low-confidence Provirus
BFG-179_1_RGP_10@Bacteroides@ovatus	45106	No	NA	49	7	5	Medium-quality	Genome-fragment	72.13	HMM-based (lower-bound)	0.0	1.0
BFG-183_1_RGP_0@Bacteroides@ovatus	113085	No	NA	152	13	5	High-quality	High-quality	100.0	AAI-based (high-confidence)	0.0	1.0
BFG-183_1_RGP_4@Bacteroides@ovatus	62127	Yes	36888	71	7	15	Medium-quality	Genome-fragment	57.31	AAI-based (medium-confidence)	40.62	1.0	low-confidence Provirus
BFG-183_1_RGP_8@Bacteroides@ovatus	34074	No	NA	51	12	1	High-quality	High-quality	100.0	AAI-based (high-confidence)	0.0	1.0
BFG-184_1_RGP_0@Bacteroides@ovatus	113076	No	NA	150	13	5	High-quality	High-quality	100.0	AAI-based (high-confidence)	0.0	1.0
BFG-184_1_RGP_4@Bacteroides@ovatus	62126	Yes	36686	70	7	15	Medium-quality	Genome-fragment	57.0	AAI-based (medium-confidence)	40.95	1.0	low-confidence Provirus
BFG-184_1_RGP_8@Bacteroides@ovatus	34071	No	NA	50	12	1	High-quality	High-quality	100.0	AAI-based (high-confidence)	0.0	1.0
BFG-185_2_RGP_6@Bacteroides@ovatus	29548	No	NA	34	9	0	High-quality	High-quality	100.0	AAI-based (high-confidence)	0.0	1.0
BFG-185_2_RGP_3@Bacteroides@ovatus	41759	No	NA	54	7	2	High-quality	High-quality	93.93	AAI-based (high-confidence)	0.0	1.0
BFG-193_1_RGP_12@Bacteroides@ovatus	26360	No	NA	28	3	1	Medium-quality	Genome-fragment	58.66	AAI-based (medium-confidence)	0.0	1.0
BFG-193_1_RGP_2@Bacteroides@ovatus	64473	No	NA	78	12	2	High-quality	High-quality	99.65	AAI-based (high-confidence)	0.0	1.0
BFG-193_1_RGP_13@Bacteroides@ovatus	19658	No	NA	28	2	3	Low-quality	Genome-fragment	46.51	AAI-based (medium-confidence)	0.0	1.0
BFG-224_1_RGP_5@Bacteroides@ovatus	34072	No	NA	51	12	1	High-quality	High-quality	100.0	AAI-based (high-confidence)	0.0	1.0
BFG-224_1_RGP_0@Bacteroides@ovatus	111607	No	NA	154	14	6	High-quality	High-quality	100.0	AAI-based (high-confidence)	0.0	1.0
BFG-225_1_RGP_6@Bacteroides@ovatus	27670	No	NA	30	3	1	Medium-quality	Genome-fragment	61.58	AAI-based (medium-confidence)	0.0	1.0
BFG-225_1_RGP_1@Bacteroides@ovatus	120962	Yes	52321	143	15	23	Medium-quality	Genome-fragment	89.63	AAI-based (high-confidence)	56.75	1.0	contig >1.5x longer than expected genome length
BFG-258_1_RGP_2@Bacteroides@ovatus	66143	No	NA	78	12	3	High-quality	High-quality	100.0	AAI-based (high-confidence)	0.0	1.0
BFG-258_1_RGP_8@Bacteroides@ovatus	48450	No	NA	55	4	3	High-quality	High-quality	100.0	AAI-based (high-confidence)	0.0	1.0
BFG-258_1_RGP_7@Bacteroides@ovatus	114716	Yes	42215	83	5	30	Medium-quality	Genome-fragment	87.22	AAI-based (high-confidence)	63.2	1.0	contig >1.5x longer than expected genome length
BFG-261_1_RGP_7@Bacteroides@ovatus	52862	Yes	36888	61	7	8	Medium-quality	Genome-fragment	57.31	AAI-based (medium-confidence)	30.22	1.0	low-confidence Provirus
BFG-261_1_RGP_9@Bacteroides@ovatus	56907	Yes	18742	50	8	7	Low-quality	Genome-fragment	34.92	AAI-based (medium-confidence)	67.07	1.0
BFG-261_1_RGP_0@Bacteroides@ovatus	111758	No	NA	146	12	5	High-quality	High-quality	100.0	AAI-based (high-confidence)	0.0	1.0
BFG-261_1_RGP_4@Bacteroides@ovatus	65860	No	NA	83	11	2	High-quality	High-quality	100.0	AAI-based (high-confidence)	0.0	1.0
BFG-261_1_RGP_6@Bacteroides@ovatus	121016	Yes	36295	98	5	40	Medium-quality	Genome-fragment	74.99	AAI-based (high-confidence)	70.01	1.0	contig >1.5x longer than expected genome length; low-confidence Provirus
BFG-261_1_RGP_8@Bacteroides@ovatus	42195	No	NA	46	6	3	Medium-quality	Genome-fragment	87.17	AAI-based (high-confidence)	0.0	1.0
BFG-262_1_RGP_5@Bacteroides@ovatus	56784	No	NA	77	12	2	High-quality	High-quality	97.28	AAI-based (high-confidence)	0.0	1.0
BFG-262_1_RGP_6@Bacteroides@ovatus	48113	No	NA	55	6	1	High-quality	High-quality	100.0	AAI-based (high-confidence)	0.0	1.0
BFG-262_1_RGP_4@Bacteroides@ovatus	64890	No	NA	87	12	2	High-quality	High-quality	100.0	AAI-based (high-confidence)	0.0	1.0
BFG-276_1_RGP_3@Bacteroides@ovatus	63062	No	NA	74	12	3	High-quality	High-quality	97.52	AAI-based (high-confidence)	0.0	1.0
BFG-276_6_RGP_0@Bacteroides@ovatus	86505	No	NA	95	5	9	Medium-quality	Genome-fragment	77.96	AAI-based (medium-confidence)	0.0	1.0
BFG-276_1_RGP_0@Bacteroides@ovatus	201111	Yes	58631	210	17	43	Medium-quality	Genome-fragment	69.87	HMM-based (lower-bound)	70.85	1.0	low-confidence Provirus
BFG-276_1_RGP_1@Bacteroides@ovatus	110191	No	NA	148	13	7	High-quality	High-quality	98.82	AAI-based (high-confidence)	0.0	1.0
BFG-276_1_RGP_5@Bacteroides@ovatus	72692	No	NA	86	9	11	High-quality	High-quality	91.77	HMM-based (lower-bound)	0.0	1.0
BFG-281_1_RGP_1@Bacteroides@ovatus	85710	No	NA	106	8	10	Medium-quality	Genome-fragment	77.28	AAI-based (high-confidence)	0.0	1.0
BFG-281_1_RGP_5@Bacteroides@ovatus	73340	Yes	59820	83	15	9	High-quality	High-quality	100.0	AAI-based (medium-confidence)	18.43	1.0
BFG-281_1_RGP_16@Bacteroides@ovatus	33089	Yes	27802	43	3	4	Medium-quality	Genome-fragment	61.59	AAI-based (high-confidence)	15.98	1.0
BFG-281_1_RGP_9@Bacteroides@ovatus	64667	No	NA	60	7	2	High-quality	High-quality	98.78	AAI-based (high-confidence)	0.0	1.0
BFG-281_1_RGP_11@Bacteroides@ovatus	34712	No	NA	54	13	2	High-quality	High-quality	100.0	AAI-based (high-confidence)	0.0	1.0
BFG-281_1_RGP_12@Bacteroides@ovatus	69144	Yes	42206	63	5	15	Medium-quality	Genome-fragment	87.2	AAI-based (high-confidence)	38.96	1.0
BFG-281_1_RGP_3@Bacteroides@ovatus	57003	No	NA	82	15	1	High-quality	High-quality	91.29	AAI-based (high-confidence)	0.0	1.0
BFG-281_1_RGP_7@Bacteroides@ovatus	62870	No	NA	74	11	2	High-quality	High-quality	97.21	AAI-based (high-confidence)	0.0	1.0
BFG-281_1_RGP_13@Bacteroides@ovatus	45106	No	NA	51	4	2	High-quality	High-quality	98.19	AAI-based (high-confidence)	0.0	1.0
BFG-299_1_RGP_3@Bacteroides@ovatus	116967	No	NA	130	12	13	High-quality	High-quality	100.0	AAI-based (high-confidence)	0.0	1.0	contig >1.5x longer than expected genome length
BFG-299_1_RGP_7@Bacteroides@ovatus	35662	No	NA	51	13	1	High-quality	High-quality	100.0	AAI-based (high-confidence)	0.0	1.0
BFG-299_1_RGP_6@Bacteroides@ovatus	42202	No	NA	55	7	2	Medium-quality	Genome-fragment	65.57	AAI-based (high-confidence)	0.0	1.0
BFG-299_1_RGP_10@Bacteroides@ovatus	40051	No	NA	44	9	5	High-quality	High-quality	100.0	AAI-based (high-confidence)	0.0	1.0
BFG-304_2_RGP_15@Bacteroides@ovatus	28294	Yes	17894	32	8	3	Medium-quality	Genome-fragment	62.03	AAI-based (high-confidence)	36.76	1.0
BFG-304_2_RGP_5@Bacteroides@ovatus	42202	No	NA	55	7	2	Medium-quality	Genome-fragment	65.57	AAI-based (medium-confidence)	0.0	1.0
BFG-304_2_RGP_3@Bacteroides@ovatus	116983	No	NA	132	12	12	High-quality	High-quality	100.0	AAI-based (high-confidence)	0.0	1.0	contig >1.5x longer than expected genome length
BFG-304_2_RGP_6@Bacteroides@ovatus	35661	No	NA	51	13	1	High-quality	High-quality	100.0	AAI-based (high-confidence)	0.0	1.0
BFG-319_1_RGP_5@Bacteroides@ovatus	69027	Yes	31570	69	6	14	Medium-quality	Genome-fragment	65.22	AAI-based (high-confidence)	54.26	1.0	low-confidence Provirus
BFG-319_1_RGP_9@Bacteroides@ovatus	46235	No	NA	51	4	2	High-quality	High-quality	100.0	AAI-based (high-confidence)	0.0	1.0
BFG-319_1_RGP_18@Bacteroides@ovatus	28401	No	NA	33	9	1	High-quality	High-quality	98.45	AAI-based (high-confidence)	0.0	1.0
BFG-319_1_RGP_12@Bacteroides@ovatus	42384	No	NA	45	5	2	Medium-quality	Genome-fragment	87.56	AAI-based (medium-confidence)	0.0	1.0
BFG-319_1_RGP_11@Bacteroides@ovatus	46229	No	NA	50	4	1	High-quality	High-quality	100.0	AAI-based (high-confidence)	0.0	1.0
BFG-319_1_RGP_19@Bacteroides@ovatus	26360	No	NA	28	3	1	Medium-quality	Genome-fragment	58.66	AAI-based (medium-confidence)	0.0	1.0
BFG-319_1_RGP_0@Bacteroides@ovatus	235313	No	NA	274	15	20	High-quality	High-quality	100.0	AAI-based (high-confidence)	0.0	1.0	contig >1.5x longer than expected genome length
BFG-326_2_RGP_3@Bacteroides@ovatus	67032	No	NA	83	13	2	High-quality	High-quality	100.0	AAI-based (high-confidence)	0.0	1.0
BFG-334_1_RGP_5@Bacteroides@ovatus	50105	Yes	39300	59	8	7	Medium-quality	Genome-fragment	72.56	HMM-based (lower-bound)	21.56	1.0
BFG-334_4_RGP_2@Bacteroides@ovatus	43135	Yes	38033	54	8	3	Medium-quality	Genome-fragment	59.08	AAI-based (medium-confidence)	11.83	1.0
BFG-334_1_RGP_4@Bacteroides@ovatus	88217	Yes	17455	78	8	18	Low-quality	Genome-fragment	28.96	AAI-based (medium-confidence)	80.21	1.0	low-confidence Provirus
BFG-334_1_RGP_8@Bacteroides@ovatus	27567	No	NA	33	9	1	High-quality	High-quality	95.56	AAI-based (high-confidence)	0.0	1.0
BFG-338_1_RGP_4@Bacteroides@ovatus	136818	Yes	79967	135	11	21	High-quality	High-quality	100.0	AAI-based (high-confidence)	41.55	1.0	contig >1.5x longer than expected genome length
BFG-338_1_RGP_6@Bacteroides@ovatus	67675	No	NA	85	11	2	High-quality	High-quality	100.0	AAI-based (high-confidence)	0.0	1.0
BFG-341_1_RGP_7@Bacteroides@ovatus	41025	No	NA	51	7	2	Medium-quality	Genome-fragment	63.72	AAI-based (medium-confidence)	0.0	1.0
BFG-341_1_RGP_8@Bacteroides@ovatus	34071	No	NA	50	12	1	High-quality	High-quality	100.0	AAI-based (high-confidence)	0.0	1.0
BFG-341_1_RGP_10@Bacteroides@ovatus	41788	No	NA	43	3	3	High-quality	High-quality	91.65	AAI-based (medium-confidence)	0.0	1.0
BFG-349_2_RGP_0@Bacteroides@ovatus	72694	No	NA	95	16	7	High-quality	High-quality	100.0	AAI-based (medium-confidence)	0.0	1.0
BFG-349_2_RGP_2@Bacteroides@ovatus	42447	No	NA	53	7	2	High-quality	High-quality	95.47	AAI-based (high-confidence)	0.0	1.0
BFG-349_3_RGP_1@Bacteroides@ovatus	111982	Yes	21107	90	5	30	Low-quality	Genome-fragment	43.61	AAI-based (high-confidence)	81.15	1.0	contig >1.5x longer than expected genome length; low-confidence Provirus
BFG-349_4_RGP_1@Bacteroides@ovatus	73849	Yes	64879	88	13	7	Medium-quality	Genome-fragment	81.73	HMM-based (lower-bound)	12.15	1.0
BFG-349_2_RGP_3@Bacteroides@ovatus	40354	No	NA	38	8	2	Medium-quality	Genome-fragment	66.83	AAI-based (medium-confidence)	0.0	1.0
BFG-349_4_RGP_7@Bacteroides@ovatus	27299	No	NA	32	9	0	High-quality	High-quality	94.63	AAI-based (high-confidence)	0.0	1.0
BFG-372_1_RGP_5@Bacteroides@ovatus	56642	Yes	35281	62	5	6	Complete	High-quality	100.0	Provirus (medium-confidence)	37.71	1.0
BFG-372_1_RGP_83@Bacteroides@ovatus	6271	No	NA	7	3	0	High-quality	High-quality	98.64	AAI-based (high-confidence)	0.0	1.0
BFG-372_1_RGP_4@Bacteroides@ovatus	62918	No	NA	87	15	5	High-quality	High-quality	100.0	AAI-based (medium-confidence)	0.0	1.0
BFG-372_1_RGP_6@Bacteroides@ovatus	45356	No	NA	55	13	1	High-quality	High-quality	100.0	AAI-based (medium-confidence)	0.0	1.0
BFG-372_1_RGP_3@Bacteroides@ovatus	55754	No	NA	84	14	1	High-quality	High-quality	94.16	AAI-based (high-confidence)	0.0	1.0
BFG-383_1_RGP_8@Bacteroides@ovatus	47094	No	NA	48	5	3	High-quality	High-quality	97.3	AAI-based (medium-confidence)	0.0	1.0
BFG-383_1_RGP_0@Bacteroides@ovatus	124734	Yes	116966	155	16	15	High-quality	High-quality	94.35	HMM-based (lower-bound)	6.23	1.0
BFG-383_1_RGP_5@Bacteroides@ovatus	43069	No	NA	62	9	0	High-quality	High-quality	96.46	AAI-based (high-confidence)	0.0	1.0
BFG-383_1_RGP_17@Bacteroides@ovatus	15709	No	NA	25	2	2	Low-quality	Genome-fragment	33.81	AAI-based (high-confidence)	0.0	1.0
BFG-383_1_RGP_6@Bacteroides@ovatus	47565	No	NA	55	3	2	High-quality	High-quality	100.0	AAI-based (high-confidence)	0.0	1.0
BFG-417_1_RGP_4@Bacteroides@ovatus	66105	No	NA	76	11	4	High-quality	High-quality	100.0	AAI-based (high-confidence)	0.0	1.0
BFG-424_1_RGP_3@Bacteroides@ovatus	46380	No	NA	53	6	2	High-quality	High-quality	100.0	AAI-based (high-confidence)	0.0	1.0
BFG-445_6_RGP_8@Bacteroides@ovatus	34071	No	NA	50	12	1	High-quality	High-quality	100.0	AAI-based (high-confidence)	0.0	1.0
BFG-464_1_RGP_7@Bacteroides@ovatus	44772	No	NA	58	8	2	Medium-quality	Genome-fragment	69.57	AAI-based (medium-confidence)	0.0	1.0
BFG-464_1_RGP_13@Bacteroides@ovatus	39693	No	NA	41	8	2	Medium-quality	Genome-fragment	79.72	AAI-based (medium-confidence)	0.0	1.0
BFG-464_1_RGP_4@Bacteroides@ovatus	65795	No	NA	80	10	3	High-quality	High-quality	100.0	AAI-based (high-confidence)	0.0	1.0
BFG-464_1_RGP_1@Bacteroides@ovatus	165981	Yes	41011	138	7	49	Complete	High-quality	100.0	Provirus (medium-confidence)	75.29	1.0	contig >1.5x longer than expected genome length
BFG-466_1_RGP_0@Bacteroides@ovatus	212800	Yes	58335	221	18	48	Medium-quality	Genome-fragment	68.96	HMM-based (lower-bound)	72.59	1.0	low-confidence Provirus
BFG-466_1_RGP_8@Bacteroides@ovatus	41516	No	NA	42	3	3	Medium-quality	Genome-fragment	85.77	AAI-based (high-confidence)	0.0	1.0
BFG-466_1_RGP_7@Bacteroides@ovatus	34887	No	NA	55	14	1	High-quality	High-quality	100.0	AAI-based (high-confidence)	0.0	1.0
BFG-468_1_RGP_7@Bacteroides@ovatus	41043	No	NA	53	8	2	Medium-quality	Genome-fragment	63.75	AAI-based (medium-confidence)	0.0	1.0
BFG-468_1_RGP_2@Bacteroides@ovatus	120282	Yes	51749	121	12	38	Medium-quality	Genome-fragment	88.66	AAI-based (high-confidence)	56.98	1.0	contig >1.5x longer than expected genome length
BFG-468_1_RGP_6@Bacteroides@ovatus	35199	No	NA	53	13	1	High-quality	High-quality	100.0	AAI-based (high-confidence)	0.0	1.0
BFG-468_3_RGP_2@Bacteroides@ovatus	53227	Yes	23698	44	9	10	Medium-quality	Genome-fragment	82.15	AAI-based (high-confidence)	55.48	1.0	contig >1.5x longer than expected genome length
BFG-468_1_RGP_8@Bacteroides@ovatus	46410	No	NA	53	6	2	High-quality	High-quality	100.0	AAI-based (high-confidence)	0.0	1.0
BFG-468_1_RGP_0@Bacteroides@ovatus	181969	No	NA	198	11	25	High-quality	High-quality	100.0	AAI-based (medium-confidence)	0.0	1.0	contig >1.5x longer than expected genome length
BFG-468_3_RGP_7@Bacteroides@ovatus	15711	No	NA	25	2	2	Low-quality	Genome-fragment	33.83	AAI-based (high-confidence)	0.0	1.0
BFG-472_1_RGP_0@Bacteroides@ovatus	181956	No	NA	201	11	25	High-quality	High-quality	100.0	AAI-based (medium-confidence)	0.0	1.0	contig >1.5x longer than expected genome length
BFG-472_1_RGP_8@Bacteroides@ovatus	41044	No	NA	52	8	2	Medium-quality	Genome-fragment	63.75	AAI-based (medium-confidence)	0.0	1.0
BFG-472_1_RGP_18@Bacteroides@ovatus	15708	No	NA	25	2	2	Low-quality	Genome-fragment	33.81	AAI-based (high-confidence)	0.0	1.0
BFG-472_1_RGP_3@Bacteroides@ovatus	120280	Yes	51235	117	12	34	Medium-quality	Genome-fragment	87.77	AAI-based (high-confidence)	57.4	1.0	contig >1.5x longer than expected genome length
BFG-472_1_RGP_9@Bacteroides@ovatus	46400	No	NA	51	6	2	High-quality	High-quality	100.0	AAI-based (high-confidence)	0.0	1.0
BFG-472_1_RGP_7@Bacteroides@ovatus	35200	No	NA	52	13	1	High-quality	High-quality	100.0	AAI-based (high-confidence)	0.0	1.0
BFG-472_1_RGP_12@Bacteroides@ovatus	26949	No	NA	32	9	1	High-quality	High-quality	93.42	AAI-based (high-confidence)	0.0	1.0
BFG-476_1_RGP_8@Bacteroides@ovatus	45747	No	NA	50	4	2	High-quality	High-quality	99.58	AAI-based (high-confidence)	0.0	1.0
BFG-476_1_RGP_2@Bacteroides@ovatus	75945	No	NA	108	23	2	High-quality	High-quality	100.0	AAI-based (high-confidence)	0.0	1.0
BFG-476_1_RGP_7@Bacteroides@ovatus	35121	No	NA	52	13	1	High-quality	High-quality	100.0	AAI-based (high-confidence)	0.0	1.0
BFG-514_1_RGP_3@Bacteroides@ovatus	65918	No	NA	81	11	2	High-quality	High-quality	100.0	AAI-based (high-confidence)	0.0	1.0
BFG-514_1_RGP_7@Bacteroides@ovatus	46754	No	NA	51	4	2	High-quality	High-quality	100.0	AAI-based (high-confidence)	0.0	1.0
BFG-514_1_RGP_11@Bacteroides@ovatus	21404	No	NA	31	2	3	Medium-quality	Genome-fragment	50.53	AAI-based (medium-confidence)	0.0	1.0
BFG-514_1_RGP_1@Bacteroides@ovatus	73658	Yes	58146	85	13	9	Medium-quality	Genome-fragment	78.36	HMM-based (lower-bound)	21.06	1.0
BFG-551_2_RGP_81@Bacteroides@ovatus	6312	No	NA	8	3	0	High-quality	High-quality	99.28	AAI-based (high-confidence)	0.0	1.0
BFG-551_2_RGP_1@Bacteroides@ovatus	58819	Yes	56251	76	13	4	Medium-quality	Genome-fragment	77.26	HMM-based (lower-bound)	4.37	1.0
BFG-553_1_RGP_5@Bacteroides@ovatus	34072	No	NA	51	12	1	High-quality	High-quality	100.0	AAI-based (high-confidence)	0.0	1.0
BFG-553_1_RGP_0@Bacteroides@ovatus	109870	No	NA	148	13	6	High-quality	High-quality	98.53	AAI-based (high-confidence)	0.0	1.0
BFG-553_1_RGP_6@Bacteroides@ovatus	41027	No	NA	51	7	2	Medium-quality	Genome-fragment	63.72	AAI-based (medium-confidence)	0.0	1.0
BFG-566_1_RGP_7@Bacteroides@ovatus	61197	No	NA	71	3	7	High-quality	High-quality	100.0	AAI-based (high-confidence)	0.0	1.0
BFG-566_1_RGP_12@Bacteroides@ovatus	40352	No	NA	41	8	1	Medium-quality	Genome-fragment	66.71	AAI-based (medium-confidence)	0.0	1.0
BFG-606_1_RGP_2@Bacteroides@ovatus	118671	No	NA	114	8	17	High-quality	High-quality	100.0	AAI-based (high-confidence)	0.0	1.0	contig >1.5x longer than expected genome length
BFG-606_1_RGP_1@Bacteroides@ovatus	75999	Yes	71438	95	10	5	High-quality	High-quality	100.0	AAI-based (high-confidence)	6.0	1.0
BFG-606_1_RGP_5@Bacteroides@ovatus	47160	No	NA	58	20	2	High-quality	High-quality	100.0	AAI-based (high-confidence)	0.0	1.0
BFG-606_1_RGP_4@Bacteroides@ovatus	51631	Yes	40013	59	7	6	Medium-quality	Genome-fragment	75.8	HMM-based (lower-bound)	22.5	1.0
BFG-623_1_RGP_6@Bacteroides@ovatus	46376	No	NA	53	6	2	High-quality	High-quality	100.0	AAI-based (high-confidence)	0.0	1.0
BFG-627_1_RGP_11@Bacteroides@ovatus	45348	No	NA	58	7	0	High-quality	High-quality	100.0	AAI-based (high-confidence)	0.0	1.0
BFG-627_1_RGP_3@Bacteroides@ovatus	97540	Yes	62167	110	16	18	Medium-quality	Genome-fragment	77.84	HMM-based (lower-bound)	36.27	1.0	low-confidence Provirus
BFG-627_1_RGP_5@Bacteroides@ovatus	78436	Yes	69983	93	11	7	High-quality	High-quality	100.0	AAI-based (high-confidence)	10.78	1.0
BFG-627_1_RGP_0@Bacteroides@ovatus	181158	Yes	121290	228	16	26	High-quality	High-quality	100.0	AAI-based (high-confidence)	33.05	1.0	>1 viral region detected; contig >1.5x longer than expected genome length
BFG-627_1_RGP_2@Bacteroides@ovatus	88786	Yes	73175	119	17	12	High-quality	High-quality	100.0	AAI-based (high-confidence)	17.58	1.0
BFG-632_3_RGP_2@Bacteroides@ovatus	64474	No	NA	79	12	2	High-quality	High-quality	99.65	AAI-based (high-confidence)	0.0	1.0
BFG-632_1_RGP_2@Bacteroides@ovatus	59728	No	NA	81	13	3	High-quality	High-quality	100.0	AAI-based (high-confidence)	0.0	1.0
BFG-632_2_RGP_0@Bacteroides@ovatus	171716	No	NA	177	10	44	High-quality	High-quality	96.01	HMM-based (lower-bound)	0.0	1.0
BFG-632_3_RGP_1@Bacteroides@ovatus	113796	No	NA	116	9	11	High-quality	High-quality	100.0	AAI-based (high-confidence)	0.0	1.0	contig >1.5x longer than expected genome length
BFG-632_3_RGP_3@Bacteroides@ovatus	90236	Yes	50182	79	8	16	Complete	High-quality	100.0	Provirus (medium-confidence)	44.39	1.0
BFG-632_1_RGP_1@Bacteroides@ovatus	87124	No	NA	84	8	5	High-quality	High-quality	100.0	AAI-based (high-confidence)	0.0	1.0	contig >1.5x longer than expected genome length
BFG-632_4_RGP_6@Bacteroides@ovatus	44415	No	NA	44	4	2	High-quality	High-quality	96.69	AAI-based (high-confidence)	0.0	1.0
BFG-632_4_RGP_0@Bacteroides@ovatus	153877	No	NA	162	8	12	High-quality	High-quality	100.0	AAI-based (high-confidence)	0.0	1.0	contig >1.5x longer than expected genome length
BFG-632_3_RGP_5@Bacteroides@ovatus	44500	No	NA	46	5	2	High-quality	High-quality	91.94	AAI-based (medium-confidence)	0.0	1.0
BFG-632_1_RGP_0@Bacteroides@ovatus	166648	Yes	62106	163	8	39	Medium-quality	Genome-fragment	72.25	HMM-based (lower-bound)	62.73	1.0
BFG-632_2_RGP_2@Bacteroides@ovatus	81267	No	NA	69	8	5	High-quality	High-quality	100.0	AAI-based (high-confidence)	0.0	1.0	contig >1.5x longer than expected genome length
BFG-632_3_RGP_0@Bacteroides@ovatus	133599	No	NA	170	15	10	High-quality	High-quality	100.0	AAI-based (high-confidence)	0.0	1.0
BFG-636_12_RGP_0@Bacteroides@ovatus	158361	No	NA	167	9	14	High-quality	High-quality	100.0	AAI-based (high-confidence)	0.0	1.0	contig >1.5x longer than expected genome length
BFG-636_12_RGP_7@Bacteroides@ovatus	44184	No	NA	53	9	3	High-quality	High-quality	100.0	AAI-based (high-confidence)	0.0	1.0	contig >1.5x longer than expected genome length
BFG-636_12_RGP_15@Bacteroides@ovatus	15709	No	NA	25	2	2	Low-quality	Genome-fragment	33.81	AAI-based (high-confidence)	0.0	1.0
BFG-636_12_RGP_1@Bacteroides@ovatus	115988	No	NA	146	15	16	High-quality	High-quality	100.0	AAI-based (high-confidence)	0.0	1.0	contig >1.5x longer than expected genome length
BFG-636_12_RGP_8@Bacteroides@ovatus	46726	No	NA	52	4	2	High-quality	High-quality	100.0	AAI-based (high-confidence)	0.0	1.0
BFG-636_12_RGP_5@Bacteroides@ovatus	77892	Yes	52197	96	16	10	Medium-quality	Genome-fragment	87.32	AAI-based (medium-confidence)	32.99	1.0
BFG-636_12_RGP_3@Bacteroides@ovatus	120770	Yes	51641	115	13	31	Medium-quality	Genome-fragment	88.48	AAI-based (high-confidence)	57.24	1.0	contig >1.5x longer than expected genome length
BFG-636_12_RGP_6@Bacteroides@ovatus	60757	Yes	45272	72	13	8	High-quality	High-quality	91.34	AAI-based (high-confidence)	25.49	1.0
BFG-638_1_RGP_5@Bacteroides@ovatus	78053	Yes	36013	72	4	14	Medium-quality	Genome-fragment	78.39	AAI-based (high-confidence)	53.86	1.0	contig >1.5x longer than expected genome length
BFG-638_1_RGP_4@Bacteroides@ovatus	57627	No	NA	79	13	2	High-quality	High-quality	98.74	AAI-based (high-confidence)	0.0	1.0
BFG-638_1_RGP_6@Bacteroides@ovatus	49564	No	NA	55	3	3	High-quality	High-quality	100.0	AAI-based (high-confidence)	0.0	1.0
BFG-638_1_RGP_14@Bacteroides@ovatus	19265	No	NA	29	3	1	Low-quality	Genome-fragment	44.39	AAI-based (medium-confidence)	0.0	1.0
3725D1iv_1_RGP_13@Bacteroides@ovatus	45759	No	NA	49	4	1	High-quality	High-quality	99.61	AAI-based (high-confidence)	0.0	1.0
3725D1iv_1_RGP_12@Bacteroides@ovatus	34071	No	NA	51	12	1	High-quality	High-quality	100.0	AAI-based (high-confidence)	0.0	1.0
3725D1iv_1_RGP_15@Bacteroides@ovatus	48559	No	NA	47	3	4	High-quality	High-quality	100.0	AAI-based (high-confidence)	0.0	1.0
3725D1iv_1_RGP_1@Bacteroides@ovatus	113988	No	NA	154	11	6	High-quality	High-quality	100.0	AAI-based (high-confidence)	0.0	1.0
3725D1iv_1_RGP_9@Bacteroides@ovatus	64139	Yes	48219	63	4	8	High-quality	High-quality	100.0	AAI-based (high-confidence)	24.82	1.0
ATCC8483_1_RGP_2@Bacteroides@ovatus	69379	No	NA	86	13	2	High-quality	High-quality	100.0	AAI-based (high-confidence)	0.0	1.0
FDAARGOS_733_1_RGP_5@Bacteroides@ovatus	45916	No	NA	52	5	1	High-quality	High-quality	99.95	AAI-based (high-confidence)	0.0	1.0
FDAARGOS_733_1_RGP_2@Bacteroides@ovatus	62026	Yes	56712	80	13	2	High-quality	High-quality	100.0	AAI-based (medium-confidence)	8.57	1.0
FDAARGOS_733_1_RGP_1@Bacteroides@ovatus	103288	No	NA	119	19	4	High-quality	High-quality	100.0	AAI-based (medium-confidence)	0.0	1.0	contig >1.5x longer than expected genome length
FDAARGOS_733_1_RGP_0@Bacteroides@ovatus	180545	No	NA	197	13	40	High-quality	High-quality	100.0	AAI-based (medium-confidence)	0.0	1.0	contig >1.5x longer than expected genome length
V975_1_RGP_2@Bacteroides@ovatus	69380	No	NA	85	13	2	High-quality	High-quality	100.0	AAI-based (high-confidence)	0.0	1.0
BFG-241_3_RGP_5@Parabacteroides@goldsteinii	42536	No	NA	50	8	0	Medium-quality	Genome-fragment	84.65	AAI-based (medium-confidence)	0.0	1.0
BFG-241_3_RGP_7@Parabacteroides@goldsteinii	55780	Yes	32146	52	6	9	Medium-quality	Genome-fragment	79.69	AAI-based (high-confidence)	42.37	1.0
BFG-241_3_RGP_4@Parabacteroides@goldsteinii	52118	No	NA	55	3	6	High-quality	High-quality	100.0	AAI-based (medium-confidence)	0.0	1.0
BFG-290_2_RGP_11@Parabacteroides@goldsteinii	40205	No	NA	32	1	9	Low-quality	Genome-fragment	32.17	HMM-based (lower-bound)	0.0	1.0
BFG-290_2_RGP_9@Parabacteroides@goldsteinii	30425	No	NA	37	11	1	High-quality	High-quality	100.0	AAI-based (medium-confidence)	0.0	1.0
BFG-462_1_RGP_1@Parabacteroides@goldsteinii	38248	No	NA	53	8	2	High-quality	High-quality	97.77	AAI-based (medium-confidence)	0.0	1.0
BFG-462_1_RGP_6@Parabacteroides@goldsteinii	42649	No	NA	43	1	13	Low-quality	Genome-fragment	19.67	HMM-based (lower-bound)	0.0	1.0
DSM19448_1_RGP_0@Parabacteroides@goldsteinii	58614	No	NA	76	15	2	High-quality	High-quality	99.12	AAI-based (medium-confidence)	0.0	1.0
