# Supplementary material for: Roving methyltransferases generate a mosaic epigenetic landscape and influence evolution in Bacteroides fragilis group
Source: Nat Commun. 2023 Jul 10;14:4082. doi: 10.1038/s41467-023-39892-6 (PMC10333322; doi:10.1038/s41467-023-39892-6)
Supplement: Supplementary file 5 — Supplementary Dataset 1,2,4-14 [file 41467_2023_39892_MOESM5_ESM.zip › Tisza_Supplemental_Data_Files/Supplementary_Data_2.csv]

ID	Source	Site	Decade	MALDI_Genus	MALDI_Species	GenBank_Genus	GenBank_Species	Color_hex	AMP	MET	MERO	PIP_TAZO	MOXI	CLINDA	TET	AMP_SUL	GTDB_Genus	GTDB_Species
BFG-335	Isolate	Blood	1990s	Bacteroides	caccae	blank	blank	#E495A5	R	S	S	S	S	R	R	S	Bacteroides	caccae
BFG-330	Isolate	Blood	1990s	Bacteroides	caccae	blank	blank	#E495A5	R	S	S	S	S	R	R	S	Bacteroides	caccae
Bacteroidessp-CBA7301	GenBank	GenBank	unknown	blank	blank	Bacteroides	sp	blank	blank	blank	blank	blank	blank	blank	blank	blank	Bacteroides	sp012113595
Bacteroidescongonensis-Marseille-P3132	GenBank	GenBank	unknown	blank	blank	Bacteroides	congonensis	blank	blank	blank	blank	blank	blank	blank	blank	blank	Bacteroides	congonensis
Bacteroidesfinegoldii-CL09T03C10	GenBank	GenBank	unknown	blank	blank	Bacteroides	finegoldii	blank	blank	blank	blank	blank	blank	blank	blank	blank	Bacteroides	zhangwenhongi
Bacteroidescaecimuri-NM63-1	GenBank	GenBank	unknown	blank	blank	Bacteroides	caecimuri	blank	blank	blank	blank	blank	blank	blank	blank	blank	Bacteroides	caecimuris
Bacteroidescaecimuris-I47	GenBank	GenBank	unknown	blank	blank	Bacteroides	caecimuris	blank	blank	blank	blank	blank	blank	blank	blank	blank	Bacteroides	caecimuris
BFG-225	Isolate	Other or unknown	1980s	Bacteroides	ovatus	blank	blank	#39BDBC	R	S	S	S	S	S	I	S	Bacteroides	xylanisolvens
BFG-514	Isolate	Blood	2000s	Bacteroides	ovatus	blank	blank	#39BDBC	R	S	I	S	S	R	R	R	Bacteroides	xylanisolvens
Bacteroidesxylanisolvens-H207	GenBank	GenBank	unknown	blank	blank	Bacteroides	xylanisolvens	blank	blank	blank	blank	blank	blank	blank	blank	blank	Bacteroides	xylanisolvens
BFG-334	Isolate	Biopsy	Unknown	Bacteroides	ovatus	blank	blank	#39BDBC	R	S	I	S	I	R	R	R	Bacteroides	xylanisolvens
BFG-566	Isolate	Peritoneal Fluid	2010s	Bacteroides	ovatus	blank	blank	#39BDBC	blank	blank	blank	blank	blank	blank	blank	blank	Bacteroides	xylanisolvens
BFG-262	Isolate	Abscess Wound or Drainage	1990s	Bacteroides	ovatus	blank	blank	#39BDBC	R	S	S	S	S	S	R	S	Bacteroides	xylanisolvens
BFG-193	Isolate	Other or unknown	Unknown	Bacteroides	ovatus	blank	blank	#39BDBC	R	S	S	S	S	R	R	S	Bacteroides	xylanisolvens
BFG-319	Isolate	Abscess Wound or Drainage	1990s	Bacteroides	ovatus	blank	blank	#39BDBC	R	S	S	S	S	S	R	S	Bacteroides	xylanisolvens
BFG-168	Isolate	Other or unknown	1980s	Bacteroides	ovatus	blank	blank	#39BDBC	R	S	S	S	S	R	R	S	Bacteroides	xylanisolvens
BFG-175	Isolate	Other or unknown	1980s	Bacteroides	ovatus	blank	blank	#39BDBC	R	S	S	S	S	R	I	S	Bacteroides	xylanisolvens
BFG-166	Isolate	Blood	1980s	Bacteroides	ovatus	blank	blank	#39BDBC	R	S	S	S	S	R	R	S	Bacteroides	xylanisolvens
BFG-465	Isolate	Abscess Wound or Drainage	2000s	Bacteroides	faecis	blank	blank	#BDAB66	R	S	S	I	S	I	R	S	Bacteroides	ovatus
BFG-464	Isolate	Peritoneal Fluid	2000s	Bacteroides	ovatus	blank	blank	#39BDBC	R	S	I	S	S	R	R	I	Bacteroides	ovatus
BFG-472	Isolate	Abscess Wound or Drainage	2000s	Bacteroides	ovatus	blank	blank	#39BDBC	R	S	S	S	R	S	R	S	Bacteroides	ovatus
BFG-468	Isolate	Blood	2000s	Bacteroides	ovatus	blank	blank	#39BDBC	R	S	S	S	R	S	R	S	Bacteroides	ovatus
BFG-636	Isolate	Abscess Wound or Drainage	2010s	Bacteroides	ovatus	blank	blank	#39BDBC	blank	blank	blank	blank	blank	blank	blank	blank	Bacteroides	ovatus
BFG-383	Isolate	Biopsy	2000s	Bacteroides	ovatus	blank	blank	#39BDBC	R	S	S	S	R	I	R	S	Bacteroides	ovatus
BFG-165	Isolate	Other or unknown	1980s	Bacteroides	ovatus	blank	blank	#39BDBC	R	S	S	S	S	S	S	S	Bacteroides	ovatus
Bacteroidesovatus-FDAARGOS_733	GenBank	GenBank	Unknown	blank	blank	Bacteroides	ovatus	blank	blank	blank	blank	blank	blank	blank	blank	blank	Bacteroides	ovatus
BFG-637	Isolate	Abscess Wound or Drainage	Unknown	Bacteroides	fragilis	blank	blank	#A4B266	blank	blank	blank	blank	blank	blank	blank	blank	Bacteroides	sp902362375
BFG-638	Isolate	Abscess Wound or Drainage	2010s	Bacteroides	ovatus	blank	blank	#39BDBC	blank	blank	blank	blank	blank	blank	blank	blank	Bacteroides	sp902362375
BFG-606	Isolate	Abscess Wound or Drainage	2010s	Bacteroides	ovatus	blank	blank	#39BDBC	blank	blank	blank	blank	blank	blank	blank	blank	Bacteroides	sp902362375
BFG-551	Isolate	Biopsy	2010s	Bacteroides	ovatus	blank	blank	#39BDBC	blank	blank	blank	blank	blank	blank	blank	blank	Bacteroides	sp902362375
BFG-372	Isolate	Abscess Wound or Drainage	Unknown	Bacteroides	ovatus	blank	blank	#39BDBC	R	S	S	S	S	I	R	S	Bacteroides	intestinigallinarum
BFG-156	Isolate	Other or unknown	1980s	Bacteroides	ovatus	blank	blank	#39BDBC	R	S	S	S	S	I	R	S	Bacteroides	intestinigallinarum
BFG-185	Isolate	Other or unknown	1980s	Bacteroides	ovatus	blank	blank	#39BDBC	R	S	S	S	I	I	S	S	Bacteroides	ovatus
BFG-349	Isolate	Peritoneal Fluid	Unknown	Bacteroides	ovatus	blank	blank	#39BDBC	R	S	S	S	I	R	R	I	Bacteroides	ovatus
BFG-258	Isolate	Other or unknown	1980s	Bacteroides	ovatus	blank	blank	#39BDBC	R	S	S	S	S	R	R	I	Bacteroides	ovatus
BFG-632	Isolate	Abscess Wound or Drainage	2010s	Bacteroides	ovatus	blank	blank	#39BDBC	R	S	R	R	R	R	R	R	Bacteroides	ovatus
BFG-417	Isolate	Biopsy	2000s	Bacteroides	ovatus	blank	blank	#39BDBC	R	S	S	S	S	R	R	S	Bacteroides	ovatus
BFG-179	Isolate	Other or unknown	Unknown	Bacteroides	ovatus	blank	blank	#39BDBC	R	S	S	S	S	I	S	S	Bacteroides	ovatus
BFG-178	Isolate	Other or unknown	1980s	Bacteroides	ovatus	blank	blank	#39BDBC	R	S	S	S	S	I	S	S	Bacteroides	ovatus
BFG-627	Isolate	Biopsy	2010s	Bacteroides	ovatus	blank	blank	#39BDBC	R	S	S	S	R	R	R	I	Bacteroides	ovatus
BFG-281	Isolate	Peritoneal Fluid	1990s	Bacteroides	ovatus	blank	blank	#39BDBC	R	S	S	S	R	I	R	S	Bacteroides	ovatus
Bacteroidesovatus-V975	GenBank	GenBank	unknown	blank	blank	Bacteroides	ovatus	#39BDBC	blank	blank	blank	blank	blank	blank	blank	blank	Bacteroides	ovatus
Bacteroidesovatus-ATCC8483	GenBank	GenBank	unknown	blank	blank	Bacteroides	ovatus	#39BDBC	blank	blank	blank	blank	blank	blank	blank	blank	Bacteroides	ovatus
BFG-326	Isolate	Abscess Wound or Drainage	1990s	Bacteroides	ovatus	blank	blank	#39BDBC	R	S	S	S	I	S	R	S	Bacteroides	ovatus
BFG-623	Isolate	Abscess Wound or Drainage	2010s	Bacteroides	ovatus	blank	blank	#39BDBC	R	S	S	I	I	I	R	R	Bacteroides	ovatus
BFG-424	Isolate	Peritoneal Fluid	2000s	Bacteroides	ovatus	blank	blank	#39BDBC	R	S	R	R	R	R	R	R	Bacteroides	ovatus
BFG-338	Isolate	Peritoneal Fluid	Unknown	Bacteroides	ovatus	blank	blank	#39BDBC	R	S	S	S	I	S	R	S	Bacteroides	ovatus
BFG-466	Isolate	Abscess Wound or Drainage	2000s	Bacteroides	ovatus	blank	blank	#39BDBC	R	S	S	S	S	R	R	I	Bacteroides	ovatus
Bacteroidesovatus-3725D1iv	GenBank	GenBank	unknown	blank	blank	Bacteroides	ovatus	#39BDBC	blank	blank	blank	blank	blank	blank	blank	blank	Bacteroides	ovatus
BFG-445	Isolate	Abscess Wound or Drainage	2000s	Bacteroides	ovatus	blank	blank	#39BDBC	R	S	R	R	R	R	R	R	Bacteroides	ovatus
BFG-224	Isolate	Other or unknown	1980s	Bacteroides	ovatus	blank	blank	#39BDBC	R	S	S	S	I	I	R	S	Bacteroides	ovatus
BFG-553	Isolate	Blood	1990s	Bacteroides	ovatus	blank	blank	#39BDBC	blank	blank	blank	blank	blank	blank	blank	blank	Bacteroides	ovatus
BFG-261	Isolate	Other or unknown	Unknown	Bacteroides	ovatus	blank	blank	#39BDBC	R	S	S	S	R	R	S	S	Bacteroides	ovatus
BFG-341	Isolate	Other or unknown	Unknown	Bacteroides	ovatus	blank	blank	#39BDBC	R	S	S	S	I	I	S	I	Bacteroides	ovatus
BFG-126	Isolate	Other or unknown	Unknown	Bacteroides	ovatus	blank	blank	#39BDBC	R	S	S	S	R	R	S	S	Bacteroides	ovatus
BFG-184	Isolate	Other or unknown	1980s	Bacteroides	ovatus	blank	blank	#39BDBC	R	S	S	S	S	I	R	S	Bacteroides	ovatus
BFG-177	Isolate	Abscess Wound or Drainage	1980s	Bacteroides	ovatus	blank	blank	#39BDBC	R	S	S	S	R	R	R	S	Bacteroides	ovatus
BFG-183	Isolate	Abscess Wound or Drainage	1980s	Bacteroides	ovatus	blank	blank	#39BDBC	R	S	S	S	I	S	R	S	Bacteroides	ovatus
BFG-476	Isolate	Blood	2000s	Bacteroides	ovatus	blank	blank	#39BDBC	R	S	S	S	S	R	R	S	Bacteroides	ovatus
BFG-276	Isolate	Other or unknown	1990s	Bacteroides	ovatus	blank	blank	#39BDBC	R	S	S	S	I	I	R	S	Bacteroides	ovatus
BFG-107	Isolate	Blood	1980s	Bacteroides	ovatus	blank	blank	#39BDBC	R	S	S	S	I	S	R	S	Bacteroides	ovatus
BFG-139	Isolate	Blood	1980s	Bacteroides	ovatus	blank	blank	#39BDBC	R	S	S	S	S	R	R	S	Bacteroides	ovatus
BFG-304	Isolate	Other or Unknown	1990s	Bacteroides	ovatus	blank	blank	#39BDBC	blank	blank	blank	blank	blank	blank	blank	blank	Bacteroides	ovatus
BFG-111	Isolate	Blood	1980s	Bacteroides	ovatus	blank	blank	#39BDBC	R	S	S	S	I	S	R	S	Bacteroides	ovatus
BFG-299	Isolate	Abscess Wound or Drainage	1990s	Bacteroides	ovatus	blank	blank	#39BDBC	R	S	R	S	S	S	R	I	Bacteroides	ovatus
BFG-498	Isolate	Peritoneal Fluid	2000s	Bacteroides	thetaiotaomicron	blank	blank	#C29DDE	R	S	S	S	R	R	R	S	Bacteroides	thetaiotaomicron
BFG-368	Isolate	Blood	Unknown	Bacteroides	thetaiotaomicron	blank	blank	#C29DDE	R	S	S	S	I	R	R	S	Bacteroides	thetaiotaomicron
BFG-144	Isolate	Other or unknown	1980s	Bacteroides	thetaiotaomicron	blank	blank	#C29DDE	R	S	S	S	S	R	I	S	Bacteroides	thetaiotaomicron
BFG-393	Isolate	Biopsy	1990s	Bacteroides	thetaiotaomicron	blank	blank	#C29DDE	R	S	S	S	S	I	R	S	Bacteroides	thetaiotaomicron
BFG-614	Isolate	Peritoneal Fluid	2010s	Bacteroides	thetaiotaomicron	blank	blank	#C29DDE	R	S	S	S	R	I	I	S	Bacteroides	thetaiotaomicron
BFG-505	Isolate	Blood	2000s	Bacteroides	thetaiotaomicron	blank	blank	#C29DDE	R	S	S	S	R	R	R	S	Bacteroides	thetaiotaomicron
BFG-145	Isolate	Other or unknown	1980s	Bacteroides	thetaiotaomicron	blank	blank	#C29DDE	R	S	S	S	S	R	R	S	Bacteroides	thetaiotaomicron
BFG-228	Isolate	Other or unknown	1980s	Bacteroides	thetaiotaomicron	blank	blank	#C29DDE	R	S	S	S	S	R	R	S	Bacteroides	thetaiotaomicron
BFG-350	Isolate	Abscess Wound or Drainage	1990s	Bacteroides	thetaiotaomicron	blank	blank	#C29DDE	R	S	S	I	R	R	R	S	Bacteroides	thetaiotaomicron
BFG-575	Isolate	Abscess Wound or Drainage	2010s	Bacteroides	thetaiotaomicron	blank	blank	#C29DDE	blank	blank	blank	blank	blank	blank	blank	blank	Bacteroides	thetaiotaomicron
BFG-357	Isolate	Biopsy	Unknown	Bacteroides	thetaiotaomicron	blank	blank	#C29DDE	R	S	S	I	I	R	R	R	Bacteroides	thetaiotaomicron
BFG-449	Isolate	Blood	2000s	Bacteroides	thetaiotaomicron	blank	blank	#C29DDE	R	S	S	S	I	R	R	S	Bacteroides	thetaiotaomicron
BFG-266	Isolate	Peritoneal Fluid	1980s	Bacteroides	thetaiotaomicron	blank	blank	#C29DDE	R	S	S	S	S	R	R	I	Bacteroides	thetaiotaomicron
BFG-130	Isolate	Abscess Wound or Drainage	1980s	Bacteroides	thetaiotaomicron	blank	blank	#C29DDE	R	S	S	S	S	I	S	S	Bacteroides	thetaiotaomicron
BFG-116	Isolate	Blood	1980s	Bacteroides	thetaiotaomicron	blank	blank	#C29DDE	R	S	S	S	S	R	I	S	Bacteroides	thetaiotaomicron
BFG-115	Isolate	Pleural fluid	1980s	Bacteroides	thetaiotaomicron	blank	blank	#C29DDE	R	S	S	S	S	R	I	S	Bacteroides	thetaiotaomicron
BFG-503	Isolate	Abscess Wound or Drainage	2000s	Bacteroides	thetaiotaomicron	blank	blank	#C29DDE	R	S	S	S	S	R	R	S	Bacteroides	thetaiotaomicron
Bacteroidesthetaiotaomicron-VPI5482	GenBank	GenBank	unknown	blank	blank	Bacteroides	thetaiotaomicron	#C29DDE			blank	blank	blank	blank	blank	blank	Bacteroides	thetaiotaomicron
BFG-264	Isolate	Biopsy	1980s	Bacteroides	thetaiotaomicron	blank	blank	#C29DDE	R	S	S	S	I	R	R	S	Bacteroides	thetaiotaomicron
BFG-446	Isolate	Abscess Wound or Drainage	2000s	Bacteroides	thetaiotaomicron	blank	blank	#C29DDE	R	S	I	S	R	R	R	R	Bacteroides	thetaiotaomicron
BFG-597	Isolate	Abscess Wound or Drainage	2010s	Bacteroides	thetaiotaomicron	blank	blank	#C29DDE	blank	blank	blank	blank	blank	blank	blank	blank	Bacteroides	thetaiotaomicron
BFG-140	Isolate	Other or unknown	1980s	Bacteroides	thetaiotaomicron	blank	blank	#C29DDE	R	S	S	S	S	R	S	S	Bacteroides	thetaiotaomicron
BFG-576	Isolate	Abscess Wound or Drainage	2010s	Bacteroides	thetaiotaomicron	blank	blank	#C29DDE	blank	blank	blank	blank	blank	blank	blank	blank	Bacteroides	thetaiotaomicron
BFG-438	Isolate	Abscess Wound or Drainage	2000s	Bacteroides	thetaiotaomicron	blank	blank	#C29DDE	R	S	I	S	S	R	R	I	Bacteroides	thetaiotaomicron
BFG-122	Isolate	Other or unknown	1980s	Bacteroides	thetaiotaomicron	blank	blank	#C29DDE	R	S	S	S	S	R	S	S	Bacteroides	thetaiotaomicron
BFG-573	Isolate	Abscess Wound or Drainage	2010s	Bacteroides	thetaiotaomicron	blank	blank	#C29DDE	blank	blank	blank	blank	blank	blank	blank	blank	Bacteroides	thetaiotaomicron
BFG-484	Isolate	Abscess Wound or Drainage	2000s	Bacteroides	thetaiotaomicron	blank	blank	#C29DDE	R	S	I	S	S	R	R	I	Bacteroides	thetaiotaomicron
BFG-340	Isolate	Blood	Unknown	Bacteroides	thetaiotaomicron	blank	blank	#C29DDE	R	S	S	I	S	R	R	S	Bacteroides	thetaiotaomicron
BFG-170	Isolate	Abscess Wound or Drainage	1980s	Bacteroides	thetaiotaomicron	blank	blank	#C29DDE	R	S	S	S	S	R	S	S	Bacteroides	thetaiotaomicron
BFG-134	Isolate	Other or unknown	1980s	Bacteroides	thetaiotaomicron	blank	blank	#C29DDE	R	S	S	S	S	R	R	S	Bacteroides	thetaiotaomicron
BFG-390	Isolate	Peritoneal Fluid	Unknown	Bacteroides	thetaiotaomicron	blank	blank	#C29DDE	R	S	S	R	S	R	S	R	Bacteroides	thetaiotaomicron
BFG-395	Isolate	Abscess Wound or Drainage	Unknown	Bacteroides	thetaiotaomicron	blank	blank	#C29DDE	R	S	S	I	S	R	S	R	Bacteroides	thetaiotaomicron
BFG-600	Isolate	Blood	2010s	Bacteroides	thetaiotaomicron	blank	blank	#C29DDE	blank	blank	blank	blank	blank	blank	blank	blank	Bacteroides	thetaiotaomicron
BFG-601	Isolate	Blood	2010s	Bacteroides	thetaiotaomicron	blank	blank	#C29DDE	blank	blank	blank	blank	blank	blank	blank	blank	Bacteroides	thetaiotaomicron
BFG-639	Isolate	Abscess Wound or Drainage	2010s	Bacteroides	thetaiotaomicron	blank	blank	#C29DDE	blank	blank	blank	blank	blank	blank	blank	blank	Bacteroides	thetaiotaomicron
BFG-114	Isolate	Other or unknown	1980s	Bacteroides	thetaiotaomicron	blank	blank	#C29DDE	R	S	S	S	S	R	I	I	Bacteroides	thetaiotaomicron
BFG-385	Isolate	Abscess Wound or Drainage	Unknown	Bacteroides	thetaiotaomicron	blank	blank	#C29DDE	R	S	S	I	S	R	S	S	Bacteroides	thetaiotaomicron
BFG-223	Isolate	Other or unknown	1980s	Bacteroides	thetaiotaomicron	blank	blank	#C29DDE	R	S	S	R	S	R	R	I	Bacteroides	thetaiotaomicron
BFG-129	Isolate	Other or unknown	Unknown	Bacteroides	thetaiotaomicron	blank	blank	#C29DDE	R	S	S	S	S	I	S	S	Bacteroides	thetaiotaomicron
BFG-112	Isolate	Other or unknown	1980s	Bacteroides	thetaiotaomicron	blank	blank	#C29DDE	R	S	S	S	S	R	S	S	Bacteroides	thetaiotaomicron
BFG-495	Isolate	Abscess Wound or Drainage	2000s	Bacteroides	thetaiotaomicron	blank	blank	#C29DDE	R	S	S	S	S	R	R	I	Bacteroides	thetaiotaomicron
BFG-109	Isolate	Abscess Wound or Drainage	1980s	Bacteroides	thetaiotaomicron	blank	blank	#C29DDE	R	S	S	S	S	I	R	S	Bacteroides	thetaiotaomicron
BFG-309	Isolate	Other or Unknown	1990s	Bacteroides	thetaiotaomicron	blank	blank	#C29DDE	blank	blank	blank	blank	blank	blank	blank	blank	Bacteroides	thetaiotaomicron
BFG-123	Isolate	Peritoneal Fluid	1980s	Bacteroides	thetaiotaomicron	blank	blank	#C29DDE	R	S	S	S	S	R	R	S	Bacteroides	thetaiotaomicron
BFG-588	Isolate	Blood	2010s	Bacteroides	thetaiotaomicron	blank	blank	#C29DDE	blank	blank	blank	blank	blank	blank	blank	blank	Bacteroides	thetaiotaomicron
BFG-187	Isolate	Other or unknown	1980s	Bacteroides	thetaiotaomicron	blank	blank	#C29DDE	R	S	S	S	S	R	R	S	Bacteroides	thetaiotaomicron
BFG-182	Isolate	Abscess Wound or Drainage	1980s	Bacteroides	thetaiotaomicron	blank	blank	#C29DDE	R	S	S	S	S	R	R	S	Bacteroides	thetaiotaomicron
BFG-265	Isolate	Abscess Wound or Drainage	1980s	Bacteroides	thetaiotaomicron	blank	blank	#C29DDE	R	S	S	S	S	I	R	S	Bacteroides	thetaiotaomicron
BFG-354	Isolate	Peritoneal Fluid	1990s	Bacteroides	thetaiotaomicron	blank	blank	#C29DDE	R	S	S	I	S	R	R	S	Bacteroides	thetaiotaomicron
BFG-511	Isolate	Peritoneal Fluid	2000s	Bacteroides	thetaiotaomicron	blank	blank	#C29DDE	R	S	S	S	S	R	R	S	Bacteroides	thetaiotaomicron
BFG-507	Isolate	Blood	2000s	Bacteroides	thetaiotaomicron	blank	blank	#C29DDE	R	S	S	S	S	R	R	R	Bacteroides	thetaiotaomicron
BFG-490	Isolate	Blood	2000s	Bacteroides	thetaiotaomicron	blank	blank	#C29DDE	R	S	I	S	R	R	R	R	Bacteroides	thetaiotaomicron
BFG-595	Isolate	Blood	2010s	Bacteroides	thetaiotaomicron	blank	blank	#C29DDE	blank	blank	blank	blank	blank	blank	blank	blank	Bacteroides	thetaiotaomicron
BFG-146	Isolate	Other or unknown	1980s	Bacteroides	thetaiotaomicron	blank	blank	#C29DDE	R	S	S	S	S	R	R	S	Bacteroides	thetaiotaomicron
BFG-585	Isolate	Abscess Wound or Drainage	2010s	Bacteroides	thetaiotaomicron	blank	blank	#C29DDE	blank	blank	blank	blank	blank	blank	blank	blank	Bacteroides	thetaiotaomicron
BFG-212	Isolate	Other or unknown	Unknown	Bacteroides	thetaiotaomicron	blank	blank	#C29DDE	R	S	S	S	S	I	I	S	Bacteroides	thetaiotaomicron
BFG-133	Isolate	Other or unknown	1980s	Bacteroides	thetaiotaomicron	blank	blank	#C29DDE	R	S	S	S	S	R	I	S	Bacteroides	thetaiotaomicron
BFG-131	Isolate	Other or unknown	Unknown	Bacteroides	thetaiotaomicron	blank	blank	#C29DDE	R	S	S	S	S	R	I	S	Bacteroides	thetaiotaomicron
BFG-268	Isolate	Other or unknown	1990s	Bacteroides	thetaiotaomicron	blank	blank	#C29DDE	R	S	S	S	S	I	R	R	Bacteroides	thetaiotaomicron
BFG-269	Isolate	Other or unknown	Unknown	Bacteroides	thetaiotaomicron	blank	blank	#C29DDE	R	S	S	R	S	I	R	R	Bacteroides	thetaiotaomicron
BFG-478	Isolate	Peritoneal Fluid	2000s	Bacteroides	thetaiotaomicron	blank	blank	#C29DDE	R	S	S	I	S	R	R	S	Bacteroides	thetaiotaomicron
BFG-55	Isolate	Peritoneal Fluid	1980s	Bacteroides	thetaiotaomicron	blank	blank	#C29DDE	R	S	S	S	S	R	R	S	Bacteroides	thetaiotaomicron
BFG-148	Isolate	Abscess Wound or Drainage	1980s	Bacteroides	thetaiotaomicron	blank	blank	#C29DDE	R	S	S	S	S	R	R	S	Bacteroides	thetaiotaomicron
BFG-577	Isolate	Blood	2010s	Bacteroides	thetaiotaomicron	blank	blank	#C29DDE	blank	blank	blank	blank	blank	blank	blank	blank	Bacteroides	thetaiotaomicron
BFG-270	Isolate	Abscess Wound or Drainage	1990s	Bacteroides	thetaiotaomicron	blank	blank	#C29DDE	R	S	S	S	S	R	R	S	Bacteroides	thetaiotaomicron
BFG-331	Isolate	Other or Unknown	Unknown	Bacteroides	thetaiotaomicron	blank	blank	#C29DDE	blank	blank	blank	blank	blank	blank	blank	blank	Bacteroides	thetaiotaomicron
BFG-336	Isolate	Peritoneal Fluid	1990s	Bacteroides	thetaiotaomicron	blank	blank	#C29DDE	R	S	S	I	S	R	R	S	Bacteroides	thetaiotaomicron
BFG-568	Isolate	Blood	2010s	Bacteroides	thetaiotaomicron	blank	blank	#C29DDE	blank	blank	blank	blank	blank	blank	blank	blank	Bacteroides	thetaiotaomicron
BFG-333	Isolate	Biopsy	1990s	Bacteroides	thetaiotaomicron	blank	blank	#C29DDE	R	S	R	R	S	R	R	R	Bacteroides	thetaiotaomicron
BFG-510	Isolate	Blood	2010s	Bacteroides	thetaiotaomicron	blank	blank	#C29DDE	R	S	S	S	S	R	R	S	Bacteroides	thetaiotaomicron
BFG-590	Isolate	Blood	2010s	Bacteroides	thetaiotaomicron	blank	blank	#C29DDE	blank	blank	blank	blank	blank	blank	blank	blank	Bacteroides	thetaiotaomicron
BFG-119	Isolate	Other or unknown	1980s	Bacteroides	thetaiotaomicron	blank	blank	#C29DDE	R	S	S	S	S	I	R	S	Bacteroides	thetaiotaomicron
BFG-473	Isolate	Abscess Wound or Drainage	2000s	Bacteroides	thetaiotaomicron	blank	blank	#C29DDE	R	S	S	I	I	R	R	S	Bacteroides	thetaiotaomicron
BFG-380	Isolate	Abscess Wound or Drainage	Unknown	Bacteroides	thetaiotaomicron	blank	blank	#C29DDE	R	S	S	I	S	R	R	S	Bacteroides	thetaiotaomicron
BFG-169	Isolate	Other or unknown	1980s	Bacteroides	thetaiotaomicron	blank	blank	#C29DDE	R	S	S	S	S	I	R	S	Bacteroides	thetaiotaomicron
BFG-529	Isolate	Abscess Wound or Drainage	2000s	Bacteroides	thetaiotaomicron	blank	blank	#C29DDE	R	S	I	S	I	R	R	I	Bacteroides	thetaiotaomicron
BFG-621	Isolate	Blood	2010s	Bacteroides	thetaiotaomicron	blank	blank	#C29DDE	R	S	S	S	S	R	R	S	Bacteroides	thetaiotaomicron
BFG-370	Isolate	Blood	1990s	Bacteroides	thetaiotaomicron	blank	blank	#C29DDE	R	S	S	S	S	R	R	S	Bacteroides	thetaiotaomicron
BFG-430	Isolate	Peritoneal Fluid	2000s	Bacteroides	thetaiotaomicron	blank	blank	#C29DDE	R	S	S	S	S	R	R	S	Bacteroides	thetaiotaomicron
BFG-410	Isolate	Abscess Wound or Drainage	2000s	Bacteroides	thetaiotaomicron	blank	blank	#C29DDE	R	S	I	R	R	R	R	R	Bacteroides	thetaiotaomicron
Bacteroidesthetaiotaomicron-7330	GenBank	GenBank	unknown	blank	blank	Bacteroides	thetaiotaomicron	#C29DDE	blank	blank	blank	blank	blank	blank	blank	blank	Bacteroides	thetaiotaomicron
BFG-142	Isolate	Other or unknown	1980s	Bacteroides	thetaiotaomicron	blank	blank	#C29DDE	R	S	S	S	S	S	I	S	Bacteroides	thetaiotaomicron
BFG-110	Isolate	Other or unknown	1980s	Bacteroides	faecis	blank	blank	#BDAB66	R	S	S	S	S	S	S	S	Bacteroides	faecis
BFG-127	Isolate	Other or unknown	1980s	Bacteroides	faecis	blank	blank	#BDAB66	R	S	S	S	S	S	S	S	Bacteroides	faecis
BFG-353	Isolate	Peritoneal Fluid	2000s	Bacteroides	faecis	blank	blank	#BDAB66	R	S	R	R	I	R	R	R	Bacteroides	faecis
BFG-405	Isolate	Abscess Wound or Drainage	2000s	Bacteroides	faecis	blank	blank	#BDAB66	R	S	S	S	R	I	S	S	Bacteroides	faecis
BFG-108	Isolate	Other or unknown	1980s	Bacteroides	faecis	blank	blank	#BDAB66	R	S	S	S	S	S	R	S	Bacteroides	faecis
BFG-118	Isolate	Other or unknown	1980s	Bacteroides	faecis	blank	blank	#BDAB66	R	S	S	S	S	S	I	S	Bacteroides	faecis
BFG-527	Isolate	Blood	2010s	Bacteroides	faecis	blank	blank	#BDAB66	R	S	R	R	R	S	R	R	Bacteroides	faecis
BFG-132	Isolate	Other or unknown	Unknown	Bacteroides	faecis	blank	blank	#BDAB66	R	S	S	S	S	S	I	S	Bacteroides	faecis
BFG-143	Isolate	Other or unknown	1980s	Bacteroides	faecis	blank	blank	#BDAB66	R	S	S	S	S	S	I	S	Bacteroides	faecis
BFG-512	Isolate	Abscess Wound or Drainage	2000s	Bacteroides	faecis	blank	blank	#BDAB66	R	S	S	S	R	S	R	S	Bacteroides	faecis
BFG-513	Isolate	Blood	2000s	Bacteroides	faecis	blank	blank	#BDAB66	R	S	S	S	R	R	R	S	Bacteroides	faecis
BFG-141	Isolate	Other or unknown	1980s	Bacteroides	faecis	blank	blank	#BDAB66	R	S	S	S	S	S	S	S	Bacteroides	faecis
BFG-147	Isolate	Peritoneal Fluid	1980s	Bacteroides	faecis	blank	blank	#BDAB66	R	S	S	S	S	S	R	S	Bacteroides	faecis
BFG-491	Isolate	Abscess Wound or Drainage	2000s	Bacteroides	faecis	blank	blank	#BDAB66	R	S	S	R	R	S	I	R	Bacteroides	faecis
BFG-136	Isolate	Other or unknown	1980s	Bacteroides	faecis	blank	blank	#BDAB66	R	S	S	S	S	S	R	S	Bacteroides	faecis
BFG-493	Isolate	Blood	2000s	Bacteroides	faecis	blank	blank	#BDAB66	R	S	S	S	S	S	I	R	Bacteroides	faecis
BFG-624	Isolate	Abscess Wound or Drainage	2010s	Bacteroides	faecis	blank	blank	#BDAB66	R	S	S	S	S	S	R	S	Bacteroides	faecis
Bacteroidesfaecis-MAJ27	GenBank	GenBank	unknown	blank	blank	Bacteroides	faecis	#BDAB66	blank	blank	blank	blank	blank	blank	blank	blank	Bacteroides	faecis
BFG-351	Isolate	Abscess Wound or Drainage	Unknown	Bacteroides	faecis	blank	blank	#BDAB66	R	S	S	I	S	R	R	S	Bacteroides	faecis
BFG-416	Isolate	Peritoneal Fluid	2000s	Bacteroides	faecis	blank	blank	#BDAB66	R	S	S	S	S	I	R	S	Bacteroides	faecis
BFG-477	Isolate	Blood	2000s	Bacteroides	faecis	blank	blank	#BDAB66	R	S	S	I	R	I	R	S	Bacteroides	faecis
BFG-554	Isolate	Blood	2000s	Bacteroides	faecis	blank	blank	#BDAB66	blank	blank	blank	blank	blank	blank	blank	blank	Bacteroides	faecis
BFG-467	Isolate	Blood	2000s	Bacteroides	faecis	blank	blank	#BDAB66	R	S	S	I	R	R	R	R	Bacteroides	faecis
Bacteroidesbouchesdurhonensis-Marseille-P2653	GenBank	GenBank	unknown	blank	blank	Bacteroides	bouchesdurhonensis	blank	blank	blank	blank	blank	blank	blank	blank	blank	Bacteroides	bouchesdurhonensis
Bacteroidespyogenes-NCTC11853	GenBank	GenBank	unknown	blank	blank	Bacteroides	pyogenes	blank	blank	blank	blank	blank	blank	blank	blank	blank	Bacteroides	pyogenes_A
Bacteroidesoleiciplenus-YIT12058	GenBank	GenBank	unknown	blank	blank	Bacteroides	oleiciplenus	blank	blank	blank	blank	blank	blank	blank	blank	blank	Bacteroides	oleiciplenus
Bacteroidesintestinalis-APC919-174	GenBank	GenBank	unknown	blank	blank	Bacteroides	intestinalis	blank	blank	blank	blank	blank	blank	blank	blank	blank	Bacteroides	intestinalis
Bacteroidescellulosilyticus-WH2	GenBank	GenBank	unknown	blank	blank	Bacteroides	cellulosilyticus	#DD9B8B	blank	blank	blank	blank	blank	blank	blank	blank	Bacteroides	cellulosilyticus
BFG-371	Isolate	Abscess Wound or Drainage	Unknown	Bacteroides	cellulosilyticus	blank	blank	#DD9B8B	R	S	S	S	R	R	R	S	Bacteroides	cellulosilyticus
BFG-186	Isolate	Other or unknown	1980s	Bacteroides	cellulosilyticus	blank	blank	#DD9B8B	R	S	S	S	I	R	R	S	Bacteroides	cellulosilyticus
BFG-250	Isolate	Biopsy	1980s	Bacteroides	cellulosilyticus	blank	blank	#DD9B8B	R	S	S	S	I	S	S	S	Bacteroides	sp900552405
BFG-257	Isolate	Biopsy	1980s	Bacteroides	cellulosilyticus	blank	blank	#DD9B8B	R	S	S	S	I	S	S	S	Bacteroides	sp900552405
Bacteroidesheparinolyticus-F0111	GenBank	GenBank	unknown	blank	blank	Bacteroides	heparinolyticus	blank	blank	blank	blank	blank	blank	blank	blank	blank	Bacteroides	heparinolyticus
Bacteroideszoogleoformans-ATCC33285	GenBank	GenBank	unknown	blank	blank	Bacteroides	zoogleoformans	blank	blank	blank	blank	blank	blank	blank	blank	blank	Bacteroides	zoogleoformans
Bacteroidescutis-Marseille-P4118	GenBank	GenBank	unknown	blank	blank	Bacteroides	cutis	blank	blank	blank	blank	blank	blank	blank	blank	blank	Bacteroides	cutis
Bacteroideshelcogenes-P36-108	GenBank	GenBank	unknown	blank	blank	Bacteroides	helcogenes	blank	blank	blank	blank	blank	blank	blank	blank	blank	Bacteroides	helcogenes
Bacteroidesfluxus-YIT12057	GenBank	GenBank	unknown	blank	blank	Bacteroides	fluxus	blank	blank	blank	blank	blank	blank	blank	blank	blank	Bacteroides	fluxus
Bacteroidestogonis-Marseille-P3166	GenBank	GenBank	unknown	blank	blank	Bacteroides	togonis	blank	blank	blank	blank	blank	blank	blank	blank	blank	Bacteroides	togonis
Bacteroidesndongoniae-Marseille-P3108	GenBank	GenBank	unknown	blank	blank	Bacteroides	ndongoniae	blank	blank	blank	blank	blank	blank	blank	blank	blank	Bacteroides	ndongoniae
Bacteroidessp-A1C1	GenBank	GenBank	unknown	blank	blank	Bacteroides	sp	blank	blank	blank	blank	blank	blank	blank	blank	blank	Bacteroides	uniformis
BFG-366	Isolate	Abscess Wound or Drainage	Unknown	Bacteroides	uniformis	blank	blank	#D796D1	R	S	S	S	I	S	R	I	Bacteroides	uniformis
BFG-471	Isolate	Biopsy	2000s	Bacteroides	uniformis	blank	blank	#D796D1	R	S	S	S	R	R	R	S	Bacteroides	uniformis
BFG-556	Isolate	Blood	2010s	Bacteroides	uniformis	blank	blank	#D796D1	blank	blank	blank	blank	blank	blank	blank	blank	Bacteroides	uniformis
BFG-469	Isolate	Blood	2000s	Bacteroides	uniformis	blank	blank	#D796D1	R	S	S	S	R	R	R	I	Bacteroides	uniformis
BFG-227	Isolate	Abscess Wound or Drainage	1980s	Bacteroides	uniformis	blank	blank	#D796D1	R	S	S	S	S	S	R	S	Bacteroides	uniformis
BFG-213	Isolate	Other or unknown	Unknown	Bacteroides	uniformis	blank	blank	#D796D1	R	S	S	S	S	S	R	S	Bacteroides	uniformis
BFG-376	Isolate	Other or unknown	1990s	Bacteroides	uniformis	blank	blank	#D796D1	R	S	S	S	R	R	R	S	Bacteroides	uniformis
Bacteroidesuniformis-NBRC113350	GenBank	GenBank	unknown	blank	blank	Bacteroides	uniformis	#D796D1	blank	blank	blank	blank	blank	blank	blank	blank	Bacteroides	uniformis
BFG-497	Isolate	Blood	2000s	Bacteroides	uniformis	blank	blank	#D796D1	R	S	S	S	R	R	R	R	Bacteroides	uniformis
BFG-570	Isolate	Blood	2010s	Bacteroides	uniformis	blank	blank	#D796D1	blank	blank	blank	blank	blank	blank	blank	blank	Bacteroides	uniformis
BFG-377	Isolate	Other or unknown	Unknown	Bacteroides	uniformis	blank	blank	#D796D1	R	S	S	S	R	R	R	S	Bacteroides	uniformis
Bacteroideseggerthii-DSM20697	GenBank	GenBank	unknown	blank	blank	Bacteroides	eggerthii	blank	blank	blank	blank	blank	blank	blank	blank	blank	Bacteroides	eggerthii
BFG-121	Isolate	Other or unknown	Unknown	Bacteroides	stercoris	blank	blank	#A3A7E2	R	S	S	S	S	S	R	S	Bacteroides	stercoris
BFG-407	Isolate	Abscess Wound or Drainage	2000s	Bacteroides	stercoris	blank	blank	#A3A7E2	R	S	S	S	R	S	R	I	Bacteroides	stercoris
BFG-382	Isolate	Peritoneal Fluid	Unknown	Bacteroides	stercoris	blank	blank	#A3A7E2	R	S	S	S	S	I	R	S	Bacteroides	stercoris
Bacteroidesstercoris-ATCC43183	GenBank	GenBank	unknown	blank	blank	Bacteroides	stercoris	#A3A7E2	blank	blank	blank	blank	blank	blank	blank	blank	Bacteroides	stercoris
Bacteroidesclarus-YIT12056	GenBank	GenBank	unknown	blank	blank	Bacteroides	clarus	blank	blank	blank	blank	blank	blank	blank	blank	blank	Bacteroides	clarus
Bacteroidesilei-Marseille-P3208	GenBank	GenBank	unknown	blank	blank	Bacteroides	ilei	blank	blank	blank	blank	blank	blank	blank	blank	blank	Phocaeicola	ilei
Bacteroidesplebeius-DSM17135	GenBank	GenBank	unknown	blank	blank	Bacteroides	plebeius	blank	blank	blank	blank	blank	blank	blank	blank	blank	Phocaeicola	plebeius
Bacteroidesmediterraneensis-Marseille-P2644	GenBank	GenBank	unknown	blank	blank	Bacteroides	mediterraneensis	blank	blank	blank	blank	blank	blank	blank	blank	blank	Phocaeicola	mediterraneensis
Bacteroidescoprophilus-DSM18228	GenBank	GenBank	unknown	blank	blank	Bacteroides	coprophilus	blank	blank	blank	blank	blank	blank	blank	blank	blank	Phocaeicola	coprophilus
Bacteroidessalanitronis-DSM18170	GenBank	GenBank	unknown	blank	blank	Bacteroides	salanitronis	blank	blank	blank	blank	blank	blank	blank	blank	blank	Phocaeicola	salanitronis
Bacteroidescoprocola-DSM17136	GenBank	GenBank	unknown	blank	blank	Bacteroides	coprocola	blank	blank	blank	blank	blank	blank	blank	blank	blank	Phocaeicola	coprocola
Bacteroidesmassiliensis-DSM17679	GenBank	GenBank	unknown	blank	blank	Bacteroides	massiliensis	blank	blank	blank	blank	blank	blank	blank	blank	blank	Phocaeicola	massiliensis
Bacteroidessartorii-dnLKV3	GenBank	GenBank	unknown	blank	blank	Bacteroides	sartorii	blank	blank	blank	blank	blank	blank	blank	blank	blank	Phocaeicola	sartorii
BFG-548	Isolate	Peritoneal Fluid	2000s	Bacteroides	vulgatus	blank	blank	#E293BD	blank	blank	blank	blank	blank	blank	blank	blank	Phocaeicola	vulgatus
BFG-384	Isolate	Peritoneal Fluid	Unknown	Bacteroides	vulgatus	blank	blank	#E293BD	R	S	S	S	S	S	R	S	Phocaeicola	vulgatus
BFG-379	Isolate	Peritoneal Fluid	Unknown	Bacteroides	vulgatus	blank	blank	#E293BD	R	S	S	S	S	R	R	S	Phocaeicola	vulgatus
BFG-293	Isolate	Other or Unknown	2010s	Bacteroides	vulgatus	blank	blank	#E293BD	blank	blank	blank	blank	blank	blank	blank	blank	Phocaeicola	vulgatus
BFG-202	Isolate	Abscess Wound or Drainage	1980s	Bacteroides	vulgatus	blank	blank	#E293BD	R	S	S	S	S	S	R	S	Phocaeicola	vulgatus
Bacteroidesvulgatus-ATCC8482	GenBank	GenBank	unknown	blank	blank	Bacteroides	vulgatus	#E293BD	blank	blank	blank	blank	blank	blank	blank	blank	Phocaeicola	vulgatus
BFG-631	Isolate	Abscess Wound or Drainage	2010s	Bacteroides	vulgatus	blank	blank	blank	blank	blank	blank	blank	blank	blank	blank	blank	Phocaeicola	vulgatus
Bacteroidesvulgatus-VIC01	GenBank	GenBank	unknown	blank	blank	Bacteroides	vulgatus	#E293BD	blank	blank	blank	blank	blank	blank	blank	blank	Phocaeicola	vulgatus
BFG-367	Isolate	Abscess Wound or Drainage	Unknown	Bacteroides	vulgatus	blank	blank	#E293BD	R	S	S	S	R	R	R	S	Phocaeicola	vulgatus
BFG-415	Isolate	Peritoneal Fluid	2000s	Bacteroides	vulgatus	blank	blank	#E293BD	R	S	S	S	R	R	R	S	Phocaeicola	vulgatus
BFG-191	Isolate	Peritoneal Fluid	1980s	Bacteroides	vulgatus	blank	blank	#E293BD	R	S	S	S	S	S	I	S	Phocaeicola	vulgatus
BFG-294	Isolate	Other or unknown	Unknown	Bacteroides	vulgatus	blank	blank	#E293BD	R	S	R	S	S	S	R	I	Phocaeicola	vulgatus
BFG-210	Isolate	Other or unknown	1980s	Bacteroides	vulgatus	blank	blank	#E293BD	R	S	S	I	S	S	S	R	Phocaeicola	vulgatus
BFG-444	Isolate	Peritoneal Fluid	2000s	Bacteroides	vulgatus	blank	blank	#E293BD	R	S	S	S	R	R	R	I	Phocaeicola	vulgatus
BFG-429	Isolate	Abscess Wound or Drainage	2000s	Bacteroides	vulgatus	blank	blank	#E293BD	R	S	S	S	R	S	R	S	Phocaeicola	vulgatus
BFG-394	Isolate	Abscess Wound or Drainage	Unknown	Bacteroides	vulgatus	blank	blank	#E293BD	R	S	S	S	S	S	R	I	Phocaeicola	vulgatus
BFG-626	Isolate	Peritoneal Fluid	2010s	Bacteroides	vulgatus	blank	blank	#E293BD	R	S	S	S	R	S	S	I	Phocaeicola	vulgatus
BFG-194	Isolate	Other or unknown	1980s	Bacteroides	vulgatus	blank	blank	#E293BD	R	S	S	S	S	S	R	S	Phocaeicola	vulgatus
BFG-552	Isolate	Peritoneal Fluid	2000s	Bacteroides	vulgatus	blank	blank	#E293BD	blank	blank	blank	blank	blank	blank	blank	blank	Phocaeicola	vulgatus
BFG-454	Isolate	Abscess Wound or Drainage	2000s	Bacteroides	vulgatus	blank	blank	#E293BD	R	S	S	S	R	S	R	R	Phocaeicola	vulgatus
BFG-399	Isolate	Peritoneal Fluid	Unknown	Bacteroides	vulgatus	blank	blank	#E293BD	R	S	S	S	R	S	R	I	Phocaeicola	vulgatus
BFG-289	Isolate	Other or unknown	1990s	Bacteroides	vulgatus	blank	blank	#E293BD	R	S	S	S	S	S	R	S	Phocaeicola	vulgatus
BFG-201	Isolate	Other or unknown	Unknown	Bacteroides	vulgatus	blank	blank	#E293BD	R	S	S	S	S	R	R	S	Phocaeicola	vulgatus
BFG-208	Isolate	Other or unknown	1980s	Bacteroides	vulgatus	blank	blank	#E293BD	R	S	S	S	S	R	R	S	Phocaeicola	vulgatus
BFG-613	Isolate	Blood	2010s	Bacteroides	vulgatus	blank	blank	#E293BD	R	S	S	S	S	R	R	S	Phocaeicola	vulgatus
BFG-195	Isolate	Other or unknown	1980s	Bacteroides	vulgatus	blank	blank	#E293BD	R	S	S	S	S	R	I	S	Phocaeicola	vulgatus
BFG-273	Isolate	Biopsy	1980s	Bacteroides	vulgatus	blank	blank	#E293BD	R	S	I	S	S	R	R	I	Phocaeicola	vulgatus
BFG-285	Isolate	Other or unknown	1990s	Bacteroides	vulgatus	blank	blank	#E293BD	R	S	S	S	S	S	R	I	Phocaeicola	vulgatus
BFG-274	Isolate	Other or unknown	1980s	Bacteroides	vulgatus	blank	blank	#E293BD	R	S	S	S	S	R	R	S	Phocaeicola	vulgatus
BFG-598	Isolate	Blood	2010s	Bacteroides	vulgatus	blank	blank	#E293BD	blank	blank	blank	blank	blank	blank	blank	blank	Phocaeicola	vulgatus
BFG-286	Isolate	Abscess Wound or Drainage	1990s	Bacteroides	vulgatus	blank	blank	#E293BD	R	S	S	S	S	R	R	I	Phocaeicola	dorei
Bacteroidesdorei-DSM17855	GenBank	GenBank	unknown	blank	blank	Bacteroides	dorei	blank	blank	blank	blank	blank	blank	blank	blank	blank	Phocaeicola	dorei
BFG-453	Isolate	Abscess Wound or Drainage	2000s	Bacteroides	vulgatus	blank	blank	#E293BD	R	S	I	I	R	R	R	R	Phocaeicola	dorei
Bacteroidesdorei-CL03T12C01	GenBank	GenBank	unknown	blank	blank	Bacteroides	dorei	blank	blank	blank	blank	blank	blank	blank	blank	blank	Phocaeicola	dorei
BFG-436	Isolate	Blood	2000s	Bacteroides	vulgatus	blank	blank	#E293BD	R	S	S	S	S	R	R	I	Phocaeicola	dorei
BFG-313	Isolate	Other or Unknown	1990s	Bacteroides	vulgatus	blank	blank	#E293BD	blank	blank	blank	blank	blank	blank	blank	blank	Phocaeicola	dorei
Parabacteroidespacaensis-Marseille-P4001	GenBank	GenBank	unknown	blank	blank	Parabacteroides	pacaensis	blank	blank	blank	blank	blank	blank	blank	blank	blank	Parabacteroides_B	pacaensis
Parabacteroidesbouchesdurhonensis-Marseille-P3763	GenBank	GenBank	unknown	blank	blank	Parabacteroides	bouchesdurhonensis	blank	blank	blank	blank	blank	blank	blank	blank	blank	Parabacteroides	bouchesdurhonensis
Parabacteroideschinchillae-DSM29073	GenBank	GenBank	unknown	blank	blank	Parabacteroides	chinchillae	blank	blank	blank	blank	blank	blank	blank	blank	blank	Parabacteroides	chinchillae
Parabacteroidesprovencensis-Marseille-P3668	GenBank	GenBank	unknown	blank	blank	Parabacteroides	provencensis	blank	blank	blank	blank	blank	blank	blank	blank	blank	Parabacteroides	chinchillae
Parabacteroidesdistasonis-NBRC113806	GenBank	GenBank	unknown	blank	blank	Parabacteroides	distasonis	#D0A374	blank	blank	blank	blank	blank	blank	blank	blank	Parabacteroides	distasonis
Parabacteroidesdistasonis-CBBP-1	GenBank	GenBank	unknown	blank	blank	Parabacteroides	distasonis	#D0A374	blank	blank	blank	blank	blank	blank	blank	blank	Parabacteroides	distasonis
BFG-158	Isolate	Abscess Wound or Drainage	1980s	Parabacteroides	distasonis	blank	blank	#D0A374	R	S	S	S	S	I	R	I	Parabacteroides	distasonis
BFG-432	Isolate	Peritoneal Fluid	Unknown	Parabacteroides	distasonis	blank	blank	#D0A374	R	S	S	R	S	R	R	I	Parabacteroides	distasonis
BFG-308	Isolate	Other or Unknown	Unknown	Parabacteroides	distasonis	blank	blank	#D0A374	blank	blank	blank	blank	blank	blank	blank	blank	Parabacteroides	distasonis
BFG-451	Isolate	Abscess Wound or Drainage	2000s	Parabacteroides	distasonis	blank	blank	#D0A374	R	S	S	I	S	I	S	I	Parabacteroides	distasonis
BFG-161	Isolate	Other or unknown	1980s	Parabacteroides	distasonis	blank	blank	#D0A374	R	S	S	S	S	I	R	R	Parabacteroides	distasonis
BFG-244	Isolate	Peritoneal Fluid	1980s	Parabacteroides	distasonis	blank	blank	#D0A374	R	S	S	S	S	S	R	I	Parabacteroides	distasonis
BFG-162	Isolate	Other or unknown	1980s	Parabacteroides	distasonis	blank	blank	#D0A374	R	S	S	S	S	R	R	S	Parabacteroides	distasonis
BFG-314	Isolate	Abscess Wound or Drainage	Unknown	Parabacteroides	distasonis	blank	blank	#D0A374	R	S	S	R	S	R	R	I	Parabacteroides	distasonis
Parabacteroidesdistasonis-CavFT-hAR46	GenBank	GenBank	unknown	blank	blank	Parabacteroides	distasonis	#D0A374	blank	blank	blank	blank	blank	blank	blank	blank	Parabacteroides	distasonis
BFG-426	Isolate	Peritoneal Fluid	2000s	Parabacteroides	distasonis	blank	blank	#D0A374	R	S	S	R	S	R	R	R	Parabacteroides	distasonis
BFG-215	Isolate	Other or unknown	1980s	Parabacteroides	distasonis	blank	blank	#D0A374	R	S	S	S	S	S	S	R	Parabacteroides	distasonis
Parabacteroidessp-CT06	GenBank	GenBank	unknown	blank	blank	Parabacteroides	sp	blank	blank	blank	blank	blank	blank	blank	blank	blank	Parabacteroides	distasonis
BFG-549	Isolate	Abscess Wound or Drainage	2000s	Parabacteroides	distasonis	blank	blank	#D0A374	blank	blank	blank	blank	blank	blank	blank	blank	Parabacteroides	distasonis
Parabacteroidesdistasonis-FDAARGOS_759	GenBank	GenBank	unknown	blank	blank	Parabacteroides	distasonis	blank	blank	blank	blank	blank	blank	blank	blank	blank	Parabacteroides	distasonis
Parabacteroidesdistasonis-ATCC8503	GenBank	GenBank	unknown	blank	blank	Parabacteroides	distasonis	#D0A374	blank	blank	blank	blank	blank	blank	blank	blank	Parabacteroides	distasonis
BFG-149	Isolate	Other or unknown	1980s	Parabacteroides	distasonis	blank	blank	#D0A374	R	S	S	S	S	I	R	S	Parabacteroides	distasonis
BFG-157	Isolate	Other or unknown	1980s	Parabacteroides	distasonis	blank	blank	#D0A374	R	S	S	S	S	I	R	I	Parabacteroides	distasonis
BFG-150	Isolate	Other or unknown	1980s	Parabacteroides	distasonis	blank	blank	#D0A374	R	S	S	S	S	R	I	S	Parabacteroides	distasonis
BFG-592	Isolate	Peritoneal Fluid	2010s	Parabacteroides	distasonis	blank	blank	#D0A374	blank	blank	blank	blank	blank	blank	blank	blank	Parabacteroides	distasonis
BFG-242	Isolate	Blood	1980s	Parabacteroides	distasonis	blank	blank	#D0A374	R	S	I	S	S	I	R	R	Parabacteroides	distasonis
BFG-343	Isolate	Biopsy	1990s	Parabacteroides	distasonis	blank	blank	#D0A374	R	S	R	R	S	R	S	R	Parabacteroides	distasonis
BFG-337	Isolate	Biopsy	1990s	Parabacteroides	distasonis	blank	blank	#D0A374	R	S	R	R	S	R	S	R	Parabacteroides	distasonis
BFG-574	Isolate	Abscess Wound or Drainage	2010s	Parabacteroides	distasonis	blank	blank	#D0A374	blank	blank	blank	blank	blank	blank	blank	blank	Parabacteroides	distasonis
BFG-303	Isolate	Abscess Wound or Drainage	1990s	Parabacteroides	distasonis	blank	blank	#D0A374	R	S	S	I	S	R	R	R	Parabacteroides	distasonis
BFG-397	Isolate	Biopsy	Unknown	Parabacteroides	distasonis	blank	blank	#D0A374	R	S	S	R	S	R	R	R	Parabacteroides	distasonis
BFG-295	Isolate	Other or unknown	1990s	Parabacteroides	distasonis	blank	blank	#D0A374	R	S	S	I	S	I	S	R	Parabacteroides	distasonis
BFG-238	Isolate	Biopsy	1980s	Parabacteroides	distasonis	blank	blank	#D0A374	R	S	S	S	S	I	R	R	Parabacteroides	distasonis
BFG-275	Isolate	Other or unknown	1980s	Parabacteroides	distasonis	blank	blank	#D0A374	R	S	R	R	S	R	R	R	Parabacteroides	distasonis
Parabacteroidestimonensis-Marseille-P3236	GenBank	GenBank	unknown	blank	blank	Parabacteroides	timonensis	blank	blank	blank	blank	blank	blank	blank	blank	blank	Parabacteroides	timonensis
BFG-290	Isolate	Peritoneal Fluid	1990s	Parabacteroides	goldsteinii	blank	blank	#86B875	R	S	S	I	S	R	R	I	Parabacteroides	goldsteinii
Parabacteroidesgoldsteinii-DSM19448	GenBank	GenBank	unknown	blank	blank	Parabacteroides	goldsteinii	#86B875	blank	blank	blank	blank	blank	blank	blank	blank	Parabacteroides	goldsteinii
BFG-241	Isolate	Other or unknown	1980s	Parabacteroides	goldsteinii	blank	blank	#86B875	R	S	R	S	S	R	R	I	Parabacteroides	goldsteinii
BFG-489	Isolate	Blood	2000s	Parabacteroides	sp.	blank	blank	#7DB0DD	R	S	I	R	R	I	S	R	Parabacteroides	pfaecis
BFG-462	Isolate	Blood	Unknown	Bacteroides	goldsteinii	blank	blank	#86B875	R	S	I	R	R	R	S	R	Parabacteroides	pfaecis
Parabacteroidesjohnsonii-CL02T12C29	GenBank	GenBank	unknown	blank	blank	Parabacteroides	johnsonii	#65BC8C	blank	blank	blank	blank	blank	blank	blank	blank	Parabacteroides	johnsonii
BFG-567	Isolate	Peritoneal Fluid	2010s	Parabacteroides	johnsonii	blank	blank	#65BC8C	blank	blank	blank	blank	blank	blank	blank	blank	Parabacteroides	johnsonii
BFG-550	Isolate	Peritoneal Fluid	2000s	Parabacteroides	merdae	blank	blank	#44BEA5	blank	blank	blank	blank	blank	blank	blank	blank	Parabacteroides	merdae
Parabacteroidesmerdae-NCTC13052	GenBank	GenBank	unknown	blank	blank	Parabacteroides	merdae	#44BEA5	blank	blank	blank	blank	blank	blank	blank	blank	Parabacteroides	merdae
BFG-280	Isolate	Blood	1980s	Parabacteroides	merdae	blank	blank	#44BEA5	R	S	S	I	R	R	R	R	Parabacteroides	merdae
Parabacteroidesmassiliensis-SN4	GenBank	GenBank	unknown	blank	blank	Parabacteroides	massiliensis	blank	blank	blank	blank	blank	blank	blank	blank	blank	Parabacteroides	massiliensis
Bacteroidescoprosuis-DSM18011	GenBank	GenBank	unknown	blank	blank	Bacteroides	coprosuis	blank	blank	blank	blank	blank	blank	blank	blank	blank	Bacteroides_E	coprosuis
Bacteroidesluti-DSM26991	GenBank	GenBank	unknown	blank	blank	Bacteroides	luti	blank	blank	blank	blank	blank	blank	blank	blank	blank	Bacteroides_G	luti
Bacteroidesihuae-Marseille-P2824	GenBank	GenBank	unknown	blank	blank	Bacteroides	ihuae	blank	blank	blank	blank	blank	blank	blank	blank	blank	Bacteroides	ihuae
Bacteroidesneonati-MS4	GenBank	GenBank	unknown	blank	blank	Bacteroides	neonati	blank	blank	blank	blank	blank	blank	blank	blank	blank	Bacteroides	neonati
BFG-622	Isolate	Abscess Wound or Drainage	2010s	Bacteroides	salyersiae	blank	blank	#55B8D0	R	S	R	S	S	R	R	S	Bacteroides	salyersiae
BFG-440	Isolate	Abscess Wound or Drainage	2000s	Bacteroides	salyersiae	blank	blank	#55B8D0	R	S	S	S	R	R	R	I	Bacteroides	salyersiae
BFG-594	Isolate	Blood	2010s	Bacteroides	salyersiae	blank	blank	#55B8D0	blank	blank	blank	blank	blank	blank	blank	blank	Bacteroides	salyersiae
BFG-256	Isolate	Abscess Wound or Drainage	2000s	Bacteroides	salyersiae	blank	blank	#55B8D0	R	S	R	R	R	S	R	R	Bacteroides	salyersiae
BFG-288	Isolate	Abscess Wound or Drainage	1990s	Bacteroides	salyersiae	blank	blank	#55B8D0	R	S	S	S	S	R	R	S	Bacteroides	salyersiae
Bacteroidessalyersiae-WAL10018	GenBank	GenBank	unknown	blank	blank	Bacteroides	salyersiae	#55B8D0	blank	blank	blank	blank	blank	blank	blank	blank	Bacteroides	salyersiae
BFG-328	Isolate	Peritoneal Fluid	1990s	Bacteroides	salyersiae	blank	blank	#55B8D0	R	S	S	S	S	S	I	S	Bacteroides	salyersiae
BFG-615	Isolate	Blood	2010s	Bacteroides	fragilis	blank	blank	#A4B266	R	S	R	R	R	R	R	R	Bacteroides	fragilis
BFG-616	Isolate	Blood	2010s	Bacteroides	fragilis	blank	blank	#A4B266	R	S	R	R	R	R	R	R	Bacteroides	fragilis
BFG-461	Isolate	Peritoneal Fluid	2000s	Bacteroides	fragilis	blank	blank	#A4B266	R	S	R	R	S	S	R	R	Bacteroides	fragilis
BFG-611	Isolate	Abscess Wound or Drainage	2010s	Bacteroides	fragilis	blank	blank	#A4B266	R	S	R	R	S	R	S	R	Bacteroides	fragilis
Bacteroidesfragilis-DCMOUH0018B	GenBank	GenBank	unknown	blank	blank	Bacteroides	fragilis	#A4B266	blank	blank	blank	blank	blank	blank	blank	blank	Bacteroides	fragilis
Bacteroidesfragilis-FDAARGOS_763	GenBank	GenBank	unknown	blank	blank	Bacteroides	fragilis	blank	blank	blank	blank	blank	blank	blank	blank	blank	Bacteroides	fragilis
Bacteroidesfragilis-DCMOUH0085B	GenBank	GenBank	unknown	blank	blank	Bacteroides	fragilis	#A4B266	blank	blank	blank	blank	blank	blank	blank	blank	Bacteroides	fragilis
Bacteroidesfragilis-Q1F2	GenBank	GenBank	unknown	blank	blank	Bacteroides	fragilis	#A4B266	blank	blank	blank	blank	blank	blank	blank	blank	Bacteroides	fragilis
BFG-641	Isolate	Blood	2010s	Bacteroides	fragilis	blank	blank	#A4B266	blank	blank	blank	blank	blank	blank	blank	blank	Bacteroides	fragilis
BFG-300	Isolate	Blood	1990s	Bacteroides	fragilis	blank	blank	#A4B266	R	S	R	S	S	S	R	I	Bacteroides	fragilis
Bacteroidesfragilis-DCMOUH0067B	GenBank	GenBank	unknown	Bacteroides	fragilis	blank	blank	#A4B266	blank	blank	blank	blank	blank	blank	blank	blank	Bacteroides	fragilis
BFG-447	Isolate	Abscess Wound or Drainage	2000s	Bacteroides	fragilis	blank	blank	#A4B266	R	S	R	S	S	S	R	I	Bacteroides	fragilis
BFG-500	Isolate	Abscess Wound or Drainage	2000s	Bacteroides	fragilis	blank	blank	#A4B266	R	S	R	S	S	I	R	I	Bacteroides	fragilis
BFG-483	Isolate	Blood	2000s	Bacteroides	fragilis	blank	blank	#A4B266	R	S	R	I	S	S	R	R	Bacteroides	fragilis
Bacteroidesfragilis-DCMSKEJBY0001B	GenBank	GenBank	unknown	blank	blank	Bacteroides	fragilis	#A4B266	blank	blank	blank	blank	blank	blank	blank	blank	Bacteroides	fragilis
BFG-277	Isolate	Abscess Wound or Drainage	Unknown	Bacteroides	fragilis	blank	blank	#A4B266	R	S	S	S	S	R	R	R	Bacteroides	fragilis
BFG-65	Isolate	Other or unknown	1980s	Bacteroides	fragilis	blank	blank	#A4B266	R	S	I	S	S	S	R	I	Bacteroides	fragilis
BFG-628	Isolate	Biopsy	2010s	Bacteroides	fragilis	blank	blank	#A4B266	R	S	I	S	S	R	R	S	Bacteroides	fragilis
BFG-630	Isolate	Abscess Wound or Drainage	2010s	Bacteroides	fragilis	blank	blank	#A4B266	R	S	R	S	S	R	R	S	Bacteroides	fragilis
Bacteroidesfragilis-DCMOUH0017B	GenBank	GenBank	unknown	blank	blank	Bacteroides	fragilis	#A4B266	blank	blank	blank	blank	blank	blank	blank	blank	Bacteroides	fragilis
BFG-526	Isolate	Blood	2000s	Bacteroides	fragilis	blank	blank	#A4B266	R	S	S	S	S	R	R	S	Bacteroides	fragilis
BFG-536	Isolate	Peritoneal Fluid	2000s	Bacteroides	fragilis	blank	blank	#A4B266	R	S	R	R	I	S	R	R	Bacteroides	fragilis
BFG-403	Isolate	Other or Unknown	1990s	Bacteroides	fragilis	blank	blank	#A4B266	R	S	I	S	S	R	R	I	Bacteroides	fragilis
BFG-546	Isolate	Abscess Wound or Drainage	Unknown	Bacteroides	fragilis	blank	blank	#A4B266	blank	blank	blank	blank	blank	blank	blank	blank	Bacteroides	fragilis
BFG-452	Isolate	Abscess Wound or Drainage	2000s	Bacteroides	fragilis	blank	blank	#A4B266	R	S	I	S	R	S	S	I	Bacteroides	fragilis
BFG-439	Isolate	Abscess Wound or Drainage	2000s	Bacteroides	fragilis	blank	blank	#A4B266	R	S	I	S	S	R	R	I	Bacteroides	fragilis
BFG-640	Isolate	Other or unknown	1970s	Bacteroides	fragilis	blank	blank	#A4B266	R	S	S	S	S	S	S	S	Bacteroides	fragilis
Bacteroidesfragilis-BOB25	GenBank	GenBank	unknown	blank	blank	Bacteroides	fragilis	#A4B266	blank	blank	blank	blank	blank	blank	blank	blank	Bacteroides	fragilis
BFG-4	Isolate	Other or unknown	1980s	Bacteroides	fragilis	blank	blank	#A4B266	R	S	S	S	S	S	R	S	Bacteroides	fragilis
BFG-96	Isolate	Abscess Wound or Drainage	1980s	Bacteroides	fragilis	blank	blank	#A4B266	R	S	S	S	S	S	R	S	Bacteroides	fragilis
BFG-563	Isolate	Abscess Wound or Drainage	2000s	Bacteroides	fragilis	blank	blank	#A4B266	blank	blank	blank	blank	blank	blank	blank	blank	Bacteroides	fragilis
BFG-604	Isolate	Pleural fluid	2010s	Bacteroides	fragilis	blank	blank	#A4B266	blank	blank	blank	blank	blank	blank	blank	blank	Bacteroides	fragilis
BFG-530	Isolate	Blood	2000s	Bacteroides	fragilis	blank	blank	#A4B266	R	S	S	S	S	S	R	S	Bacteroides	fragilis
Bacteroidesfragilis-S14	GenBank	GenBank	unknown	blank	blank	Bacteroides	fragilis	#A4B266	blank	blank	blank	blank	blank	blank	blank	blank	Bacteroides	fragilis
BFG-516	Isolate	Biopsy	2000s	Bacteroides	fragilis	blank	blank	#A4B266	R	S	S	S	I	S	R	S	Bacteroides	fragilis
BFG-90	Isolate	Peritoneal Fluid	1980s	Bacteroides	fragilis	blank	blank	#A4B266	R	S	S	S	S	S	R	S	Bacteroides	fragilis
BFG-74	Isolate	Other or unknown	1980s	Bacteroides	fragilis	blank	blank	#A4B266	R	S	S	S	S	S	R	S	Bacteroides	fragilis
BFG-57	Isolate	Other or unknown	1980s	Bacteroides	fragilis	blank	blank	#A4B266	R	S	S	S	S	I	R	S	Bacteroides	fragilis
BFG-79	Isolate	Biopsy	1980s	Bacteroides	fragilis	blank	blank	#A4B266	R	S	S	S	S	I	R	S	Bacteroides	fragilis
BFG-46	Isolate	Other or unknown	Unknown	Bacteroides	fragilis	blank	blank	#A4B266	R	S	S	S	S	I	R	S	Bacteroides	fragilis
BFG-41	Isolate	Other or unknown	1980s	Bacteroides	fragilis	blank	blank	#A4B266	R	S	S	S	S	S	S	S	Bacteroides	fragilis
BFG-85	Isolate	Other or unknown	1980s	Bacteroides	fragilis	blank	blank	#A4B266	R	S	S	S	S	R	R	S	Bacteroides	fragilis
BFG-599	Isolate	Blood	2010s	Bacteroides	fragilis	blank	blank	#A4B266	blank	blank	blank	blank	blank	blank	blank	blank	Bacteroides	fragilis
BFG-539	Isolate	Blood	2000s	Bacteroides	fragilis	blank	blank	#A4B266	R	S	S	S	I	R	S	S	Bacteroides	fragilis
BFG-487	Isolate	Abscess Wound or Drainage	2000s	Bacteroides	fragilis	blank	blank	#A4B266	R	S	S	S	I	S	S	S	Bacteroides	fragilis
BFG-60	Isolate	Abscess Wound or Drainage	1980s	Bacteroides	fragilis	blank	blank	#A4B266	R	S	S	S	S	S	S	S	Bacteroides	fragilis
BFG-418	Isolate	Biopsy	2000s	Bacteroides	fragilis	blank	blank	#A4B266	R	S	S	S	R	I	R	I	Bacteroides	fragilis
BFG-481	Isolate	Abscess Wound or Drainage	2000s	Bacteroides	fragilis	blank	blank	#A4B266	R	S	I	S	R	S	R	I	Bacteroides	fragilis
BFG-27	Isolate	Abscess Wound or Drainage	Unknown	Bacteroides	fragilis	blank	blank	#A4B266	R	S	S	S	S	S	S	S	Bacteroides	fragilis
BFG-311	Isolate	Peritoneal Fluid	1990s	Bacteroides	fragilis	blank	blank	#A4B266	R	S	S	S	S	S	R	S	Bacteroides	fragilis
BFG-3	Isolate	Abscess Wound or Drainage	1980s	Bacteroides	fragilis	blank	blank	#A4B266	R	S	S	S	S	S	R	S	Bacteroides	fragilis
BFG-30	Isolate	Blood	1980s	Bacteroides	fragilis	blank	blank	#A4B266	R	S	S	S	S	I	R	S	Bacteroides	fragilis
Bacteroidesfragilis-NCTC9343	GenBank	GenBank	unknown	blank	blank	Bacteroides	fragilis	#A4B266	blank	blank	blank	blank	blank	blank	blank	blank	Bacteroides	fragilis
Bacteroidesfragilis-CCUG4856T	GenBank	GenBank	unknown	blank	blank	Bacteroides	fragilis	#A4B266	blank	blank	blank	blank	blank	blank	blank	blank	Bacteroides	fragilis
BFG-571	Isolate	Abscess Wound or Drainage	2010s	Bacteroides	fragilis	blank	blank	#A4B266	blank	blank	blank	blank	blank	blank	blank	blank	Bacteroides	fragilis
BFG-499	Isolate	Blood	2000s	Bacteroides	fragilis	blank	blank	#A4B266	R	S	S	S	I	S	S	S	Bacteroides	fragilis
BFG-531	Isolate	Biopsy	2010s	Bacteroides	fragilis	blank	blank	#A4B266	R	S	S	S	S	S	R	S	Bacteroides	fragilis
BFG-625	Isolate	Blood	2010s	Bacteroides	fragilis	blank	blank	#A4B266	R	S	S	S	R	S	R	S	Bacteroides	fragilis
Bacteroidesfragilis-BE1	GenBank	GenBank	unknown	blank	blank	Bacteroides	fragilis	#A4B266	blank	blank	blank	blank	blank	blank	blank	blank	Bacteroides	fragilis
BFG-634	Isolate	Abscess Wound or Drainage	2010s	Bacteroides	fragilis	blank	blank	#A4B266	R	S	S	S	S	S	S	S	Bacteroides	fragilis
BFG-612	Isolate	Blood	2010s	Bacteroides	fragilis	blank	blank	#A4B266	R	S	S	S	R	R	R	S	Bacteroides	fragilis
BFG-488	Isolate	Abscess Wound or Drainage	2000s	Bacteroides	fragilis	blank	blank	#A4B266	R	S	S	S	S	S	R	S	Bacteroides	fragilis
BFG-16	Isolate	Other or unknown	1980s	Bacteroides	fragilis	blank	blank	#A4B266	R	S	S	S	S	S	S	S	Bacteroides	fragilis
BFG-532	Isolate	Blood	2000s	Bacteroides	fragilis	blank	blank	#A4B266	R	S	S	S	S	S	S	S	Bacteroides	fragilis
BFG-609	Isolate	Abscess Wound or Drainage	2010s	Bacteroides	fragilis	blank	blank	#A4B266	R	S	S	S	S	R	S	S	Bacteroides	fragilis
BFG-525	Isolate	Abscess Wound or Drainage	2000s	Bacteroides	fragilis	blank	blank	#A4B266	R	S	S	S	R	S	R	S	Bacteroides	fragilis
BFG-457	Isolate	Abscess Wound or Drainage	2000s	Bacteroides	fragilis	blank	blank	#A4B266	R	S	S	S	R	S	R	S	Bacteroides	fragilis
BFG-608	Isolate	Abscess Wound or Drainage	2010s	Bacteroides	fragilis	blank	blank	#A4B266	blank	blank	blank	blank	blank	blank	blank	blank	Bacteroides	fragilis
BFG-207	Isolate	Other or unknown	1980s	Bacteroides	fragilis	blank	blank	#A4B266	R	S	S	S	S	S	R	S	Bacteroides	fragilis
BFG-463	Isolate	Abscess Wound or Drainage	2000s	Bacteroides	fragilis	blank	blank	#A4B266	R	S	S	S	R	S	R	S	Bacteroides	fragilis
BFG-508	Isolate	Abscess Wound or Drainage	2000s	Bacteroides	fragilis	blank	blank	#A4B266	R	S	S	S	S	S	R	S	Bacteroides	fragilis
BFG-509	Isolate	Abscess Wound or Drainage	2000s	Bacteroides	fragilis	blank	blank	#A4B266	R	S	S	S	R	S	R	S	Bacteroides	fragilis
BFG-504	Isolate	Abscess Wound or Drainage	2000s	Bacteroides	fragilis	blank	blank	#A4B266	R	S	S	S	R	S	R	S	Bacteroides	fragilis
BFG-518	Isolate	Abscess Wound or Drainage	2000s	Bacteroides	fragilis	blank	blank	#A4B266	R	S	I	I	S	S	R	R	Bacteroides	fragilis
BFG-233	Isolate	Other or unknown	1980s	Bacteroides	fragilis	blank	blank	#A4B266	R	S	S	S	S	I	R	S	Bacteroides	fragilis
BFG-34	Isolate	Other or unknown	1980s	Bacteroides	fragilis	blank	blank	#A4B266	R	S	S	S	S	S	S	S	Bacteroides	fragilis
BFG-542	Isolate	Blood	2010s	Bacteroides	fragilis	blank	blank	#A4B266	R	S	I	S	R	R	S	I	Bacteroides	fragilis
BFG-528	Isolate	Abscess Wound or Drainage	2000s	Bacteroides	fragilis	blank	blank	#A4B266	R	S	S	S	S	S	R	S	Bacteroides	fragilis
BFG-448	Isolate	Blood	2000s	Bacteroides	fragilis	blank	blank	#A4B266	R	S	S	S	S	R	R	I	Bacteroides	fragilis
BFG-420	Isolate	Abscess Wound or Drainage	2000s	Bacteroides	fragilis	blank	blank	#A4B266	R	S	I	S	S	R	R	I	Bacteroides	fragilis
BFG-71	Isolate	Other or unknown	1980s	Bacteroides	fragilis	blank	blank	#A4B266	R	S	S	S	S	S	S	S	Bacteroides	fragilis
BFG-502	Isolate	Blood	2000s	Bacteroides	fragilis	blank	blank	#A4B266	R	S	I	S	S	R	R	I	Bacteroides	fragilis
BFG-642	Isolate	Blood	2010s	Bacteroides	fragilis	blank	blank	#A4B266	blank	blank	blank	blank	blank	blank	blank	blank	Bacteroides	fragilis
Bacteroidesfragilis-638R	GenBank	GenBank	unknown	blank	blank	Bacteroides	fragilis	#A4B266	blank	blank	blank	blank	blank	blank	blank	blank	Bacteroides	fragilis
BFG-470	Isolate	Abscess Wound or Drainage	2000s	Bacteroides	fragilis	blank	blank	#A4B266	R	S	S	S	S	R	R	S	Bacteroides	fragilis
BFG-95	Isolate	Other or unknown	1980s	Bacteroides	fragilis	blank	blank	#A4B266	R	S	S	S	S	S	S	S	Bacteroides	fragilis
BFG-14	Isolate	Other or unknown	1980s	Bacteroides	fragilis	blank	blank	#A4B266	R	S	S	S	S	S	R	S	Bacteroides	fragilis
BFG-89	Isolate	Abscess Wound or Drainage	1980s	Bacteroides	fragilis	blank	blank	#A4B266	R	S	S	S	S	S	R	S	Bacteroides	fragilis
BFG-482	Isolate	Pleural fluid	2000s	Bacteroides	fragilis	blank	blank	#A4B266	R	S	S	S	S	S	R	S	Bacteroides	fragilis
BFG-479	Isolate	Peritoneal Fluid	2000s	Bacteroides	fragilis	blank	blank	#A4B266	R	S	S	S	S	I	R	S	Bacteroides	fragilis
BFG-596	Isolate	Abscess Wound or Drainage	2010s	Bacteroides	fragilis	blank	blank	#A4B266	blank	blank	blank	blank	blank	blank	blank	blank	Bacteroides	fragilis
BFG-485	Isolate	Abscess Wound or Drainage	2000s	Bacteroides	fragilis	blank	blank	#A4B266	R	S	S	S	S	S	R	S	Bacteroides	fragilis
BFG-506	Isolate	Abscess Wound or Drainage	2000s	Bacteroides	fragilis	blank	blank	#A4B266	R	S	S	S	R	R	R	S	Bacteroides	fragilis
BFG-2	Isolate	Other or unknown	1980s	Bacteroides	fragilis	blank	blank	#A4B266	R	S	S	S	S	S	S	S	Bacteroides	fragilis
BFG-515	Isolate	Peritoneal Fluid	2000s	Bacteroides	fragilis	blank	blank	#A4B266	R	S	S	S	I	S	S	I	Bacteroides	fragilis
Bacteroidesfragilis-GUT04	GenBank	GenBank	unknown	blank	blank	Bacteroides	fragilis	#A4B266	blank	blank	blank	blank	blank	blank	blank	blank	Bacteroides	fragilis
BFG-589	Isolate	Abscess Wound or Drainage	2010s	Bacteroides	fragilis	blank	blank	#A4B266	blank	blank	blank	blank	blank	blank	blank	blank	Bacteroides	fragilis
BFG-17	Isolate	Other or unknown	1980s	Bacteroides	fragilis	blank	blank	#A4B266	R	S	S	S	S	S	R	S	Bacteroides	fragilis
BFG-59	Isolate	Abscess Wound or Drainage	1980s	Bacteroides	fragilis	blank	blank	#A4B266	R	S	S	S	S	S	R	S	Bacteroides	fragilis
BFG-18	Isolate	Other or unknown	1980s	Bacteroides	fragilis	blank	blank	#A4B266	R	S	S	S	S	S	R	S	Bacteroides	fragilis
BFG-411	Isolate	Biopsy	2000s	Bacteroides	fragilis	blank	blank	#A4B266	R	S	S	S	S	R	R	I	Bacteroides	fragilis
BFG-404	Isolate	Abscess Wound or Drainage	2000s	Bacteroides	fragilis	blank	blank	#A4B266	R	S	S	S	S	R	R	I	Bacteroides	fragilis
BFG-75	Isolate	Abscess Wound or Drainage	1980s	Bacteroides	fragilis	blank	blank	#A4B266	R	S	S	S	S	R	R	I	Bacteroides	fragilis
BFG-569	Isolate	Blood	2010s	Bacteroides	fragilis	blank	blank	#A4B266	blank	blank	blank	blank	blank	blank	blank	blank	Bacteroides	fragilis
BFG-591	Isolate	Peritoneal Fluid	2010s	Bacteroides	fragilis	blank	blank	#A4B266	blank	blank	blank	blank	blank	blank	blank	blank	Bacteroides	fragilis
BFG-6	Isolate	Blood	1980s	Bacteroides	fragilis	blank	blank	#A4B266	R	S	S	S	S	R	R	I	Bacteroides	fragilis
BFG-315	Isolate	Abscess Wound or Drainage	2000s	Bacteroides	fragilis	blank	blank	#A4B266	R	S	I	S	R	S	R	I	Bacteroides	fragilis
BFG-406	Isolate	Abscess Wound or Drainage	2000s	Bacteroides	fragilis	blank	blank	#A4B266	R	S	S	S	I	R	R	I	Bacteroides	fragilis
BFG-45	Isolate	Other or unknown	1980s	Bacteroides	fragilis	blank	blank	#A4B266	R	S	S	S	S	S	R	S	Bacteroides	fragilis
BFG-70	Isolate	Other or unknown	1980s	Bacteroides	fragilis	blank	blank	#A4B266	R	S	S	S	S	S	R	S	Bacteroides	fragilis
BFG-558	Isolate	Blood	2000s	Bacteroides	fragilis	blank	blank	#A4B266	blank	blank	blank	blank	blank	blank	blank	blank	Bacteroides	fragilis
BFG-520	Isolate	Blood	2000s	Bacteroides	fragilis	blank	blank	#A4B266	R	S	R	S	R	S	R	R	Bacteroides	fragilis
BFG-519	Isolate	Other or Unknown	2000s	Bacteroides	fragilis	blank	blank	#A4B266	blank	blank	blank	blank	blank	blank	blank	blank	Bacteroides	fragilis
BFG-560	Isolate	Abscess Wound or Drainage	2000s	Bacteroides	fragilis	blank	blank	#A4B266	blank	blank	blank	blank	blank	blank	blank	blank	Bacteroides	fragilis
BFG-523	Isolate	Abscess Wound or Drainage	2000s	Bacteroides	fragilis	blank	blank	#A4B266	R	S	S	S	R	S	R	S	Bacteroides	fragilis
BFG-494	Isolate	Blood	2000s	Bacteroides	fragilis	blank	blank	#A4B266	R	S	S	S	S	R	R	S	Bacteroides	fragilis
BFG-434	Isolate	Abscess Wound or Drainage	2000s	Bacteroides	fragilis	blank	blank	#A4B266	R	S	S	S	R	I	R	S	Bacteroides	fragilis
BFG-583	Isolate	Blood	2010s	Bacteroides	fragilis	blank	blank	#A4B266	blank	blank	blank	blank	blank	blank	blank	blank	Bacteroides	fragilis
BFG-61	Isolate	Peritoneal Fluid	1980s	Bacteroides	fragilis	blank	blank	#A4B266	R	S	S	S	S	R	R	S	Bacteroides	fragilis
BFG-9	Isolate	Blood	1980s	Bacteroides	fragilis	blank	blank	#A4B266	R	S	S	S	S	R	R	S	Bacteroides	fragilis
BFG-584	Isolate	Abscess Wound or Drainage	2010s	Bacteroides	fragilis	blank	blank	#A4B266	blank	blank	blank	blank	blank	blank	blank	blank	Bacteroides	fragilis
BFG-582	Isolate	Blood	2010s	Bacteroides	fragilis	blank	blank	#A4B266	blank	blank	blank	blank	blank	blank	blank	blank	Bacteroides	fragilis
BFG-49	Isolate	Abscess Wound or Drainage	1980s	Bacteroides	fragilis	blank	blank	#A4B266	R	S	S	S	S	S	R	S	Bacteroides	fragilis
BFG-381	Isolate	Abscess Wound or Drainage	Unknown	Bacteroides	fragilis	blank	blank	#A4B266	R	S	R	R	S	R	R	R	Bacteroides	fragilis
BFG-167	Isolate	Other or unknown	1980s	Bacteroides	fragilis	blank	blank	#A4B266	I	S	S	S	S	S	R	S	Bacteroides	fragilis
BFG-10	Isolate	Other or unknown	1980s	Bacteroides	fragilis	blank	blank	#A4B266	S	S	S	S	S	S	R	S	Bacteroides	fragilis
BFG-317	Isolate	Blood	1990s	Bacteroides	fragilis	blank	blank	#A4B266	R	S	S	S	S	R	R	S	Bacteroides	fragilis
BFG-587	Isolate	Blood	2010s	Bacteroides	fragilis	blank	blank	#A4B266	blank	blank	blank	blank	blank	blank	blank	blank	Bacteroides	fragilis
BFG-435	Isolate	Blood	1990s	Bacteroides	fragilis	blank	blank	#A4B266	R	S	S	S	I	S	R	I	Bacteroides	fragilis
BFG-522	Isolate	Abscess Wound or Drainage	2000s	Bacteroides	fragilis	blank	blank	#A4B266	R	S	I	S	S	S	R	R	Bacteroides	fragilis
BFG-23	Isolate	Other or unknown	1980s	Bacteroides	fragilis	blank	blank	#A4B266	R	S	S	S	S	S	S	S	Bacteroides	fragilis
BFG-391	Isolate	Abscess Wound or Drainage	Unknown	Bacteroides	fragilis	blank	blank	#A4B266	R	S	S	S	S	S	S	S	Bacteroides	fragilis
BFG-480	Isolate	Abscess Wound or Drainage	2000s	Bacteroides	fragilis	blank	blank	#A4B266	R	S	S	S	I	S	R	S	Bacteroides	fragilis
BFG-40	Isolate	Abscess Wound or Drainage	1980s	Bacteroides	fragilis	blank	blank	#A4B266	R	S	S	S	S	S	R	S	Bacteroides	fragilis
BFG-312	Isolate	Abscess Wound or Drainage	2000s	Bacteroides	fragilis	blank	blank	#A4B266	R	S	S	S	S	S	S	S	Bacteroides	fragilis
BFG-58	Isolate	Peritoneal Fluid	1980s	Bacteroides	fragilis	blank	blank	#A4B266	R	S	S	S	S	I	R	S	Bacteroides	fragilis
BFG-26	Isolate	Other or unknown	Unknown	Bacteroides	fragilis	blank	blank	#A4B266	R	S	S	S	S	S	S	S	Bacteroides	fragilis
BFG-253	Isolate	Blood	1980s	Bacteroides	fragilis	blank	blank	#A4B266	R	S	S	S	S	R	R	S	Bacteroides	fragilis
BFG-7	Isolate	Abscess Wound or Drainage	1980s	Bacteroides	fragilis	blank	blank	#A4B266	R	S	S	S	S	S	S	S	Bacteroides	fragilis
BFG-76	Isolate	Abscess Wound or Drainage	1980s	Bacteroides	fragilis	blank	blank	#A4B266	R	S	S	S	S	S	S	S	Bacteroides	fragilis
BFG-12	Isolate	Blood	Unknown	Bacteroides	fragilis	blank	blank	#A4B266	R	S	S	S	S	S	S	S	Bacteroides	fragilis
BFG-1	Isolate	Blood	1980s	Bacteroides	fragilis	blank	blank	#A4B266	R	S	S	S	S	S	S	S	Bacteroides	fragilis
BFG-572	Isolate	Blood	2010s	Bacteroides	fragilis	blank	blank	#A4B266	blank	blank	blank	blank	blank	blank	blank	blank	Bacteroides	fragilis
Bacteroidesfragilis-YCH46	GenBank	GenBank	unknown	blank	blank	Bacteroides	fragilis	#A4B266	blank	blank	blank	blank	blank	blank	blank	blank	Bacteroides	fragilis
BFG-13	Isolate	Other or unknown	1980s	Bacteroides	fragilis	blank	blank	#A4B266	R	S	S	S	S	S	R	S	Bacteroides	fragilis
BFG-450	Isolate	Abscess Wound or Drainage	2000s	Bacteroides	fragilis	blank	blank	#A4B266	R	S	S	S	S	S	R	S	Bacteroides	fragilis
BFG-492	Isolate	Abscess Wound or Drainage	2000s	Bacteroides	fragilis	blank	blank	#A4B266	R	S	S	S	S	S	R	S	Bacteroides	fragilis
Bacteroidesfragilis-DCMOUH0042B	GenBank	GenBank	unknown	blank	blank	Bacteroides	fragilis	#A4B266	blank	blank	blank	blank	blank	blank	blank	blank	Bacteroides	fragilis
BFG-310	Isolate	Other or unknown	1990s	Bacteroides	fragilis	blank	blank	#A4B266	R	S	S	S	R	R	R	S	Bacteroides	fragilis
BFG-56	Isolate	Blood	1980s	Bacteroides	fragilis	blank	blank	#A4B266	R	S	S	S	S	S	R	S	Bacteroides	fragilis
BFG-63	Isolate	Abscess Wound or Drainage	Unknown	Bacteroides	fragilis	blank	blank	#A4B266	R	S	S	S	S	S	R	S	Bacteroides	fragilis
Bacteroidescaccae-ATCC43185	GenBank	GenBank	unknown	blank	blank	Bacteroides	caccae	#E495A5	blank	blank	blank	blank	blank	blank	blank	blank	Bacteroides	caccae
BFG-104	Isolate	Other or unknown	1980s	Bacteroides	caccae	blank	blank	#E495A5	R	S	S	S	S	I	S	S	Bacteroides	caccae
BFG-254	Isolate	Other or unknown	1980s	Bacteroides	caccae	blank	blank	#E495A5	R	S	S	S	S	I	R	S	Bacteroides	caccae
BFG-100	Isolate	Other or unknown	1980s	Bacteroides	caccae	blank	blank	#E495A5	R	S	S	S	S	I	S	s	Bacteroides	caccae
BFG-101	Isolate	Other or unknown	1980s	Bacteroides	caccae	blank	blank	#E495A5	R	S	S	S	S	I	S	S	Bacteroides	caccae
BFG-474	Isolate	Other or unknown	2000s	Bacteroides	caccae	blank	blank	#E495A5	R	S	S	S	S	R	R	S	Bacteroides	caccae
