# Supplementary material for: Roving methyltransferases generate a mosaic epigenetic landscape and influence evolution in Bacteroides fragilis group
Source: Nat Commun. 2023 Jul 10;14:4082. doi: 10.1038/s41467-023-39892-6 (PMC10333322; doi:10.1038/s41467-023-39892-6)
Supplement: Supplementary file 5 — Supplementary Dataset 1,2,4-14 [file 41467_2023_39892_MOESM5_ESM.zip › Tisza_Supplemental_Data_Files/Supplementary_Data_9.tsv]

BFG-285_1_RGP_0@Bacteroides@vulgatus	BFG-285_1_RGP_0@Bacteroides@vulgatus,BFG-394_9_RGP_1@Bacteroides@vulgatus,BFG-210_3_RGP_0@Bacteroides@vulgatus,BFG-289_1_RGP_7@Bacteroides@vulgatus_1,BFG-453_5_RGP_3@Bacteroides@vulgatus_1,BFG-444_2_RGP_6@Bacteroides@vulgatus_1
BFG-539_1_RGP_0@Bacteroides@frag	BFG-539_1_RGP_0@Bacteroides@frag
NBRC113806_1_RGP_0@Parabacteroides@dist	NBRC113806_1_RGP_0@Parabacteroides@dist
BFG-319_1_RGP_0@Bacteroides@ovatus	BFG-319_1_RGP_0@Bacteroides@ovatus,BFG-123_1_RGP_1@Bacteroides@theta,BFG-575_1_RGP_1@Bacteroides@theta,BFG-405_2_RGP_0@Bacteroides@faecis,BFG-353_5_RGP_2@Bacteroides@faecis,BFG-130_1_RGP_1@Bacteroides@theta,3725D1iv_1_RGP_1@Bacteroides@ovatus,BFG-276_1_RGP_1@Bacteroides@ovatus,BFG-553_1_RGP_0@Bacteroides@ovatus,BFG-144_1_RGP_0@Bacteroides@theta,BFG-410_7_RGP_0@Bacteroides@theta,BFG-588_5_RGP_2@Ba…
BFG-469_1_RGP_0@Bacteroides@uniformis	BFG-469_1_RGP_0@Bacteroides@uniformis,BFG-497_4_RGP_3@Bacteroides@uniformis
BFG-575_1_RGP_0@Bacteroides@theta	BFG-575_1_RGP_0@Bacteroides@theta,BFG-104_1_RGP_0@Bacteroides@caccae,BFG-101_1_RGP_0@Bacteroides@caccae,BFG-100_1_RGP_0@Bacteroides@caccae,BFG-468_1_RGP_0@Bacteroides@ovatus,BFG-472_1_RGP_0@Bacteroides@ovatus,BFG-343_2_RGP_0@Parabacteroides@dist,BFG-337_2_RGP_0@Parabacteroides@dist,BFG-549_1_RGP_0@Parabacteroides@dist_1,BFG-354_1_RGP_0@Bacteroides@theta_1,BFG-333_10_RGP_8@Bacteroides@theta,BFG-60…
BFG-376_5_RGP_0@Bacteroides@uniformis	BFG-376_5_RGP_0@Bacteroides@uniformis,BFG-377_3_RGP_0@Bacteroides@uniformis,BFG-426_1_RGP_1@Parabacteroides@dist,FDAARGOS_733_1_RGP_0@Bacteroides@ovatus,BFG-121_1_RGP_0@Bacteroides@stercoris,BFG-371_1_RGP_0@Bacteroides@cellulosilyticus,BFG-556_4_RGP_0@Bacteroides@uniformis_1,BFG-281_1_RGP_1@Bacteroides@ovatus,BFG-276_6_RGP_0@Bacteroides@ovatus
BFG-343_2_RGP_1@Parabacteroides@dist	BFG-343_2_RGP_1@Parabacteroides@dist,BFG-337_2_RGP_1@Parabacteroides@dist,BFG-574_1_RGP_4@Parabacteroides@dist
BFG-513_1_RGP_0@Bacteroides@faecis	BFG-513_1_RGP_0@Bacteroides@faecis,BFG-512_1_RGP_0@Bacteroides@faecis,BFG-512_1_RGP_10@Bacteroides@faecis,BFG-513_1_RGP_10@Bacteroides@faecis,BFG-490_1_RGP_10@Bacteroides@theta,BFG-490_1_RGP_12@Bacteroides@theta,BFG-70_1_RGP_7@Bacteroides@frag,BFG-568_1_RGP_11@Bacteroides@theta,BFG-446_1_RGP_4@Bacteroides@theta_1,BFG-294_4_RGP_5@Bacteroides@vulgatus,BFG-353_4_RGP_1@Bacteroides@faecis,BFG-463_1_RG…
BFG-90_1_RGP_0@Bacteroides@frag	BFG-90_1_RGP_0@Bacteroides@frag,BFG-542_2_RGP_2@Bacteroides@frag_1,BFG-420_1_RGP_4@Bacteroides@frag_1,BFG-448_1_RGP_3@Bacteroides@frag_1,BFG-492_1_RGP_1@Bacteroides@frag_1,BFG-450_1_RGP_1@Bacteroides@frag_1
BFG-382_1_RGP_1@Bacteroides@stercoris	BFG-382_1_RGP_1@Bacteroides@stercoris
BFG-588_5_RGP_1@Bacteroides@theta	BFG-588_5_RGP_1@Bacteroides@theta,BFG-299_1_RGP_6@Bacteroides@ovatus,BFG-304_2_RGP_5@Bacteroides@ovatus,BFG-568_1_RGP_6@Bacteroides@theta,BFG-177_1_RGP_4@Bacteroides@ovatus_1,BFG-183_1_RGP_4@Bacteroides@ovatus_1,BFG-261_1_RGP_7@Bacteroides@ovatus_1,BFG-179_1_RGP_6@Bacteroides@ovatus_1,BFG-184_1_RGP_4@Bacteroides@ovatus_1,BFG-503_6_RGP_6@Bacteroides@theta,BFG-126_1_RGP_6@Bacteroides@ovatus_1,BFG-3…
BFG-57_1_RGP_0@Bacteroides@frag	BFG-57_1_RGP_0@Bacteroides@frag,BFG-79_1_RGP_0@Bacteroides@frag,BFG-74_1_RGP_0@Bacteroides@frag,BFG-46_2_RGP_0@Bacteroides@frag,BFG-463_1_RGP_0@Bacteroides@frag_1,BFG-457_1_RGP_0@Bacteroides@frag_1,BFG-595_1_RGP_0@Bacteroides@theta_1,BFG-406_1_RGP_0@Bacteroides@frag,BFG-2_1_RGP_0@Bacteroides@frag_1,BFG-2_1_RGP_0@Bacteroides@frag_2,BFG-457_1_RGP_0@Bacteroides@frag_2
BFG-194_1_RGP_0@Bacteroides@vulgatus	BFG-194_1_RGP_0@Bacteroides@vulgatus,BFG-285_1_RGP_2@Bacteroides@vulgatus,BFG-631_4_RGP_12@Bacteroides@vulgatus,BFG-394_9_RGP_5@Bacteroides@vulgatus
BFG-594_2_RGP_0@Bacteroides@salyersiae	BFG-594_2_RGP_0@Bacteroides@salyersiae
Q1F2_1_RGP_0@Bacteroides@frag	Q1F2_1_RGP_0@Bacteroides@frag
BFG-632_2_RGP_0@Bacteroides@ovatus	BFG-632_2_RGP_0@Bacteroides@ovatus,BFG-473_5_RGP_7@Bacteroides@theta_1,BFG-467_1_RGP_0@Bacteroides@faecis_1,BFG-341_1_RGP_7@Bacteroides@ovatus,BFG-553_1_RGP_6@Bacteroides@ovatus,BFG-141_2_RGP_6@Bacteroides@faecis,BFG-527_1_RGP_11@Bacteroides@faecis,BFG-527_1_RGP_7@Bacteroides@faecis_1,BFG-554_1_RGP_0@Bacteroides@faecis_1,BFG-333_10_RGP_0@Bacteroides@theta_1,BFG-334_1_RGP_5@Bacteroides@ovatus_1,BF…
BFG-507_3_RGP_3@Bacteroides@theta_1	BFG-507_3_RGP_3@Bacteroides@theta_1,BFG-476_1_RGP_8@Bacteroides@ovatus,BFG-319_1_RGP_9@Bacteroides@ovatus,BFG-490_1_RGP_11@Bacteroides@theta,BFG-446_1_RGP_7@Bacteroides@theta,BFG-595_1_RGP_8@Bacteroides@theta,BFG-588_3_RGP_3@Bacteroides@theta,BFG-548_6_RGP_6@Bacteroides@vulgatus,BFG-638_1_RGP_6@Bacteroides@ovatus,BFG-131_1_RGP_4@Bacteroides@theta,BFG-133_1_RGP_4@Bacteroides@theta,BFG-212_3_RGP_4@…
BFG-13_1_RGP_0@Bacteroides@frag	BFG-13_1_RGP_0@Bacteroides@frag,BFG-542_2_RGP_7@Bacteroides@frag,BFG-448_1_RGP_7@Bacteroides@frag,BFG-420_1_RGP_7@Bacteroides@frag,BFG-34_1_RGP_2@Bacteroides@frag,BFG-57_1_RGP_5@Bacteroides@frag,BFG-79_1_RGP_8@Bacteroides@frag,BFG-74_1_RGP_6@Bacteroides@frag,BFG-571_8_RGP_9@Bacteroides@frag,BFG-539_1_RGP_3@Bacteroides@frag,BFG-487_1_RGP_3@Bacteroides@frag,BE1_1_RGP_3@Bacteroides@frag,BFG-16_1_RGP…
BFG-27_6_RGP_0@Bacteroides@frag	BFG-27_6_RGP_0@Bacteroides@frag,BFG-168_2_RGP_5@Bacteroides@ovatus,BFG-399_8_RGP_6@Bacteroides@vulgatus,BFG-175_1_RGP_0@Bacteroides@ovatus_1,BFG-391_5_RGP_0@Bacteroides@frag,BFG-568_1_RGP_10@Bacteroides@theta,BFG-597_6_RGP_2@Bacteroides@theta,BFG-568_1_RGP_9@Bacteroides@theta_1,BFG-454_1_RGP_13@Bacteroides@vulgatus,BFG-261_1_RGP_8@Bacteroides@ovatus,BFG-367_1_RGP_7@Bacteroides@vulgatus,BFG-191_4_…
BFG-636_12_RGP_0@Bacteroides@ovatus	BFG-636_12_RGP_0@Bacteroides@ovatus
BFG-608_2_RGP_0@Bacteroides@frag	BFG-608_2_RGP_0@Bacteroides@frag,BFG-609_2_RGP_0@Bacteroides@frag
BFG-625_2_RGP_0@Bacteroides@frag	BFG-625_2_RGP_0@Bacteroides@frag
BFG-632_4_RGP_0@Bacteroides@ovatus	BFG-632_4_RGP_0@Bacteroides@ovatus,BFG-632_1_RGP_1@Bacteroides@ovatus,BFG-632_2_RGP_2@Bacteroides@ovatus,3725D1iv_1_RGP_15@Bacteroides@ovatus,BFG-466_1_RGP_8@Bacteroides@ovatus,BFG-330_3_RGP_2@Bacteroides@caccae,BFG-335_3_RGP_1@Bacteroides@caccae,BFG-503_6_RGP_10@Bacteroides@theta,BFG-341_1_RGP_10@Bacteroides@ovatus
BFG-505_1_RGP_0@Bacteroides@theta	BFG-505_1_RGP_0@Bacteroides@theta
BFG-507_2_RGP_0@Bacteroides@theta	BFG-507_2_RGP_0@Bacteroides@theta
BFG-353_5_RGP_1@Bacteroides@faecis	BFG-353_5_RGP_1@Bacteroides@faecis,BFG-168_2_RGP_0@Bacteroides@ovatus_1,BFG-166_6_RGP_0@Bacteroides@ovatus_1,BFG-175_1_RGP_0@Bacteroides@ovatus_2
BFG-632_3_RGP_0@Bacteroides@ovatus	BFG-632_3_RGP_0@Bacteroides@ovatus
BFG-191_4_RGP_0@Bacteroides@vulgatus	BFG-191_4_RGP_0@Bacteroides@vulgatus,BFG-191_4_RGP_9@Bacteroides@vulgatus_1,BFG-626_1_RGP_0@Bacteroides@vulgatus,BFG-18_1_RGP_11@Bacteroides@frag_1,BFG-59_1_RGP_15@Bacteroides@frag,BFG-59_1_RGP_14@Bacteroides@frag,BFG-59_1_RGP_7@Bacteroides@frag_1,BFG-59_1_RGP_13@Bacteroides@frag,BFG-59_1_RGP_12@Bacteroides@frag_1
BFG-548_5_RGP_0@Bacteroides@vulgatus	BFG-548_5_RGP_0@Bacteroides@vulgatus,BFG-548_6_RGP_8@Bacteroides@vulgatus
BFG-293_1_RGP_1@Bacteroides@vulgatus	BFG-293_1_RGP_1@Bacteroides@vulgatus
BFG-622_3_RGP_1@Bacteroides@salyersiae_1	BFG-622_3_RGP_1@Bacteroides@salyersiae_1
BFG-144_2_RGP_0@Bacteroides@theta	BFG-144_2_RGP_0@Bacteroides@theta
BFG-485_2_RGP_0@Bacteroides@frag	BFG-485_2_RGP_0@Bacteroides@frag,BFG-596_1_RGP_1@Bacteroides@frag,BFG-411_3_RGP_1@Bacteroides@frag,BFG-404_1_RGP_1@Bacteroides@frag,GUT04_1_RGP_1@Bacteroides@frag
BFG-552_5_RGP_3@Bacteroides@vulgatus	BFG-552_5_RGP_3@Bacteroides@vulgatus
BFG-528_1_RGP_0@Bacteroides@frag	BFG-528_1_RGP_0@Bacteroides@frag
BFG-454_1_RGP_0@Bacteroides@vulgatus	BFG-454_1_RGP_0@Bacteroides@vulgatus,BFG-294_4_RGP_2@Bacteroides@vulgatus,BFG-511_6_RGP_0@Bacteroides@theta,BFG-208_1_RGP_9@Bacteroides@vulgatus,BFG-201_1_RGP_9@Bacteroides@vulgatus,BFG-195_1_RGP_10@Bacteroides@vulgatus,BFG-613_2_RGP_10@Bacteroides@vulgatus,BFG-264_1_RGP_1@Bacteroides@theta,BFG-265_1_RGP_2@Bacteroides@theta,BFG-621_5_RGP_7@Bacteroides@theta,BFG-418_1_RGP_1@Bacteroides@frag_1,BFG-…
BFG-590_1_RGP_2@Bacteroides@theta_1	BFG-590_1_RGP_2@Bacteroides@theta_1,BFG-597_12_RGP_1@Bacteroides@theta
BFG-454_1_RGP_1@Bacteroides@vulgatus	BFG-454_1_RGP_1@Bacteroides@vulgatus
BFG-631_4_RGP_3@Bacteroides@vulgatus	BFG-631_4_RGP_3@Bacteroides@vulgatus,BFG-478_1_RGP_4@Bacteroides@theta,BFG-175_12_RGP_1@Bacteroides@ovatus,BFG-168_1_RGP_5@Bacteroides@ovatus,BFG-166_9_RGP_2@Bacteroides@ovatus
BFG-289_1_RGP_0@Bacteroides@vulgatus_1	BFG-289_1_RGP_0@Bacteroides@vulgatus_1
BFG-606_1_RGP_2@Bacteroides@ovatus	BFG-606_1_RGP_2@Bacteroides@ovatus,BFG-315_1_RGP_0@Bacteroides@frag,BFG-595_1_RGP_7@Bacteroides@theta,BFG-449_1_RGP_5@Bacteroides@theta_1,BFG-507_3_RGP_11@Bacteroides@theta_1,BFG-594_2_RGP_7@Bacteroides@salyersiae,BFG-331_2_RGP_7@Bacteroides@theta,BFG-336_2_RGP_7@Bacteroides@theta
BFG-304_2_RGP_3@Bacteroides@ovatus	BFG-304_2_RGP_3@Bacteroides@ovatus,BFG-299_1_RGP_3@Bacteroides@ovatus,BFG-627_1_RGP_5@Bacteroides@ovatus_1,BFG-575_1_RGP_6@Bacteroides@theta,BFG-261_1_RGP_4@Bacteroides@ovatus
BFG-383_1_RGP_0@Bacteroides@ovatus_1	BFG-383_1_RGP_0@Bacteroides@ovatus_1
BFG-552_5_RGP_0@Bacteroides@vulgatus	BFG-552_5_RGP_0@Bacteroides@vulgatus
BFG-636_12_RGP_1@Bacteroides@ovatus	BFG-636_12_RGP_1@Bacteroides@ovatus,BFG-472_1_RGP_7@Bacteroides@ovatus,BFG-468_1_RGP_6@Bacteroides@ovatus,BFG-111_7_RGP_12@Bacteroides@ovatus,BFG-299_1_RGP_7@Bacteroides@ovatus,BFG-304_2_RGP_6@Bacteroides@ovatus,BFG-107_2_RGP_1@Bacteroides@ovatus,BFG-165_1_RGP_4@Bacteroides@ovatus,BFG-139_1_RGP_13@Bacteroides@ovatus
BFG-71_1_RGP_1@Bacteroides@frag	BFG-71_1_RGP_1@Bacteroides@frag,BFG-642_1_RGP_0@Bacteroides@frag,BFG-27_10_RGP_0@Bacteroides@frag,BFG-615_1_RGP_3@Bacteroides@frag,BFG-616_2_RGP_3@Bacteroides@frag,BFG-300_1_RGP_4@Bacteroides@frag,BFG-502_1_RGP_2@Bacteroides@frag
BFG-632_3_RGP_1@Bacteroides@ovatus	BFG-632_3_RGP_1@Bacteroides@ovatus
BFG-529_1_RGP_1@Bacteroides@theta	BFG-529_1_RGP_1@Bacteroides@theta,BFG-224_1_RGP_0@Bacteroides@ovatus,BFG-527_1_RGP_2@Bacteroides@faecis
BFG-630_3_RGP_2@Bacteroides@frag	BFG-630_3_RGP_2@Bacteroides@frag,BFG-628_5_RGP_1@Bacteroides@frag,BFG-587_1_RGP_4@Bacteroides@frag,BFG-65_1_RGP_3@Bacteroides@frag_1
BFG-558_6_RGP_1@Bacteroides@frag	BFG-558_6_RGP_1@Bacteroides@frag,BFG-520_4_RGP_1@Bacteroides@frag,BFG-523_2_RGP_3@Bacteroides@frag,BFG-519_4_RGP_3@Bacteroides@frag,BFG-560_2_RGP_3@Bacteroides@frag,BFG-494_17_RGP_0@Bacteroides@frag,BFG-70_1_RGP_5@Bacteroides@frag,BFG-60_1_RGP_3@Bacteroides@frag,BFG-95_1_RGP_2@Bacteroides@frag,BFG-528_1_RGP_4@Bacteroides@frag,BFG-403_2_RGP_7@Bacteroides@frag,GUT04_1_RGP_2@Bacteroides@frag_1,BFG-3…
BFG-333_9_RGP_1@Bacteroides@theta	BFG-333_9_RGP_1@Bacteroides@theta,BFG-337_2_RGP_2@Parabacteroides@dist,BFG-343_2_RGP_2@Parabacteroides@dist,BFG-631_4_RGP_14@Bacteroides@vulgatus,BFG-162_1_RGP_0@Parabacteroides@dist_1,BFG-399_7_RGP_1@Bacteroides@vulgatus_1,BFG-294_5_RGP_4@Bacteroides@vulgatus,BFG-626_1_RGP_8@Bacteroides@vulgatus_1,BFG-426_1_RGP_2@Parabacteroides@dist_1,BFG-626_1_RGP_3@Bacteroides@vulgatus_1,BFG-415_12_RGP_0@Bact…
BFG-473_4_RGP_0@Bacteroides@theta_1	BFG-473_4_RGP_0@Bacteroides@theta_1
BFG-161_2_RGP_0@Parabacteroides@dist	BFG-161_2_RGP_0@Parabacteroides@dist,BFG-242_1_RGP_2@Parabacteroides@dist,BFG-157_1_RGP_11@Parabacteroides@dist,BFG-149_1_RGP_11@Parabacteroides@dist,BFG-295_1_RGP_4@Parabacteroides@dist,BFG-238_2_RGP_9@Parabacteroides@dist
FDAARGOS_733_1_RGP_1@Bacteroides@ovatus	FDAARGOS_733_1_RGP_1@Bacteroides@ovatus
BFG-510_2_RGP_1@Bacteroides@theta	BFG-510_2_RGP_1@Bacteroides@theta
BFG-340_1_RGP_1@Bacteroides@theta_1	BFG-340_1_RGP_1@Bacteroides@theta_1
BFG-238_2_RGP_1@Parabacteroides@dist	BFG-238_2_RGP_1@Parabacteroides@dist,BFG-512_1_RGP_11@Bacteroides@faecis,BFG-513_1_RGP_12@Bacteroides@faecis
BFG-275_1_RGP_0@Parabacteroides@dist	BFG-275_1_RGP_0@Parabacteroides@dist
BFG-303_1_RGP_1@Parabacteroides@dist	BFG-303_1_RGP_1@Parabacteroides@dist
BFG-312_1_RGP_0@Bacteroides@frag_1	BFG-312_1_RGP_0@Bacteroides@frag_1
DCMSKEJBY0001B_1_RGP_1@Bacteroides@frag	DCMSKEJBY0001B_1_RGP_1@Bacteroides@frag
BFG-45_1_RGP_3@Bacteroides@frag	BFG-45_1_RGP_3@Bacteroides@frag,BFG-310_1_RGP_4@Bacteroides@frag_1,BFG-312_1_RGP_6@Bacteroides@frag_1
BFG-377_3_RGP_2@Bacteroides@uniformis	BFG-377_3_RGP_2@Bacteroides@uniformis
BFG-333_5_RGP_0@Bacteroides@theta_1	BFG-333_5_RGP_0@Bacteroides@theta_1
BFG-622_3_RGP_2@Bacteroides@salyersiae_1	BFG-622_3_RGP_2@Bacteroides@salyersiae_1
BFG-293_1_RGP_4@Bacteroides@vulgatus	BFG-293_1_RGP_4@Bacteroides@vulgatus,BFG-75_2_RGP_1@Bacteroides@frag,BFG-74_1_RGP_1@Bacteroides@frag_1,BFG-75_2_RGP_0@Bacteroides@frag_1,BFG-6_3_RGP_0@Bacteroides@frag_1
BFG-447_1_RGP_0@Bacteroides@frag_1	BFG-447_1_RGP_0@Bacteroides@frag_1,DCMOUH0067B_1_RGP_7@Bacteroides@frag_1
BFG-179_1_RGP_0@Bacteroides@ovatus_1	BFG-179_1_RGP_0@Bacteroides@ovatus_1
BFG-40_4_RGP_2@Bacteroides@frag	BFG-40_4_RGP_2@Bacteroides@frag,BFG-492_1_RGP_4@Bacteroides@frag,BFG-59_1_RGP_10@Bacteroides@frag,BFG-18_1_RGP_9@Bacteroides@frag,BFG-17_1_RGP_8@Bacteroides@frag,BFG-90_1_RGP_9@Bacteroides@frag,BFG-450_1_RGP_5@Bacteroides@frag,BFG-56_1_RGP_1@Bacteroides@frag
BFG-614_6_RGP_2@Bacteroides@theta	BFG-614_6_RGP_2@Bacteroides@theta,BFG-393_2_RGP_3@Bacteroides@theta,BFG-144_1_RGP_1@Bacteroides@theta_1
BFG-444_2_RGP_3@Bacteroides@vulgatus_1	BFG-444_2_RGP_3@Bacteroides@vulgatus_1
BFG-112_1_RGP_1@Bacteroides@theta_1	BFG-112_1_RGP_1@Bacteroides@theta_1,BFG-129_1_RGP_1@Bacteroides@theta_1,BFG-380_2_RGP_0@Bacteroides@theta_1
BFG-399_7_RGP_0@Bacteroides@vulgatus_1	BFG-399_7_RGP_0@Bacteroides@vulgatus_1
BFG-407_3_RGP_0@Bacteroides@stercoris	BFG-407_3_RGP_0@Bacteroides@stercoris
BFG-270_1_RGP_8@Bacteroides@theta	BFG-270_1_RGP_8@Bacteroides@theta,BFG-265_1_RGP_5@Bacteroides@theta_1,BFG-336_2_RGP_6@Bacteroides@theta,BFG-331_2_RGP_6@Bacteroides@theta
BFG-161_2_RGP_1@Parabacteroides@dist_1	BFG-161_2_RGP_1@Parabacteroides@dist_1
BFG-403_2_RGP_3@Bacteroides@frag	BFG-403_2_RGP_3@Bacteroides@frag
BFG-556_2_RGP_2@Bacteroides@uniformis	BFG-556_2_RGP_2@Bacteroides@uniformis
BFG-473_6_RGP_0@Bacteroides@theta_1	BFG-473_6_RGP_0@Bacteroides@theta_1
BFG-110_1_RGP_0@Bacteroides@faecis_1	BFG-110_1_RGP_0@Bacteroides@faecis_1,BFG-127_1_RGP_0@Bacteroides@faecis_1
BFG-179_1_RGP_2@Bacteroides@ovatus	BFG-179_1_RGP_2@Bacteroides@ovatus
BFG-338_1_RGP_4@Bacteroides@ovatus_1	BFG-338_1_RGP_4@Bacteroides@ovatus_1
BFG-527_1_RGP_1@Bacteroides@faecis_1	BFG-527_1_RGP_1@Bacteroides@faecis_1
BFG-2_1_RGP_1@Bacteroides@frag	BFG-2_1_RGP_1@Bacteroides@frag,CBBP-1_1_RGP_3@Parabacteroides@dist_1
BFG-403_2_RGP_1@Bacteroides@frag	BFG-403_2_RGP_1@Bacteroides@frag
ATCC43185_1_RGP_0@Bacteroides@caccae	ATCC43185_1_RGP_0@Bacteroides@caccae
BFG-630_3_RGP_5@Bacteroides@frag	BFG-630_3_RGP_5@Bacteroides@frag,BFG-628_1_RGP_0@Bacteroides@frag
BFG-13_1_RGP_1@Bacteroides@frag	BFG-13_1_RGP_1@Bacteroides@frag
DCMOUH0018B_1_RGP_1@Bacteroides@frag	DCMOUH0018B_1_RGP_1@Bacteroides@frag
BFG-446_1_RGP_3@Bacteroides@theta	BFG-446_1_RGP_3@Bacteroides@theta
BFG-452_2_RGP_2@Bacteroides@frag	BFG-452_2_RGP_2@Bacteroides@frag,BE1_1_RGP_0@Bacteroides@frag
BFG-631_4_RGP_0@Bacteroides@vulgatus_1	BFG-631_4_RGP_0@Bacteroides@vulgatus_1
BFG-353_5_RGP_3@Bacteroides@faecis	BFG-353_5_RGP_3@Bacteroides@faecis
BFG-476_1_RGP_2@Bacteroides@ovatus	BFG-476_1_RGP_2@Bacteroides@ovatus
BFG-598_4_RGP_1@Bacteroides@vulgatus_1	BFG-598_4_RGP_1@Bacteroides@vulgatus_1,BFG-636_12_RGP_8@Bacteroides@ovatus
BFG-457_1_RGP_2@Bacteroides@frag	BFG-457_1_RGP_2@Bacteroides@frag,BFG-463_1_RGP_2@Bacteroides@frag,BFG-312_1_RGP_4@Bacteroides@frag,BFG-572_2_RGP_2@Bacteroides@frag,NCTC9343_1_RGP_2@Bacteroides@frag
BFG-175_12_RGP_0@Bacteroides@ovatus	BFG-175_12_RGP_0@Bacteroides@ovatus,BFG-168_1_RGP_6@Bacteroides@ovatus_1
VIC01_1_RGP_0@Bacteroides@vulgatus_1	VIC01_1_RGP_0@Bacteroides@vulgatus_1
BFG-349_2_RGP_0@Bacteroides@ovatus	BFG-349_2_RGP_0@Bacteroides@ovatus
BFG-276_1_RGP_5@Bacteroides@ovatus	BFG-276_1_RGP_5@Bacteroides@ovatus
BFG-471_1_RGP_1@Bacteroides@uniformis_1	BFG-471_1_RGP_1@Bacteroides@uniformis_1
BFG-569_2_RGP_1@Bacteroides@frag	BFG-569_2_RGP_1@Bacteroides@frag
BFG-606_1_RGP_1@Bacteroides@ovatus_1	BFG-606_1_RGP_1@Bacteroides@ovatus_1
BFG-631_4_RGP_4@Bacteroides@vulgatus	BFG-631_4_RGP_4@Bacteroides@vulgatus
BFG-405_2_RGP_3@Bacteroides@faecis	BFG-405_2_RGP_3@Bacteroides@faecis
BFG-294_7_RGP_0@Bacteroides@vulgatus	BFG-294_7_RGP_0@Bacteroides@vulgatus,BFG-178_3_RGP_1@Bacteroides@ovatus_1,BFG-294_6_RGP_1@Bacteroides@vulgatus_1
V975_1_RGP_2@Bacteroides@ovatus	V975_1_RGP_2@Bacteroides@ovatus,ATCC8483_1_RGP_2@Bacteroides@ovatus,BFG-326_2_RGP_3@Bacteroides@ovatus,BFG-590_1_RGP_5@Bacteroides@theta
BFG-121_1_RGP_1@Bacteroides@stercoris	BFG-121_1_RGP_1@Bacteroides@stercoris
BFG-624_1_RGP_3@Bacteroides@faecis	BFG-624_1_RGP_3@Bacteroides@faecis
BFG-570_10_RGP_1@Bacteroides@uniformis	BFG-570_10_RGP_1@Bacteroides@uniformis
BFG-354_1_RGP_0@Bacteroides@theta_2	BFG-354_1_RGP_0@Bacteroides@theta_2
BFG-370_1_RGP_3@Bacteroides@theta	BFG-370_1_RGP_3@Bacteroides@theta,BFG-514_1_RGP_3@Bacteroides@ovatus,BFG-527_1_RGP_5@Bacteroides@faecis,BFG-597_6_RGP_0@Bacteroides@theta,BFG-465_1_RGP_6@Bacteroides@faecis_1,BFG-464_1_RGP_4@Bacteroides@ovatus,BFG-529_1_RGP_4@Bacteroides@theta,BFG-168_1_RGP_4@Bacteroides@ovatus,BFG-175_11_RGP_1@Bacteroides@ovatus,BFG-621_5_RGP_5@Bacteroides@theta,BFG-507_3_RGP_6@Bacteroides@theta,BFG-166_5_RGP_1@…
BFG-371_1_RGP_1@Bacteroides@cellulosilyticus	BFG-371_1_RGP_1@Bacteroides@cellulosilyticus,WH2_1_RGP_1@Bacteroides@cellulosilyticus
BFG-338_1_RGP_6@Bacteroides@ovatus	BFG-338_1_RGP_6@Bacteroides@ovatus
BFG-265_1_RGP_0@Bacteroides@theta	BFG-265_1_RGP_0@Bacteroides@theta,BFG-639_1_RGP_3@Bacteroides@theta,BFG-354_1_RGP_6@Bacteroides@theta
BFG-595_1_RGP_4@Bacteroides@theta	BFG-595_1_RGP_4@Bacteroides@theta
BFG-182_1_RGP_3@Bacteroides@theta	BFG-182_1_RGP_3@Bacteroides@theta,BFG-187_1_RGP_4@Bacteroides@theta,BFG-495_10_RGP_7@Bacteroides@theta
BFG-410_5_RGP_3@Bacteroides@theta	BFG-410_5_RGP_3@Bacteroides@theta
DCMOUH0017B_1_RGP_2@Bacteroides@frag	DCMOUH0017B_1_RGP_2@Bacteroides@frag,BFG-522_2_RGP_4@Bacteroides@frag,BFG-90_1_RGP_6@Bacteroides@frag,BFG-435_1_RGP_1@Bacteroides@frag,BFG-41_5_RGP_2@Bacteroides@frag,BFG-23_1_RGP_1@Bacteroides@frag_1,BFG-79_1_RGP_9@Bacteroides@frag_1,BFG-404_1_RGP_2@Bacteroides@frag_1,BFG-411_3_RGP_2@Bacteroides@frag_1,BFG-57_1_RGP_10@Bacteroides@frag_1,BFG-46_2_RGP_11@Bacteroides@frag_1
BFG-258_1_RGP_2@Bacteroides@ovatus	BFG-258_1_RGP_2@Bacteroides@ovatus,BFG-632_3_RGP_2@Bacteroides@ovatus,BFG-193_1_RGP_2@Bacteroides@ovatus
BFG-417_1_RGP_4@Bacteroides@ovatus	BFG-417_1_RGP_4@Bacteroides@ovatus
BFG-594_2_RGP_3@Bacteroides@salyersiae	BFG-594_2_RGP_3@Bacteroides@salyersiae,BFG-309_3_RGP_1@Bacteroides@theta
BFG-340_1_RGP_4@Bacteroides@theta	BFG-340_1_RGP_4@Bacteroides@theta,BFG-262_1_RGP_4@Bacteroides@ovatus,BFG-187_1_RGP_5@Bacteroides@theta,BFG-182_1_RGP_4@Bacteroides@theta
BFG-393_2_RGP_5@Bacteroides@theta_1	BFG-393_2_RGP_5@Bacteroides@theta_1,BFG-144_3_RGP_5@Bacteroides@theta_1,BFG-281_1_RGP_9@Bacteroides@ovatus
BFG-554_1_RGP_6@Bacteroides@faecis	BFG-554_1_RGP_6@Bacteroides@faecis,BFG-467_1_RGP_6@Bacteroides@faecis,BFG-179_1_RGP_3@Bacteroides@ovatus
BFG-381_4_RGP_3@Bacteroides@frag	BFG-381_4_RGP_3@Bacteroides@frag
BFG-368_4_RGP_4@Bacteroides@theta	BFG-368_4_RGP_4@Bacteroides@theta
BFG-444_2_RGP_5@Bacteroides@vulgatus	BFG-444_2_RGP_5@Bacteroides@vulgatus
BFG-613_2_RGP_5@Bacteroides@vulgatus	BFG-613_2_RGP_5@Bacteroides@vulgatus
BFG-613_2_RGP_6@Bacteroides@vulgatus	BFG-613_2_RGP_6@Bacteroides@vulgatus,BFG-195_5_RGP_0@Bacteroides@vulgatus
BFG-349_4_RGP_1@Bacteroides@ovatus_1	BFG-349_4_RGP_1@Bacteroides@ovatus_1
BFG-202_5_RGP_3@Bacteroides@vulgatus	BFG-202_5_RGP_3@Bacteroides@vulgatus
BFG-270_1_RGP_10@Bacteroides@theta	BFG-270_1_RGP_10@Bacteroides@theta
BFG-397_1_RGP_1@Parabacteroides@dist	BFG-397_1_RGP_1@Parabacteroides@dist
BFG-294_8_RGP_0@Bacteroides@vulgatus	BFG-294_8_RGP_0@Bacteroides@vulgatus
BFG-354_1_RGP_2@Bacteroides@theta	BFG-354_1_RGP_2@Bacteroides@theta
BFG-330_1_RGP_2@Bacteroides@caccae	BFG-330_1_RGP_2@Bacteroides@caccae,BFG-335_1_RGP_2@Bacteroides@caccae
BFG-381_4_RGP_2@Bacteroides@frag	BFG-381_4_RGP_2@Bacteroides@frag
BFG-372_1_RGP_4@Bacteroides@ovatus	BFG-372_1_RGP_4@Bacteroides@ovatus
BFG-454_1_RGP_7@Bacteroides@vulgatus	BFG-454_1_RGP_7@Bacteroides@vulgatus
BFG-256_1_RGP_0@Bacteroides@salyersiae_1	BFG-256_1_RGP_0@Bacteroides@salyersiae_1,BFG-288_1_RGP_0@Bacteroides@salyersiae_1
BFG-627_1_RGP_3@Bacteroides@ovatus_1	BFG-627_1_RGP_3@Bacteroides@ovatus_1
BFG-149_1_RGP_1@Parabacteroides@dist_1	BFG-149_1_RGP_1@Parabacteroides@dist_1,BFG-157_1_RGP_1@Parabacteroides@dist_1
BFG-632_1_RGP_0@Bacteroides@ovatus_1	BFG-632_1_RGP_0@Bacteroides@ovatus_1
BFG-294_4_RGP_7@Bacteroides@vulgatus	BFG-294_4_RGP_7@Bacteroides@vulgatus
BFG-119_2_RGP_0@Bacteroides@theta	BFG-119_2_RGP_0@Bacteroides@theta
BFG-594_2_RGP_2@Bacteroides@salyersiae	BFG-594_2_RGP_2@Bacteroides@salyersiae
BFG-136_1_RGP_1@Bacteroides@faecis_1	BFG-136_1_RGP_1@Bacteroides@faecis_1
BFG-418_1_RGP_4@Bacteroides@frag	BFG-418_1_RGP_4@Bacteroides@frag
BFG-566_1_RGP_7@Bacteroides@ovatus	BFG-566_1_RGP_7@Bacteroides@ovatus
BFG-407_3_RGP_4@Bacteroides@stercoris_1	BFG-407_3_RGP_4@Bacteroides@stercoris_1
BFG-474_1_RGP_2@Bacteroides@caccae	BFG-474_1_RGP_2@Bacteroides@caccae
BFG-500_1_RGP_1@Bacteroides@frag	BFG-500_1_RGP_1@Bacteroides@frag,BFG-483_8_RGP_0@Bacteroides@frag
BFG-195_1_RGP_6@Bacteroides@vulgatus	BFG-195_1_RGP_6@Bacteroides@vulgatus,BFG-208_1_RGP_5@Bacteroides@vulgatus,BFG-201_1_RGP_5@Bacteroides@vulgatus
BFG-429_5_RGP_1@Bacteroides@vulgatus_1	BFG-429_5_RGP_1@Bacteroides@vulgatus_1,BFG-394_9_RGP_3@Bacteroides@vulgatus,BFG-194_1_RGP_2@Bacteroides@vulgatus
DCMOUH0017B_1_RGP_1@Bacteroides@frag	DCMOUH0017B_1_RGP_1@Bacteroides@frag
BFG-253_3_RGP_1@Bacteroides@frag	BFG-253_3_RGP_1@Bacteroides@frag
BFG-303_1_RGP_4@Parabacteroides@dist_1	BFG-303_1_RGP_4@Parabacteroides@dist_1
BFG-477_1_RGP_0@Bacteroides@faecis	BFG-477_1_RGP_0@Bacteroides@faecis
BFG-281_1_RGP_5@Bacteroides@ovatus_1	BFG-281_1_RGP_5@Bacteroides@ovatus_1
BFG-632_1_RGP_2@Bacteroides@ovatus	BFG-632_1_RGP_2@Bacteroides@ovatus,BFG-490_1_RGP_2@Bacteroides@theta,BFG-636_12_RGP_3@Bacteroides@ovatus_1,BFG-513_1_RGP_3@Bacteroides@faecis,BFG-512_1_RGP_3@Bacteroides@faecis,BFG-477_1_RGP_1@Bacteroides@faecis,BFG-313_6_RGP_4@Bacteroides@vulgatus,BFG-527_1_RGP_6@Bacteroides@faecis,BFG-614_6_RGP_4@Bacteroides@theta,BFG-26_1_RGP_2@Bacteroides@frag_1,BFG-130_1_RGP_5@Bacteroides@theta,BFG-631_4_RGP…
BFG-376_5_RGP_2@Bacteroides@uniformis	BFG-376_5_RGP_2@Bacteroides@uniformis
BFG-382_1_RGP_3@Bacteroides@stercoris	BFG-382_1_RGP_3@Bacteroides@stercoris
BFG-285_1_RGP_4@Bacteroides@vulgatus	BFG-285_1_RGP_4@Bacteroides@vulgatus
BFG-170_3_RGP_0@Bacteroides@theta	BFG-170_3_RGP_0@Bacteroides@theta
BFG-631_4_RGP_5@Bacteroides@vulgatus	BFG-631_4_RGP_5@Bacteroides@vulgatus
BFG-493_1_RGP_2@Bacteroides@faecis	BFG-493_1_RGP_2@Bacteroides@faecis,BFG-147_1_RGP_1@Bacteroides@faecis,BFG-491_1_RGP_2@Bacteroides@faecis,BFG-118_2_RGP_4@Bacteroides@faecis,BFG-108_3_RGP_4@Bacteroides@faecis,BFG-143_1_RGP_3@Bacteroides@faecis,BFG-624_1_RGP_6@Bacteroides@faecis,BFG-132_1_RGP_4@Bacteroides@faecis
BFG-354_1_RGP_3@Bacteroides@theta	BFG-354_1_RGP_3@Bacteroides@theta
BFG-469_1_RGP_5@Bacteroides@uniformis	BFG-469_1_RGP_5@Bacteroides@uniformis
BFG-276_1_RGP_0@Bacteroides@ovatus_1	BFG-276_1_RGP_0@Bacteroides@ovatus_1
BFG-588_5_RGP_5@Bacteroides@theta_1	BFG-588_5_RGP_5@Bacteroides@theta_1,DCMOUH0085B_1_RGP_2@Bacteroides@frag_1
DSM19448_1_RGP_0@Parabacteroides@goldsteinii	DSM19448_1_RGP_0@Parabacteroides@goldsteinii
BFG-384_2_RGP_3@Bacteroides@vulgatus	BFG-384_2_RGP_3@Bacteroides@vulgatus,BFG-379_4_RGP_3@Bacteroides@vulgatus
BFG-34_1_RGP_1@Bacteroides@frag	BFG-34_1_RGP_1@Bacteroides@frag,BFG-75_2_RGP_2@Bacteroides@frag_1,BFG-6_3_RGP_2@Bacteroides@frag_1
BFG-481_1_RGP_0@Bacteroides@frag_1	BFG-481_1_RGP_0@Bacteroides@frag_1
ATCC8482_1_RGP_6@Bacteroides@vulgatus	ATCC8482_1_RGP_6@Bacteroides@vulgatus
BFG-466_1_RGP_0@Bacteroides@ovatus_1	BFG-466_1_RGP_0@Bacteroides@ovatus_1
BFG-238_2_RGP_3@Parabacteroides@dist_1	BFG-238_2_RGP_3@Parabacteroides@dist_1,BFG-426_1_RGP_0@Parabacteroides@dist_1
BFG-514_1_RGP_1@Bacteroides@ovatus_1	BFG-514_1_RGP_1@Bacteroides@ovatus_1,BFG-165_1_RGP_2@Bacteroides@ovatus_1
BFG-139_1_RGP_6@Bacteroides@ovatus	BFG-139_1_RGP_6@Bacteroides@ovatus,BFG-107_1_RGP_7@Bacteroides@ovatus,BFG-111_7_RGP_6@Bacteroides@ovatus
BFG-621_5_RGP_8@Bacteroides@theta_1	BFG-621_5_RGP_8@Bacteroides@theta_1
BFG-453_5_RGP_4@Bacteroides@vulgatus	BFG-453_5_RGP_4@Bacteroides@vulgatus
BFG-227_1_RGP_4@Bacteroides@uniformis	BFG-227_1_RGP_4@Bacteroides@uniformis
BFG-313_5_RGP_2@Bacteroides@vulgatus	BFG-313_5_RGP_2@Bacteroides@vulgatus,BFG-436_11_RGP_5@Bacteroides@vulgatus,BFG-201_1_RGP_1@Bacteroides@vulgatus_1,BFG-195_1_RGP_0@Bacteroides@vulgatus_1,BFG-208_1_RGP_1@Bacteroides@vulgatus_1
BFG-281_1_RGP_3@Bacteroides@ovatus	BFG-281_1_RGP_3@Bacteroides@ovatus
BFG-111_7_RGP_5@Bacteroides@ovatus_1	BFG-111_7_RGP_5@Bacteroides@ovatus_1,BFG-107_1_RGP_6@Bacteroides@ovatus_1,BFG-139_1_RGP_7@Bacteroides@ovatus_1
BFG-270_1_RGP_0@Bacteroides@theta_1	BFG-270_1_RGP_0@Bacteroides@theta_1,BFG-148_1_RGP_0@Bacteroides@theta_1
DCMOUH0017B_1_RGP_6@Bacteroides@frag	DCMOUH0017B_1_RGP_6@Bacteroides@frag
BFG-308_1_RGP_2@Parabacteroides@dist_1	BFG-308_1_RGP_2@Parabacteroides@dist_1
FDAARGOS_733_1_RGP_2@Bacteroides@ovatus_1	FDAARGOS_733_1_RGP_2@Bacteroides@ovatus_1
BFG-294_4_RGP_0@Bacteroides@vulgatus	BFG-294_4_RGP_0@Bacteroides@vulgatus
BFG-440_1_RGP_1@Bacteroides@salyersiae_1	BFG-440_1_RGP_1@Bacteroides@salyersiae_1
BFG-30_2_RGP_7@Bacteroides@frag	BFG-30_2_RGP_7@Bacteroides@frag
ATCC8503_1_RGP_0@Parabacteroides@dist_1	ATCC8503_1_RGP_0@Parabacteroides@dist_1
BFG-210_3_RGP_1@Bacteroides@vulgatus	BFG-210_3_RGP_1@Bacteroides@vulgatus
BFG-551_2_RGP_1@Bacteroides@ovatus_1	BFG-551_2_RGP_1@Bacteroides@ovatus_1
BFG-590_1_RGP_7@Bacteroides@theta	BFG-590_1_RGP_7@Bacteroides@theta
BFG-467_1_RGP_5@Bacteroides@faecis	BFG-467_1_RGP_5@Bacteroides@faecis,BFG-554_1_RGP_5@Bacteroides@faecis
BFG-257_1_RGP_1@Bacteroides@cellulosilyticus	BFG-257_1_RGP_1@Bacteroides@cellulosilyticus,BFG-250_1_RGP_1@Bacteroides@cellulosilyticus
BFG-444_2_RGP_9@Bacteroides@vulgatus	BFG-444_2_RGP_9@Bacteroides@vulgatus
BFG-372_1_RGP_3@Bacteroides@ovatus	BFG-372_1_RGP_3@Bacteroides@ovatus
BFG-170_1_RGP_2@Bacteroides@theta	BFG-170_1_RGP_2@Bacteroides@theta
BFG-613_2_RGP_8@Bacteroides@vulgatus	BFG-613_2_RGP_8@Bacteroides@vulgatus
BFG-280_1_RGP_2@Parabacteroides@merdae	BFG-280_1_RGP_2@Parabacteroides@merdae
BFG-405_2_RGP_5@Bacteroides@faecis_1	BFG-405_2_RGP_5@Bacteroides@faecis_1
BFG-451_1_RGP_4@Parabacteroides@dist_1	BFG-451_1_RGP_4@Parabacteroides@dist_1
BFG-399_8_RGP_5@Bacteroides@vulgatus	BFG-399_8_RGP_5@Bacteroides@vulgatus
BFG-58_1_RGP_3@Bacteroides@frag_1	BFG-58_1_RGP_3@Bacteroides@frag_1,BFG-404_1_RGP_8@Bacteroides@frag_1,BFG-411_3_RGP_10@Bacteroides@frag_1
BFG-350_1_RGP_6@Bacteroides@theta	BFG-350_1_RGP_6@Bacteroides@theta
BFG-379_4_RGP_7@Bacteroides@vulgatus	BFG-379_4_RGP_7@Bacteroides@vulgatus,BFG-384_2_RGP_7@Bacteroides@vulgatus
BFG-141_2_RGP_3@Bacteroides@faecis	BFG-141_2_RGP_3@Bacteroides@faecis
BFG-628_7_RGP_1@Bacteroides@frag_1	BFG-628_7_RGP_1@Bacteroides@frag_1,BFG-630_3_RGP_6@Bacteroides@frag_1
BFG-202_5_RGP_2@Bacteroides@vulgatus	BFG-202_5_RGP_2@Bacteroides@vulgatus
BFG-295_1_RGP_2@Parabacteroides@dist	BFG-295_1_RGP_2@Parabacteroides@dist
BFG-626_1_RGP_1@Bacteroides@vulgatus_1	BFG-626_1_RGP_1@Bacteroides@vulgatus_1,BFG-516_2_RGP_1@Bacteroides@frag_1,BFG-548_6_RGP_2@Bacteroides@vulgatus_1,BFG-179_1_RGP_4@Bacteroides@ovatus_1,BFG-201_1_RGP_7@Bacteroides@vulgatus_1,BFG-195_1_RGP_7@Bacteroides@vulgatus_1,BFG-208_1_RGP_7@Bacteroides@vulgatus_1,BFG-139_1_RGP_1@Bacteroides@ovatus_1,BFG-111_7_RGP_1@Bacteroides@ovatus_1,BFG-107_1_RGP_1@Bacteroides@ovatus_1
BFG-213_1_RGP_3@Bacteroides@uniformis	BFG-213_1_RGP_3@Bacteroides@uniformis
BFG-510_2_RGP_7@Bacteroides@theta	BFG-510_2_RGP_7@Bacteroides@theta
BFG-548_6_RGP_3@Bacteroides@vulgatus	BFG-548_6_RGP_3@Bacteroides@vulgatus
BFG-144_3_RGP_4@Bacteroides@theta	BFG-144_3_RGP_4@Bacteroides@theta,BFG-130_1_RGP_8@Bacteroides@theta
BFG-636_12_RGP_5@Bacteroides@ovatus_1	BFG-636_12_RGP_5@Bacteroides@ovatus_1
BFG-119_1_RGP_5@Bacteroides@theta	BFG-119_1_RGP_5@Bacteroides@theta,BFG-333_10_RGP_6@Bacteroides@theta,BFG-169_1_RGP_2@Bacteroides@theta,BFG-112_1_RGP_4@Bacteroides@theta,BFG-129_1_RGP_4@Bacteroides@theta,BFG-380_2_RGP_3@Bacteroides@theta
BFG-241_3_RGP_4@Parabacteroides@goldsteinii	BFG-241_3_RGP_4@Parabacteroides@goldsteinii
BFG-494_18_RGP_0@Bacteroides@frag	BFG-494_18_RGP_0@Bacteroides@frag,BFG-588_5_RGP_0@Bacteroides@theta_1,FDAARGOS_763_1_RGP_3@Bacteroides@frag
BFG-107_1_RGP_8@Bacteroides@ovatus_1	BFG-107_1_RGP_8@Bacteroides@ovatus_1,BFG-111_7_RGP_9@Bacteroides@ovatus_1
BFG-481_1_RGP_5@Bacteroides@frag	BFG-481_1_RGP_5@Bacteroides@frag
BFG-162_1_RGP_3@Parabacteroides@dist	BFG-162_1_RGP_3@Parabacteroides@dist
BFG-577_6_RGP_5@Bacteroides@theta	BFG-577_6_RGP_5@Bacteroides@theta,BFG-148_1_RGP_5@Bacteroides@theta,BFG-336_2_RGP_5@Bacteroides@theta,BFG-331_2_RGP_5@Bacteroides@theta,BFG-270_1_RGP_11@Bacteroides@theta
BFG-554_1_RGP_10@Bacteroides@faecis	BFG-554_1_RGP_10@Bacteroides@faecis,BFG-467_1_RGP_10@Bacteroides@faecis,BFG-143_1_RGP_8@Bacteroides@faecis,BFG-132_1_RGP_8@Bacteroides@faecis,BFG-147_1_RGP_3@Bacteroides@faecis,BFG-118_2_RGP_6@Bacteroides@faecis,BFG-108_3_RGP_6@Bacteroides@faecis,BFG-527_1_RGP_8@Bacteroides@faecis,BFG-136_1_RGP_3@Bacteroides@faecis,BFG-624_1_RGP_7@Bacteroides@faecis,BFG-491_1_RGP_3@Bacteroides@faecis_1,BFG-493_1_…
BFG-490_1_RGP_6@Bacteroides@theta	BFG-490_1_RGP_6@Bacteroides@theta,BFG-319_1_RGP_11@Bacteroides@ovatus,BFG-597_11_RGP_5@Bacteroides@theta_1,BFG-264_1_RGP_5@Bacteroides@theta,BFG-446_1_RGP_6@Bacteroides@theta
BFG-238_2_RGP_2@Parabacteroides@dist_1	BFG-238_2_RGP_2@Parabacteroides@dist_1
BFG-430_3_RGP_4@Bacteroides@theta_1	BFG-430_3_RGP_4@Bacteroides@theta_1
BFG-508_2_RGP_5@Bacteroides@frag	BFG-508_2_RGP_5@Bacteroides@frag,BFG-485_2_RGP_2@Bacteroides@frag,BFG-90_1_RGP_5@Bacteroides@frag,BFG-488_1_RGP_4@Bacteroides@frag
BFG-632_3_RGP_3@Bacteroides@ovatus_1	BFG-632_3_RGP_3@Bacteroides@ovatus_1
BFG-495_10_RGP_9@Bacteroides@theta_1	BFG-495_10_RGP_9@Bacteroides@theta_1
BFG-149_1_RGP_3@Parabacteroides@dist_1	BFG-149_1_RGP_3@Parabacteroides@dist_1,BFG-157_1_RGP_3@Parabacteroides@dist_1
BFG-275_1_RGP_4@Parabacteroides@dist	BFG-275_1_RGP_4@Parabacteroides@dist
BFG-95_1_RGP_3@Bacteroides@frag	BFG-95_1_RGP_3@Bacteroides@frag,BFG-9_1_RGP_3@Bacteroides@frag_1,BFG-70_1_RGP_6@Bacteroides@frag_1,BFG-61_2_RGP_3@Bacteroides@frag_1
BFG-625_2_RGP_1@Bacteroides@frag_1	BFG-625_2_RGP_1@Bacteroides@frag_1
BFG-300_1_RGP_2@Bacteroides@frag	BFG-300_1_RGP_2@Bacteroides@frag
BFG-641_3_RGP_4@Bacteroides@frag	BFG-641_3_RGP_4@Bacteroides@frag
BFG-473_6_RGP_1@Bacteroides@theta	BFG-473_6_RGP_1@Bacteroides@theta
BFG-474_1_RGP_3@Bacteroides@caccae_1	BFG-474_1_RGP_3@Bacteroides@caccae_1
BFG-186_1_RGP_1@Bacteroides@cellulosilyticus	BFG-186_1_RGP_1@Bacteroides@cellulosilyticus
BFG-536_1_RGP_5@Bacteroides@frag	BFG-536_1_RGP_5@Bacteroides@frag
3725D1iv_1_RGP_9@Bacteroides@ovatus_1	3725D1iv_1_RGP_9@Bacteroides@ovatus_1
BFG-85_1_RGP_3@Bacteroides@frag	BFG-85_1_RGP_3@Bacteroides@frag
BFG-469_1_RGP_8@Bacteroides@uniformis	BFG-469_1_RGP_8@Bacteroides@uniformis
BFG-606_1_RGP_5@Bacteroides@ovatus	BFG-606_1_RGP_5@Bacteroides@ovatus
BFG-434_1_RGP_2@Bacteroides@frag_1	BFG-434_1_RGP_2@Bacteroides@frag_1
BFG-238_2_RGP_0@Parabacteroides@dist_2	BFG-238_2_RGP_0@Parabacteroides@dist_2
BFG-372_1_RGP_6@Bacteroides@ovatus	BFG-372_1_RGP_6@Bacteroides@ovatus
BFG-627_1_RGP_11@Bacteroides@ovatus	BFG-627_1_RGP_11@Bacteroides@ovatus
BFG-285_1_RGP_9@Bacteroides@vulgatus	BFG-285_1_RGP_9@Bacteroides@vulgatus
BFG-136_1_RGP_4@Bacteroides@faecis	BFG-136_1_RGP_4@Bacteroides@faecis,BFG-143_1_RGP_10@Bacteroides@faecis_1,BFG-132_1_RGP_9@Bacteroides@faecis_1
BFG-179_1_RGP_10@Bacteroides@ovatus	BFG-179_1_RGP_10@Bacteroides@ovatus,BFG-532_3_RGP_4@Bacteroides@frag
BFG-594_2_RGP_6@Bacteroides@salyersiae	BFG-594_2_RGP_6@Bacteroides@salyersiae
BFG-156_1_RGP_1@Bacteroides@ovatus	BFG-156_1_RGP_1@Bacteroides@ovatus
BFG-257_1_RGP_2@Bacteroides@cellulosilyticus	BFG-257_1_RGP_2@Bacteroides@cellulosilyticus,BFG-250_1_RGP_2@Bacteroides@cellulosilyticus
BFG-426_1_RGP_5@Parabacteroides@dist	BFG-426_1_RGP_5@Parabacteroides@dist
BFG-636_12_RGP_7@Bacteroides@ovatus	BFG-636_12_RGP_7@Bacteroides@ovatus,BFG-472_1_RGP_12@Bacteroides@ovatus,BFG-468_3_RGP_2@Bacteroides@ovatus_1,BFG-111_7_RGP_17@Bacteroides@ovatus_1,BFG-139_1_RGP_17@Bacteroides@ovatus_1,BFG-107_1_RGP_14@Bacteroides@ovatus_1,BFG-334_1_RGP_8@Bacteroides@ovatus,BFG-123_1_RGP_9@Bacteroides@theta_1,BFG-319_1_RGP_18@Bacteroides@ovatus,7330_1_RGP_11@Bacteroides@theta,BFG-141_2_RGP_9@Bacteroides@faecis,BF…
BFG-223_1_RGP_0@Bacteroides@theta_1	BFG-223_1_RGP_0@Bacteroides@theta_1
BFG-432_3_RGP_2@Parabacteroides@dist	BFG-432_3_RGP_2@Parabacteroides@dist
BFG-492_1_RGP_3@Bacteroides@frag_1	BFG-492_1_RGP_3@Bacteroides@frag_1
BFG-588_3_RGP_2@Bacteroides@theta	BFG-588_3_RGP_2@Bacteroides@theta
BFG-590_1_RGP_8@Bacteroides@theta	BFG-590_1_RGP_8@Bacteroides@theta,BFG-590_1_RGP_9@Bacteroides@theta,BFG-588_5_RGP_10@Bacteroides@theta
BFG-453_5_RGP_7@Bacteroides@vulgatus	BFG-453_5_RGP_7@Bacteroides@vulgatus
BFG-383_1_RGP_5@Bacteroides@ovatus	BFG-383_1_RGP_5@Bacteroides@ovatus
BFG-512_1_RGP_6@Bacteroides@faecis	BFG-512_1_RGP_6@Bacteroides@faecis,BFG-513_1_RGP_6@Bacteroides@faecis
BFG-256_1_RGP_3@Bacteroides@salyersiae	BFG-256_1_RGP_3@Bacteroides@salyersiae
BFG-462_1_RGP_6@Parabacteroides@goldsteinii	BFG-462_1_RGP_6@Parabacteroides@goldsteinii
BFG-241_3_RGP_5@Parabacteroides@goldsteinii	BFG-241_3_RGP_5@Parabacteroides@goldsteinii
BFG-349_2_RGP_2@Bacteroides@ovatus	BFG-349_2_RGP_2@Bacteroides@ovatus,BFG-185_2_RGP_3@Bacteroides@ovatus
BFG-621_5_RGP_13@Bacteroides@theta	BFG-621_5_RGP_13@Bacteroides@theta
BFG-107_1_RGP_11@Bacteroides@ovatus	BFG-107_1_RGP_11@Bacteroides@ovatus,BFG-111_7_RGP_13@Bacteroides@ovatus,BFG-139_1_RGP_14@Bacteroides@ovatus
BFG-331_2_RGP_12@Bacteroides@theta_1	BFG-331_2_RGP_12@Bacteroides@theta_1,BFG-336_2_RGP_12@Bacteroides@theta_1,BFG-288_1_RGP_3@Bacteroides@salyersiae_1
BFG-473_4_RGP_5@Bacteroides@theta	BFG-473_4_RGP_5@Bacteroides@theta
BFG-473_5_RGP_6@Bacteroides@theta	BFG-473_5_RGP_6@Bacteroides@theta
WAL10018_2_RGP_0@Bacteroides@salyersiae	WAL10018_2_RGP_0@Bacteroides@salyersiae
BFG-179_1_RGP_11@Bacteroides@ovatus	BFG-179_1_RGP_11@Bacteroides@ovatus
BFG-611_2_RGP_1@Bacteroides@frag_1	BFG-611_2_RGP_1@Bacteroides@frag_1,BFG-4_2_RGP_8@Bacteroides@frag_1,BFG-612_1_RGP_4@Bacteroides@frag_1
FDAARGOS_763_1_RGP_7@Bacteroides@frag	FDAARGOS_763_1_RGP_7@Bacteroides@frag
BFG-165_1_RGP_5@Bacteroides@ovatus	BFG-165_1_RGP_5@Bacteroides@ovatus
BFG-523_3_RGP_0@Bacteroides@frag_1	BFG-523_3_RGP_0@Bacteroides@frag_1,BFG-519_3_RGP_0@Bacteroides@frag_1,BFG-560_1_RGP_0@Bacteroides@frag_1,BFG-439_1_RGP_11@Bacteroides@frag,BFG-510_2_RGP_10@Bacteroides@theta,BFG-494_18_RGP_3@Bacteroides@frag,BFG-60_1_RGP_13@Bacteroides@frag,BFG-439_1_RGP_10@Bacteroides@frag_1,BFG-563_1_RGP_5@Bacteroides@frag,BFG-27_10_RGP_3@Bacteroides@frag,BFG-71_1_RGP_7@Bacteroides@frag,BFG-60_1_RGP_6@Bacteroid…
BFG-480_1_RGP_3@Bacteroides@frag_1	BFG-480_1_RGP_3@Bacteroides@frag_1,BFG-528_1_RGP_6@Bacteroides@frag_1
BFG-502_1_RGP_5@Bacteroides@frag	BFG-502_1_RGP_5@Bacteroides@frag,BFG-71_1_RGP_5@Bacteroides@frag,BFG-642_1_RGP_8@Bacteroides@frag,BFG-615_1_RGP_6@Bacteroides@frag,BFG-60_1_RGP_10@Bacteroides@frag,BFG-641_3_RGP_6@Bacteroides@frag,BFG-300_1_RGP_6@Bacteroides@frag,BFG-616_2_RGP_6@Bacteroides@frag,BFG-519_3_RGP_1@Bacteroides@frag,BFG-560_1_RGP_1@Bacteroides@frag,BFG-523_3_RGP_1@Bacteroides@frag,DCMOUH0085B_1_RGP_2@Bacteroides@frag_…
BFG-494_7_RGP_0@Bacteroides@frag	BFG-494_7_RGP_0@Bacteroides@frag,BE1_1_RGP_2@Bacteroides@frag,BFG-558_6_RGP_3@Bacteroides@frag,BFG-520_4_RGP_3@Bacteroides@frag,BFG-404_1_RGP_5@Bacteroides@frag,BFG-411_3_RGP_5@Bacteroides@frag,GUT04_1_RGP_6@Bacteroides@frag,BFG-2_1_RGP_4@Bacteroides@frag
BFG-144_3_RGP_6@Bacteroides@theta	BFG-144_3_RGP_6@Bacteroides@theta
BFG-295_1_RGP_3@Parabacteroides@dist	BFG-295_1_RGP_3@Parabacteroides@dist,BFG-391_4_RGP_7@Bacteroides@frag_1
BFG-290_2_RGP_11@Parabacteroides@goldsteinii	BFG-290_2_RGP_11@Parabacteroides@goldsteinii
BFG-495_10_RGP_10@Bacteroides@theta_1	BFG-495_10_RGP_10@Bacteroides@theta_1
BFG-350_1_RGP_8@Bacteroides@theta	BFG-350_1_RGP_8@Bacteroides@theta
BFG-511_6_RGP_1@Bacteroides@theta_1	BFG-511_6_RGP_1@Bacteroides@theta_1
BFG-299_1_RGP_10@Bacteroides@ovatus	BFG-299_1_RGP_10@Bacteroides@ovatus,BFG-304_2_RGP_15@Bacteroides@ovatus_1
BFG-405_2_RGP_6@Bacteroides@faecis	BFG-405_2_RGP_6@Bacteroides@faecis
BFG-26_1_RGP_1@Bacteroides@frag_1	BFG-26_1_RGP_1@Bacteroides@frag_1
BFG-85_1_RGP_4@Bacteroides@frag	BFG-85_1_RGP_4@Bacteroides@frag
BFG-74_1_RGP_9@Bacteroides@frag	BFG-74_1_RGP_9@Bacteroides@frag
BFG-397_1_RGP_12@Parabacteroides@dist	BFG-397_1_RGP_12@Parabacteroides@dist,BFG-295_1_RGP_18@Parabacteroides@dist,BFG-397_2_RGP_0@Parabacteroides@dist
BFG-464_1_RGP_13@Bacteroides@ovatus	BFG-464_1_RGP_13@Bacteroides@ovatus,BFG-465_1_RGP_16@Bacteroides@faecis_1
BFG-213_1_RGP_4@Bacteroides@uniformis	BFG-213_1_RGP_4@Bacteroides@uniformis
BFG-454_1_RGP_15@Bacteroides@vulgatus	BFG-454_1_RGP_15@Bacteroides@vulgatus
BFG-536_1_RGP_9@Bacteroides@frag	BFG-536_1_RGP_9@Bacteroides@frag,BFG-452_2_RGP_6@Bacteroides@frag,BFG-526_2_RGP_8@Bacteroides@frag_1,BFG-403_2_RGP_10@Bacteroides@frag
BFG-512_1_RGP_13@Bacteroides@faecis	BFG-512_1_RGP_13@Bacteroides@faecis,BFG-513_1_RGP_13@Bacteroides@faecis,BFG-261_1_RGP_9@Bacteroides@ovatus_1,BFG-333_9_RGP_4@Bacteroides@theta_1
BFG-448_1_RGP_6@Bacteroides@frag	BFG-448_1_RGP_6@Bacteroides@frag,BFG-420_1_RGP_6@Bacteroides@frag,BFG-528_1_RGP_5@Bacteroides@frag,BFG-542_2_RGP_5@Bacteroides@frag
DCMOUH0017B_1_RGP_7@Bacteroides@frag	DCMOUH0017B_1_RGP_7@Bacteroides@frag
BFG-473_5_RGP_5@Bacteroides@theta	BFG-473_5_RGP_5@Bacteroides@theta
DCMOUH0085B_1_RGP_7@Bacteroides@frag	DCMOUH0085B_1_RGP_7@Bacteroides@frag,BOB25_1_RGP_6@Bacteroides@frag_1
BFG-628_7_RGP_5@Bacteroides@frag	BFG-628_7_RGP_5@Bacteroides@frag,BFG-630_3_RGP_15@Bacteroides@frag
BFG-446_1_RGP_8@Bacteroides@theta	BFG-446_1_RGP_8@Bacteroides@theta
ATCC43185_1_RGP_1@Bacteroides@caccae_1	ATCC43185_1_RGP_1@Bacteroides@caccae_1
BFG-597_12_RGP_0@Bacteroides@theta_1	BFG-597_12_RGP_0@Bacteroides@theta_1
BFG-57_1_RGP_6@Bacteroides@frag	BFG-57_1_RGP_6@Bacteroides@frag,BFG-74_1_RGP_5@Bacteroides@frag,BFG-79_1_RGP_7@Bacteroides@frag,BFG-46_2_RGP_7@Bacteroides@frag_1
BFG-462_1_RGP_1@Parabacteroides@goldsteinii	BFG-462_1_RGP_1@Parabacteroides@goldsteinii
BFG-238_2_RGP_7@Parabacteroides@dist_1	BFG-238_2_RGP_7@Parabacteroides@dist_1
BFG-223_1_RGP_4@Bacteroides@theta	BFG-223_1_RGP_4@Bacteroides@theta
BFG-315_1_RGP_1@Bacteroides@frag_1	BFG-315_1_RGP_1@Bacteroides@frag_1,BFG-569_2_RGP_3@Bacteroides@frag_1,BFG-439_1_RGP_7@Bacteroides@frag_1
BFG-432_2_RGP_2@Parabacteroides@dist_1	BFG-432_2_RGP_2@Parabacteroides@dist_1
BFG-491_1_RGP_8@Bacteroides@faecis	BFG-491_1_RGP_8@Bacteroides@faecis,BFG-493_1_RGP_7@Bacteroides@faecis,BFG-127_1_RGP_2@Bacteroides@faecis,BFG-110_1_RGP_2@Bacteroides@faecis
YCH46_1_RGP_5@Bacteroides@frag	YCH46_1_RGP_5@Bacteroides@frag,BFG-589_1_RGP_3@Bacteroides@frag
BFG-494_17_RGP_1@Bacteroides@frag_1	BFG-494_17_RGP_1@Bacteroides@frag_1
BFG-17_1_RGP_4@Bacteroides@frag	BFG-17_1_RGP_4@Bacteroides@frag,BFG-59_1_RGP_4@Bacteroides@frag,BFG-18_1_RGP_4@Bacteroides@frag,BFG-65_1_RGP_9@Bacteroides@frag,BFG-277_3_RGP_5@Bacteroides@frag
BFG-100_1_RGP_4@Bacteroides@caccae	BFG-100_1_RGP_4@Bacteroides@caccae,BFG-104_1_RGP_4@Bacteroides@caccae,BFG-101_1_RGP_4@Bacteroides@caccae,BFG-254_1_RGP_7@Bacteroides@caccae
BFG-634_3_RGP_3@Bacteroides@frag	BFG-634_3_RGP_3@Bacteroides@frag,BFG-508_2_RGP_8@Bacteroides@frag_1,BFG-463_1_RGP_9@Bacteroides@frag_1,BFG-457_1_RGP_9@Bacteroides@frag_1
BFG-309_3_RGP_3@Bacteroides@theta	BFG-309_3_RGP_3@Bacteroides@theta,BFG-503_6_RGP_8@Bacteroides@theta,BFG-115_1_RGP_5@Bacteroides@theta,BFG-116_1_RGP_5@Bacteroides@theta,BFG-350_1_RGP_7@Bacteroides@theta
BFG-274_4_RGP_0@Bacteroides@vulgatus_1	BFG-274_4_RGP_0@Bacteroides@vulgatus_1,BFG-201_1_RGP_10@Bacteroides@vulgatus_1,BFG-208_1_RGP_10@Bacteroides@vulgatus_1
BFG-85_1_RGP_5@Bacteroides@frag	BFG-85_1_RGP_5@Bacteroides@frag
BFG-478_1_RGP_5@Bacteroides@theta	BFG-478_1_RGP_5@Bacteroides@theta,BFG-55_1_RGP_3@Bacteroides@theta
BFG-638_1_RGP_5@Bacteroides@ovatus_1	BFG-638_1_RGP_5@Bacteroides@ovatus_1
BFG-491_1_RGP_5@Bacteroides@faecis_1	BFG-491_1_RGP_5@Bacteroides@faecis_1,BFG-493_1_RGP_5@Bacteroides@faecis_1
BFG-591_5_RGP_4@Bacteroides@frag	BFG-591_5_RGP_4@Bacteroides@frag
BFG-600_2_RGP_7@Bacteroides@theta	BFG-600_2_RGP_7@Bacteroides@theta,BFG-601_2_RGP_7@Bacteroides@theta
BFG-145_5_RGP_1@Bacteroides@theta	BFG-145_5_RGP_1@Bacteroides@theta,BFG-228_1_RGP_1@Bacteroides@theta
BFG-370_1_RGP_9@Bacteroides@theta	BFG-370_1_RGP_9@Bacteroides@theta
BFG-340_1_RGP_10@Bacteroides@theta	BFG-340_1_RGP_10@Bacteroides@theta,BFG-265_1_RGP_7@Bacteroides@theta
BFG-391_4_RGP_1@Bacteroides@frag_1	BFG-391_4_RGP_1@Bacteroides@frag_1
BFG-372_1_RGP_5@Bacteroides@ovatus_1	BFG-372_1_RGP_5@Bacteroides@ovatus_1
BFG-141_2_RGP_7@Bacteroides@faecis	BFG-141_2_RGP_7@Bacteroides@faecis
BFG-476_1_RGP_7@Bacteroides@ovatus	BFG-476_1_RGP_7@Bacteroides@ovatus
BFG-466_1_RGP_7@Bacteroides@ovatus	BFG-466_1_RGP_7@Bacteroides@ovatus
BFG-123_1_RGP_5@Bacteroides@theta	BFG-123_1_RGP_5@Bacteroides@theta
BFG-410_5_RGP_9@Bacteroides@theta	BFG-410_5_RGP_9@Bacteroides@theta,BFG-621_5_RGP_10@Bacteroides@theta
BFG-281_1_RGP_11@Bacteroides@ovatus	BFG-281_1_RGP_11@Bacteroides@ovatus
BFG-162_1_RGP_17@Parabacteroides@dist	BFG-162_1_RGP_17@Parabacteroides@dist
BFG-480_1_RGP_5@Bacteroides@frag_1	BFG-480_1_RGP_5@Bacteroides@frag_1,BFG-330_1_RGP_4@Bacteroides@caccae_1,BFG-335_1_RGP_5@Bacteroides@caccae_1,BFG-289_1_RGP_8@Bacteroides@vulgatus_1,BFG-546_1_RGP_8@Bacteroides@frag,BFG-546_3_RGP_5@Bacteroides@frag_1
WH2_1_RGP_4@Bacteroides@cellulosilyticus	WH2_1_RGP_4@Bacteroides@cellulosilyticus
BFG-126_1_RGP_7@Bacteroides@ovatus	BFG-126_1_RGP_7@Bacteroides@ovatus,BFG-341_1_RGP_8@Bacteroides@ovatus,BFG-184_1_RGP_8@Bacteroides@ovatus,BFG-177_1_RGP_8@Bacteroides@ovatus,3725D1iv_1_RGP_12@Bacteroides@ovatus,BFG-445_6_RGP_8@Bacteroides@ovatus,BFG-553_1_RGP_5@Bacteroides@ovatus,BFG-183_1_RGP_8@Bacteroides@ovatus,BFG-224_1_RGP_5@Bacteroides@ovatus
S14_1_RGP_1@Bacteroides@frag	S14_1_RGP_1@Bacteroides@frag,BFG-516_2_RGP_2@Bacteroides@frag
BFG-405_2_RGP_8@Bacteroides@faecis	BFG-405_2_RGP_8@Bacteroides@faecis
BFG-46_2_RGP_10@Bacteroides@frag	BFG-46_2_RGP_10@Bacteroides@frag,BFG-74_1_RGP_8@Bacteroides@frag,BFG-79_1_RGP_10@Bacteroides@frag,BFG-57_1_RGP_9@Bacteroides@frag
BFG-244_1_RGP_4@Parabacteroides@dist	BFG-244_1_RGP_4@Parabacteroides@dist,BFG-149_1_RGP_12@Parabacteroides@dist,BFG-157_1_RGP_12@Parabacteroides@dist,BFG-549_1_RGP_10@Parabacteroides@dist,BFG-162_1_RGP_10@Parabacteroides@dist
BFG-611_1_RGP_2@Bacteroides@frag	BFG-611_1_RGP_2@Bacteroides@frag
BFG-454_1_RGP_12@Bacteroides@vulgatus	BFG-454_1_RGP_12@Bacteroides@vulgatus
BFG-311_6_RGP_3@Bacteroides@frag	BFG-311_6_RGP_3@Bacteroides@frag,BFG-3_3_RGP_5@Bacteroides@frag,BFG-30_2_RGP_6@Bacteroides@frag
BFG-572_2_RGP_4@Bacteroides@frag	BFG-572_2_RGP_4@Bacteroides@frag
FDAARGOS_763_1_RGP_4@Bacteroides@frag_1	FDAARGOS_763_1_RGP_4@Bacteroides@frag_1
BFG-58_1_RGP_5@Bacteroides@frag	BFG-58_1_RGP_5@Bacteroides@frag
BFG-109_1_RGP_8@Bacteroides@theta	BFG-109_1_RGP_8@Bacteroides@theta,BFG-309_3_RGP_13@Bacteroides@theta,BFG-170_1_RGP_11@Bacteroides@theta,BFG-340_1_RGP_18@Bacteroides@theta,BFG-265_1_RGP_11@Bacteroides@theta
BFG-492_1_RGP_6@Bacteroides@frag_1	BFG-492_1_RGP_6@Bacteroides@frag_1,BFG-450_1_RGP_6@Bacteroides@frag_1
BFG-479_1_RGP_2@Bacteroides@frag	BFG-479_1_RGP_2@Bacteroides@frag,BFG-482_1_RGP_2@Bacteroides@frag
BFG-315_1_RGP_5@Bacteroides@frag	BFG-315_1_RGP_5@Bacteroides@frag,BFG-569_2_RGP_4@Bacteroides@frag
BFG-241_3_RGP_7@Parabacteroides@goldsteinii_1	BFG-241_3_RGP_7@Parabacteroides@goldsteinii_1
BFG-434_1_RGP_5@Bacteroides@frag	BFG-434_1_RGP_5@Bacteroides@frag
BFG-23_1_RGP_5@Bacteroides@frag	BFG-23_1_RGP_5@Bacteroides@frag,BFG-391_4_RGP_3@Bacteroides@frag,BFG-60_1_RGP_7@Bacteroides@frag,BFG-591_5_RGP_5@Bacteroides@frag
BFG-444_2_RGP_12@Bacteroides@vulgatus_1	BFG-444_2_RGP_12@Bacteroides@vulgatus_1
BFG-156_4_RGP_0@Bacteroides@ovatus	BFG-156_4_RGP_0@Bacteroides@ovatus
BFG-340_1_RGP_3@Bacteroides@theta_1	BFG-340_1_RGP_3@Bacteroides@theta_1
BFG-290_2_RGP_9@Parabacteroides@goldsteinii	BFG-290_2_RGP_9@Parabacteroides@goldsteinii
BFG-596_1_RGP_8@Bacteroides@frag_1	BFG-596_1_RGP_8@Bacteroides@frag_1
BFG-354_1_RGP_1@Bacteroides@theta_1	BFG-354_1_RGP_1@Bacteroides@theta_1,BFG-170_1_RGP_1@Bacteroides@theta_1
BFG-588_5_RGP_12@Bacteroides@theta	BFG-588_5_RGP_12@Bacteroides@theta,BFG-624_1_RGP_11@Bacteroides@faecis
FDAARGOS_759_1_RGP_4@Parabacteroides@dist	FDAARGOS_759_1_RGP_4@Parabacteroides@dist
BFG-432_2_RGP_0@Parabacteroides@dist_1	BFG-432_2_RGP_0@Parabacteroides@dist_1
BFG-185_2_RGP_6@Bacteroides@ovatus	BFG-185_2_RGP_6@Bacteroides@ovatus,BFG-349_4_RGP_7@Bacteroides@ovatus
VIC01_1_RGP_6@Bacteroides@vulgatus_1	VIC01_1_RGP_6@Bacteroides@vulgatus_1
BFG-195_1_RGP_8@Bacteroides@vulgatus_1	BFG-195_1_RGP_8@Bacteroides@vulgatus_1
BFG-598_5_RGP_2@Bacteroides@vulgatus_1	BFG-598_5_RGP_2@Bacteroides@vulgatus_1
BFG-485_2_RGP_5@Bacteroides@frag_1	BFG-485_2_RGP_5@Bacteroides@frag_1,BFG-596_1_RGP_5@Bacteroides@frag_1
BFG-281_1_RGP_16@Bacteroides@ovatus_1	BFG-281_1_RGP_16@Bacteroides@ovatus_1
BFG-225_1_RGP_6@Bacteroides@ovatus	BFG-225_1_RGP_6@Bacteroides@ovatus,BFG-193_1_RGP_12@Bacteroides@ovatus,BFG-319_1_RGP_19@Bacteroides@ovatus
BFG-613_2_RGP_0@Bacteroides@vulgatus_1	BFG-613_2_RGP_0@Bacteroides@vulgatus_1
BFG-511_6_RGP_13@Bacteroides@theta	BFG-511_6_RGP_13@Bacteroides@theta,BFG-513_1_RGP_30@Bacteroides@faecis,BFG-512_1_RGP_30@Bacteroides@faecis,BFG-512_1_RGP_34@Bacteroides@faecis,BFG-513_1_RGP_34@Bacteroides@faecis
BFG-382_1_RGP_0@Bacteroides@stercoris_1	BFG-382_1_RGP_0@Bacteroides@stercoris_1
BFG-114_1_RGP_4@Bacteroides@theta_1	BFG-114_1_RGP_4@Bacteroides@theta_1
BFG-592_1_RGP_5@Parabacteroides@dist_1	BFG-592_1_RGP_5@Parabacteroides@dist_1
BFG-514_1_RGP_11@Bacteroides@ovatus	BFG-514_1_RGP_11@Bacteroides@ovatus,BFG-156_1_RGP_7@Bacteroides@ovatus,BFG-193_1_RGP_13@Bacteroides@ovatus
BFG-624_1_RGP_0@Bacteroides@faecis_1	BFG-624_1_RGP_0@Bacteroides@faecis_1
BFG-340_1_RGP_15@Bacteroides@theta	BFG-340_1_RGP_15@Bacteroides@theta
BFG-238_2_RGP_0@Parabacteroides@dist_1	BFG-238_2_RGP_0@Parabacteroides@dist_1
BFG-611_2_RGP_11@Bacteroides@frag	BFG-611_2_RGP_11@Bacteroides@frag
BFG-434_1_RGP_20@Bacteroides@frag	BFG-434_1_RGP_20@Bacteroides@frag,BFG-572_2_RGP_18@Bacteroides@frag,BFG-480_1_RGP_22@Bacteroides@frag,BE1_1_RGP_23@Bacteroides@frag,BFG-571_8_RGP_24@Bacteroides@frag,BFG-499_1_RGP_21@Bacteroides@frag,BFG-531_7_RGP_24@Bacteroides@frag,BFG-40_4_RGP_15@Bacteroides@frag
BFG-638_1_RGP_14@Bacteroides@ovatus	BFG-638_1_RGP_14@Bacteroides@ovatus
NBRC113350_1_RGP_7@Bacteroides@uniformis	NBRC113350_1_RGP_7@Bacteroides@uniformis
BFG-139_1_RGP_26@Bacteroides@ovatus	BFG-139_1_RGP_26@Bacteroides@ovatus,BFG-472_1_RGP_18@Bacteroides@ovatus,BFG-165_1_RGP_16@Bacteroides@ovatus,BFG-111_7_RGP_24@Bacteroides@ovatus,BFG-107_1_RGP_23@Bacteroides@ovatus,BFG-636_12_RGP_15@Bacteroides@ovatus,BFG-383_1_RGP_17@Bacteroides@ovatus,BFG-468_3_RGP_7@Bacteroides@ovatus
BFG-405_2_RGP_12@Bacteroides@faecis	BFG-405_2_RGP_12@Bacteroides@faecis
BFG-391_4_RGP_1@Bacteroides@frag_2	BFG-391_4_RGP_1@Bacteroides@frag_2
BFG-495_7_RGP_0@Bacteroides@theta	BFG-495_7_RGP_0@Bacteroides@theta
ATCC43183_7_RGP_0@Bacteroides@stercoris_1	ATCC43183_7_RGP_0@Bacteroides@stercoris_1
BFG-141_2_RGP_11@Bacteroides@faecis_1	BFG-141_2_RGP_11@Bacteroides@faecis_1,BFG-513_1_RGP_16@Bacteroides@faecis_1,BFG-512_1_RGP_15@Bacteroides@faecis_1
BFG-312_3_RGP_0@Bacteroides@frag	BFG-312_3_RGP_0@Bacteroides@frag
BFG-511_6_RGP_21@Bacteroides@theta_1	BFG-511_6_RGP_21@Bacteroides@theta_1
BFG-467_1_RGP_39@Bacteroides@faecis	BFG-467_1_RGP_39@Bacteroides@faecis,BFG-554_1_RGP_39@Bacteroides@faecis,BFG-473_5_RGP_17@Bacteroides@theta
BFG-550_1_RGP_9@Parabacteroides@merdae	BFG-550_1_RGP_9@Parabacteroides@merdae
BFG-511_6_RGP_34@Bacteroides@theta	BFG-511_6_RGP_34@Bacteroides@theta
BFG-627_1_RGP_0@Bacteroides@ovatus_2	BFG-627_1_RGP_0@Bacteroides@ovatus_2
BFG-551_2_RGP_81@Bacteroides@ovatus	BFG-551_2_RGP_81@Bacteroides@ovatus
BFG-372_1_RGP_83@Bacteroides@ovatus	BFG-372_1_RGP_83@Bacteroides@ovatus
BFG-512_1_RGP_37@Bacteroides@faecis	BFG-512_1_RGP_37@Bacteroides@faecis,BFG-513_1_RGP_37@Bacteroides@faecis
BFG-331_2_RGP_49@Bacteroides@theta	BFG-331_2_RGP_49@Bacteroides@theta,BFG-336_2_RGP_49@Bacteroides@theta
BFG-254_1_RGP_29@Bacteroides@caccae	BFG-254_1_RGP_29@Bacteroides@caccae,BFG-104_1_RGP_23@Bacteroides@caccae,BFG-100_1_RGP_24@Bacteroides@caccae,BFG-101_1_RGP_23@Bacteroides@caccae
BFG-295_2_RGP_0@Parabacteroides@dist	BFG-295_2_RGP_0@Parabacteroides@dist
