# Supplementary material for: Roving methyltransferases generate a mosaic epigenetic landscape and influence evolution in Bacteroides fragilis group
Source: Nat Commun. 2023 Jul 10;14:4082. doi: 10.1038/s41467-023-39892-6 (PMC10333322; doi:10.1038/s41467-023-39892-6)
Supplement: Supplementary file 5 — Supplementary Dataset 1,2,4-14 [file 41467_2023_39892_MOESM5_ESM.zip › Tisza_Supplemental_Data_Files/Supplementary_Data_8.fna]

>BFG-191_4_RGP_0@Bacteroides@vulgatus
TATTTATTCATTAATACTTGAATTAGCCTCTCTTTTTCTTTGAGTAACTGTTTCAGATGCTCTATTTCTTTATCTTTGTCTGCTATAACTCCAGCGGTAGCATTACCATATATAGAGGCTGCACTCCCATCGCCAACGACTGATTGGTTGAGCTGACAATTTTCATCATCAAACCAATATGAAATGGGTATATTTAATATTTTAGATATTGCCTCCAATTTAGCGGCATCAATACTTTCTTGGGATTTCCATTTAGTTATAGTAACCGCAGTTACCCCCATTCTATCAGCAAAATCCTTTTGAATAATTCTTTTTTTTCTAAATAATTCATCTAATTGATTTCCAAAGTGTTTCATATTTATAATTAAAATGATAGGAAATTAATTATTAAAGCATTTGGAAATTAATTTCCTTAAATTTATATTTGCATTATAAATCTACAAAACAATATTCAATATTTAATTAAATATGGAAGAAAAAAAGAAGAAAAAAACAATTGATGGCATGGCATTACGAACCTATTTGCGCAGTTTACCAGTATGTGAATCATCTGAGATGGCTAAAAGGCTCGCTGATGAATGCAAGGTGCCGATTTATACGTTTAATAATTGGCGGAGTGGTTGGGTACGAATACCTGAACTAGCGAAGGATAAGATAGAAGAAGTGGCTGGAGTGAAAATATTTGAGCGTGAATAACTTGTAGTAGAAATTAATAAATGTGATAAACTTAAATTGTGAATGATATGAAAGTAATACTATTAGTAGGAGCTCCTCGGTGTGGAAAAACTCAGTTGGCACTTCAAATGTGCCAAAACAAGCGTAGTGTTTTTTATGATGTCAGATCATCAAGTCTTAAAAGTTTCTTGGAACATATTGATACAAATGTTGATGTAATGGTGTTTGATGACATCCCGGAATGGCAGTTACAGTATTACGAGGCGTTGGTCAGAGGGGATTATTTTCAAGGTGATTTTACAGTTGTTCTGACAACAAATTATTTCCCGGAATGGGTGACAAAATATCCTGATGTATTGGTGTTGGACGAGATTGGTATAAAGAAGAATGGATCGTCTGTTATTGCTAAAGTAAGAAATTATGAAAAGTGCTAAAATAGAAATGAATAAAGGATTGCTTGAGGCATGGCTTGAAGCAGTCCACGAGAACGGTCTTCCTGTCAATATTCAGACAGGAAGGGAATACAATGATTGTAATGGTGACCGGACAGTGGAGGTGCTTATGGAGTATGACGAAAGTGACAAGATGCTTGTTATGGGGGCTTTGAATGCTACGATTAATGAGTGGGCTGGTCTAGTTTGATTCGAAACAAGAAAGAAAGGAATGAATTATGAATAAAAGAACAATTCAAATAGATGTTATCGGTCCGATAGAAGAAACTGAATTAATGAAATGTAAATTGTATGTTGATGGTCGTGTGTGTGTAATCGGAATGTCACGATATGACTATGAAGAGTTAATGCGAGAAAAAGTGTTTATCCGGGATGGTAAGAGTGTTGATTCTGCTGGTGTGATAAACACGACTAACACTTTCGTTGAAGATGATTAATATTAAAAAATGAATACACTAGATATAAGATTATGAATTCCAAGAATAAACAAACTGAAATAAAGGCTTTTCTCTCCTTTATACTGGAACAAAGTAAGGAGACCGGTTTACATGTTTCCTGTACAATAATGTCAGAAGAGGATACTGGGGAGGGTTATGAGATATTTGCCGGACATGTTTCCAGTTGTAAGGGGGCAAGACTACATAGGCTGCTTTATGGTGCAATAGCTGTGAATGAGAACTTTCGGAAGGCGGTGACGTCCGCTCTGCTGGAGTACGAAAGGACTAAAACAGTGAACCGGGACAAGATGTCAATGAATTGAAAGGTGCAAAGTGTTCCGGGAACATCATCATTTCCGGTCCATTCCGGGTTGCTGCAATCCGGTAATTTTGTGTTGTCTTATGAAGTTGCGGCTTATTTATATAATTATTTGTTATGTATTTTAATGAAAACGAAATATCAAGGATAAAATCAGCGTCGGACGGCAGGTTGCTTGACGTTGTGCAGGATTTCCGGGAACTGAGAAAATCCGGCAAGGATTATGTTTGCGAATGCCCCAAGTGCAGAAGCGCGAAGAAATTCACGGTCAGCCCCGGCAAGAATCTGTTCAAGTGCTTCTCCTGCCAGATTGGCGGAGAGGGTGCCGTGTCGTATCTGATGAATATCGAAGGATACGGTTATACAGATGCGTTGGAATACCTTGCCAAGAAGTTCTGTGTGCTGCTGGACCCCCATCCGGACAAACCGGCTGGGAAACCGGTCCAGAAGATGAAGAAGGGAAGCAAGGCTGCCAAAGGGCTGGATACGGGTTCTTATTGCGCCCGAATGCTGGCCGCCTCGGGACTGACTTTCGAGGATGTGACCGCCAGTGTGTACAAGACCGATGATACGAAATCCGTGTTCCAGTGCCGTACTTTCAAACCGGGAACGATTGATGAGCGGGGAATGCTGACGGCCAAGGGGGATGATGTCATCATAGAATATTATGATCTGGACGGTCTTCCTGTCCGTTATGTCCAGAAGGATAACAAGCGCAGGGCGGCCGGGGAGATGAAGGAATACTACCGCATTCGTTGGCAGTTCCCGGAAATGCATTTGGACAAGGATGGGAAGCCTTTCAAATACAAATCGCCGCGGGGGTCCGGTACTCCTATATATATTCCGGAAAAGATACGCACCGCCTTCAAGAGCGGTACGAGGATAGACCGCCTGTATATCCAGGAGGGCGAGAAGAAAGCGGAGAAGGCGTGCAAGCATGGCATCCCGTCCATTGCCGTGTCAGGGATACAGAATCTGGGAAATAATGGCTCGCTACCGGAGGATTTCGTCAGGATTGTCACCGGTTGCCAGGTCAGGGAGGTGGCATTTGTTTTTGATTCGGACTGGGATGATATCTCAAGTAATATCAAGATAAACGATCCGGTTGAGAAACGTCCCAGGAACTTTTATTCCGCTGCCAGGAATTTCAAGGAGTATATGCGTAGTCTGAAGAACCGTGACATCTATCTGGAGATATTTGTAGGGCATATCCGCAAAAATGATGCAGGGGACAAGGGGCTTGATGACCTGCTGGCCAATACTCTTTTGGGAAAAGAGGACGAGCTGGCCGCGGATTTTGATTATGCCTGTAATGATAAGAAGGGTTCCGGCCAGTATGTAGAAATGTTTAAAATTACCGGTTTCACTGACCACAGGCTGATGGAGCTTTGGTGTCTTCACTCCCATGAGGCGTTTGCAGAGCGCCACAAGGATCTGCTGAAGAATCTTCCGGAATTCCTTTTCAACCGTTACCGCTGGAAATTCGATGAGGATGGCAAGGTCGTATCGGCTCAGCCCTTTGACGCGGACGAGCAGTTCTGGCGTGTGGTCAAGAGGAATGAGGGAAAAGATAACGAAAGATCGGATTATGAGTTTTGTTACGTGAATTCCCAGAACTTTTTACAGAACCGTGGTTTTGGGCGCCTGAGAAGGCAGGACAAGAGTTTCTTGTTCATCCATCTGGAACCTCCCTTGGTTAGGTCCTTGGAGGCGAGCGACGTCCGGGACTACCTGTTCCAGTTCGCCAAGCATAATTGCTGCGTGGGAGTGAACGAGATGCTGATCAAGGGGGTGTCGCAGTATGTGGGACCGGACAAGCTATCACTGCTGGAGTACATACAGCCCGATTTCATTAAGCCTTCCCGGGACGGCCAGTATTTCTATTTCGATAAATCGTGCTGGCTGGTCACCCGTGACAGCGTAAAGGAAATGGGCTATGAAAATATCTCACATCATATCTGGGAGGAGCAGAGACGTGACTATCCGGCCAAATATCTGGGAAAACAGCTTGTCACCTTCAGGAAGGACGCTGATACGTATTCCTATGAGCTGACCGAAGACGGACACCGCTGCCATTATCTGCAATTCCTGATCAATGCCAGCAATTTCACATGGAGGAAGAAAAGCGGCGAGGTGACTCCCGAGGAGGAGAACGAAAACCATATCCATCTGCTTTCCAAACTGTGCGCCATCGGGTACATGCTGATGGAAGCGAAGGATTCCAATGTGGCGCGTGCGGTGATCGGTATGGATGGAAAGCAGTCGGAGGTCGGCGAGTCAAACGGGCGTTCCGGAAAGTCCCTTATAGGGGAACTCATGAGGAACGTCATGCCTATAGCCTATATTCCCGGAAAGAACTCCGACATCTTCAAAGACCAGTTTGTATGGAATGACGTGATGGAGAAAACCAAGCTGGTGTTTATTGATGATGTGCTTCAGAACTTCAACTTCGAGTTTCTGTTTCCAAACATTACCGGGGATTGGAGTGTTAACTATAAGGGAGGACGGCGTATCACGCTGTCGTTCTCGCAGTCTCCCAAAATCTATATTGCCACGAACCATGCCATCCGCGGAACCGGCTCCTCTTTCACGGATCGCCAGTGGCTGTTGGCCTTTTCCGATTTTTATAATGAAAGCCACAAACCGGTTGACGATTTCGGAGCGTTGTTCTTTACCGAGTGGGATTTTGACCAGTGGAACCTGTGCTGGAACCTGCTGGCCAACTGTATCCAACTGTATCTGACGTTCGGTGTGGTCCAAGCTCCTGGAGAACGGCTTGAGGAGCGCAAACTGCGGCAGGAGATCGGGGAAACCTTCATTTCCTGGGCTGACGAGTATTTCTCTGCACCGGAGCATATCGGTTGCCGCCTGGTGAAGAAGGAGCTGTTCGACGCCTTGTGCTTGTATGATCCGGCCCAGCGGAAATATAATACCCCTGCCTCATTCAAGAAAAAATTCGTCATGTATTGCAAATGGAAAGGTTTTGTGTTTAACCCCCAGAAATATGACAGCAAGACCGGACTCCCCTATCAGGTCGATAAGGACGGACGTCCTGTCGTGGATGACAAGTCCGGCGGAGTGGAGTATTTCACGGTCGGTACCGGCAAGGAGATCATACAACCGGGAGAAGATCCCTTGGATCCTGATCTTCCGGGAAATTTGAGACTGGACTACTGACATGGCACGAAGTTATCAGGAAATATTGGAAAAGGTAATGCCTCTGGCCGGGCGTGATCCGGGCCGTTTCAAAAGGTTTTATGACCGGGTGACGGAGTTATTGCTCCGGATTCCCGAGGGAGGATCCATCATTGTATCCGAGCACTGCACAGCCCGCTCTTTGGAACTGTTCATGGATGTGGCCGAAATGTGTATCATAGAGGAGCTGTTCCACAAGAGCATTAATGACGCATTGCTGGAGTTTTCTGATGACAGGAGTGAGATCCGGCGTTGTCCGGCCTGGCGGCCTGCGGTCCCTTACAGGCATTTCTACTCGGATAGAAATGTATGATATATCCCAATTTATATCATTGTAAAGTTAGTGATTTTTAGTGAGATATGCAAATAAAAAGGAAGCAATATGCTGAAAAAAGAGAATAAAATTTTTGTGGCGGTATGTCCTGATGTCCGGACACGCAGACAGATGATTTCAAGGCTTGCAGTCAGGCTGGGCTTTGCCCTGATACCTAGTGATGCGGCCAAGCTGATACAGGAGGATCTTTATTCCTGTGACCTGTCCACGGCTTATTTCGTGATGTGCGCCCAGTATAACTTCAGGAACTCCCCTGTGACCAACCAGAGGCTCTATGAAATGGCTGCCAGAGGCTTGTGTGTTATTGTGGGCGTGCGGTCGCTCCCCCAGGAATACGAATTCATAACGCAGGCATTTTATCCTGAAGACATATAGTTTAAAAGTCCGGTTTTCCGGACTTTTTTGTTTCCCCTCATACCCCTTTTTCCCCAGAAAAAACATTTTGGACAATCGTGCGATCTGTTCGAAAACGGGCGGCCTATATATTCTTTTTTTTATTTTTTAACTTTTAAGAAATATACCCTTATAAAAAATGAAGAAATTTTCGTGCAATCGTGCAACTGCGTTTTTTTTGATTATAATATATTGATATATAAATATTTATGTCTGCACGATTTTTGCACGATTCCGTTCGATTTGTCCAAAAACGTATTTTATGGCTTTTTGTGCGTGGTTTTACATTTCGTACGAAAATCGTGCGCGAATTGTGCAGTATACAATATATTGATATTCAATATGTTACAATAATATTAATCATCAGATCGTACGGTTGCACGAAAATCCCCCCTTTGTTTTTCAAGGGGTGTTGCAACGGCCTTCATGATTCTTTTGGAAGCCAGTCCATCTTTAGCCGGTTGTTCTTTGACTATCTCAATTTAAATCATTACTTTTGTATAAACACATAAGTATATGATTACCACGAAGATAACGATAGAAAATTATTTAGCCGAATATCTAATAGGCAAGTATGGAACCCCGGACAGCAAGGTAGTCCGCCTGCCTTCAGATCTTGATTTGTACCATTTCGTCTATGATCTTTTGCAGAAACGTCCTGCCGGATGCCCTGTGGATAGCGGAAATCTGGAGCTTGTGTTGCCGGAGCGCCGAGAGGCACACCTTCCGGGTGGCAAACCTTTGGCTACCTATAATTATATAGGCGAGAGGGGAGCCAAAATACTTTCCAGGAAGATAAACACAATGATGCGTGCGGAGCTTCATGACCTGTTTGATGAAAACAAACATGTCTATGGTATAGACTACATCAATTCGGCCTGGTACTTTCTCCGGAAGTATTGCATTGAGAGTCTGAGCGTGGAAGCACTTCTGAAAGATTACCAGCGCTGGCGGCGGAAGATGCGCCGTAAAACCTCCGTTCGGGAATATAAACACAGATAATTTTATGTAACGTAGCGTGTCTTTTTGTCCTTTCCATGTCCTTTTTGGAGGTGTTTTTATGTGGAAAAACGGTCTTTTCATGACCAGGTGTGATGACCGCTTCTCCGTGTCCTTGTTCATGGATGGATCTGTTCTTTATTTTGCAGGAAAAAAGAACGGATGAATCGTATTCAGTTAATATTCAATGAAAAATGGGCCATGGCTAGAGAGGATTATTACAATCTGGTCTCACTGATCCTTCCTTCAATACATTCCGGCAATTTTAAGGAGGTAGAGGCATTTTTTGAAAAAGATACCGTGACCGCATACGCATCGGATCTGAATTTTGTGGGGTGGTGGAATTTGGAAGACAGCGGTCTTCCTTCCGATTCGGTTGCCGTTATTGTGCTGGAAGGGACGCTCTATGCCTGGGAGACGTTCCGCCTTCAGGAATATATTGCACAGGCGGCAGCTAATGACCGTATTGCAGGCATCATTTTGTGGATAAATGGACCGGGGGGAATGATTACCGGTCTGGACAATGCGTCAAAAATGATATCCGAATGTCCCAAACCCGTAGTCGCTTACATTGCCGGAGCTTGTGCTTCCGCACATTTTTGGCTGGCATCAGCCGCAGACAAGCGCTTTCTTGGCTCGTTGATGTGCGAGGTGGGTAGTATTGGTGTTGTGGGTACCTATTATAATGCCAAGGAGGCCTTGAAAAAAGAAGGAATCGATTATCGGGAGATTTACCCGGATTCGGCCGACTTGAAAAACAGGGAACACCGGGAGATTGCGGAAAACAATAACGAGGAACCTTATAAGGAAAAGCTGTCAAAACTGCACATGATGTTCTGCCGGACCGTTTCGGAGAACCTTTCCATCGCTTATGACAAGGACTCCCCCGTGTTCCGCGGGGCGACCTTTATGGGTGATGAAGCGGTCAGGGAAGGACTGGCGGACGGTTATAACACTTTGGAGGGAGCTGCGCGCTGGATTCTGGCGCAGTCCGTCATCAACAAGACAAATCAAATCTTTTAAATTTTTATTTTTATGGGAAAGTATTCTAAAATGTCCACCTTTGCCGGCGCAATCCTTGGATTGCTGGGGCTGAAAGAGTGGAAGAAGGCTGAGGACAAGGATATCCTCGATGCCGATGATGTAGCCAAGCTGAAAGAACTTGGCTTCGATGAGAAGTTCATAACTCCTTTCGGGGAAGCGTTGAAAAATGGTTTTAAGGATGAGGAACAGCAGGCCGGTCCTGTTGAGAATTCGGGAGAGGCGCTGATTCGTGGTCTGCTGGCGCAGAAAGTATCCGAAATGGCTTCCTTGCAGGAGCAGTTGGATGCAATAAGAAAGACAGACGGGGAAAAGACGCAGGCCATCACCCGGAAAGATACCGAAATAGCGGAGCTGAAGCAGAAGATTTCGGTACTGAGCGCATTGCCGGAGCCAGACCATGGTGCGGGTGCCGGTCTGAAACAAAATACGGGTGCCGGTGCCTTCAACCTGGATGATGACAAGCAGCTTGGAGGTATGCAGGGTGAGATGTTCGCGCTGGATCGTCCGTATAACATGCGTGCCCGTGCCGCTCTGCTCGCAAGTCAGGGAATCAATATTCAGGTCCGTGCGGAAAGTTCCGTGGATTACGGCCGTCTGAAGGAGGACCTTGGTGCGTTCTACCGCATCCGCTGGCAGGACCGTTTGCAGTCATTCCTGACCAAGCTCCCCAGTATCGAGAGCATCTTCCCGGTGGAGAGCGGATATCAGGATCTGGCCACTCTGGTCAACATTTGGCTGGGTGAGTTCTCGCAGGCTGACAACACCTCCAGTGATTTCGACAATGTGACCAAAGGTGAATATGAGTTCGACAACGAGACATTGCGTATGTTCAGTGTCATGTTCGCCCATAAGTTCCGTGACCTGAAGCAGCTGGAAAAAACCTGGATCGGCTCTCTCAACAAGGAAGGATCACAGGCGATCAAATGGTCATTCATTGAATACATTCTAGCGGAAACAGCCAAGAAGCTGCATAACGAGCGTGAGCTGCGCCGTATCAATGGCGTGCGCAAGGATCCTGACCTTAACAAGCCGGGACGCGCCATGGAAGCGGCCGACGGGCTGTATGAATGGCTGAGAAAGAAGGTTGACGGTTTCATTGACATTAATAACGGGAAGACCGTTTACCAGATCAAGCCGTTTGTGCTGGGTGAGATCACGGAAGCCAATATCGGTGAGAAACTGTTCCAGGGTACGGGAATGATTCCTGCCGTGTACCGTGACAGCGGGCAGCTGGCCCTGTATCTTCCCAGCTATATGGTAGTATGGTATCACAAGTACAACGAGCTGCACTATGGTGTGAACCAGGATTACAAGGCCAATATGATGTACGTTAAGGAATATCCAGCTGTGAAGCTGATTCCGATTCCGAACGCAGACAATCACCAGCGTATTTTCTGGACGATGGAGGGCAATATCAAATGCTTCGAGCATGTGGCCGGTGAAATGACAAATTTCAGCTTGGAACAACAGGACTGGACGCTTAAGGTATGGTCCTTGTGGAAGGAATCCATCTGGGCGCGTGCGGTAGGTTTCAAATATACGAAAAAAGAGGATATGGACGGCAGCCGCCAGATGATCTTCTGTAACGAGTATGACCGACCTGCATCCTCCTTCATTGACGGGGAGAAGGACAAAAACCCGAACGTAGCCCTGCATACCAGTGTACAGACCGTGGCCAACACCAGCCTGTTCACCATTACGGATATTGAGAACGCCGAAGTGGGTAAGATTGTCACCATCAAGTGTGGCAGCGAGGACAAGGGGGTAAAGATCACCAAATCCGATAAGTTCAGCTTGATCAGTGCCGACTGGATACCGAAGAAAGGGGACACCATACGTCTGATGAAACGTTCTGACGGAAAATTTATCGAAATCGGACGTGATACAGCAGCTTCCGGTGCATTACAGTTCGCCAACGATGCAACCACTCCATCCTTGGCGGGTGCCACGGTGTTCGTAACGGGAACCAATACCAAAGAAACGGCCATCACGAATTTCACAGATGCGGTGGAAGGTGAGGTGTATACCATTCACGGGGCCGGGAATACGAATGCGTCCACTATCGCTAATAGTGGTAATTTTGTCCTGACTGATGCCATGACGCTCAGCGCCGGCAAATTTATCATGCTGACTTATGCAGGTGGCAAATTCTATGAGGTGGCACGTGGTTAAATTTACGGGCGGAGTAATCCGTCCCTGTTATTCATTTTAAATTGTTATAATTATGGCATACGTTAAAAGAGCAGTGAAGCGCCCGGAAGGTAATCCGGGTAAAGGGATCAACCCGCGCGACATGATGAGTATCATTGATGTGGATGATATTCTGGTGTTCCCGGCACGGGACTCGGCCGGTGTGTTGATGACCGAGAACATACAATTGAAGCCTGGATGTTATTCTACCGACATCTATTTCACTCCCGGTACCGTGGAGGTTACAAGCAATACAGACGGAGATCCTGACGCACTTGGTTTCACCCCTACGGTCAAGGGGAACCATCCGGGAAACAAGCAGGCGGTCCGTGAGTTCAAGACCAACTGGCTCGGTCGGAAATGTATCGTGATAATGAGCTACTGTGACGGTCAGGACAAGGATCTGTTCGGTTCTCCCTGCAATCCCATGCAGATGGGAGTCAATTATACCGGTAACAAGGATGCCAACTCCTCTGAATTCACTTTTACCCAGATCAGTAAAGGGGATGACATCGCCATCTATAAGGGTACTGTTCCTTCGGAAGAACCGGTGGCGAGTGTGAGCGCGTCTGCCACTACCATCCCGTTTACGGCGGAAGGGCAATATCAGCTTCAGGGTGGTGAAGCGGAAATAAATAAAGTGACCGGCGGACGGCATGGTGCAGTGATGACCCTGCTGGGTGTAGCGTCAGGCGTGGCGCCGACAATTGCTCACGGCGGCCAGTTCCTGCTGCGTGGCGGAGAAACCTTCACCGCTAGTCCGGGCAGCCTGATAACCCTTCAGGCTTTTGAATCCGGATCCGGTACATGTACATGGATTGAGCAGAGCCGTTATCAGGCATAAGTCATATTCTTATTTTAGCGGTTTCATTATTTCAGGAAAGCGGGGCTTAGGCTTCGCTTTTTTTATTTCATGCGGAATTTTGCTAAAAATGATTAATAAGCAAAAGATTATTTGAGATATCCTTGTATAATAAGCAAAAGATTATTATTTTTGAATGTCGATTAAAAACAGCATATAATGAGTAAGGAACAAATTAAAAAGGACCTCACAATGCAGTTGGGGGTTGTAAAAATGAAATTGAAACAATTGGTTTTTATTGAGGAACAGACCGGGATCAGGAGAACTGAAGAGATAAACGCCCTTCTTGACCGTCTGAACCTGATAGAGAAAATTCTTAAAGAGATGGAAAATGAGTAATAACAGTGTTCCCCAGCCTATGGGGAACTTAAAAAAATAAAGAGATCATGACACTGAAAGAGGAATTGGACGCTCTACGTCCGTTAATGGGAACAGAGTCCGGGGAGTTTTATTCCCGGGTGAAACATATAGCTGGTACTTATACGAGTGAAGGGGACAAGAAGATGATTGCAGATTTCATGGATGAGTGCTTGAATGAGATTAGTAGTGAAATTGCTGGCATGGAGGAGAGAACCATAAAATTACAGCTTCAGAACATATCCGAGATCATATCGTTGTCTTTCATTGCGAAACATTACTTTGGCAAAACGAAAGAATGGCTATATCAGCGTATTAATGGTAATGTGGTCAATGGGAAGCCCTGCCGATTCACTGCCGAGGAGCTGGACAGATTCAATCATGCGCTGAAAGACATTTCTCAAAAAATAGGTTCACTCAGACTTTCTTATTGAAAGCTGTTTTTATTCGACACCAATCCATGCAATTGAACCGTTGCATGGATTTTTTATTCATGCCTGTCTTTTGCCCGGCAATTGCCGGGCTTTTTCTTTGTATGACATTAAATTTTATCGTATGAAAGAAAAAATTATTGCTTATCTGAGCGGTCCCCGTCCGTATCGTGAGGGGATTGCTTTGTACGAGGAGTACGGGCTTAATCTGATGCTGAAAGCCACTTTCCGGCGGAATACCGAAACAGACCTGCTTCGTGCCACCTTGATGGAGGAACTGCGCAAGCTTGCCGGAATTTCGGAAACGGCTTTCAGGACAATGCAACGGAAGGCAGTGGACTCTCCCCACATATCTTCAGCTTCTATAGTGGTGGAAGAGATCAAGGCTGAGAAAACCGCAGTGAATGTTCCTGTCACCCCAGTTGTGGAAAATGTGATCCGTTTCCGTGACCGTTTCCCCTTCCTCAACTCTCCGGATTGTCCGGATGTACTGAAAATACTGGTTGCCGATATGTTCACGGCCTATGACCTTTATCTAAAAACTTTCAGGGAACTGGGGGAACTGCCGGATGACGTTGAGCTGGAACAGGCGTTTGCCATAGCCAAAACAACTGTGGAGAATTACCTGGAGGACCGGAGTATCTGGGAGGAGTTGGAATATTACCGTGACAATCATGCGCTGCTCGGGAAACATCCCCGTATTGCCGTCTATCTAGCTTCTGACGAGCTTTCCAACAAAAGTGATCTTGAGGTGATGAATATCCGTAAGAATGCGGCCAGCAACGTGTCCAAATGGAAGAAGAAGCTTGAAACCGTTGAAGGTGAGGAGGAACGTGCGAAGGCATTGGCGGCAGTGGATAAATGGGAATCTATGAAATCGGCCGCCGAGAAGGAACTGGAAAACAGAAAAAAAAACTGATATTTCGGAAAGGGACGCTGGAGGATGGGATCAATGGGCTGCTCTTGAAAATGGAGCGTTTCTCCCACCCTTGTGACCGTGGCGAGTTTGCCCATTTACTGTCTGCAAAAAAATGCGAGTTGGCGTACCTGGAAGAATGTTTGAACAAATTATCTTATGAATGATATTCCCCCTGACAGCCTGGCTCTAACTGGAGAGCAAAAAAATGATGTTCGCCGCATGGCCGCTTTAGGTTATGCGCCGGAGGATATTGCCGCCTATCTTGGCCTTGACGCTTCTGAATGCTTTCTTTTTGTATATGACGCCGGTATTCCAGGAACCACCATTCGAGGGCTGATCCGTGAAGGCGTGCTTGTCTCACGGGCCGCTCCCGAGATAAAGCTGCACGAAGCAGCTGAGGACGGGAATATTGATGCCGTTAAGCTGCTAACGGAGATCCAGGAACGCCGTTTGTTTGAGAATCTGTTAAAAGATATGGATGAATATGAGTGAATTGCCGGTCAGACCTTCAAGAGTGGACTTTGAAAAGGTTGATCTGAATCAGATCCAGCGCATTCTTTCCACCGGAACGCTGGATTCTTTGCGTCCGGAAGAGAGGGAGTATTTCTCTCTAATGGAGATGGTACGTGGTCTGCGTGCCAGGATGCGTTTCACTAACGGCAGGATGGTGACAAAGGCAGGAATAATCAGGCTGCTGAAGTCGGAGCCGTACAGCCTGTCCGACTGGATGGCCCGGCAGGTGTATAATGACAGCATCAATTTTTTCTATACCCAAGACAACATCCGTCCGGAGGCGTTTGCTGCCCTGTATGCCGAGCGTGCCGAGAAGTGGGCGGACGCCGCTTTCCTAGCCGGCAAGATCAAGGAGGCAAGGGCCTTGTTGAAACTTGCCGGTGAATACCGCGGATGCTTCAGGAAGGAACAGGCGGAGATACCGGAAGAGCTTCTAAACCAGAAAAAGGTTGATATCTATACGGCCAACCGTGAGGATCTGGGCGTTCCCGCCATTGATAGAAAGGAACTGGAGGGTTTCATCGACTCGATACCGGAGATACCTGTTGCTGTGCGTGATAATCTGAAAGAGGACGCACGGATAAGAAAGTTTGATTTGAAAAAACGTATGATTTATGATATCGAGGAATTTAGCGAGGAAGATAGCGAATGATGAGGATGTGGATGTAAAATTCAGCCATAATGTCCAGATGCTGACCGATTTCGTGGATACGACCATTTTGGTTGTCATAGCCGGGCGTGGTATGTCCAAGAGTACGGTCATACAGTCCAGACGTTCATACAGGTGTATCTGGGAAATGCCCGGTGCGCCTTTCGCTTTTGTCGCCAACACTTATGCCAATCTGAAGGACAACATCATGCCCGCCGTACAGAAGGGATGGGAAATGATGGGGCTGTACGAGGGGGTGCATTATATCCGTGGAAAGGAACCGCCGGCCTCCTGGAAGGCGAAATGCTCCATAATTGTCAATGATTACCGGAACTGCTATTCCTTCTGGAATGGCAGTGTTATTTTTATGGGTTCGCTGGATAACCCTTCACTGCTTGCCGGCAAATCGGTGGTCCATCTGTTTTATGACGAGTCAAAATATGACAAGGACGAGAAGGTGAACCGTGCCATGCCTGTTCTACGTGGCGATTCTCTCACTTACGGGGCATCGCATCTGTTTCTTGGTCTGACGATCACCACTGATATGCCGGATGTCAACGAGGGGGAATATGACTGGTATTTCCGTTATGCACCCAATATGGATCCAGATCGTATAATTCTGATTGTACAGGCGGCTTTTGAACGGAACGGGCTGTTGTTGAAGCAACTGCGCGAGCAGAAGAAAGACAATCCCAGTCACTCCGTGCTGGCGCGTCTGGAAAGGAAAATAGATTATTATGATCGGGCCTTGCGCAAATTGCGCCGCGGACAAACCTTTTTTCTTAACGCATCCTCCCTGGTCAATGTTGATATCCTGACCCCGGAATATATACGAAACTTATATCAAGGTACTCTTGAACTGCATGAGTTCTGCAAGTCGGTGCTGGGTATGCGGCCCGGTCTCCGGCGTGATGTCCGCTTCTATGTATTATTCGGGCAAAGGCATAAGTATTATGACGGGAGTCCTGGAGGGGAGCCGGCGGAAAATAGTCGGGAGTTGCGCTATCTGCGGCATGACGAGCCTTTGGATGGCGGCATGGACTTCGGCAACATGCTTTCATTCGTGATTGGGCAGGAAGACGGAGCGTATTACCGATGCCACAAAAACTTTTTCGAGATACCTCCCGGATGGTTCCGTGAGCTGGCTGACCAGTTCTTGGATTTCTTTGCTTCACATGAATGTAAGGAACTGTCGTTGTATTATGACCGGGCCGGCAATAATTTTGAAAGACAGGGGGAGGATTATGCCAGGAAGATAAAGGATGCCATAGAGAAGGATGCCGATGGCCGGCGGACCGGATGGACCGTCATTCTGATGAGCCGCAGACAGAGTATCATCTCCCAGTCGGAGGAATACGGATTCATGCAGGAGTTGATGAAGGGAGAGAATGGGCAATTGCCCCGATTGCTGGTTGATGCGGTGAATTGCCGTGAAATGGTCAGCAGCGTTGAGAAAGCCCCAGCCGGCATCCGCTATAAGGGTGAAACCAAGGTGGTGTTCAAGATCAAGAAGAGTGAAAAGCTTGCCCCGAAGAAACTTCCCATGTTTTCTACCAATTTCAGTGACGCTTTCAAATACCTGATGATGCGCAGAAACTGGCGTCGCATTGTCCGTATTGCCCGTGGCAATAATGCAAATCCCTATATTCCCGGTTTTGAGGAGTGATTTCTGTCCGTACCAGGCATCCCGCCGTTTTTCTCTGTCATATTTCACGAAAATTGCCCGGGGCAATTGCCCCGGGACTTCTGAGCGGCCCGCACGGAAACAAGAGACGTGGTTTTAAAGATTTTGGCTTTATGGTGTTATTTGTTGAAAACTAGATATTTATGTGCTATTACAGCAAAATTCAAGGCTGAAATACGCACATTTTGAATGATAAATACGAAAATAAGGGGAAAATCAGTCTTTTTTTGGATGGTTTTTCACTGGATCTTGTGAAATGCCTTGCGGGGGAAGGCGAAAAAGACCCCCCGGCCTGTAAGTAGTTATCTCACCCACATACTTACACAAAGATGCGTCACACCGCACAGCCGGGGGCAAATACCCTCTGCTGCGGTGTGACGCATTTTGTATGTTATGTGAGTGAGATGGCGCAAAGATAATCAAATATTATTGTATGAAAGTGATAGAGATAATAAACTTTAATCGCGAGCTGCTGAAAAAGTTGCAGGAGGCGGGTGTCCGTCTGGAGGATGTCCAGTATATGGAGTTATATTCGGAATACATGTACCGGACAAGCCAAGGAGAGAAAGTATCTTATGTCGTTGCCGTGCTTTCTGAAAAATATTCGGTTAGCGAGAGGACGATTTATGCCCTGGTTAAGCGGTTTCGGAGTGACTGTAAGACGTTTGCAGTATGAACGGGCTGTTTTATCAGGCGGACTGTGCTGTTTCTCCTATCTTTAGGATGTTTCATTTTTATAAGGAGGAATGGCTATGAACAAGTATTATCAGGTACTAGACAAGATACTTGCCACAGGAAAAACGCAATCAAACAGGAAGGGGAACATACAGTACCTTCTGAATGAGGTTCTGGTACTTACACCAGCGGATCTGTTGGACATCTTTGAAGGGCATCATATTGCCCGCAAGAAGCTTCGTAATGAACTGCATTTGTTTATGCAGGGTGAGCGCCAGGTGGAAAAATACCGCGAAGCAGGTATCAACTGGTGGGATTATTGCGGATCCATTCTTGTGAACTCTTATCCCACCTATTTTGAGAAGCTGCCGCCACTCATAGACAAAATCAACAGGGAGAAACGTAACAGTAAGAATTATGTGCTTTTCCTAGGTGAGACCGGTGTGGAAAGCAACCAGACACCCTGCCTGAGCCTGGTGCAGTTTCAGATTGACAATGGAGAACTGGTGTTGTCCGCATACCAGCGTAGCAGTGATGCAAATCTCGGATTGCCTGCTGACATTTATCATCTGTACCTGATGGCACGGCAGATAGAACTTCCCCTGAAGTCGATCACCCTCTATTTGGGAAATGTACATATTTACGAGAACAATATCCCGGGTACCCGTGCACTGCTTGCTGGTGACGAAACTGTCCGTTTCGAACTGAATGTCTGATCTGCTGCATGTGTCGTGCAGTGGGTAACGCTCCTGATCCTGCCTGTTTCTCATAAATTCAGAAGATCTTTGCGGCGTTTTTTTAAATGGAAAGTAACATGAGAAATATGTATCTGTCTGCCCCGCTTCCGTTTGTGGGGCAGAAACGTATGTTTGCCAAAGAATTCATCAAAGTATTGGACCGATTCCCAGACAGTACCGTTTTTGTGGATCTTTTTGGCGGATCGGGGCTGCTGTCCCACATCACCAAACGGGTAAGACCTGATGCTGTTGTGGTATATAATGATTTCGACAACTACCGGCAACGGCTTGACAATATACCGAATACCAATCAGTTGCTGGCAGATTTGCGAAGGATAACAGCGGAACTCCCCAGAAAGAAACGTATAACCGGTGAAGCCCGTGAAAGAATATTGGCTCGTATTGAAAAGGAGGAAAAGGAACATGGCTACGTTGATTATATCACATTGTCGTCATCCCTGTTGTTTTCCATGAAATATGTGCTGAATCTGGATAATATGAGGAAAGAAACGTTTTATAACACTATCCACCGGACTGACTATTCCGATGCGAAGGATTATCTGGAAGGACTAACCATTGTCAGTGAGGATTATAAGGAAGTGTTCAAACGTTACAAGGATGTTCCGGGGGTGGTTTTCCTGGTTGATCCCCCTTATTTAAGTACAGAAGTCGGAACATATAAAATGTACTGGCATCTGGCTGATTATCTGAATGTCCTGCATGTTCTGAAGGAGCATTCGTTTGTGTATTTTACATCCAATAAATCTTCCATTCTTGAATTATGCAGTTGGATTGGGGATAATCCCTCAATCGGTAATCCTTTTAAGGATTGTGTGAAAGTGGAATTCAATGCCTGTGTGAATTACAGTAGCTGTTATACTGATATAATGCTGTGTAAACAAGGTAAAAAAGATGTTTCAGATTTGGCTGCCTGATATTAAAATCTGTGAACAGGATGTGCATTTATAACAGAAGTCCTGTTATCAGACCAAGCAAAAGGAATATTAGACTGTTTATTATCAGCTTTTTGATCTGATAAAGGTGCATACAAATAAGGCTTACTTCTTTTTGTAACCGCTTGATATCTTCCTGTTCTTTTGTCATGGTTCATATTTTTGATGCATCAGCAAAGGTAATAAAAATCCGCTAGGAAATTCGGGATGTTGAATATTATCCCTATATTTGCGATGCCGAATCTTGATAAAAAACATTTTTGTAAAAATGACTCCTCATTCGATGTGTAACCTGTAGAATCGGGTTCCGGATTTATCACCGGTCGGCGCGCATTGGATGAGGATTCGCCATTTTATATTATGGGCAAAAGTAAACCAAATAAGCCAGTTCCTCCTCCTATTCCGGTAGTAAAGACATCCACTGGAGCAGACCAGATTCCTCTTACCACAAAATAATATAAGTGATAATGAAAAGGATCGCAGTTATACAGGAGCCGGTAGCGAGGAAAGAAAGTGATGCGCTTATCTGCCCGGCTCTTTTCTCATTTAATGCACGTTGTTTGCTGATGCTCTCTTGAAGCATGACCAGCTCATCTGCCAATACATTCTTTTTCTTATCCGCTTTCGGACATTTTTGGAAATATTTTACATATTCCGGTATTCTGAATTCTTCCGGATCTCTTCCTTTAGCATAGAAATCGTGTGGCTTCATGGCCTTTGTGACATATATCAAGGATATGAAAGAGAATGTGAATAAGGCAAGGCATCCATACGTGACAGGAAGATCATTTTGTTTGTCTAAGTTTGAGAGTACGTATCCCATAGAGGCAGCAATAATGGCATAATAGATGCCGAACAGGATATAACAGCGCTCTGTTATGGTCGATTCCACCCGTATATAGTCTTCCAAACGTTTTGCTGCTTCTTGACAGTAGAACTCCAGAATTTCTTTATCCAGTACATTTAGTTGTTCGTCATTTAATCGTTCCATGGATGGTTACTTTTTAAGTTGTTACAAAACTAGTAAAAAAATCCATTAGTAAATGCCTGGTTGTTGGATATTATCATTACATTTGCTGTTCCAATTAAATAATAATCTCGTAAAAAACAAAATCATGAAAAAAGTAATGCTTTTAGTATTAGTTAGCACATTATCTTTATTGTTGTCTTCATGTTATAGTTCTCAATTGTATGTAGGTGGCATGGAGGTTGACGAACCTAAAAGAGTTTTGAACTCAAAGACAAACAATCATTTTCTTTTCGGGTTGATATCACCAGCATCAAACAAGAAAGATATCAAGCAATATGTTGGGGATCGTCAGAAGTATGCAATCAAAAACCACCATACTTTTTTAAATGGTTTTTTGGAGGTTATTACTTGTGGTATCTATACTCCGTCAAAAACTACATTTTATGTACCTATAAATGAATGACATTTAAAATTTTATGCCTCGTACTATTTAAGTTCGGGGCTTTTTTTGTGGTTGTTTCTTAATCACTTAATTATTTATCGTTATCCGTAAGAGCAGTGGAGAGGTCAGCTATATGACTGAAATCAGAGAATTTTCATTTCGGAAGAAAGTTTACTAACCGTCAGATGTGCCTTATGGCTCATGCTTCTCTTACCTTCATGGCACTGACAGTGCTCCGCCTTCAAAAAAAAATCCCCAAAAGTTTGTGGATTAAAAAATAATCCTCATATTTGCAGTGCTAAAACAATTCAATTCTGTTGGTCAGGAACGTAGAGCGCGGTTAATGCTCATGATAGTTAAATGGGCTTTTTTTATGCCCATACAGGTTCATTTTGCAGATGTCAGCAAAATGATATATAGGAGATTGTAGAAGTCACAACTTGTTGTGCAAAAGTTACGGCTGCCTTTCCCATCAACTTAATTGCTCTACGGAGTGACTACGGATTGATTGTTTTAGCGAACTCGGGAAACGGCGGCCGTTCTTGCGTTCTATTATTGCCGAAACGCTAAAGCAATCAATCCGTATGAAACAAACAGCTTCAATTCCTGCTACCGACATAAATGTCGTGAGCAAATCGTCAGTCCTAACTATGTGGCTGAACCGTGAAAATCAATTATTTTCTTCCGTACTTGAAGAACCAGTGTCTAACCGTCAGGTGTGCCTTATGGCTCATGCTTCCTTAGCTTTCATGGCACTGGCAGGTTCTGCTTTCAAGAAACTTTTCCAAAAAGTTTGTGGATTAAAAAATAATCCCCATCTTTGCAGTGCTTACCATTTGAGAAAGGCGAGAAGGCTCGCCAAAATATTTGCTGCGGGCATTTTTTATGTCCATGGCTATACATATAGTTCCGTCCCGTGTGGTGTCGTTAATGCGCCCACAGCCTTTCTCAAGGTGGTAAGCAACGGGGAGCGGAACTTTTTCTGTTTCTTCCCCGTAATAATTAACATATTGTTTCATTTTAATTGCTTACCAAAATGAAAAATCAAACAGTTACTTTGCCTGTATCAGGGGCAAAGAAATCCGCACTTGTTGCGTGGTGTGAAAAGGAGAACCAACTGTTCTCATGTGTTCTTGAATCCGTAGTTACCAACCGTCAGGTGTGCCTTATGACTCATGCTTCCTTGGCTTTTTCTGCATTGGTATGTGCAGCATTTGTGTCGGCTGTTCCTGCATTGCTTTGCCTAGCTTGGTTTGTTGTGTCGTTACATCTTTGCAAGAAAGGAGGGCTGAAATGAAAGAAGAAGGATTTAACCCGAATGCTGTCATAACAGATCAAGTGATAGATGCGCTGGCTAATATACAGGATCATGAGCCCGGTTCCTTTCGGGAGCATACGGAGAAATTGACGGATATTCTGTTGGATGACTTTGAGTTGATGGAACCGGACAATTTGAAAAGAAATCTGGATTTGGTGCAATTCTTTCGGTTCTATGCAGGACTGATAGAGAAATTGCATCCACAAAGCAAGTAGTCCTGTCCTTTATCCCATATTGCATTTGTCCCATATTTGCTTGAAAAATAGCGAATATGGGACAAATTAATTTATATACCGCAGTCGAGGAGATGAAAGCGGTGAGCAAAGCTGAAGGAACATTCAGTATCAAATTCCGAAAATACAACCGTCAGAAACAGTCTGGCGGTGATCTGGTGTTTTTGAAAGCGGCCAGGCTTCGTTCCAAGGCTTCTGATGAAAAAATAGAGAATGCCAGTCATAAACTGTTTCTTGTCGATACGGAAACAGGCAACGCATTGAACTGCTGGCAGATTCTGGTAGTGGAATTTAACGGACAGAAAACAGTTTTGTAATATGGAGGTAAGACGTAGCGGAAATTTCGGCTTTGTGGACCCCGGCAATGGATCGCTTTATTCCTTTGACATATCAGGACGTGGTAAGGGATGGGAACCTTCCAGTATCATGCTGAACCATAACCGTAACACCTGTTTCACGAGGAAAATGAGTGTGGCCGGATATGATATCGTTCCGATGGGGGATAACAATGACATGCCCGGAGAGGTCATGCGCCTGCTTGACCGGTTCTATGCCGGCGAGGGTATTCTTGGCAAGATTGCCGGTCTGCAATGGGGGGACGGTCCCCGGTTCTATGAGGATGCAATTGATGATACGGACAACCGTTTCTACAAAAAATGGGTGCTTGCACCTGATATTGAGTCGGACATGTCTTCCTGGGATTATCGGATTTGTATGCACCGTTGTCTGGTTGATCTCACCCACATGCAGGGCTTCTTTATCAAGTTTGTCCGCAACCGTGCGCCCCGTATTGGCGGGCGGGGAAAGCTACTAAGGTTGGAGCATATCCCTTACCAGCGTGCCAGACTGTTGTACCCTCCCCCTGGGAAAAATGATCCGGAAGGCATTGTCGTGGGAGATTTCCCTTTCCCGGATCCTGAATATATGGAGAGGTATCCCATGTTTGATCCGGCAGATCCTTTCCGATATCCGGTGTCGGCCAGATATTACAACATCTATTCCTTCTGTAAGGATTTTGTTAGTACCCCGCGTTTTCTGGGAGCCTTTGACTGGCTGGAAATAGCCGGTACCCTGGCACCATTACTGCATAACTATAATCTGAATTCCAGCGCGCTCAGTCTGCATATAGAATCTCCACAAGGGTATTGGGACAAGGCGGAGGAACGTTTGAAATCCGTATGCCGCAAGCGTGGGGAAACCTATACGGCCAAGATGCTGGAGGATTACAAGGATGAATGCATGGAGAAATTTGCCGGAGGTATTACCGGGATGAAGAATGTGGGAAAATATATGCACACGACCCGGTTCTGGAGCGATGAAGCCAACGATTTTGAGGGATGGAAGGTGACTCCTATTGATAAGAAGGTGAAGGATTACATCGAGGCACAGATTAGAATCAGCAACAAGGCTGATGCTGCTGCCACCTCCGGGTTCGGAATTGATCCGGTGCTGGCGAACCTCATTTTGGAAAACAAACTGAGCAGTGGAAGCGAGAAACTGTATTCCATCAAGGTCTACAATGCGTCTGAAACGGCTATTCCGGACATGATACTCTGCAAGCCGGTGCAGGAGTATATCAACGCTAACTGGCCGGGAACAGATATACGTATCGGACTGTACAGGAATGTGGTGAGTCAGGAAGAGAACGTGTCGCCGGGAAACCGTATGAAAGAAAATATATAAGTTATGAAAATGATATTCGACAGAAACGGAGAAGGGCGCCAGGAGCTTGTTGCGGCGCTGGGAATGATTTCCGACAGCCTGGACTATTCCAAGTGGAAGCCGGTACTGCCTTTGGCCGCACGCCAGCTGACCTGTATTATCGGGGCGGACGTGCTTTCGGCGATAGTCGACCTTTATTGGGATGAAGACCTGGACCCAGAGAAAGAGGAACTTGTATTCATGGCGCAGCGTGCCGTGGCATACTTCGCATGGGTAAAGGTTGTTCCCACGTTGGATGCACAGCATGGCGGTAGCGGAAGGCAGAGGAAACTGGGAGAGAATGAGAAGGGGCTGACTGCCCTTCAGGAATATAAGGATGAAATGAACATACTCAATCTGGCGTATGAGTCGGTGGATGCTCTGGTAGGATTCTTGGAGGAGAAGCAGTTTGACTTCTGGGAAAAAAGCCTGGCTAAAAGACAGATGGACGGATTGCTCATCCGTACCAAGGACGAGTTTGACGAGTTCTATCATATCGGCAGCCACCGTCTATTTCTCATACTGGTTCCCATCCTGCGTGAAATACAGCGTACAGACATTCTGCCTGTTGTCGGAAAGGAGCGGTTTGATTGGCTTGTCAGAAGGGATCCGGACGTATGTGACACTCTTTTGGAGGAATGCCAGCGACCTCTGGCACTGTTGGCCATCAAGAAAGCGGTTGATCGCCTGCCTGTAGAGGTTATTCCGGAAGGTATCGTACAGGTGCAGCAGACCGGAACTGTAAAGGAAAAGTTACGGGCAGAGAAAGAGGCGCGGAAAAGTGTGGCGGACAGTCTTCAGGCCGATGCCGACCGGTATCTTCAGGAATTGCAGGATACGGTGGCGGCTTTGGACGCCGCGCCTGAGGAGGTTGATTTCTATGTTTCAGGCCCCACGCTTCAAAGCAAGGGGATAACCTTTTGATTTTTATGCGTGTAATATATTATCAGAACAGACAAGTGAGTGTGCCGGAAACGCTTGAGGAACTGACACCTGCCCAGTATTACCGTTATCTGGAGATCGCCACCATGGCTAACCAGCATATATTGTCGGAACCCGGGATACGTTTGAAAATTCTGTCTCTTTTTCTGGCACTCCCAGTTGATATGGGGCATCTTCCTCCATCCACATGGAAGGAAACGCTGGCACTGTTGTCCCTGACGGATCCGTTCGTTATTCGTGAGGGAAAATCTTTCCGGCTGGACCTGAGTACCGGAATCAACCTCCTTCCGGAATGGAACGGCTTTCACGGACCGGAAGACATGCTCAACGGGGTATCGTTTGACACCTTCTGCAAGTGCATGGCACTGGTAAGACGGATGGGTGATGAGGGTGGCGGCGACAGGGACATGATATTACGGGAGTTCGGAAAAGCTCTTTATACGGGAAGGGAAGGTGCGGAACCGCCAATTCTGCTCTGCCTTCATGCTTATCTGTTTTTTATGAATGTGTTCGCCATCATCCGGGAGGAGCCTTTGGAAATTGACGGTGAAACGGTTAACTTGCGGATTCTTTTCCGAAAAGATGAGAAGCCGGAAGCGGATGACCATACCGGCTGGACGGGCATTGGAATGGATATCGCTGAGAACGGGGCATTCGGGAACTATGCAGAGGTGAGGGCGACACCGTTCTGGGATATCCTTATTTTCCTTTACAGAAAGAAGTTTGAGAAATTACATTCCAAAAGATAGAGCCTATGATCAGTTTGAAAACCTATCGTGAGTATTATGAGAATGTCATGCGGCGTGTACCAGGCATACATTCCGTCAGAGTAGTGAATGTGGACCAGGACATGAGCGACTGTCTGAAAAGTATCAGTTCTGACGAGCTTCCGGTTCTGTTCGTGGTCGTACCGTCCGCACAGGAGACAGGTACGGATCCGGACAATGTGGAGGAGGATAACTTGTGCCTTATATTTCTGATGGACCGTATGGATATGCAGCGCCGTGGTCCGGTTCGGGTGCTGGAAGATACACAGCCCCTTGTCGAGAGCATCAAGAATGTGATGCGTGGTGACAGGAACAGGGGGTGCTGTCTTATGCGTAATCTTGACCGGATGACCACTACCCCGGAAACAGGATTCTATACGGATTACAGCGGTTGGAGTGTGTCGTTTAAACTTGGTACGGAATGAGTGACGGATGGAACCCTGTGAGGGAGGAGTTCTTCAAAAGAACCCTGTCCCGTGACTTCAAGACCATTTATCAACGGCAGTTGGATATTGCGGAAAGAGGTATTTACCGGGAAGGAAGACAACTTAAGGTGAGATTCCGCCCGGATAAAATTGTGCCCGGCCGTACAGGTCATCTGCGTGACCGTCTTGCGGCGGCCGAGTTCCAGATAACGGGGGTGGATCCGATAATGCTGGAAACGGGCTACCCTCTTTATATACGTTTTCTTGACATGCGGGAGAAACGCGATCTCCGTATCTATAACCGTCAGATATGGGGGATAGTGTACAACAACGCATTGCCTGATCTGAGAGCGGGCATGTCCGATTCACTCCGCAAGGAGATCCGCAACCGGCTGGAGAAGTTGTTTCCCTGGCCGGACGGGAATGACAGTGCGCATCGTCCCGGATACCGTCCTCATTGATATTTTGCCCCGTTGTCCATGGACATGCGGGGCTTCTCATGTTTCTCCCGTCCTTTGCCCCTTCCTTGCCGGTTACTAGTTTTGCTGAAAAGTAACCGTATGAACAAGAAACTGAAAGATGATTATATAAAGTTCACCCTCTCCCTGAATACCAGTGAGGCCCGTGAGGAACTGAACCGTCTAAACGCGTCCTCCCGTGAGCTGCAACGGACGAATGATGGTTTGCGCAATTCGATGACAGAACTGGTAGCCTCCGGCAAGAAAGGCAGCGATGAGTACAAACGTCTGGAGGCAGAGCTGAATTCCAATTCCAAAGCCATATCCGATAATAATACGAAAGTGAAGATCCTTCGCTCCTCCATGAAGAGCACCGAGAAAACTTATGCGGAACTGGCCAAAGAGGCCCGCGGGCTTCAAAAACAGCTGGACAATACTGTCAAGTCCCTTCATCCGGAAGAATATGCCCGTTTGGAAAAGCAGCTGGAGGAAACACGAGAGGCGATGGCCCGTCTGCGTGGCGGAACCAATGAAACTTCCGGGTCATTCCTGAAACTGGGGAATATGAAAGCTATGGTGGTGGGATTTTTTGCGTCCGCCGGAGCGGCTGCCCTTGATTTTTTCAAAAACGGCATGTCCAAAGCAAAGGAATTTGTCAGGGAAAGTGTGGAGGTGGCCATTCAGGCTGACGGAGTTCTTCATGCATTTGAGAAGTTGGACCGCCCTGATCTTCTTGCAAACCTTCGTACTGCCACTAAGGAAACCTTGTCGGATCTTGAGCTGATGAAAGCAACGGTCAAGGCAAAGGATTTCCGGATCCCGGTTGATGATATGGGAAAATATCTGGCATTCGCCCAGTTGAAGGCGCAGCAGACCGGCCAAAGTGTGGAATATATGACAGACTCTATTGTGACCGGTCTGGGGCGCAAGTCGCTTCTTATACTGGACAACCTGGGACTTTCCGCCGCAGAAATCAATGAGGAGGTTGCCAAAACTGGTGATTTCATGAAAGGGGTGTCCAATATCATAGACCGCCAGCTAACACAATCCGGATTGTATGTATCCGCATCTGACAAGGCTGCTCAGGCTGATGCAAGGTTGGAAAATGCCAAATTGAAACTAGGAAGACGGTTGTCCTGGCTTGGAGATTTATGGATCAGCTTGAAAAACAGAATGGCTGAAACTGTCAATACAACAGTATCCACCGCCAATGAAAAGTTTTATGAACAGAAGGAACGGGTTATAAACCTTTATTCCGAGTATATGCCGTTGCTGGACCGGTATGATGAGCTGAAGACCAAGACCAGACTATCCTCGGATGAGCAGGCCGAACTTAATTCCATCATCACCAAAATCACGGACAATATTCCCGGAGTGATAACCAAAGTGGGGGAATATGGACAGGCACTGGATATTTCCAGCGGCAAAGCCAGGGAGTTCGTGCGGCAGCAGAAGGTACTGTTGGAATATATGAACCGGGAAGCCATCAAGGAAGAGGAGAATAATCTGGAGGAATACAGGAAGAAATACCAGAACGCGCTGAAGGCGCAGCAGGCCGGAGGGGTGTATGTGACTTCTTCCATGAGCAATACCGGATATTCCACCTCCTGGTTCGATAATACTCCGGGCACACTGGCACGTATTGATGATGATGTCAGGAAGTATGGCGACATGATCAAGGGTGCTGAGCTCCGAATCCGAGAACTGCGGGGTGAGAGTCTGGAGAAGTCCCTGGAGGACAACGAGAAGAGGATCAAGATGCGGGATGAGTTCATCAAGATGAACAAGAAACAGCTGGAAACATGGCTTGCAGACGAAAAAAATGCGGACAGCGAGTACAGGGACATGGCCCGCACCATTCTTTCCGGCAAGACGGATATCCAGGTGGATCCTCAGAAAGCCAATGCGGTTAATGCGCAGAGTGTGAAACTGGAGGACTTGCAGAAGAAACATTTGCAGGAGCGTCAGCGTCAGGAGGAGGAACTGGAATACCGGATAGCCCAAACCCGTATTGATGCTATGGAGGCCGGGGCTGAAAAGGAACTGGCACAGCGGGAACTTGACAACCGCAGGGAGATATCGCTTCTGCGGCGGCAGAAGGATGACTATATCCAGGCTGTAATCCGATTTGAGAAAGAAAAGTTCGAGGCCGAGGAGGAACTGAAGGCGAAAAAGAACAAGCGTTATGTGAAAAAATCCTTTGACTCGTACTCGGTGTCCGTGGATACGTCGGCATTTGACACGATCATCAGCAACACCACCAGACGTCAGAGGAAAGAGGGTTTGCGTGAGCAGGAAAGTGCATGGGACGAATATCTGATCAAATACGGCACCTTCCAAGGGAAAAAGGAGGCGTTGACGCGCAAATACAGGAATTTGATGGATAGTGAGTCTGATGCAGGCAGGATCGCATCCCTGCAAAAGGAGTTTGAGGAAGCTCTGTCGGCCCTGGATGTTGAGAAGTTGAAGCAGGAGATCAATTGGGAGTTGATATTCGGGGATTTAAGTAAGGTGTCTAAAAAAGAGCTTGACAAAGTTAGGGCACAGTTGAAACTGTTCCGTGAATCCGATGAGTATAAGAATATGGCTGTAGAGCAAAAAAAGGTTGTTGACGAAGCTTTAGACGGGATACAATCCGCCATTATTGACAAAGGCGGACTGCTTGGTGATCTTCCAGACCAGTTGGACAATCTGAGAAAAGCTCAGGAGGAACTGACCAAGGCTCAGGATGAATATAATATGTCCTTGGAAAGTGGAACACATGCCGAGCAGGAGGTGGCGAAGAAAAAGCTTAATACAGCATCCCAGAATGTCACGAATGCGAAAACGAATGTGGACAAGTCATCAAAGAAGGCTATAGACAATATAACCGGAGTCACCAATGCCATTGCACAGCTCGGGGAAGCGGATGTAAGTCTTTCCTCATTCGGGGATAGTGTCGGGTCATTGGTTGACGTACTCTCGGAATCCGGATCGAAGATAGGCGGGATTATTGCTGCCATCCTGGCCATACTTGACCAAATCGGTGACCAGGGGCTTGACAAATTCGTGGGAAATATACTGGAAACTGTGAGCAATGCCGTAGGAGGAATTTTCGATACGGTGGGGTCCATTTTTGGGATCAAGGGGGCCGGTGGTATTTTCCATGGCGCTGATTATTCCGGTTATAATGAGATGGTGGCGCAGTATGATAATCTACTGGATATCTGGGACGAGCTGCTTGACAAAAAAAAGGCATATATAAATGAAAGTTACGGTGCAGAAGCATCCAAAGCCGGAGAGGAAGCTCTGAATATTGCAAAAAACGAGCTGGATGTACAAAAGAAACTTGCCGAGGCACGTCTGAGTGCCGGCAGCAGTATCGGAAGTCACAGCCAGGGCTACAGGATGTGGAAAGGCTCCTACAAATGGGAAGGACAGAACTGGCGTGATGTCGCTGGGGAGATATCCAGGGAGTACGGTGTGACGTTCAACGAGATGAAAGATATGATCAATATGTCCCCGGAAGTCTTGCAGTCCATCAGGGAGAATTATGCCGGCCTCTGGTCTGTTATGGACGGAGAGTTCAGGAACCATCTGGAAAATATCATCAAATATGGCGAAACGGAAAAGGAAATACTGGAGGCGGTGAAGGAACAGGTTACCGGTATATCCTTTGACAGTTTTGAGGATTCTTACTGGGAGATGATATCCGATCTGGAGAACGGAAATGAAGAACTGGCCGAGAATCTGGAGGAACAGCTCCGCAAATCCATTATCAGAGCCATGATGGCCGACAAGTACAAGGAACAGGTCAGAAAACTATATGAAACCTGGGCAGAATATGGTGAGGATGGTTATACGAAAGATGAGGTTGATGCATTGCGTGAGATGCAGGAACAGTTGTCTGAAGCAGTGCTGGCCGAGAGAGACAGTCTGGCGGATATCTTCGGATGGGACGCATCCGGAGACTCTTATTCCCAATCCTCTTCCAAAGGATATTCCACCACCATGAGCCAGGAAACAGGTGAGGAGATCAGCGGACGGCTGACAGCCATGTATGAGTCTAATGTACGTTTGGAAACCAAAGGAACGGAAATGAATGCGAATATGCTTATTATTTCCACGGCAGCATTGAATATGGCAAAGGAACTTGCTGCTCATTCGGTGTGTGTCACGGAAATGCGCGATGTATTGCATGAATGCAACGATCATTTGGAGAAAATTGAAAAATATACCGGCATATTGAGCGGCATGGACGACACTCTTGCCGAGATAGAAAAAAACACAAAAGGAATGTGATTATGGAGAGGAATGCTTTTATTAATGGCAGGAATATCTGGAGTACATGGGGTGCGGAATTGATGGACGGAGCTTTGGAGGCTATACTGACACCCCCTCCTGTGAAGGACTATATCGAAAATGACAGCAGGTTGGAACATGGCATACAGATTACTTCATCGCCTGAGATCTGCAAGATGGATTCTAGGGAGCTCACCCTGCCTTTTTTTATTACGGGAAACTCGCAAAGTGACTATCTGGATAAATATTCGTCCTTTGTATCCGAACTGGTAAAGGGTAAAATTGCACTGAAAATCCCGGCACTGGGAAAGATTTACAATCTGTACTATCTGTCTTGCGGCAAGTATGGAAGTTACGGAAAATGCCGGGGTAAGTTTATGGTCAAACTCAAAGAACCCAATCCGGGCGACAGGAAAGATATTGTATGAAAATTGAGATCAGAAATTCAGCTGGTACACCATGTTATCAGGATGTTGTCAGAAAAAGCAGCAAACGTAAGTTCACTTTGATGAAGGAGGACTTTATACTTTTGAAGTTCTCTCTGAAATCTCCTGTCTTTTTCAAACTGGGCGACTGGACGGAGGACACACGTTTCGGACGGTTCGAACTATGCGATCTGTACAAACCCAAGTACAACCGTAAAACCGGGGCATACGACTATGAGCTTCAGCTTGACGCCTACTACTGGAAATGGAAAAACAAAATCTTCAAATATACCCCGGAGACGGCCGGACAGGAGGCGTCCTGGAACCTGACCGCCCCGCTTGACGTACAAGCCGGTATAGTCCTTAGAAATTTGAAAGCTCTTGGTTACACATACAAAGGACAGGATTTTGTTTTCTCCATTGATTCCACAGTCGAAAACAAGTCCCAGTTGATGAGTTACGATAACATCAACATCCTTGACGCTTGTTTTGAGATGGCAAAGAAATGGGATTGCGAATGTTGGGTGACTGAAAACATCATCCATTTCGGGCGTTGTGAGTCCGGTGACGCGGTGGATTTCGAGATCGGGAAAAACGTGCAGGAAATGTCACAGTCAGAATCCCAGTCCACCTATGCCACCCGTATCTACGCTTTTGGTTCCACCCGTAACATACCGGCAGACTACCGCCCCATTGACGAGACCGTGGTTGTGAACGGCGTGGTGCAGCGCAGGCTGATGCTTCCCGAAGGCACTCCTTACATTGACGCTTATCCTGATATGACTACCGAGGAAGCCGTCGAGCAGGTGGTTATCTTCGATGAAGTCTATCCCCGAAGAACAGGCATCATGTCGGATGTCACCACTATCGAAGTGACGGACAAGGTGGAGAATGAGGACGGCACAACCACCGAGGAAAAATGGAATGCCTACCGCTTTAGGGACACGGGTGTTAACTTTTCCGAGAAATATATCCTCCCCGGTCAGGAGCTGAGGATACGTTTCGCATCCGGGCTTCTCAACGGTTTGGAGTTTGCCGTGAAGTTCAATCCTGAGGGAAAGCCGGAGAAATTGGAGGATGGCGGATGGAACCCTGAGGCACAACTTTGGGAGATAGTCAGGAATGAGGACTATGGCAGACCGCTTCCCGGTGATGTGCTCTTTCCCCAGGATGGAGATGAATATGTGCTTTCCGGCTGGGACAGTACGAAAATAACCGAGCTGGGGCTTGTGGGTGCCGCCGAGCAGGAGTTGAAGGAAAAGACTGAAAAGTACGCTGCCAAATCCAAGATAGACCCGAGTACCTATGGCTGCACGATGATGTCAAATGACGCATACCGTGAGGATGGCGTTCATAATTTCTATAGCATCGGTCAAAAGGTCAACCTTATCAACAAGGCTTATTTCGAGAACGGAAGACAGTCAAGGGTTATCGGATTTGAATTCAATCTTGATTATTCCTTTGACTCACCTGTTTATACTGTCGGGGAAACCGCCGCCTATTCCCGTATCGGGGAGCTGGAGGAAAAGGTTGAGAGCCTTACCCTGAAGGGACAGACCTATACGGGCGGTGGTGGCAGCGGTGTGTATGTGATCGGAAGCCACGACTCCACCCCAGCAACAGACCATAACGTGTATTCCGCATTGCGCTCGCTGATCATGTTCATGCGCAAGGATACGGAGGAACGCACCGGTTTCCTATTATCCCTGTTGGGCGGAACCGTCATCAAGAAATACGCCAAGTTCGGTGATTTCGTTACCGGTGTTTCTGGAGGTTACATCGGTGAGGACGCCCGTGCCGAGCTGGAGGCTTTGGTCCTGCGCAGCTCTCTGAGTGTACCAGAACTTCGTTTCAACCGTCAGACCTATTTTGAAGGATATAATACTATAAGTCCCGGCGGAGGGCTGAAGATAAAAAGCTTTGTCGCCAATAGTGACGGCAGCTATACTGTCATCCCTGATCTGGAGGATGGTGTACCGCTGGGACAGAAGCCGGACGATATCCTCCTAGGCTTCTGGCATGACAAAAGCGTCACTACCGGTGACTTTATTGGTTTCCGGAAAATACAGTACCGTATCACTTCCGCAGATTACGACGAGAAGACATTCGTGATGGTTCCGCGTCCCGGATATGAGTTCGTTCCCCATAACGAGATGCGTCTCGGACAGACGGGGAACTTCACCGACAAGGAGCGTCAGACTTATATCATCATAGACGTGCGTGACGGTAACTGCTGCATCACCCTTGTTGACAATGCCAACACCTGGGACCCGGAGCCGGCACAGATGAAGAGCTGGTTCGGCAAGAAGAAGGGTATGACCATCAACGGGATCAACTGCGACAGGTTCTCGGCAGTATTGCAGGATATCATCATGACGGGATTGATTTTTCAAATTGATGAAATTACCGGTAGCACAGTCCGCGTTCCTATCGACTTCCCTAGCTGGGAGCCGGGCAGGAAGTATGCGTATTATTCCCGTGTGCCCCATAACGGTTCCACATGGTTGTGCGTCAATGACAAGGGCACTACTTCCGAGCCATCCGAAAACAATCCGGACTGGCTTGTATCAGCCGCCAAAGGTGACAAGGGTGATCCGGGACTGTCTGTAATAGGTGGCGGTCATTGGGAATCCTCTAAGACCCCATACGAGGTCAATACCATGGTCACTTTGGCGGGCTGTGTTTTTATCTCCAAGGTGAAAACATCCAATCCTCCGATTAAAATTGCAAGGTTCAGGAACGGCAATTATCGAAAGAAAAAGGATGGCGGTTATATCCTTGCCGGGAAATCAGCCGACTGGACCGTGCATGAAGACTGGGAGATGCTGCTGGACGGTCGTGAACTTAAAGGTGAGAGTATCACCTTCTTGGGTGAGTTCGCATCCCATCCGTCCAATCCCAAGGAGGGTGACAGCTACCGAAATACGGCTGACCATTGTACTTACATATACCGGAATGGTTTGTGGATGGTCATGGTCAAAGACGGGACTGACGGTAAGGACGGCAAAGGTTACGAGTGGATCTACACCCGTACCAACATCATCGGCCTTACCCCTGACAAGCCGGATTCGAAGCAGCAGGATGATTATATACCGGAAGGCTGGACAGATGATTTTCTTGGCGTGGATGCAGACCATCAGGTGGAATGGGCGTGCAAACGTGTGAAGCGTGATGGAGTATGGAGTGAATGGAGCACTCCGGCCCCTGTGCACCGTTGGAGTAAGGACGGGGAGTCGAATATCATGGCCGACCTTGACAATGAGATGGTGAGCGTCGCTCTTACCAGTACCGGTGTTACTACTTCCGCACAGTCATGGACTACCCATGTATCCATGTGGTACGGTACCGAGAAACTCACCCTTGAGACTTTAACAGTCAGCACGCCTGCCGGTTTCACGGCAAGCACAAGCAAGGCCACCGGAGCGGTGGCGATATCCGTCGCTGCCGGAAAGTCGGTTCCGGAACAGAATACGGTCACCATCACACTGGCTGCAATGAAGAACGGGCAGCTCTATACCCGTGAACTGACTTTCAAGATAACCGGTGTCCGTGGCGGGGCGGACGGTTCCGATGCGGTAATTTATAGCCTTGTCACTTCGGCCACGATGGTCAGCAAGAACAAGAACGGCGGTTACAATGTAGCTTCGGTATCCTGCCGGCGTATGAAGACAGTCGGTGCGGTCACTACGGCCACAACGGACGGGGAGTTGAAGTACAGTCGTGACGGTGCGGCCGAGGTTCCCATCGGTGATGGTGTCGGGGTGGCTTCCGGTAATTTTACCAGTAGCTTGAAGTTCGTGTTCTACGTGAACGGTCAGGCGGTTGATGTCGAGACTGTCCCGATGGTTGTGGACGGCAGTGACGGAAAGGATGGTGAGAGCATCACAGCAGCCGGTCATTGGGAATCCGCCAATACTCCGTATGCCAAGAACAGTACAGTATCGTTTGCCGGAGGATCTTACTTAAGCAAGGTTGAAACCTCCAACCCTCCGATTAAAATCGCCAAGTTCAGAAACGGCAGACTCCGCAGGAAAAGAGACGGCGGATACATCCTCGCCGGCAGATCTGCGAACCGGACGGTACATGCGGACTGGCAGGAGATGGTTGCTCCCGTCGGACCGTCGGCATCCTACTGGCTGGACAGTCCTGTCAGCGTGATCAACTTCACTTCAACAGGCACGCCATCCCCGTCTGGATTCCTTGTCACTTGCAAACAGAATGTGGCAGGCAATGTAAGCACGTGCAGCACGCTTTATCTGGCTGCACGCAAATACAACGGAAGCTGGCTGGCTCATGTAGGTGCGACACTGAACAGCCAGATATCCGTACCTGCGACAGCCGGATACACCCAGTTTGCCGTCCGGGCTTATAAATCAGCTTCCGATGCTGCTGCTTGGAATGACAATTATGTGGCCGAGAAGGGTGTGGGTGTTGCAAATGATGGTTCCATAGGAGCAACAGGAGCTACGGGTGCGTTCCCTTATGACAGAGGTGTATGGGCTTCCGGACAGACATACGTATGGAATGCAAAACAGCGTGACAAGATCATTCACAAAATAGGTGAAGTTTATTACAATTTTCTTGTGCGCAACTATGGAAGTTCTGTATCAGCGGCTCCTACATCCGCTAACGGAGATTCCAACTGGGAAGCCATGCAGAAATACAAAAGTCTGGTAACCGACATATTCCTTGCTGATAAGGCGAACATAGCCGGATTTATGTTCAAGTTGAACGGATACACATCGGACGGGGCACCTTACGGTATCATGCAGTCACAGGACAGCACTAACGGCCAGCCTAATCTGAGGATGGACACAAAGACCGGAGAGATTCTTTGTCAGAAAGCGAATATCACTGGGACTATCATAGCGACAAAGGGGACAATTGGCGGATTCAATATCGGTAATAATTTTATCGGCAGCACTAATATGTCGGCTGTAAATGTTGATAATTTGTTGCTGCAATACGACAAATTTGAAATGAAATACGAACGGTTCCAGTCAATAGACGGACATTTATACCAAGGTATTTTGGATACAGTAATTAGAAGTGGAAGTATAACTGTATCATCAACCGGGGATGTTTCAACAGCGAATGATGCTCTGTATGTAAGATGTGGAAGTTATATTTTTTCAGTCGGGCGAAACGGAATTCGCAAGTCAACGAATGGAGGAAGTACCTGGGTGGATTTATAACATTTAAAATATTAAAGTATGAGAATAAATTTTGCACAATTTCCTATTTACGACGGGATTAAGAAAGAAAAACTGATAGCCAACAACATCACTGAGGCCTACGGTGACTGGATATACAAGAACGTAGCGGGTTTGAAGGCGCATCTCCTTGCTGAGAAGATATTCAAATCTACTGCTGAAGGTGTCGAGATTGACGAAGAAGAGGTGGATATCATAAGACGCTCCACCTCCATGCTGCCCGGTCTGCTGGCTGATTCTTTGAATGATTATTTAGATAAAAAGGAGGAACAACATGAAAAAGGTATATTGTAACAACCTTCTGGCAAAGGTGCTGCTTGCGTTCAGTTCTTGCCATACGATAACAATCGGTCCGTTTGTTTTAAGCAAGCGACCGGAAGAGAAAATCACTCAGAAAGTGAGAAACCATGAGTGTACCCACGCCCGTCAATGGGTTGAGATGGCAGTTGCCATCGGTACAGTTATCTGGATCTTGCTGTTGTGTTTTGACCTTTCCGCCTGGTGGCTGGTACTGGCCGGGCTGGCATTCTATCTCTGGTATGGTGTGGAGTGGCTGGTCAGGGCGGTACGGTTGAAGGATGCCGGCAGGGCGTATAAGACGGTATCGTTTGAGAGGGAGGCATATTCCAACGAGGATGATCCGAATTATATTGAGAACAGTAATTATTTTGCATGGGTGAAGTATTTGTTTTAATTTTAAAATTTGCATTATGGACTTGAATAATATAGTTGGCTTTAAAGCTGTGGATAAAAACGGCAACGAACGACAGGTGACCGTCGATGAGATGACAGAATTAGTTTCCGCACGGATTGTTTCCGCTGCATCAGAAATATCAACATTTGCTGCCGCTGCGGCAGCCGGAACAGATGAGTTTGAGGACCAGTTGCCCCAGTCCGACACCTTCTCTTGGCTCCGTACTTTGGACGGTTCCAAGAACCCAACTTTGACATCTTCTTCGGCTGCCGCGAAAGTCCTGGGAGAACTGATAGGTACAGCTACGGCTAATAAGAATGGATTAATGAGTAAAATATTTGCAGTAACTGATATAGAAAGAGGAAAAGGTCTGATTATTGACTATAAAGCTGATTCTAATGGTTTATATACTTCTTCTTCGTTGATAGAAATATATGTCTATTCGGGAGCTAATACTGCATTTTATAGAGTGATGTCAATACCTACTGGATCTAAAAACATAGAAATAAAATATATGGGGATGCATTGGTGCGATTTTAAATATGCAAATAGTAAATTGTATGTGTTACCTAAGTCGGATGATTCTTCCATCTCGTATAAGGTATCATTAGTTAGAAGAACAAGACCGAATTTCTTAACAATAGACTTTTCTGATTTTTCCAATATTACAGGTGAAATAATTACACCTACACCTGATTAATCCACTTCTGGGAGAACTGACGCTACCAAAATATAATTCCAATGAGTTAAATTATGGAGATTTAAATAATTTCAAATCACTTACAATCCGACCAATTAATAGATGGACAAATCCGGATTTCCCTAAAACTAATTGGCCGGATGGAATGACTGACGGTACTTTTATTGTCGAAACGTTTAATGGTATAGTAAGACAAACTGCTATATCAAAAATGCTATGTATTCGATTCTTTTTTGATCAAACTAATATGTGGACAGAATGGAAAGAATATTAACTTTGACTGATGTAGTAACTATATAACAAATTGTAACATCGTGATCATAAATTTATGCTTCTGGGAGAACTTTTCACTAATTTGAAGCTGTTTCCATTCATGTATAGAGGGAGAGTTAGTGATGCAAATCTAGCCGTAGACAATGGTTGGTATGAAATATTTGGTGACATTTCCAATGCTCCATTTACCCAAAGTTGGGGACCGCTATTTGTCATTGGGAATTCATATAAAGTCCAGTTCGCTTTTTATTCTGTTTCAGATGGGTTTAAATTGTATGTGAGACAACTTAACCATACCAATTTTGGATGGGCTAAAATAGATTTGACACAGGTATAGGAATTTTGTACTTCTGGGAGAACTTTTGGGAAATCCGAAGGGAACAAAATCGTTTTCTTCATGGAGTGAATTTACGGATTTTGTAAATGAAATGCCTATAAAAACAATTCAACCTTTCGTTTCCAATTTCAATGCTTTTGCTGGAGAAGGATTCTACGGTAATGTCGTTCAAGGATTGGTTATAAAACAATTAGAAGATGCTGTTTTCATCTTCGGAATAGCAATAGACGGAACATTAATATTTAGAAAAAGGAATTATCCAGACGTTTCAACTTGGGAAGATCCTAAGATAATAATTCACAGTAATAATTGACATAAAATTTACTTCGTAACCGACCTGGGAGAACTGATTGGGAATGCAACATCAAATAAAAGCGGGTTGATGAGTTCCGGTATGGTACCTTTAGAATTATCTAAAGATAATAATCAATATTGTAAGATTAGTGTATTTATGCCAAATGCCGGATCAATAAATGAGTCTGTAATTAGTGTTACAAATGTTGGTGGAGACTCGTTCTCAGTCGCAGTGTCTATGATTAGATGGAATGCAAATAAAGTCTTTTGTAAATTGATAAACGGAACCAAAATTAGTAACATTAATATGTATTATACAGTTGATACAGAAAGATTTTGCTTTTACATAAAAGCTAATTGGTATGCGAAAATAATAGTGTCACGATTAGGTCTTGTGAACACGAGCAAAATAGAATCAATCAATGCTATTCCTAGTGGGGCGATTGAAGTACCAATATCTTGACGTGACAAAAGATATAGCACTGACCTGGGAGGACTGATTGGTGTTACAACACCGACAAAAGATGGACTAATGCCCAAAAATCAAGTGTGCAGAAATATTGCTAAAATCAATAATTTGCATTGTCGTTTAAAATGTAATATAAGTTCACCCGGTGAATGGGTTAATGGTTTTCTATATGTAGGTAGCACTAGTGGTTCTGTTTCTACAATAGCTGTTTCTGTGATGATATGGAACGAAACCAAAGTTTTTTGTAAGCTCATTAATGGAGTAAAAGGATATATATCATCGATTTCCTACATACAGGAAACAAACTCAATATCATTATTTGTTGAAATGGCTCAATATGCTAATATCTTATTTGCCCCGATGACCCAACTATACAGTTCCTCTTTAGAAACAGTGGAATCAATTCCAAGTGATGCTATTAATCTTGATTTTTGACATAAAAAAACGGGTGGCACCGGCTTGTACCGGACCACCCGTTTTAATCCATGTCAAAGATACGGTTCGCCAATTACTTCTAGAGCAAATTTAGTCTAGGAAGCCAAACTTAATTTTTTCCACTTACTATCACTCTTATCATACTTCACCCTAATAAATGTCGCTCCATTTACTGATATTAGTAAGTACATAACCCGTGATTCGTTTCCAACCGAAAATACGGATAAAATTCCATAGCCATTTATAGGATTGTTAATAGACTCAGGTGTTATTCCATATATTCCTGATACTACTAACGTTTCAACATCTCCTTTAAATGTAGGAATTCTACTCCTAAACCACGAATCATTTATCCCTATCAGTCCTCCCAGGTCGTTCCATGAAGAATATCTATGTTATAATTGTTACTTTAATTTTAGCCCATTTATTGAAAGTAGTTCCATTGTTACCAATAGACCGAATATATATGTATGGATCTGCATTAAAATTGTCAGGAACAAAATACTGAGATCCAAAAAAGCCAGAGTTTGCCACAAGTAACGTTCCAAACTTATATGCTCCTGTAGGGAAGTTATTGGTTGTGGAATCGTCCACATTATAAACTCCGGCTATAGCTGTGTTGCAGTCTTTTATTGCAAACCGTCTTCTTATCCACGTATCATTTATTCCGATGAGTTCTCCCAGCTCTGATTTTTAGGCAGATTCATGTTAATAAAAAGTCCTGCCGATCATTGTAATACTATTAAAGAATCAATATCTTTATCTGATTCCTCAAATTTGAAAACATGATTAGATCCTACAGACGTAACAGTCAATGGATCTGACTGTGTAGTCGTCTTTACATAAATATTACCATTTTCTTCTCTATATGCCAGCTGAATTATCAGGGCATTCCAGCATGATGTCAAAATAATTAGCGCTATTCAACTTTTGATACAGCTTAAATTGGATATCATTTCCACATATCAATTTAAAATGGGAAACTCCATTACGATACCCACTTAATGAAGCTACATAGCAAGACGATATTCCATTTCTTAGCACATATAGTAAGCATATTACAGGTTTATATACCTATAGTTCCTCTTTATATGCTATCTTGTATAATTTGCCTTGAATTAAATCAAAATATGCTGTTCTCCTTGTTAATCCCTTATTAGTATTTGTCGAAAGTGGCAAAAGTTCTCCCAGCTCTGATTTTAAAGCGAATTTATGTAAAAGAAATGCTTCTCCACGCTGACTTTGCAAAATTATTAATACTACCTTTTCTAGTGGATATTTCTGCACTGTCTATGTTTGGATAGAACACTTGTGTTATGTGAGCACTATCATTAAAAACAACAAGTGTTCCCCAATAAGTGTTAGGTCCATCAATCATGTTATTTTGTATTTTATAAAAGCCAGCTTCGATCATATCATTATAACTTCTATTTTCTGCTATCCCTTTGTACATGAAAGGATACAGCTTCAAACTAGTGAGCAGTTCTCCCAGCTCTCGATTTTTGGTTAGAATCATGTCAAAGATACGGTTTGCCAATTACTCTAAACAACATCAACAGAAATTCGTAAATAACTGAATTTGGAGGCTTGTGAATTGTTGATAATTGTAACAGTATTGCCTTTTTTCAACAAACATATTCTGCCTTCGATGTTACTATTCAAGTTAATGATTCCTTCAAACAATGCCGAAATCGTATTATTCCATTGTGCTGGAATTATAGATATACTAGGGTTATGATTCAAGGGGGAAAATAAGATTAATATAGATGGATCATATATTTGTAAATCTGTACTTTCCCCTGTTTTTAATTCAAATTTTCCCTTATATATATTCATAGTTCCACTTGGCAGAAGTCCGGGCAGAAGTCCTCCCAGGTCGAGATTATGAGATTATTTCTGTTAAAAAATAATGTATCTTATCCTTGGTGTTCTTGCTTCTGATGTTGTCATATTCAGATTTAATCCTTCATCAGATAATTTGTATGTTCCTCTTAGCTCCCCTGAAATTATACTATATTTTATCGTATTACTTTGGGTTGCAGATAAAGAGATGACTACAGTATATCCTCCATCTGAAATCGATAAAAGGCAGACTTCACCTAATGCCAATGTTACTAAAGTCACAACTGTTTCAGTTGATATATTTATGTTTTTTGATACCGATTTTATGTTTGGTATTGGCAGAAGTCCTCCCAGAAGGATTTGTATCAATGACTTTTGTATTACAATATTATTTTAAATGTTTATTGGTCTATATATCGTTTATTCTGTTCTTTTTTTCATATAATGATTCTTTTTTAAATATTTGTTATAGCTTTGCTATGACAATTAATAATGTTTTTTCATTTATTAATTTTTGAATGCCGTGAGGTATTTTAATTAATAAAAAGATTTGTGTATGGAATTGGGCAGGATTGGCGAATCCTGCCTTTTTGATACCGTACGTCAACTACATAATAATTCGGGCAAAACAAAATTTATATANTTTGTAGCATCTATATTGAATTAAACATTATTCTAAATCACTAAAAGAGTTTACTGATAAAAATATCTAGATGCTATCGTTCGTGATGAATAATGGCATCTTTTTTACAAATGTTTTTTTTCACAGACCATTTTTTTATAGATATTATACATCTTTACTTGCGAAAGTGGGGGTGTATTTTTTATTGGCTAAATTTTGCAGCTTGGAACAGAGGATGCATCTTTGCGGAAAAATGGATAAAATCAGATACCGTCTTGTATATAACCGCCAGAACACACTTAACAGGCAGGGCACGGCTCTTGTACAGGTTGAAGCCTATTTGAACCAAAGGAAAATCTACCTGAAGACCAATGTTTACCTCAAACCGGAGTGCTGGAGCCGTGAGGGGGCACAAGTCATTAACCACCCCCAATCTAACGAACTCAACGCAATGCTCTATGAATACATCCTGTATCTGCAAGGCATAGAGTTGGGGTATTGGAAGCGCGGAATACCTGCCACGCTCTCACTACTGAAGGATGCTGTCAAGAAGAAAAGTACGGTGAATGTCAGCTTCTCCACTTTTGCCAAATCAGCCATTGACAATTCGGACAAGAAGCAGTCCACCAAGGACAACCTGCACTCGACACTGGCGGTCCTGCATGATTTCCGTTCCGGATTGGACTTCAAGGATCTTACCTATACATTCCTTCGTGATTTTGAGCAATACTTGAGAGAAAAGGGCAATGCGGTCAATACGATAGCCAAGCACATGAGACAGCTCCGTACCTTGGTCAATGAGGCAATCAACCAGGGATATATGCACGCCGACGCTTATCCGTTCAGAAAGTACAAAATCAAACAGGAGAAAGGCAGACATGAGTTTCTTACCCCGGACGAGCTGAAGAAGCTGGAAACGGTCGAAGTGGAAGAGAAGTCCATGCGCCATGTGCTCGATGCCTTCCTGTTCTGCTGTTATACCGGATTGCGCTATTCTGACTTCTGCCAGCTCACACCTGAGAATTTCATTAGGATAAACGGCAAGCGGTGGCTGTACTTCAAATCCGTCAAGACAGGGGTGGAAATCCGTCTGCCGTTACATCTGCTGTTTGAAAGCAGGGCATTGGGCATTCTTGACCGCTATCCGGATATCGGAAGTTTTGCCGCTTTGCCTTGTAACTCGGAAGTGAATAAGCAGCTTCGAAAGCTGGCCGGGTTATGTGGTATCAAAAAGCGGATAACCTACCATGTGAGCCGTCATACCTGTGCCACCCTGCTGATTCATCAGGGAGTGGCTATTACCACTGTGCAGAAACTGCTCGGACATACTTCCGTAAAGACCACACAGATTTATTCGGAGGTACTTTCCAGCACCATTGTGCGTGACTTGAAAAATGTTCAAAGGAAAAGGAAAAAAGTAAAGATGTTTCCCGATAAAGGCTTGAGAACATCTGATTTTATAGACAACCGGTAGATTTCATGAATCCTATTTGTTTTCTATTAATATTGTGACTCTTTAATTTCTTCGGATAATCGAAATATTGCTCCTGATTATTTTTTTCAATATGAATTGAATATGGAATAGTTTTCACTATCTTTGCAGTGTAACCAGGAGCTTGATGGCAATAAATATTGTCATCAGGCTCTTTTTTTATTGTCTATCTGTCGAATAATGGAATCCCCCGTCTGGCTTCACAGTCTGACGGGGGGAGGTTAAATCCAATCAATAATAGTTTTGAAAGAATCAGGTCAACAAAGTATTGACAAAGATAGTGAAATATGAATAGTAAGCAATATGGATATGGATTTATTTTGCATATATATAAATTCTCGGCGTTTTTTTCAGGAAAGATAGGGACAGTTGAGAAATAAAGGAAACAGGATGAATAATTTATCATATAATAATTAAACGGTGAATGTAATGGAGATAGATATTGCAAACATTATTAGTGCTGCCGGAACATTGCTGGCAGCTTATTTCGCCTATAATCAGTATACCAAAAACAAGTTGACTGATTTAAAAGTGGAATATTTTAAAAAAGAAGAGAAAAGAAGAAGTTACCACCGCAGCGAGAACTCCGCCAAGGTGTTCGGTGAGTTGTGGCGTGTACTTTATGAAACGAAAGCAGACAGGGTATATATCGTACAACCCCATCCCTTGGGGCATATAGCTTTTCTTTCGGTGCAGTTCGAGGTAAAACGAAAAGGTATAGCCGGAATGCGTGAAAGCATTCAATCACTTCCCATGAGTGAAGTGGCCGTTTTTGCAGAAAATCTCGCAAAGAATCTTTTCATGTTCTATTCAGATATTGATAATCAGGTTAAGGATAAAGTTGCCAAATCTCTATTATCAACAAATGGATGCAACAGCGTCGCTATTAAACGGCTTAATTCATCTCAAGATTGGGTTGGAAATATCTTTTGTGAGTTTACAGATGAAACGGATTTGAATGAAGATGAACTTCATAAAGTCTTGCATGAAGCAGCGGTTAACATACAATATATCCTGCCGGAATTCAAAGAAAATAAAATCGAATAATTATAATAAATGAATAGTATGGCTGACGTAAGAAAACTTGCACCGTTTATTCTGAAATGGGAAGGCGGTTTTGTAAATGACCCTGACGATTTGGGAGGGGCTACCAATATGGGGGTGACTATCGGAACCTATGAGGCATATTGCCGAAAGAAAGGATATTCCAAGCCTACAGTTGAAAGATTGAAAAATCTCACAAAAGAGGAATGGACGGAAATCTTGAAAACCATGTACTGGGACAGATGGAAGGCTGATGAGATAAAATCGCAATCAGTTGCTGATATATTAGTTGATTGGGTCTGGGCATCCGGTGCGCACGGAATTAAGATTCCTCAACGCTTGCTTGGTGTTACGGTGGATGGCATTGTAGGTCCCAAGACCATTGCCGCAGTTAATTCCCGTAATCCGCGTGAACTGTTTGACCAGATCAAGATTGCACGGTTTGATTTTATCGAGGATATATGCCGGAAACGCCCAGCAAACAACAAGTTCAAACGGGGGTGGATGAACCGCATAAATAATATTTCTTATGTTGGCTAAGGTTATGAACTGGATAAGCCGGCACATATTGCTGGCTCCCTTCATGTGTCTGTTCCTGCTGTTTGCCTGTGGCAGCTCGCATAAGGCTATCAAATCCAACACAGAAGTAATCAGCAAGGATAGCGCCAGTGAATCTATCAACATCGTACACGGATCAAGTACCTCTTTGAGCGAACTTATTACCACTAATAGTAACTATGTGATTGATTTTCGTATCTATGATACCCGAAAACCGCCCGATAGCCTGACCGGGAAACCTCCGTTATTGGCAGACGGTCATGTGGAAGGTGATTTCAGCAAGAATAAAAGGAAGGAAACTGCAATCAAAGACAGTACGGAAGTGAAAGCTGACAAGGAAACCACTTCCACCAAACATGAAGAAACCAAGACTGAAGGGGTAAAGGATAAAAAAGAATCCACTTTGCTTAAACAAATCGGTTTTGCCTGTGTTTGTGTAACCGTTTTGATTGTCGTTATGCTGATAGTAAAGCATTGGCGCAATAGACAATCTTCATCATAAGACTTTAAATTTATAAATTGGACTGCCCCAGCTCGTGATGAGTCGGGGCTATTTTTGTTATCTTTGCCGGAACTAACATTAACTTATGTATTATGGCTGAAAAAAAAGAATCTTATTCCGAAGAGGAATTGAATGAAATGATCGTATGGTTCAACAACCATGCTGATGAACTTCCCAAAGAAATGCAGATTAACAAATCCGCTTTCACACCGGATTTGAAACTTACTGTTGAATCCTGTATCATGCAAGCCAAGCAATGTCTGGGCAACTATAAGATGGCCGGAGCTTTTAGATTACTTCAACAAATCAAAGCGAAGATTGAGGATAATAAATAAAATCTCATATTTTACTTTTTTTAGAATATCAAGCGGCCCAGCGACGGGTAACCGCTTGATATCTGCTTACTAAAAATCTCCTTGATAATTTTTTATAAGATCATTGGCTTCCTGTATATCATGAGGCGTGTAAATATCTGTCATCAATATACTGCTGTGACGAGCTTGGTCACGTACGCTTAACACATCATAATGTCGTAACATATTCGTTATACCTGTATCTTTTAAGGAATAAAACTTATATTGGGCGGAAAGCTTTAAATCTTTTCTGAGATGATGTGCCCACCAGTCCCGGAACATTTTTTCAGATCTTTTTGTTTTACCGGGACGAAACCCGTCAGAGAATAAATAATAATCACCGGGATTGTTGAAAATGTGCAGGTCCAACATGAGATGTATGACTTTTGATGGTAATGTAATAGTGCCATCTTTGCGATTTTTTGATATATTGTCTGATACGAATATTGTTTGCTTTTTCAAACTTATATCGTTTAATCTCAATCCTACCATTTCCGCCGGTCGGATAAAACAATAGTATAGAATATAGCTTGCCAGCAACATATAGGGGTTATGGTTCTTTAAGTAGTCGCTCACTTTTGCAAGTGTTTCCGGTGGCAGGATGTTGCGTAGCTTTTTTTTCCCTTTTCTTCCCAGACTACTGATCCCGGCTGTTGGATTCTGTGTTAAATAGTTATGGTTCAGACAGAAGGTGGAAAAAGACTTCAAAAAACCGAGATAGTTATCGCGCGTAAATGCAGTGTTATCCCTAGTTATATACACTTCGTCAAGCAGCATAACACAAAAATCCTTATCAAATTGGTAAATGTAGGTGATAGGGACCTTTTTCTCTTCATTGAAGATTTCCATATTACGAAGGTAGGAGCTATAAGATTTGATCGTTTCTTGTCGGTATCTCCCGTCCCTTTGCATTTTGGCGAGAAAAGTGCGGTATTTGTCTATTACATCTTTGAACAGTAGAAAGGCGTTGCCGCATTCTTGCTCAATCCAAGGATTCCATCCTGTTGCGAGTTTTTCTGATAGTCTGTTGATGCATCCTTTGGCGTATGCCCTTCTTTCCTTAACGGATTTGATGAAGTTCAGTTTGATCTTTTTCCGTTTCATCACTCCGTCAACAGGATTGAATGCGTAAAAGTCAATGTACCAATCTTTACCCGTATGTAATATAGGTGGTGTGTAACTCTTGATTTCTTGGATTTTGGACATTTTTTTTTATTTGTTTTTGCTAACAGCAGAAACAAATGGTTAATAATTCCCGTCCCGATTTCGTCCCGGCGGATTTGCTTAAAATGATATAAGCCACTGACTTTCAGTGGCTTATCCTTTACAGTGTCGGAATGAGGCGACTCGAACGCCCGACCCCTACGTCCCGAACGTAGTGCGCTACCAACTGCGCTACATTCCGTTTCTGTTTTGCGAGTGCAAAGGTAAGCATTTTTTTGAAATCAAAAAGAATTTCATAGAAAATTTGCAAAAAATTTGTAGAATCAAAAAATATGCCTACCTTTGCACCGAAAACAAGAAACAANNNTTTCTGAGAGGTCTTCTATTACAAAGTGAAAAGCTCTACCGANNNCCATTTTGGTGCCATAGCTCAGTTGGTAGAGCAAAGGACTGAAAATCCTTGTGTCCCCGGTTCGATTCCTGGTGGCACCACCAAAGTAAGTTTTTCACTTTAAAGCAGTTACAGTAAAATGTAACTGCTTTTTTTATGCTTTAAGCCCTCGTTTACAGGGCAGTAGACAAATAGTAGAGATGAAGACTTACCCGATAATTATGGGGAAAGGTTGTCCAAGGATCCTTGTCCGGTTTCAAAAAGCTGTATTTTTCCCTACCATAGTATCTGGAATCTTGATACAAGTTCTGCCGGATCCTGCACCAAGTTCTGTGAAATCTTGTGCCAAGTTCTGCTTCACGCTCTCACTATTTCAGTCAAAAGATTCAATATTTACTTTCAGAAATAGTGAAAAAAAATATAGAAAAAGACCTAACATCCAAAGTCTTTATGACTTTGAGCAACCTATAAAACACGACAAGGTATAAAAAGACACAATACAAACATTGCATATTGTACTATCAGAAACCTATTTGAGACATCGCCCAAAGTTCATTGACAGAAACACTCTTTTCATAACTAAAATGCGCATAATTCAGCATGATACGCGTTTTCGGCGTTATATAATAAGCGCCTCCCACTGTATAAATCATTTCTGAATCAGAAACTGCCGTATCAGCTTCATAGCGTTCCAATTTTGCCACAACCGCCAATCGGGAGGGAATGGCAAACCAATATCCTAAAGCATAAAAAACTCTGCGGTTGATACTACCATCTTTTCCCCACAAATATTCCCCCCCCTGNCAAGTCAACCGATGGGTCTGATAACAGGTACTCAGCGCCATGCGGTTACGTTTCATATTTGTATTATAAATGGTTTCTTCCCCCGTTTCATCATTTACCACCGTATAATCATCATTCAATTTTCCGATATAGGCAGACGCACCCATCTTCAATCCTTTGACAGGCTGCACAGTGAACCATGCGGCAAAATCCTTTGCATCATTATGATCTTTCATGCTGAGTCCGGAACCATTGTATACACCTACCCGATATTCCAGAAAATAATCGTCGACAGAGGTCTTGAACAACTCACCACCCACCTGCAAACCCATATCACGGCCACCCTGGTTCCCACATACATCTCCACTGAAACCTGCCAGACGCTCAATGACACGACTGAAGTTTACCGTTTCATAAACCGAAGATGACATCTGGTTCTCTAATGTAAAACAGGTCTTCATCCGACCTATCTTGACCTGAAAAAAAGAATACGGTTTGTAACAAGCATAGAGTTCCAGCAGCTGTGAAGTAAACAGTTCATACTGAACCATCCACGACAGTTTATCCGTGATATCTCCCGAAAGGATCAGCATCCCCAGCCTTCCAAAAAACTGATTGTCCGCCTGACTCACATCCAAGTCTTTCCTGTCCGTATAGCTATAACCGAACTGACCGTAGGCAGTCAGCTTCACATGTTTACTCAAAAAGCCGTTCACTTGCCCCAATACGGATGAATCTTCCTTTTTCCCTTGTGAATACCCCTGAGGTAAAACCAAGAACAACATCCAAATAACAAATAATAAACGTGTGTTTTTCATGATCTATTTCTCATTACCAATGTATAACTACGTTCTAAAAGCTAACAAGCCGCCAAGCTATTCAAAAAGTTTAATTATCACTTATTATCCGTACACTTTATCCATATTTCCACTTATCTTTTATACAAGATGAATATTCACTCATTTTTATCCATCCGAAGAGTCATAAAAAGGCCGGTTGCCCCATTACATGAAGCAACCAGCCCTCCATTATCCTGTCACCAAGTTAATTATCAGAACTTATAAGCTGCTTTACGCAATTCTTTCACTGAACCGAATGGTTTATTGGGCTTCAGGTAACGCCCCATGAACTTATAAATGTCCAGACGAATCTTGCTTGACTCATAAGTATCTAACCGATCAAAACTATGCGCACCGGGAGCACGCTCAAATATCTTATATTCAAATTTTTTGCCTTCTGCTTTCAAGGCACGGATCATTGATTCCACCTCGACTACATTCACATCATCATCACTGGTATTAGTATAGATAAGTAACGGATCTTTCAACTTCTCCGCATGCCACACAGGAGAGCGCCGTTTGTATTCCGCAATATTGTCCTTGGCAGTCTGCCCGATATGATTCTTGGCCGAGAAGATTTTGCGATAACTGTCGCTGGCATATCCCATACGCATGATTACATCCGAAACCGGAACGCCTGCAAAACCACATTTATATTGTCCCGGATAATTGAAAAGGTTCATCAGTGTAATCATACCACCATGACTCCATCCCATGATACCCACACGACTACCATCCACAATATCGAAATTATCCACCATATAGTTACGGCTGATGTACACGTCTTCGTTTTCCAATCCACCATAATCTATATTATTGTATGTTCCCGCTCCGTATCCGGTGCTTCCCCGGTAGTCCGCTGCCACCACGATGTATTCCTGCGCTATCAGCTCACGGATGATATGGGCATAATAGGTGTCCATATCGGCATGTACCCCACTGTGAGGAAATACGATCAACGGATATTTCTTGTTTTCCTTCACACTTTTGGGAATAAAAATGTATGCTCTGAATTTAAGTTCGTTACCAGCACTCATCGAAGTGGGATTGGACTCCTTCCAACGCGGTGGTCCACATAATATCACCTTATCTACATGGGCAATATCACCCACTTTCTCGTACCACAGGACATCATCAATCTTTTTCATTAACTGGTCAAACTGATGAACAGACAACTGCGCCCGTACTATTCCCGGCATAGTCCATAAGCAACACACAAATACCACAAATATTACTATTCTGTTTTTCATACGTATATATTTAAATAATGATTAATAGCATGTTAATTCTTGGGATATCCCGGATTCTGTTCCATCTCAGGACTAAAGATAAACTGGTCTTCAGGTATCGGCAGCACACACTTGTAAAAATCCCAATCCACCTCTTCGTCCACACTGGGAAGATGATATCCTCCTTTACGGACAATAGTCTTGCCATTGCGCAGCAAATCAAAGAAACGATGTCCTTCACCTACCAGCTCCTTACTTCGCTCATCCAACACACGGTCCAAGGTATAGTCAGCCATTGTCACTTCGTTATCGGGATTGCCCCGCTTCACAATCTCATTCAAATAACCAAGTCCCTGAACCGCAGCATCACCGCCCAACTTGCAACCAGCCTCAGCGGCAATAAGGTACACCTCGGACAGACGAAGTACCACATTGTTACATTCCAGCGGTGCAGTCTTCAGGTCCGTCCCTCTCAGTTTGTACAACCACCATACCGTTTTCCCCGCATATTTATTCTCCTCCAGCAACTGCCCGCGCACATCTCCGGGATCAGCCAGCATTTGCTCCGCATATTTCTGAGTGACAAACCCCTTCTGATAGCCATACCAATTCAATAAATATCCCCATGAATCCCGTCCTGGAGTATCATCCACACTATTGGCTATCTCAAAAAACGATTCTGAACCAAACTTGGCTTCTACCGACCAGGCAGCCACATATTTCTCATGCGGATAAAGTGCATAACTTCCCGATGTATCCGCATCCTTAATCAGTTGGTCCGCCAAATCAAATGCTTTCCGGTTATCGTCATGATACAAGTAGATACGAGCCAGCAATGCACGAGCCGCATACTTATTCATACGTCCGTTATTTTTCTCTTCGGACATCAATGTAACCGCCTCTTCCAACGTTTCTATAATAAAATCATAAGCCTGAGCAACAGTAGAACGGGGAGGATTCTCATAGGTTCCCACCAAATGGTCTATCAACGGAGCACCCAGTGACGCACCTTTATCTTTTGTATAAGGATAGCCAAAGCAACGAGTCAGATCAAACTGGCAAAGCGCAATCACCGCCATCGTCTCGCCTTTCAAAGCATTCAACTTCTTTTCATCCCCGCTTTCAATTTTTCCTTCGGCAATAGCATTCAGAATATTCCATGCCTCACGAAGAATATAAAAAGGTCGTCCCCACAATGAACCGGCATTCAAACTATTAGGACGATGATTGAACATATAGCATGTATTGCATACCCCACTTTCCTCAGAACTCTGCATATCATCTCCTTTCATGTCTCCATAGGCAAACATAGCAGCCCCGTAATATCCGGAGCCCGACATCAGATCATACAATCCGTTCACCGCATTATCCACATCGGTTACTGTACGGAAAGCCATCGTAGTAGGGATTTTATTGCTGGGAGCTGTATCGAAGAAATCACTACAACCGGCAACGAGCTGTGAAACGAATCCTAAAATAAGAAGTATTTTCTTCATAATGGTTCTGTTTTTTAGTGTAATTGATGATTAAAATTTAAGTTCCAGCCCGAAAGCATAAGTTTTCAACGGAGGCGTGTAGAATCCTACCACCCCACTCATTTCAGGATCATATTGGTCGTATGCAGCCCATGTCAACAAATTCGTACCCGAGAAATAAATACGGGCATTCCCTATTCCTAATTTCTGCAACCATGCTTTAGGAGCATTCAATCCCAATATCAGACTTTTCAGACGAATATGATCCGTAGAATGGATGGCACGTGAAGAATTATAGTTACCCCCCTTTTTATTCCCATATACAAAACGGGGAACATCCGTTATATCACCCGGTTTCTGCCAACGGCGGCGTTGCTCGGTACTTTTATTGCTTATCACTGAATAACCATCATCTTGCAGAATGTAGGATGCATTATCATACGAATAACCACCGAAACTATAAGATAGATTGAATGACAGGTCAATGAATTTATAATTAAAGGTATTCATAAAACCTCCCGATATAGTAGGCGTAATATCTTTCAACGGAATAGGACTTGCCTGCCCCGGATCGGTCACTTTATTTTTTGTATAATTGCCATTCTCATCCTGTTGGTTATCATAATACAAGGCACTTCCGGTCTCAGGATCCACCCCCGCATACTCACGCAGATAAATAGTATTAAATGGATAACCTTCCTTACGTACATACCTGCCATCCACAAACCAAGGCAGATCTGCCAGTTTCAGAATCTTATTTTTATTATGGCTCAAATTGAAGGCGGTAGTCCAGCTGAAATCTTTCGTCTTGATGTTATTGGAACGAACTTCAAGTTCCACACCGGTATTCCGCATCTGCCCCACATTGGTCAGCAGAGAAGAAAATCCGCTGATGGAATTCAATTGCTTGCTCATCAACAGGTCTTTCGTTGTACGCGTGTACCAATCCAAAGAAACATTCACACGACTGAACAAGCCGATATCCAGTCCCAAATTCAGTGCATAATTCTTCTCCCAGGTGAGTTCCTCATTCCCCAATGTACTTTCCCACGGAGAAGGTTTCCCACTATAAAACGCCCCCGTGGTATAAGTACTCTGATAACCATAATATGAAGAAGGGAGATTTCCATTCACCCCATAGGAAGCACGAAGTTTTAAATCACTTAATACTGATTTCAACGGCTGCATGAACCTTTCCTGAGAAAGTCTCCATGAAGCGGACAAAGACCAGAAATTACCCCAACGAGTATCGGGAGACAAGCGGGATGAGCCATCCCTGCGAAAACTGAAACTGGCATAATATTTATCATCATAAGAATAGTTCACACTGGCCACATAGGACATTAATGCATCTTCCTGCAATTTCTGGTCAGCATCTATCGGATCGGCCGCATTTCCTAAAGAAGTGTTTATATCCTGCCCGTAAGTTTTCTTTGCAGCATACAAATCCTCATAATCATACTTCATCACCTCGAAAGCCGTGACCGCACTGACAGAATGCTTGCCGAAAGTTTTGGAGTAAGTTAAATTGTTCTGTGAAGTATAACGTATACGGTCAGTCATCTGCATACGTCCCCGTCCTTGATAAGTTGCTCCATCACGTCCATCCGGAGACTGAAAGAAAAAGTCCTTTGTCAACGAATAATCTACCGTAAACACACTGGATACCTTCAAGTTATCCCAAACATTATAAGCTATTTTAGCCGTACCCATAGCACGTACCGTCCGAGCGTAATAATCATTCACCTCAGCCTCCAATATCGGATTATACCCATTGTTTTCACGATACCCGCTGGCATAGGTCCCATCCTCATTGTAAATGGGAGTAGAAGGCGTCAGATTCACTTTTGATGCATAAATGGCACTTCCATAAAATTTACCTTCGGGTAAATGAACGTTCTTTGTCCACGAAAAAGAAGCGTTCATTCCAAATTCCACCTTTTTATACTTGTTACTTGCATCCACACGCCCCGTAAAGCGCTCCATTTCTGAATTCAGGGAAACACCCGTCTGTTTAGTATATCCCAAAGAACCGATAAAACTGGAATTTTGGTTGCCAGCACTGGCAGACAGGTTATAATCCTGTTGATAACCTGTCTTAAATAAAGCACTCTCCCAGTCCGAATATCCTTGAGGCAAGCGTTTGGCATACTGGTCTATATTCGCATCCGCATACTGCTGTGCCTCTTGTTCGCTTACTCCCTTATCCAGTTGAAAATTAACCAATCCTTCATGAATTAATTTCCTTCTTTCCTCGCCTCCCATTAACGGACGATATGTATAAGCGAAATCTGTGATTCCGTATTTCGCCGCCATATTGACACGAAGCTTGCCTTCCTTTCCTTTTTTAGTAGTGATAAGCACGACTCCATTAGCACCTTTCGCACCATACAATGAAGCAGATGCCGCATCTTTCAAAACGGTGATACTCTCAATATCCGCCGGATTCAGCGTTTCAATGAATCCCATTCCTCCCGCTTCGGACATACTGGTAAAGTTACTCAAGTCATAAGATGGGATAGGTACTCCGTCCAATACATACAAAGGTTCGGTAGAAGCATTCATGGAAGCAACTCCCCGTACCCGTAAAGTTGTTTTCGCACCGGGCTGCGAAGAAGTACCGGCAACCACACTGATGCCCGGTATATTCGATTCAATCATCTGCCCCACGGAGACAACAGGTAAAGCCTCCAGCTTTTCTGTAGTCAGAACAGAAGCAGATCCAGTATAAGTTGCCTTCTTGAAATCTCCATATCCGGTAACGACCACTTCGTCCAACGTATTGGTATCCTCTTTCAATATAATATGAAAATCCCCTTTCCCTTTTGTCGGAATATCTTGTGCCAAATATCCTATATAGCTCACAACCAACGAAGCAGATTCGTCCACTTCCAACGTAAACTTCCCATTAAAGTCGGTGATAACCCCATTGGTACTTCTGCCTTTTTCCACAACATTAGCACCAATCAGAGGTTCTCCCATTACATCTTTCACCACTCCCGTCACTCTTTTCTTTCTAGAACCGGGTTGCGAGACAGCTTTCTTCTCAATAAAATAGATTTTGTTGTTCCTGATTTCAAAAGTAAGATTAATTCCTGAAAGAAGTCTTGTCAATGCCTCCTTCAGTGTGACATCTTTGAGTTGCATGGTTACCTTACGATTCACATCGACCAACTGGTCACTGAAAACCAAGCTCATACCGGTCTGGCTTTTAATAGATGCCAGAACTTTTTCCACCCTCTCATTCTTAAAATCTAAAGAGACTTTTTGCGACTGTGCTGAAACAGTAAAGCCAAATAAAAGGACTCCCAACAGCAGTAATGTCTTCATTTTGGTTCTTGCTTTCATTTTCATCAATAGTATTAGTTTGAAACAAAAGAATTTCTTATATAGGCTAACACATCATCCAGAAAAAGGTATGAGTCCTTTTTTTCGTTTTCTCAAAAAAAAATAGATGCAAGTGTATTCACTCACATCTATTCCACATTTACCTTTATAGTTTCCATTATTTGGTGCCTACTTCAAACAGACCGTCTTCCACCTCCGTAAAACAGATATTAGAAACAGTTTCCAAATCATAGAGTACATCCGACGCGTTTACTTTTCCTGTTGACAAAGTAAACCTGTTCTTCAGTACCGTAGAATCTTTCACAATAAAATGAACGTCATAATGCCTTTCCATCACCTTTATAATCTCATTAAGCGGAGTCAGATAAAAATTAAGGCTGTTGGAACGCCATGCCGAAATCTGCTCCATATTATCCGGGCGGGAAATCAGGCATTTCCCCGACTGACGATTATATTCCGCACTCTCCCCCGGAACAAGCCTGTACTCCTTCGCATTATGATCCCTGAAAAGAATTCCTCCTTCATCCAAAGTTACCCAAATATTGGGTTCGGCAGCATATGCTTTTACATTAAATCTGGTTCCGGTCACTCTCACTTCCACCCCTTGCAAATCCACCTTAAAGGGACGGTTTTCATCTCTGGCAACATTAAAATACCCTTCTCCCCAAAGCTCCACCGTACGATTGAACAATCCAAATTGCTTGGGATACCTCAAACGGGAATCCGAGTTCAAGTGTACAATACTGCCATCCTGCAAAATTACCCGCATCTGTTCACCATAAGGAACACTTATTTCAGCATATTCCGTTTCAGAGAAAATCCCCGTCCGGTTCACCAAAAACAACAAAGAAACGCTTAAGAAAACAAATGGTAACAATACAGCCGCCACCCACATCCACTTACGGCCGACCGATCTCCTTCCACGCTCACGTTTTATCTCACTCATAAACCGCTGTTTCATCTTCATGCCGGGAATAAAAGGAAGTCTAACATCTTCCGGCACCTCTTCTGCAAGCTCTTCCATCTCACGGTCCAATCGTCCAGACAAATACTTACGCCCTTCTTCCGTAACGAACCAACCGGCAACTTTCCGAGCTTCTCCAGGAGCAGCTTTGTTGTCAAGTACTTTATCTATCACCGATTCATCTATCTTCATAATCTATTTTTTTCATATATTTATAATAACACCCTACTCCGATAAAAGTATGAGTGCATTTCAGTCTATTAAATAAATCCATATTACAGGAAACCACATAATCAAAGATTCAATCGCATTACGAAGCGCCTTTATAGCCTGTGTGTAATGAGATTTCACTGTAGGAACAGTTATGCCCATCCTGTCGGCAATCTCTTGATTGGATAACCCATATTCTATTTTCAGCAAGCAGATTTTTTGTTTCTGAGGAGGAAGTTTGTCAATGGCAACCCGCAAGGATTTTCTGAGTTCACCATGTTCAAACCGGGTTAAAAAAGCATCTTCGTCCTCATCATTCACCTGTTGGGCCATTTCATACAATTTCTCAAATACCAGATTGCGATGCCTCAATTCATTCAGTATATAATTCTTCAAGATAGTAAATAACAAACTGCGAATACCCGACTCAAAACTAAAAGTTTCCCTCTGCTCCCACAATTTCATAAAAAGATACTGAACTGCGTCCTCCGCCTCTTCTTCCGATTTCAAAAAACGATAGGCTATGGTGTACAATAACCGATGGTAACGGTCAAAGACAGCAGCAAAGGCATACTCTTTACCACGGCGAAGATCGTCATATAACTTTTGGTCAAAATCCGGATATTGATTCATAATAAATGCTTTTCCCAAGTTTTCTTAAAAGGCCAACTTATTACAAAGATAGTACAAATGTGGGTATCTCTTGTTAGATTTCTCAAAAAAAACGGTTCGTTTTGTTTTTGATTTTTAAAATATCTTACACAAGAAGACAAATATCATACATAAAGAGATCAATTCAACATCTATAAACAAAGTATATACAAAGAATATCATTACCATGATGGAACGCAATCATGACCGGCCTTTGATTTCGTCGAAAGAAACAAACCCATCTCATATGCTTTGGTTTCCGTCCTATTTACGAGGAATTCCTTATCGGTACGGCTACATTCGTTAATCATCGTCCAATAACGGTAAAAAGCGGACTATCATGATCCAGAGTTAAAACTTCAGTATTTTCCTTTTTCATTTTATTTATGGACACGAAGATACAACAGACTGTTCAAGAAAAAGTTGATTATTGTAGATGTGCGCAGGTTAATGTAATTCAGAAGGTCAGATCTGTCTTCAGAGTAAAAAATATTCTGGTACGGAAGGAAAATTGGATGTGAAGGAGCCTATATATAAATATATACTTCCCCCAAGATATAAAACCCGCCCCCTGCAACAGCCCTGCTTGAACAAACTTGTTAGTCCCCTGTTCCAACCTCCGGAGGCTATGAATGTTTTTTCTTAACAAGTAACAGTCCGCTCTGATATAGAACCTAAACCCGAAAGATTATATATCTTACAAGTGTAACATATATAACGATGACACCTGAAGATCTATCATGTGTCACGGCATCTTCTATGATTCATAATCAAACCGATCAAGTATCATTCATCTATAGAAAAGAAAATTGCCTTCATCATTCATAAAAACAAATAATGAAGGCAATACACTAAATTATATACAATCAATCCCTAATCATTCAGCTACTACTTCAACTACACGACTGTTGAGTTGCTGTGTAGTAAATAGATTCAATCCTACATTCATCAAGAATTCTCCAGAGAAAACCTCACCATTGCCTGATAAAGAAGAATTGGCTCCGGGCATCAAGTTGATTTCTTTCACACGATACATTTTGTCTGCATCAAGCCCCTGCAAACGCACCGGCAATGTTTTTTCCGCATAACGGGGATGAATATCGAAAGCAAATACAACTGCTTTATCCTTATCTTTGCCCACATACATAGTAGAGGTATGATTACTGCCATAAGGAGATATCAAACGGTACATATCGCCTTCCAGAACGACCGGTTTCAAACGGTTATAATTCTGTACAGCAGTACGGCAATAAGTTTCATCATCCTTACTCATATCCGCTAATTTTATATCAAAACCGAGTTTGCACATCATAGCCACATCCGTACGGAATTTCACACTGCTATTCTTATTCCATGTGGTAACATGAGCACACATTGTCTTGGCTGGGAACACCTGTGAAAATCCCCACTGAATAAATAAACGTTCAATAGGATCGGTATTATCACTAGGCCAGAATTCTGTAAAATAGCTCAAAGCCTCATAATCCGAACGCCCACCGCCACCGGAACAAAGCATCATCGGCAGATCAGGATATTTTGCTTTCACACGTTCCAATACATTATATAAGCCACGCACATAATCAATATATAAATGTGACTGCTTGTCTTTCAAATAAACAGAGTAAATATTTGTAATAGGGCTATTGCAATCCCATTTGAAGAAAGCGATATCAGGATATTTTGTCATCAAATTGTCCACAACTCCGAACACATAATCCTGTACTTTCGGATTACTCAAATCCAGAACCAACTGGTTACGGAAATAATACTCGTCACGGTTCGGAAGATGAATCACCCAGTCTTTATGCTTTTCATACAACTCACTCTTAGGATTCACCATTTCCGGTTCAATCCAGATACCGAACTTTATACCTTTTTTCTTGGCGGCTTCCGTCAGATAACCAATGCCATGAGGAAGCTTGTCAGCCGTTTCATCCCAGTCACCTAACCCTTGATGATCACCACTGCGCGGATACTTGTTGGCAAACCAACCATCATCCAACAAAAACATATCCACACCCAGTTCTACTGCATCATCCATCAACTTCACCAATTTCGCTTCATCAAAATCAAAATAGGTGGCTTCCCAATTATTCAACAAAGTCATACGAGTCTGGTTCCCATCCTTTACCTGATACTTACGGGCCCAATCATGGAAATTACGGCTAGCCTGTCCTTTACCTGTAAAACTGTAAGTAAAATAAAAATCGGGAGTACGGAAGATTTCATTCGGTTTCAGACTATATTCCGAAGCATACGGATTAATACCCGAAATAACACGCAGTTCGTTCTTATTATCTACTTCGAATACAAAACTGAAATTACCTGTCCATCCTAATGTTCCGACCAACACTTCACCTTGGTTCTCTTCTGACTTTCCGTCCAATGCAAGTTGGAAGAAAGGAGAGCAGAACATATTGGCACGTGCTCCCAACTTGGTATCAATCGTTTTTTTACCAAATTCCAAAGGCTGTTCCTTCACATGCGCCTCACTGGCCCAGTCTCCCGAGAATTCAGTCAGGAAATAGTTGGCACGATTCAAGTGCAACATGGAAGACGCGTACTTATGAAGCTGCACAGGTTTCTTTTCCCGATGACTGATTTCAGTGAAAGTCTTTATTAGATTTTCTTTCTGGTAAGCCACATAATGAAGTTTTACAGTTACAGGATATTTATCATCCTGCATAGTAATCACTACTTCATCTACCCCCGGCGACACTTGATTCCGAGTATGAGATACATATTTTAACAAAGTAGAAGGATTGCCGTCATTATGCACTATATGAATAGCCGGTTCAAAATAATCTTCCATGCCATGAGTCAGATATGCTTCGCTGCCCTGCGGCAAGTGGGCAATATCTGTAGCATGATTCAACCTCTTTCCCAAATAACTTTGATATAGACGTCCATTATCACCAACCCGGTAAATAAGGTCTACATTTTCTGTACTAATTTTAATTACTGGCTTATCCGCCGCCTTTAACATAAATGATATGCATAAAAAACATATCAAGAAGAGCAATCTTTCTTTCATGGTATTATTCATCGATTAAAATTATAGTGCAAAAATAGAGAGAGAAGCTCAAAAATCCCTACTCAAATGCGCCATAAAATAAGAATTTTGACGCTTATACCCTCAAAATCATCGAAATCAAGCCTGTATTGTAGGTAAAATCAAGGAAATATGCTATCTTTGTTATCCAATTCTAATACATGGATATATGCCACGAATTAAAGATGGATTTAAAGGAGAACGCGCTATCGTACTTCCTGCTTTTCTGATTGAAGAATTAAAGCAAGATCCGTTAGGCAGTGAACTTTACATCACAGATATAGGATATTATCCTCATGCCTATTTTCATTACCGGAAACGCGACACCGAGGAAGTAACCGAGTTTATCCTCATTTATTGTATGGAAGGAGAAGGGTGGTTCGAGTTAGACAAACATCAATATGCAGTTACCGCCAACCAATTTTTCATTCTACCCGAACACCAAGCACACGCTTATGGCAGTAATGAGGAAAATCCCTGGACTATTTACTGGATCCATTTCAATGGAACAAAAGCTGCATTTTTCAGTGCCGGTTTTGACCGTCCGAAAAGCATCACTCCACAAGAGGATTCACGAATCAAAGAAAGATTAGTACTCTTCGAAGAAATCTACTCGTCCATCAGTTTCGGATATAGCAAAAATTATATGCTTTATGCCACTACTAGTCTCTTCCATTTTTTAGGTTCCATGAAATTTATTGGCGAATATCGGGATTGTGGCTCTATGCGCAATAGTTACAGAAACAAAGATGTAGTGCAAATAGCGATTCATTTCATGCAAGAAAATTTGAGCAAGACCATTCGTCTGGCAGATATCGCTGCGGAAGTAAACCTCTCGGTTTCCTATTTCTCTAATCTGTTTGAAGAAAAGACAGGCTCCTCTCCTCTTCGATATCTTACCTATCTCAGAATACAGGAAGCCTGTCATTACCTGGATTTTACCAACCTGAAAATTAACCAAATAAGTCCCTTGGTAGGCTATGAGGATTCTCTTTATTTCTCCCGGTTATTCACTAAGACGATGGGAGTGCCTCCATCAGCTTACAAAGAGAAGAAAAAAGGTTAAGACTTACGCCCTCTACCAACAGTCGGTCCGGAAAGGAGCAACCGGGAGGCCGTTCTCTCCGTACAAATTACAATCCGGATTATCCGCCCAGCCATAACGTGCAGCAAGAGGGATAGAAACTTCAGGAGAAAAAACTATAATTTTCCCATTCTGGACCATCGCCTCTGCCGGATAAAACACACGGTCCGGCCCTGCAATGGTAAAGCCTTTTAAAGTTGTACCTTTAATCTGAAATCCATCTTGCTTTTGTCCGAAATCCAATTCCATTTTATCCCCTTTGATTCTATAATTCCGGAATACAGGAGCCGAACCGGAAACATTTTTTCCATAACTACCGACCAGGGCAACCAAGGCCAAACGGCGTCCCACCTCTTGCTTATTCTTAGGATGAATGTCATCAGCCAAACCAATATCAATGGTCACAGCCATACCAACTTGGTCAAGTTTTAATGCTTTAGTTTGTGCTTCACGCAAAGCCGCCCATTCGGAATCCGGCTGTATTTCCTTGGATTCCATAAAATTAGCCAATTGTACAAAATAAAAGGGGAAATCACTTCGCCATTGCCGGCGCCAATCCGTAATGAGAGCAGGAAACAAATCTTCATATTGTTCCGAACGACCTACATTAGCTTCACCTTGATACCATATTACTCCTTTAATGGGAAAAGCAGTCCATGGTTTGACCATCGCATTGAACAGCACCGTAGGGTAACTGGAACTTTGAATGGGAGAAACCGGTGCGGGTGGAAACCCTTTTAAAGAAAGTCCGATACGATATTTCCAATCTCCTGCCAAACTGATCCGCTTTCCATCAGCTTCTACATAAAGTTCCTCCGCCTTGCCATGAATACCGCCCTCTCCACCAAAATCAGAAACACGAACAGCAAGAACCGCCTTACCAGCCTTCACTAATTTTGCAGGAATGGTATAAGTACGCGGTGTCATATAGCCTGCCCCTCGGGCAATCTCCACCCCATTAAAATAAGTAATATCTTCATCATCAATCATCCCTAAATTTAGTTTTAACGGTTTGCCAATCCATTCTGCCGGAATTTCAAGACTACGACGGAACCATACTACTCCATCAAAATTTTTCAATCCATTCCTTTCCCAGTAACCGGGAAGACACATATCCTGCCATTGTTCTTCTGACAAGTCCGGTGCAATCCAGCAAGGCTTATCTTCCTCCATTCCCTTGTCTTCCTTAGAAAAAAGAGATTGCCACTCGGAGCGCTCTTGATTATAGGCCTTTTCCATACGAACAGGGTCAAAATCCAATTGTTCCATCTTAGCCAACTCCTCATGAAAGCCCAGTACCTGTTTCAATGTTTCATAGCTGGTCCACGCTTCAGCAGGTGTTCCTCCCCATGTACAGTCAATCACTCCTACAGGAACATTTAACTCCTTCCATAATGAACGGGCATAAAAATAAGCGAGCGAAGAGAATTCAGGAATTGTGGCGGAAGAACATTCCTGCCATCCTCCCATCGTAGCCTCCACATCACTCAACGGAGTTACTGAAGTATTTTTCTTCACTTGGAACAAACGGATAGAAGGATAATTCGCCTCCGCTATCTCCTGCTCATAATTCATGACTTTCCCCCAACCCGCAACAGGCATCTCCATATTAGACTGGCCGGAACAAAACCATACCTCTCCCACCATTACATTTTTTAATTGCAATTTCTTACCATCCGTAAATGTCAACGTATAAGGCCCTCCTGCAGCAGGAGTAGGCACAGACAAAGTCCAATAACCATCCTTATTCACCGGAGTCACATACACTTCATTATTCCAGCCTGTAGTTACTTTTAAGGTTTTGCCCAATGCCGCCTTACCATGAAAAGTAACCTTCGTATTTTGCTGAAGAACCATATTGTCCGTAAAATAAGCGGGCAAGACCACCTTGGCGTAAGAAATACACGTCAGGCTGAAAAAAGAAAGAAAAAACAAGATGCTTCTCATATAAAATAGTTGTAAATTAACAAGAAAATATATACATACCAGTACTAACAATACGATCACATGGTTTGCCTTCTTGTTATCAGAAAAGAAATAACAAAAAACAAGCACGTTTATTTTCTGTTTATAGTAATTGTTTTCTTAAAGCGTATATCATCTGAGGCGGCTCCTATCTGAATTTCAAAGTCCCCAGGTTCTACCACTTCCTCCATTTTTGCATTATACAGAGCTAATTCTGCGATTGGCAAAGAAAGCTCCACACATTGACTTTCGCCCGACTTGACCAGAACTTTTTGAAATGCCTTTAACTGTTGGATGGGAGTAGCCACCGTGCTTACTTTATCACGTACATAAAGCTGCACAACCTCCTTGCCATCGCACCTACCCGTATTCTTGATCATAACGGATACTTTCAATGTATCACTTGCAGCCAATAACGTATCACTCAGTGCACAATCCACATAATCAAACGTAGTATAACTTTTTCCATGTCCAAAGTTCCATAAAGGTTCCGGTTTATCAAAGATATAATGACCTTTAGGTTCTTCAGGAGTACCCGGCTGGTCAAAAGGTTCTTCACGATCTGTCACGAAATGATTATAAAAACAAGGAGTATTACCTGTGCTACGCGGGAAAGATACATTCAACTTACCCGACGGATTCACCTTTCCAAGTAAAATATCTGCCAATGTACGTCCTTGCTGCTCACCTGCATACCATTGCACCAACACTGCATCAGCATTTTCTTTCACCCAAGGCATAGCAAGCGGTTTACCCGCAATCAGAACGACAATCATAGGTTTACCCGTTTTCTTTATCTCCTTCAACAGCTCCTCCTGCACCCCAGGAAGTTCCAATGAGGAAAGATCAAATCCTTCACCTGCCGTAGAATATTTAGGACTTCTTCCCAGATAAGTGCTTCGTGTACCTACCGCCACCACAGCTATATCACTGTTACGGACAACTTCCACAGCTTCGGCAATATGTGATTTGTCCTGGCTCCACCAATCACATCCTTCAGCATGACGGATCATTATTTTATCACCTGCACTTTCCTGCAATCCTTGCAACAAACTGACTGCTTCTTTAGTATCCCCCATCGTCCAAGCGTAATCGCCCAACACGGCTTGATTACTGTTAGGCCCCACCACTGCAACAGACTTGTATTTATTCAAGTCTAAAGGAAGAATATCATTTCTGTTTTCCAATAATACGGCACTCTCGTCAGCCACTTTCTTAGCCAATACCACCTTTTCAGCATTGCGAACGACCTTCTTCACCAGTTTAGGATCACCATAAGTTTCATCAAATAAGCCCAATTCAAACTTCACCGTCAATATTCTGCGCACAGCCTGATCTATATATGCAACATCAAGCCTTCCCTCCTCAACTTGTTTTTCCAATGTTTCGTAAGTCGAATCAATGTTCAAGTCCACTCCGGCCATTAATGCCATACGCGCAGCATCCTCACGGCTGCCTGCTGCATGATGAAAAGTCATCAGACGCTCCACCGAACCCCAGTCAGAATAAGCGTATCCTTTAAAGCCCAGTTCTCCCCGAAGAATATCAGTCATATAATAAGAAGAACCTGTAACCGGCACTCCATCATACGCACTGTAGCAAGTCATCACCGCCCACGGAGAAGTTTCCCTTATAGCTTTACGGAACGGATAAAGATAGAGACTACGCAATTCACGTTCTCCTCCACTTACTCCCGCACAATTCAAGCCTCCAGACGGAGTACCATGGGCTACAAAATGCTTGGGCATACAAGTAATTCTGTATTTTTGATACCCTTTAATAAACGCCACTCCCATTTCCGCTATCAGATAAGGGTCCTCTCCGTATGTTTCTTCAATACGTCCCCAACGTAACTCGCGGGCAATGTCAAAAACCGGAGAAAGAATTTGATGAATACCTATCGCCTTAGCCTCTTCGCCAGCCGCCTCAGTCATTTGTTGTATTAATTCAGGATTGAAAGTGCTTCCCTGCGCCAAAGCATGAGGAAACAGCGTACAATTATTCTGAATAATACCCTGTATGCCCTCAGCAGAAGTTAACAACGGAATTCCCAAACGGGTCTTAGTACGCATATAATGCTGTAATTCTTTATACATCACGGCGCAATCATAAGCAGACATACTCATTTCATGAGTTGTCCCATAACTTTCCCCCAAGAAGATCCGGTCAATCTCATCCAACCGACCAGACGCACGATTCTGCAATTGCAATACCTTTTCGTGCAATGTCATTCTAGACATAAGGTCGTCTACACGCTTCTCTATTGGAGCTGTTCTGTCTTTATAAAGAGGGGTGTCATCTCCAGCCCAAGCTGAAGATGATACACTCATCACTATCCCCATACAGAACAGAATAAATTTATTAGTACACATACTAATCTGAATTATTTGTTATTATAAGGAGTTACCACTAACTTATATTTGTCGCCCTGCAACAAATTCTCATCAAATGTAATGCTCAAATTCTTTGTTTCTCCTGGCATCAACGTAAAATAGTTGTCATTCATCAATGCCGGCAGAATGCGTTCGCCATCCGAAGTACAAACAGCCTGCACATGTACAGCAAAAGCTACTCCCTTAGCCGATTTCGGAAGTGTTATGACCGCTTGTATCTCCGCCTCACCATTCTTACGAATTAACTTGGAAGAAGTTTTCAGTTCAGCTTTTGGCAAAGTATTCAAAGCCGTAAAGTCCAGACGGTCGTTGCCACGCCAGTAATTGTTTTCTGATACGATCTTTCCTGATTTATCTTTCAACGTCAGACGGATAAAATGTACATCACTCAAACCCTCACTAGGCTGTGTTCCACCCAATACATCAAAGCTCCATAATGAGTAACCAAACCACCAACCTAGTTCAATACCAAACATACGTACATAGCGGGCATCGACTTCAGGGAAAGTAATTTCATCGACTCCTCCACGTCCCTCATCAGTTTTATACACTTCTTTCCAAGTCTTGGCGTCATCAGAAACCTGAATTTTATACCCCTTACCAAAAGACGCCTCCCAATCCAAACGAACTCCACCTACAGGTTGTACACTGCCCAAATCCACATAAATCCATTCATTTTCCGCTTTTGCCGCTGCCCAACGGGTATCTTTTTTCCCATCCGTAGCATCCGAAGGCTGTCCATAAGTGGTACTTGAAGCAAAAGTCGGCTTATTCAATGACAGATTTTTACGCTCTTTATTGAAACCTATCGTAAAACATTGCACCGTAGAATTGCTAGGAGAGTTTACGATGGCTGATTGGGTATAAGCCTCCACAGATTTCCCATCCATATTGTAAACTTTTACTTCAGCAGTCAAACCTTCCATATCACGTGCTGTGGTATTAGCAATCTTCACACCGTCCGTCACAGGGTTCCAAAGAATATGCACCGGTTCACAAGCTGATTTTGCCCCCCAGAAAGCTCCTGTCAAATCATAATAATAATCATAAGTTTGCCAAACCATAGACGGATATGCCGACTGTCCCATCCAAGTCATGATGCCTGATGCATCCTCCCACATACGATCCAGCCAACCCTCATACATAGCCTTATTAGACTCAATATTGACAAGCTGAGCCTTACGGCAATAATCTTCAATCCCTTCGGGCTTACCAAAACCTTTGGTTATGGAAGCATCATAACGATCGGGAGCTGCATTAAAAGCATTTTGGCCAAAATAGTGTTTGTTCCACATTTCATCACGAGGCCACCAGTTCTCCTTAGGCATAAACTTCTTAAAACTTTCAAAGGTAGGAACTACAGCTGTACCAATTTCCGTACGGAATCCCCAGCCACGCGCCGGATCTCCTTCCAAGCCATCAGGATATTTAGTAAAATAAAAGCGGGGTTCAAATGCTCCCCACGGACCACTACCGGTCAAGCCCTGAGCATGAGAGTTTGCTTGAAAATAACGATCACCTCCATCAAAAGTCCTGATATTTTCCGCCATCCATCCTTCCAAAGGAGGCTGAGGATTGGACTCATTATCGCCACACCACACGGCTATACTAGGGTGATTACGAACACGTTTGATTTTCTCCATCATATTATTATTGAACACATTGAGGTCATAAGGCAAATTCGGATTAGAGTTTATCCAAAAATCGTCCCATACCATAATGCCATATTTATCACATGCCTCGTAGAATTCATCATCTGTAACAGAACCGAGCCAATTACGTATCATATTAAAGTTCATTTCCTTATGCAGACGGATTTTGGTATCATATTCCGCACCACGGCAACGAAGCATATATTCAGACATTCCCCAATTCGCCCCTTTGACAAATACCGGAACATCATTAATATAAACATGGAATGTATTACCTTCTTTATCATAAGAATATTTCTTTATACCAAAAGAAACATCTTTCGTTTCCGAAACCTTTCCATCCACCATCACCTCGAACTTACAATGATAAAGATTGGGGTCTCCATATCCATTCGGCCACCACAGACGCGGCTGGTCTATACACAGTTGTGGGAAATAACGTTTGTCAAACTTCACCTGTTCAGTAGTATGGGCATTCACCTCTAATTCTTTTTGAAAAATAATGTTTCCCGGAGTAATTGTTCCGCGCACCAATACCTTCGTCTTTTCGACCGAGTTATTCTTGACATCAAGCGCCACACTCAAATCAGCTCTGGCACGGGTAGGTAAATTTGTACGTATCCAAGGATCAATTAAAGTAGCTGTTCCCGTATTCGTAAGAAATACCTTATCAGTTATACCACTATTCAACCCCGGCACATAAGGCATCCAATCCCATCCACCACTAGACAAATAGGTAGGGCTGCCCTGATTAGCCAATGGAGTATCAGGTATATGGACAAGTACAGCCAATACATTTTCTTTATCACGATTTACTAGTGAAGTGACATTAAAATGTCCACGATGCATAAACCCATCCAGTTTACCCAATAACGTTCCATTCAGATAGACTTCCGCACGACGGTTTACCCCATTAAAATTCAACCATATCAATTCTTTTGTAAAATCGGCAGGAACACGGAATGTAGTACGATACCAAAAGCTACGGTCGTATTTGTCGCGGTTTACTTGATGAATATTGTCACCAAAGTTAGGATCTTTTTCCAGCCCTGCTATTACATACGAGTTAAAAGCTGTTCCAGGCACAACAGCATCTACCCAGGCAGAAACATTATATCCGTTTTCGCAAAGTGATTTCACATCCGTTCCGACTTCAGCCTGAGGCTTTAATTTCCATCTCATCTGTGGGTTATCGCTATGTAAATATACAGTTTGGGCATGCAGTACTTGCATACATCCCATTAGGGCTAATGCAACCCATGTTTTTTTTACGTTTTTCATATTATAGTCTTTTCATATTTATCAATCATCTATTCCTCTTTTTGCACTTGAAAATGAAACAAGGTACAATGTTCATAAGCTTTCTCCGGTAACACTAGGCAGGAAGGAAAATCCGAATGAGAAGGAGTATCCGGATAAAACTGTGTTTCCAAACAGACGGCTGTATCCGGTCGTTCATAATATCCCGCTGTATACAAAAGAACAGCAGGCAAATCTGTCATCACTGTCATATTTCGTCCTGTAACAGGTTCGTATAAAGAGGCAGCCTCTAACATCTCCACAGATATTTCATCTTTCAATATATAGCAATGATTATATCCTTTATTCCAAAGTAATTGCTCATGGTCAGCATACAGGTCTGTACCTATTGGTTTTAGGGAAGTAAAGTCAAATGGCGTATTTTTAACATTCATTCTTTTTCCCGTAGGAATAAATGCCGGGGTAGTATCCAATATCCGGTCGGCCGGAATATGCAACCGATGCTCCGTTATCTTTTTTCCCTTACCACACAAATTGAAATATGCATGATTTGTCATATTGATGTAAGTAGCACAGTCAGTTTCCGCATAATGCCGTACAGAAAGTTCATTGTCCTCATTGAAACGATAGTCTGTTATCACGCGGATATTTCCCGGAAAACCTCCTTCTCCGTCTGGCGAATACAGACTAAAACGGATGCCATCCGGTAATTCTTCCCACTGCCACACCTTGTTATGAAAGCCAGAAAAACCGCCATGATTGGTGTTATTCCCATCATTAGCCTCCAAATGGAAGGTTTTCCTATCTATTGTAAAAGAAGCATCGGCTATACGATTTGCAAATCTGCCGATGGTTGCCCCCATATAATAAGAATCTTCCAAATAACCGGCCAAGGAATCATAACCAATCAGCACATTGTCCAATGCTCCTTGAACATCAGGTACTGAAGCTGTAATCCAACGAGCCCCCCAATTCGTGAATTCCATATAGACTCCTGAAGAATTCATCACAGTAAATCGTAATACAGGTTCTCCGTCAGAGGTATAAGTTTCTATTTTATGTGCTATTTTCATATTATTCCAGATTTCAGAAAAATTAAAAGCATCAGGTAGGAAGCAGATGTTTCCTCCTGATGCTTCTAATTTATATGGATAGAAACAATTTATTTGCTATATCCCGGATTCTGGTCTTCAGGGCCGAATGCATCATTTGTTTTAATTTCAGTATCAGGAATAGGATAGCGCTTATGGAAATCTTGAATTGTTCCTGATTCTTTTGCCCAACGGTTACGTTCTTTTATCAATTCTACAAATTTATTAGTACGAAGCAAATCAATACGTCTCCAGCCTTCGAAGCAAAGTTCACGCAAACGTTCATCCATTACCTTATCACGGAATTCATCTTTGCTCATTCCCGAATTCCATTTCTTATCTTCTGGCAAGTTTCCTCCCCATGCACGAGTACGAATTTGATTATTTACGATCTGTACAGCTTCCGAAGTCTGTCCTAATTCATTCAGACATTCAGCATGCAATAATAATACATCAGCATAACGAATCATTGAAAAGTTCTTACCAGAATTCCACATATTATTAATGCCAAGCCCTGAAAGAATATCTGTACGATAGTCTTCATATTTCTTTATATGTGGTTCCAATTCATCTGTAGTTCCCGTCCATTGAGTCTTTGACAAATCAGGAGTTACATATTCAAATGTACCATCCTCCGAATATTTATTAGTATAATACGTAAAATCATAACGCAATGCTTCTTCTTTACGCAAATCTCCATCTTCCCAAATGCCACCTTCTTCTACTGTCTTATAAGCAAAAGGAGTCGGAACTAGAAAATCGTAACCAGAGAAAGAGCATCCCTGACCAAACCAAGAGTCACATGCACGAGAACCACAATCAAACTCCCAATAATTACAATCAGGATATACATTATTAAATTGCAACTCAAACAATGACTCTTTTGTATTAGGATTATCATAACGATACAAGTCAGCATAATCATTTAGTAATTCATATCGTCCCATATTGATAATAGTCTTAAAACATTCATCAGCCTTGGCAAAATCCCGCAATCCTGTCTCTTCCGGAGCTGCCATATAAGCCTTTCCTAACATAGCCCATGCAGCCCCAACAGTAGCACGCTGCGGTTCACTATTATAAGACTCAGGCAAATTATTGGTAGCAGTAATAAAATCATTAATAATATATTCCCATACAGTTTTTAAAGGTTGACGTCCCAAGCCCAATTCATCAGTACGGTTCATATCTATCACAGGGATTTCACCCCAATACATACTTAATTCAAACATTAATAAACCACGAATAAAGCATGCCTCTCCCATCAACTGTTTAGCACGTTCCGGTTCTTCAGTGGTCATACCCAATGCATATATAGCTTTAGCAGCTGAAACGACAGCCGGCCAACGGTTGTTCCAAATAGAACTAACCTGAGTAGATGTAGGATTCAACTGTCCATTATATTTATCCATACCAGCTTGATCTCCTGAAGAAATCAACTGATAATTACCCTGCTGTGTTTCATCTGTCCCCAAATAAGGCATCAATCCATTACGCCCTTCTTTACAGCCCCTATAACTCTTATACAATCCAAGAACTAAAGGTTCTACATTATCTATTTTTTCAAATACTTGTTCCTCAGTCAAAGATCCCGTAGGTTCTACTTGCAGAAAGTCTGAGCAAGAAGAAGTATTCAGTGCAAAGGACAAAGCCAAAGCATATATCGCACTATATCTATATCTTTTTCATTGTTGTGTTTTCTTTTAAAATTAGACTATTTATTCTATCCTTCCATTAAAAAGCCAAATTAAGACCAAAAGTATACATACGTGTAGGAGGATACCAATCACCGGTTTCCGGATCATAACCATTATAATTAGTTAAACAAAAAAGATTAGAACCGGTGGCATAAACACGCAGGTTAGTCAGTTTCAGAGCATTTATCACTTTAGTCGGGAAAGTATAGGCCAATGTCAAAGCAGACAAACGCAAGAAAGAAGCTTTCTGCACACTAAAATCCATAGAACTTGCACCATAATGATTATAATCAAAGCCAGCCAACACACGTGGAAATTCAGCATCTGTATTTTCAGGAGTCCAACGATCCAACAAATCCGTTGATGCGACTCCAGATCCAGTACTTCCAATCAAAGTTTCATACCAAGGGCTCAATTTTTTAGCCCCATAAGAATAACTGAAGACTGCATTTAAAGACAATCCCTTCCAAGAAAAATCTGTAGAAAAACCGCCATAAAACTTAGGATCAGTGGAACCAATTACAACACGGTCATTTTGATCTATCTGTCCATTATTATCATAATCCAATGGATACAAATCACCGGGATTCACATTATATCCATTCCAATTTATTTTATTCAAACGATCCATATCAATTTCTTGGGCAATTCCACCTGTTTTCCAAATATAAATTGTGTTACGAGACTCACCAAGGAATAAATTACCTTCTTTTTGAATATTACGATCACTATCTACATTATATACAACATCATTATCACCATATAATCGAGTTACCTTATTTTTATCCATAGACAATGTAGCTGCAAAATTCCATTCAAAATCTTTAGCTCTTACCAAATTGGCATTCAAAGCAAATTCCAAACCTTTGTTTTCAATCGCACCTATATTTTCAATAGTACTACTGAAACCAGTAGTCGTAGGTAACGAATGACTCATTAACAAATCCTTATTTTTTATCAAGAAAGCATCAACAGACAAACGTACTCTATTCTGTAAGAAAGCCATATCTACTCCTAAATTCCATTGTTTTTGTTTCTCCCAACTAATATCCGGAGTACCACGTCGCCCATTGGAAACAAAAGAATTTGTATAACCTGTATCGGAAGTACCCGTATAGCTGACATTATATAAAGATAAATAGGCAAAATCATCAATATTCTGATTACCAACAATACCAAAACCGGCACGTAACTTTAACTGATCAAAAATTGTCTGATTTTTCATGAACTTTTCTTCTGTAATATTCCAAGCTGCAGACACAGACGGGAAAATACCCCACTGATTTCCTTTAGCAAATTTAGAAGAACCGTCGTAACGCGCAGTCGCCGTTAATAAATATTTACCCGCATAGTTATAGTTAACACGAGCGATATAAGATAATAATGTTTGCTCGGACCAAGCTGTACTTAAGCCACGCTGATCTTTTTTATAACCAGATCCCAAACTATGATATCCAAATAAATTAGTGCCAAACCCTGTTGCCGTAGCATTAATATAATTATACGTAGTCCGTGTAGCACTGGTACCAACCATCGCATTCAACTTATGTTTGCCAAAAGAGACTTCATAAGACAATGAATTATCCCATTGCCATACAGTACGTGTATCTCTATCATCTTTGGCTTCCCCTTGTGTTCCATAACGTTCCGACTCATAAATATCATTCGGGGTATATTTATTCTGCTGCTTCTGAGCATAATCAATAGAGAAAGTAGAACGCAAGTTCAATCCTTCAATAGGATTGATATTAATATAATTAGAACTCAACAAACGATTATACACCAAATCATTATCAACTTTCAAAGATCGTAACGGATTAAAATTATTTTGATCAAAAATACCTTGCCAATTTAAAGTTTCAATCTCATCAGAAATTTCCAACATCGGATTAGCACAACGTGCACGATTCATTACTCCATCATCAACCAACGTGTTCTCGGTACGTGTAAAAGTTGTATTAGTACCTACTTTCAGCCAGGATTTAATCTGTTGATCCGCATTAATACGTCCTGTGTATTTTTCTTGTTCAGACTTTTCAATTACACCTTTATTATCTGTATAACCAAAACTAATATAATAAGAACCTTTATCATTGCCATTCGAAAGACTTACTACATGATTGTGTTGTACTCCAGTACGGCTCACAGCATCCAGCCAATCATAATTTTTATTATTGTCGTAAGCATCGAATTCATAATCAGCAAAAGCAGTATTCGATCCCATTATCACATCATTGACATAAGCATTGACATCCCCGTCAGGATTTGTTTGCATATAACCATTCGTATAAGCTTCCTTTCTAAGTTCAAATAATTGACGGGTATTCATTGTTTTTGGAGTATTAGCGTAGGTCTGAAAGCCAATCCAGCCATCATAAGAAACTTTACCTTCGCCTTTTTTACCCTTCTTTGTTGTAATAACAACAACACCATTGGAACCACGTGAACCATACAGAGCTGTAGCTGATGCATCTTTCAAGACCTCAATAGAAGCCACATCATTCAAATTGACCGCATTAAATCCAGAGAATGAATTATCCATAACCATACCATCTATGACATAAATAGGGTCCGTAGATCCATTTATGGTATTAATACCACGAATTTTAATAGATGCATCATCCGTAGGACGTGTAGGCTGAGAAATGAACACACCTGCAACACGGCCTTGAAGAGCCTGATTTACATTCGTCACCGGTTTTTCTTCCAAAACTTTAGAACTGACACTGGCAACAGCTCCTGTCAAATCACTCTTCTTCATCGAAGTACCTACAACAACCACTTCGTCTAATGTTTCAGTATCTTCCGCCATCACCACTTTAACAGGCTGATTACCCATTACTTTTACATCTTGGGCAACATATCCTATATAAGAAATATGTAATGTTTCCCCTTTCTGAACTGATAATGTAAAGTTGCCATCAAAATCGGTAATAGTTCCATTGGTTGTACCTTTTACCACTACACTTGCACCAATGATAGGTTCGGATGTAACATCCACCACCTGTCCTGTAACCGTTATGTTCTGTGCCAACATATTACAGCAACAAAACATGATAAGGATTAAATTAATAAGCCTAATTCTTTTCATAATTTGTAAATTTAAGTACGATTTAAAGTTTATATTGGTTTATTCTTCCACTTTGAAAATTGCGACATCATATGCAGGAACCGTTACGTCCAGGTTAGTTTTAGCAGTACTTTCAATGCCACTCCATAATTCTTTCAACCTATATTCCTTTGACGAATCCAACCCTAGACGCTCTAAAGCTGTAGTCATCTTCAACTCTTGATCCATATAGTTGAACACAGCATAATAAGCCTTACCATCCTTATCCATGCGTACAAACTGATTTTCTGACTTTTCACCATTTCCATCTACAGGATGAAAAGATTCCCCATTGGCTATGGCATTGATCTCAGCATTCGTCAAATATTTCATCGCTTTCTCTTTCACCTCTTTAGAACCGCCTTTGCTGAAATCATCTCCAGCAATGAAAATTCCAGTGATAACCCCCGAAGTGACACGCGCTCTGTTCTCACCATCTGTAGCATCACGCAATACAATATGGTCAGGATCATTAAACTGATAAACCTTATCCTGCCACCAACCGTATGAAAGTGCATTTAAGGTATATTCGGTATCCTTCATCTTGTTCCATGCATCACACGCAATTCTTCTGGACTGAGCATAATGAGCAGGAAAAACAGGAGAAATAGAAAGATTGATATACATATCACCAAAATATTTGTCAAGCAATTGCATTCCATAGTTGTATCCCTGAATACCTGTTTGTATTTCCGGATTATACCATTTGTCGGCTTCCATTGCTCCATGTGTCATAAAGTCCATTTTCACATATTCAAAGCCAGCCCGATGGAATAGCTCCGATGTGTGTTTCATCATAGCTTCAATAGCCGGATGAGTAGGATCAACAGCATAAGCTCCGTCTAATTCCTGCGGTTTCCCATTTGCATAGAGATATACATCTTTATATTTATATCCCGGCATTTCTTTTATTTCACGTTCAGGATTTTTAGCCCAATCAGTAAACGGAGTCCAATAAACGCCGGCTACCTGACCGTTTGCCTTACATTTATCCACAAAAGCTTTCAACTCCTCTTCTGAAAAACTGTTCCAACCAGAATCCAAACCTGTATAAACCAAATTATCCGAATTCACAAAATGACGGGACTGCAAATTCTCTTTGTAAAAATCAGAAACTTCCAATGCTTTCGGATAGGTCAGATTAAATTGCAATGCTCCCCAGCTGTTCCAGCCAAAAGGAACAGCTTTACCCCAAGCTTTGGGCGGAGCAATCACAGCATTAGCCTGAGCGTATTCTTCCATACCTCCACGCCAGTCTTCAAAAAATCCTACTAAAATTTTAGGTGACTTGATTTTTGTACCTTTCAATGCACCGTGAGGTTTCGAGTCACGTGTTGTCTTATCGGCAATACCGCCATAACATACCAACGAACCTACATTATATATATTACCTTTACCTATTGTTATACCTGTTTTCCAAGAATCATGTTCTACAGAACCTACCACCACAGCTTCACGGTCATCATTATTAAATATGGCAGTGACTTCATAACTAGTCAGTTCTGTAAATGTGAGCGGATGAGATTGATATCTGATCCAACAGTCATTATCGAAAGGAATGAAAAGCGCACGATTATTTTCTCCCTGGTTCAATACTTCAGGCATTCGGTCCACATTGACCGGTGCCATATAATTCGAAGCTATTTCAGTCGTACTCTCCAAAGTGAAATCTGTCAGCACATAATCCTTTGCCGGATATACATAAAAAGATTGAACCAGTGCAGGCAGATTATTCCCGGTATAAGTCACCTCATAATGATACCCTTCTCCAAAATAATCATTGATTTTTTTTGTAGAAACATGATGCTTTGCATAATCACGAGTCGAAACAACACTGTCTGCCAACTTATAAGCTGCATATACATTATCATAAATAAGCTTAGAGCCTTTGCTGATATCAATACCATTAGCGTGAGCATCATACTCCAAAGACCATTCACCTACATTTAGATTTGCATTTTCAGTACACCCGGATAAAATAAGACCGGAAACGCCCAATGCAGAAACACAGAGAAACAATGATTTTAAAGTTAACCAATTATTCTTCATAATATTATTAGTTTGTCAAAGAGATAAATCTACTTAAGGTTTGCTTTACTGTCCGGAATTCTTTTCCTTTCAAGCATGGTCAAAAGTAGGCATATCTTGACAACCTGTTAATATACAAACGCTGCAATAAATAGGATTTTTGCAGCAATGACGCATCTGCACCCGCAGAATCCGCAAATGCATCATTTTTTGCTGCATTTCTTTCAATCAGAGATTCCCGTCAGATCTATTTTAACTTTTTCCTTGGATGTTTGATACTGTTTCTCAAACTCTTTCGGAGTCATTCCAAATTGTTTTAAAAATAATTTGCTGAAGTAAGATGAAGAGTTTATTCCTACCATATAACAGATATCCCCAATACGATACTTACCTTCCTGAATCAGTTCGGCTGCTTTTTTCAAACGGATCAACCGGATGAAATCTATGGGTGAAAGATTAAATAGAATCTTTATTTTCCTCAACAAGCTGGAACGGCTCATACATAAGATATCAGCCATACGTTCCACATTGAAATTTTCATCCGAGATATTCTCTTGAATCACATTGATCACTTTATTCATAAACTCCTCATCCGCCTTGTTCATCTGCATATTATGCACAGGGAAAAAAGGACGTTTGGAGAATGCCTCACGCTCTTTCCTTCGATTACTGAGTAAAGATAAAATCTGAGTCTTCAAATAGTTGAAAGAAAAAGGCTTTTCCACATAAGCTTCTGCTCCTATCTTCAATCCGTTAATCTTACTCTCCAAATCGTTCTTGGCGGTAAGGAAAATAACCGGAATATGGCACAAATCAATATCCGCCTTTATTTCCTTACATAATTCATAGCCATTCATCACCGGCATCATTATATCACTGATAACCAAATCTATGTGATTACTACGTAAAATATCCAACGCTTCCTGCCCATTCACAGCGGTTTCTACTGTAAACAAGGCTTCCAATCGTTCAAAGATAAAAGATCTCATGCTTTCATTGTCCTCTACTAACAATAAAGTATAACCTTTCATCTGGTCTGTTTCTGTTGATGTTTCCTCATCCAATACTTCTATATTTTGCTCAACGACCTTCTCTATTTGCTGCCTTACTTCCTCCTTATTCAAAGGAATGGTCAAAACAAATGTATTCTCCGGTTGTTCTATATCCAAATAAAGCCTGCCTTTATGCAAAGTGGCTAGCGAACGAGCTAAAGGTAACCCTATGCCTACTCCCATCCGAACTGTATCCTTCTTCTTTTCTACCTGATAAAAGGGTTCAAAAATCTGCTGGCTGGACGCTTCAGGTATCTTTTCTCCATCACTGACAACACGAACTGTAAAATCTGCTCCATCTTGGAATAAATCTATCATAATGGTATGACGGGCATATTTCAAAGCATTATTCAACAAATTACTCAATACTTTTGTGATAGCCTCCTTATCTATGGCAGCCATAATTCTTTCTTGGGGAATATGTTGCAATAACTCTTTCTGCTTTTGCAGAATAGTAGGCTCAAAACGAGTAATCGTTTCATTCAGCAATGCCGTTACATCAACCGTTTCAAATTTCAATTCAAATTTACTCGCTCCTATTTTTTGAAAATCAAGCAGCTGGCCGGTCAGGTCTAATAATCTCTTGGTATTCTGCCCGATTACTTTCAAATTTTTGTTCAATTTCTGATCCTTGATATCCATTTCCTCAATGGCTTCCAATGGACCATTAATCAATGTCAAGGGCGTGCGCACCTCATGAGCTATCTCAGTAAAGAAACTGACTTTTGATTCATAGAGTTCTTTCTCTTTCTCAACTTCAAATAACTTCTGCTTTTCTTCCATCTGTTTCTCTTTACGTCTTTTATACCAGAAGAACCAACAAAGTACAACACAGATTCCCCAGATAATATACAGGAAATAAGCCCAAACCGACTGCCACCAAGGAGGCAGAATAACAATAGATAAAGACCGGGTAGCATAGGGACCTTCTTTGACACTATTGGTAGCCCGAACCTGTAAAGTATAATTTCCCGGAGGCAATTTTGCATAAGAGATATTCTGATTACTTGCCGCTCTTATCCAATCTTTATCCAACGGAACCAACTTATAATAGTATTGATTGGATTCCGTAGTAGAATAACTTAATAAAGCAACATCAAAACTAATATTTGACTGATCATAAGGCAATACGATTTCATCCGTATGTTCTATACACTTTTTCAAAGGAGAATTAGGAGTATGAACTGTTATCTCCTGATTATAAATACTGAATTTTGAGATATAAACAGGTGGCAAGAAATTGATTTTTTCCGAAGAATTAGGATCAAATGCAATCAATCCGTCTATACCGCCAAAATAAAACTTACCATCCTCCCCCTTCAAAGCTGACTTATAATTAAACTGATTCCCTAACAAACCATCCTTAGTAGTATATACCCGCACGTCCTTCGATTCCGGATTAAACCTGACCAGCCCCCGATTTGTCCCGAACCATAAATTTGATTGCTCATCTTCCAATATCTTATAAGCCACATCATCCGGCAAACCGTCTTTAATGGAAAAAGAGGTAAAATCATCCGTTTGAGAATTGTAACGACAAATTCCACCACGATCAGTGGAAATCCAAATCCGCCCTTTACTATCCTGCATTACCGAACTGACAGAATTGGATCCCAATGTATTCTCCTTACCTTCCTCATAAGTATACTTTTTAAAGCTATTCTTTCCCGGATCATGCTTCCATAACCCGCTTCCCATGGAAGCGAACCATATCATTCCATCCTTATCTTGAAATGCATCGAAAATCCAATCAAAACCCACTTCTTCCACCTTTTCAAAATGAAAACTTGCAGGAGCCGCTTTATAAAGTCCCCAACCAGTGCCAATCCACTTATATCCTGCCTCATCTATAAAGAAAGTATAAACACTTCCTTCTCCTATATTCAACTCCTCAGGAGTATAATGATAAACTTTATTCTCTGGCAACTGAATCACATCCAATCCTTGTTTGAACAAACCACAAAACAGTTGGTTTCCTTTAACAAACATCCCCAAAGTAACCATATGACTCCTTTTATCATCATCATCTAACCTCAATCGGTTTACCTGTCCAGAAGCAATATCCAATATATTAATTCCATCGTCTTCAGTTCCAACCCATATATTGCCCTTATTATCAGAAGCTATTTCCCTTATCCGTTTTGTGGTCAACGAACGCCCATCACTTCCAGGTACATATTTATCAAATAACAAGTCATGATGAGGCAGATAATTCACTCCGCCAAACATGGTTCCCAGCCAAATTCCCCCTTCCCGATCTTGATAAATAGTATAAATAATCTTATCCGACAGACTGAACGAACGCATCAAATCTTGTTTCAAATGAACTCTTTTATTCTTCCTCTCATTCACAACAAATAAGCCTTCATGAGTTCCCACCCACAGTTCATCGTCAAAACAAGCCACATTACGTACAAATGTATGGTTAGCCTCAGGTATATCTATTTTTACAAGCTGATTCGTACTGGGATTATATTTCATCAATTCCCCTTCATGAATAGCCATTGCAATCCAATCACCATAATTACAAATAGAATTAATATTCTTTCCCTTTAACGAACGCCCGGTTTTATCAACACAATATTGTTCAAATTTATCCGTATTTCTATCATATCGAAAAAGTCCGACCCCCCATGTACCAACCCAGACATCACCATCAGGGCGTACCAAAATACAATCCGGAGCTTCTGTTTTAAAATGCTCTTTGTTGGTTACTTCATAAAAATAAAGTTTCTCATCCTTATAGCGAAAAACTCCCTGATCAGGAATCACAATCCAAATATTACCAATAGAATCCGCCACAATATTAGATACCCAATTATTCATATTCACCCCTTCCTCTGTTTCCATATTCATTGCCGTGAATATATCCAAGGCAGGATTATAACGATAGACTCCTCTATCCGTTCCTACCCATAACTGACGTTCCTTATCTTCAAACAAAGCAGAAATATTATGGTTTCCGGTACCGACTACATAGTCATCACAGTTCATCTGTACAATAGAAGTTCCATCAAAACGGTTCAAACCATTTTTTGTACCAAACCACATAAACCCGTAACTATCCTGAATGATAGCCTTCACATTACTTTGTGATAGTCCATTTTCACCCGTTATATGAGAAAAATAAAAATTGGATAATCCCTTATCAACAGCCTGTAATGTAAATACAACATACAAACAACATAAAATGAGCAAAGTCTTTTTCATAGCCTGTTCAAAATTTGAGCCAAAGATAAAAGAAAAAAAGGATAAATAATGCCAATATAAAAGAAATAGAGGATTGCCCTCTATTACTTTTCACGAATGACCATTACAAATCCCCCACCAGAAGCCATAAACATTTCAATAATATTCTTATTATCCGTATCCATTATTTTATGTTCGTATAAATTAGCATTCTTGTTACTTCTTTTTTTATCCTGAAAAATTTCAATGGTATATTTCTTATCCTGAGGCAGGAAAGAGCAATCCACCTGAATTGTCCTCTCACCCCAAGCGTTCAATCCGCCTATATACCAAGTATTTCCTTTCTGCTTAGCCAACACAGCATATTCGCCCACACAAGCAGCTAAGGGAATCGTCTGATCCCATGAAGTCGGAACTTCCGCTAAATATTTTAAAATATCAGGATACTTACGATACTCATCCGGAGAATCACATAAACAGGCAAATGGTGCGGAAAGTACAACAAACAAGGCCAATTCATGTGAACGAGTCCCCAATGAACTAGGCAACCCCGGATCGATCGGCTTAAATTTTTCCAATGTGCTGTTACGCATCGACCCCGGAGTATAATCAATTCCACCTCCCAACATACGGGCAAAGATACATTGAAGCTGATAATCCGGATTAGAAGTGGTATCCCACTTAAAACACTCCGCACATCGCATGGCTTCATAAGAAAGGATATTAGGATATGCCCGATGAAGTCCGGTAGGCTTGCTGCATCCATGAAAATCCACCATAAGATGCCGCTCAGCACAAGCCTTTGCCAGATTTTCATATTGAGGGATTATTTGAGCATCATCACGATCAAAAAAATCTATTTTCACCCCAACAGCACCCCACTTGCTGATAGAATCCAAATAACAATGCGGATGCTGGAATAAAGTAGCAGCAACAGTCCAAAGCCATACACCTACTTTTTTTTCTTTTCCATAGCGTATCACCTCTTTTATATCAATATTCTTATTCAAATCTGCATGATTAAAAACATTGCTCCAACCGGCATCGACCAGTAGATAAGGTATTTTGTTTTCGGAAGCGAAATCAATATAATACTTGTACATCTGTGTCGAAAGGTTTTGATGACCAGAAGGGAAAGGAGCTTTTTCCAAAATAGCACAATGCCACCATTCCCAAGTTGCTTTACCAGGACGAATCCAATCCGTATCCTTTATTTGTTGGGGCTTGGCCAGTAAGTAAATCATTTCATTAGTCAGTAGTTCCTTATCATCCTTGGCAACAATAGCCATACGCCAAGGAAAAGCATGGTTACCAGCAGTACGTGCTAAATAATTCTCCCTTTCTTTTACCACCGTAATAAAATTTCCCCAACTGCCCATCTCTATTGTTTTAGGATAGGTCGCCCAATAACCTTTCATCTTGCCATCTTCTTTACGAAGATACATACCCGGATAGTTATTTAAATCCGATTCAGCCACCACAACACGCACATTTTGCACCTTGTTTGTAAATAAAGTTGGTGTAATACCATATTTATGTTCTTCTATTTTAGAAATGCCCTCGTAAAGCACATTGCTCAACTCCCAAGCTGTAAAATTAGTTGTTTCAGGTAAAATAACTGCCGGATCATCAGCCAGATTAAAAGAAGCTTCTTCATCAACTACAATCAAAGAATCCTGCTCCGGAAGATTTCCACAAAAACGATATGCCATTCCTTCATTATACATCCGGAATATAACTGAATAACCATCCTTGAATTTCAAGGAAAGTTCATTATAATGGTCTGTTAATTCACGATAATTACCAGCTACCGGATAAACCTTCTCAGAAGTACTACTTGTAGAAGTCCCTACCACTTCACCATTCTTTCCCCATATATTACCATTTTGCATCGTCATACAAATAGCAGAGGGATGAATGACAGACCTACCTTCCAAACTTAAAGAATATTGTAAGACCCTTCCATTCTCTACAGTAAGTACCAATTGCCCGTTTGGGGATGATAATTCATAAACAGACAGCATTTGTGCCTGTGCAAAAATGCACAGACACAATGTTACCAACAAAAGGAAAAAATTCTTTTTTCTCATACAGCACACAAATTACGATGGATTTGTCCACCTTGATGGTTAATGTCCAATTCTCGCACCTTATCCAAAAAATCAATGGCTTTTCCCATTTCACGCAATCCTAAATACCCCAACCCCATCACATAATTACAATGAATGCAGTTACGTTTATCCAAGTCATCTTCCCAAATAGCCAGATCAGGCAGAGAAACAGCAAAATAATCAATCCGACAGTGGTCAAACAAATGCTTCTCACCATGCTTTATCAATTTGTTAAAGCAGCTGCGTGCCTTATCCTCTCTACCCAACGCACGCCATGCCAGACCTTGATAGAAAATCTTATCGGGTTGTTGGTCATTGTAGAAGAAAGCCTGTTGTGGTTCTGAAGAACCAATGGTCGCTTTGGTAAAGCAATCTATAGCTTGTTGCTCATTTCCCAAGCCACGAAACGCCTCACCTTTATAATACCAGATATCATTCTCTTCAGCATTTATGGGGCACAGAACGAAACGTATATTGAGGGTTGGAAGGAAAAGACATAAAACCTATTGATATACAAAAGGTTGTGCAAGATATGAGTGGATGGCTCTGCAAAACGAAACGTTTACGTGGGTTTAATTTGCAGCTACATTTAGGTGCTTTTTAGGCATACAGATTTGCAGATAGGTTTAATTGGGTTTACATAGGGCTTACATGGTTGATTCGGGTGGGGGAGTGCATGGCAGCTGCGGCTGCTTTTTTTGTACCTGATGATTTGATATAATATTGCTTAATTTATTCCATATAATAGATATTTGGTATATTTGTAGCAAAATATTATAAACTATGGCAAAGGTAATACATGTGCATTTGACGCACGGAATAGAAGGAACAAAGCGGAAAGATTGGTATTTCAGCAGCATTTCGGCGGTTTATACCGTTTTTACAGCTGAACAGGTGGGTGCAACGAAGAATTATTTGCTGCATGCAGGATTGTCCGGGAACGGCACTATATGCACCAAAAAGGCTATAATAAAGCAATCTACGCTCATTTCTTGCGGGCGTAGTGGAAATGTGTCAGACGAATAATAAGCGGCCAAAAACGCAATAAAAGCGGCTTTAGAATGATACAGTGTGGGGAGGTGGTTATACCTCCCCTTTTTGTGCTTTAAATCGGTCTTTTTTGATGCTGGACATTCAGGTGGGCATTCAAAGTGGACATTCACTTTTATAGAACTGGACATTCAAAATAGGGTTTTGGCGGTGTGCGATACAGACGTACTAAAATACTATAATTTAAAAAATACCCCTTGTTTTTTATTTGATAGCCCCCCCCTAAAAACCTATCATTTTTCACGCTTTAGTTCTTAAATGCCCAAATATCAGTGTTTTTATACCCATATATGAAGGTAGGGGAGGGGGATTGCTTGGGAGGGGGACATCATGGGGGATGATAGGGGGTACGCTTCGTTTTCCATCACCGGTGTATGGTAACAGTAAATCCGCCTATCCGACATTTGCAGTACCGGAAATGGACGCATCCGATACATGTTTTTCCTTTTCGCGTTCAAGTTGGTTAATCCGTTCTTTTAACTGCCCTATTTCTTCAGCTTGTTTTGCTATTTTGTTTATAAACTGAGAAAAATCTGTGTTTGCTGGTTGTGGTTCTTCATCAGGTGTAGGTGTTTCGTGATTAATATTTTCGTAATAAGCAGGGTCTGAGCTAAAACGCATAGGTTTTCTTATTTCGAACATGTCCATTAGCATCTCCCCTTTACCGAGCAAGAGCCATTCTGCAGATATATTCGCATTTGCGCATACTTTTTCAAGGACATCAAATGAGGGCTTCCCTTTTCGTGTCCCGACTACATTCTCAACCACTGTAGGACTAATGCCTACATGCAATGCAAATGCTCGTTTGTTACCTCCAAACAGTACTCGTATAATTGTCTCAAAGCGTTCATTAACCGTCATAATCAATAAAAATATTATCAAATGCGAATATTTCTCCTTGAAACACTTTGTATATTCGCAAATGCGTATTATATTTGCAACGTGTTCAAAAAAGAACACCGCGACAAATATACGAAAAAGGCGTGTGATTAGCGAATTTTAAATATAAGATTATGAAAGAGACATTATTGATGAAAGTAAATCCCAAGACGCTGGATAACCTGATGAACGAATTAACCAGTGCCATTATTCAGATGAAAGATGTAGAACCAGTGCAGAATACAAGATTTAAAGATGAGGTCTATACAATGTGTGTATGTTTTCAAGCAGAGCTGCTGCAGACCATTCGGAACGTGGAATTAAAGAATCAATCAAGTAAAGATACTCAGGATAACCCAGCGTGACGACCCGGAAGGCGTTAAGAGACGGGTGACGGTGTGGAAAGACACACGGGAGTGCATGGTTCTTGCGCCGGGGTTCGATTCCCCGGACTCCCTCCAATATTAATCATTAAAATAAGTGAGATATGAACAAGAGGTACATTCACATTACGAAAGCTGACCGCGACTTTATTGCAAAGGCGCTCAACGTGACAGAGAAGACTGTTTATAACGCTATCCGTTTTGATGACCGTCGTGGCAACTCCGAACTTTCTGCAAAGATCCGTAAGTTGGCGATGGACCGTGGCGGTATTGTGATGGTTGTTGCTCCGGAAATAGAAACGTTTCATGATTATGACAAAGTGATGCGTCAGTATTGTCCGAACGGTGCTTTGATTGAACTTGACCGCAAAGATGGTAGCGGGCAAGTAATATTCAAGGGAGAGACGGTTAAGACTTACGAGCATGTGACGGTTGTCGATATTAACCAAATTCAAGCGTTTGCATCTGCATTAAGATAGGAGGTGACTATGTTGGTGTATTACGGTAACATACAGTGTATTTCTGCACGCGAGCTCATAGATAAAGGCTATATCACCAAGTCCTGTTATGACAATTGGGTGAACCGTGGCCGTATCAAGGTGGTGCGCCGTGGTGGAGGTGCTGCTGGAAATTGCGCGTTGGTCGCCCTCAATAGTCTGCCTACCGAGTGCCTGGAACGGGTGAAGGAAGACAACCCCGGAGGAACAGAGCAGGCACTTCGCCACTGGATACTGTCAAACTATGTGTTGGATCAGGCTGCAGTAGCTTATTTCTTGGATTGGGCCTCCCATTCTTCCAGCAACAGAGCTACAGACGAACTTGCTCGGAAATATGCGGTGAATGCTTCAGTTCTGAATACTTGTATCAAGCTTTATAACAGAAGCAACGATTACCGCAAACTGATGGGTGAAAAATATAACTGGGACATGATGGCCACTACCATCGAGACCTTACGCGAAGACTTTGGTCATGACCTTCCTGCCAGTACCCTGCGTTTCCGCAAGAAAGTGAACGAATACAAGCAGTACGGTTACGAATGTCTGATAACCGGAAAATTCGGCAACCAGAACAAACGGAAGGTAACTCACATGGACGAACGCCTGGTGATGAGTTTGAAAGTACTTCCCAACCAACCATACGGCAGTGATGTGCATGAAATGTATCTGTCGTTTGTATGCGGTGAGCTGGAAGTATGGGATCTGGAAACAGGGGAGATATTCAATCCAGAAAACTTTACGGATAAGAACGGGGAACCGAAAGAACTGAGCGAAAGCACTATCCGGAACATACTGAATAACCCGGCAAGCCAGCTGCTGATAGAAAAAGCCTTGCGTGGACGTATGGAATTCTATCATGAGCAAATGCCGCACATGCACCGTCATGGCGGGGAGTTCTCTTTGTCACAAATAACGATGGATGACGTGGATTTGCCGCGCCGAATGAAAGGCGGCGAGTATGTGCATGCCTATTATGCCTATGATGCGGTGAGCCAGTGCCGTATCGGGCTGGCCTACGGACGGGATAAGGATGATGCTTTGGTAGTGGACTGTTTTCGTGATATGTTCCGGCTCATCGAACGCAACGGATGGGGTATTCCAGCCGGTATTGAGGTGGAGCAGCACTTGATGAGCAAGTATAAAGAAGGATTCCTGAAGGCAGGTGAGGTATTTAAGTTTGTGCATTTCTGTGCTCCGCAGAACTCACAGGAAAAATATGCTGAAGCTCTGAACGGTGCGTTCAAGACAACCATAGCACATAAGAACCATGAAGCCATTGGCCGCTGGCATAACAAAGGTGCACGGCGGGTGGACCAGAAGAAAGTGAGTGACAGCAGTAACCACACCTGGGAAGACCGAAAGTATTATACGTTTGAAGAGCTTGTGGCGGATGACCGTCGCGATTGTGAAGAATGGAACAATACGCTTCACCCCAACCAAAAGAAATATCCCGGAATGACCCGTTGGGATGTGCTTGTAGCCAAAATCAATCCGACCCTTCGGCCGCTTGATAAACTGACCTTGAGCAGATATATCGGAGAAAAGGTAGATACCAGTATTCGTAGAAATTCCACAGTACGTGTGGCAAATGCAGACTGGTGGCTGAGCGGTCCGGAAGTGCTGGAGCAGCTGGAACCAAACAACCGCAAGGTGACGGCCTACTTCCTGCCGGATGAAGAGGGCAAGCCTACGGATGTCTTCCTGTTCCAGAACGACCGCTACCTTGACAAGGTTCGTCCGGTAGTGACTTACAACCGGGTGATGGCAGAACAGACCGAAGAAGACCGGGTAGCCTATACAGAGCAGGCTAAGATTGTGAGTCATTTCAGCAAATACCTCAATGACCACGCCATCGGAAAGGTGGGAACCGGTACACCTGATCAGCCAACGGATGATCAGGATGAGGAACTGGAACTTCCCCCGGTGGAACTATCCGATGATTTGCCAGCCGATTTGTCGGCAGATCCGGAATCTGATTATGAATGGCACTCCGGAATAAGCGAGGCAATGAGAGCCATCAGTGATATGTAAGAATAGAATTAGAACAACATTAAAACAGCGTTAGAATAATGATTACAGAAGCGCAAAAACAGAAGATTATAGCAGCGATAGCCGGCAACCGTGTGAACTATCCCAGTGATGCCAAGCATGCTGCCTCTTTGGGCATCAGTACGTCTGTGTACAGTGCAATCAAAAACGGACAGACAGACAAAGCCCTGAGCGATGCCAACTGGATAAGCATTGCCCGCAAATTAGGGGTGAACCTCCGTGGTGAAATGGAATGGAAAGCAGCCAAGACCCCGACATTTGAATATATCACAGCCCAGCTGGAGTTTTCACAGCAGTCCAGCCTGTCGGGTATCTTGTGCGACATGCCCAATATCGGCAAGACTTTCACGGCACGTTATTATGTGCAGAGCCACAAGAATGCCGTTTATATCGACTGCTCGCAGGTAAAGACCAAATTGAAGCTGGTACGCAAGATTGCTGCAGAGTTTGGTGTGGACAGTAAGGGAAAGTATTCTGATGTGTATGAAGATCTGGTATATTACCTCCGTTCTATGGAAACCCCGCTTATCATCCTCGATGAAGCAGGCGACCTGCAGTATGAAGCTTTCCTTGAACTGAAGGCTCTATGGAATGCCACTGAACGCTGCTGCGCCTGGTACATGATGGGGGCAGACGGATTGAAAGAGAAAATCAACCGCTCCATAGAATGCAAGAAGGTGGGCTATACCGAAATGTTGAGCCGTTATGGTGACCGGTACAGCAAGGTGACTCCGGATGATGGCAAGGAGCGCGAACAGTTCTTGAACAACCAGGCACGTATTGTGGCCAAGGTAAATGCCCCGGCAGGTGCTGATATAGCCCAGATTGTACGGAAGACACGCGGTGGTTTGAGAAGAGTTTATACTGAGATTGAAAAACTTAAAATGACAGCGGAATAATGAAGCGTGCGTACAGTCCGAAAGAAATAGCCGCCAAGAAATGGGTTACTCTGCCGTGGAATGAGAAATGGAGCAAACCTTTCGGATTTCCGGCAGAGAACGCTTCGTGGTTCATCAGTGGTGCCAGTGCCAGCGGGAAGAGCAGCTTTGTAATGCAGCTTGGAAAGGAACTGTGTAACTATGGGCCGGTGCTGTACATGAGTTACGAAGAGAAAATCAACCAAAGTTTCCAACGGCGTATGGAGTATTTGAAGATGAATGAGGTGCAGGGCAAGTTTCGCGTGGTGACAGAAGGCAGTCTGGAGGAAGTGATTGCCCGACTGAAAAAACCGAAAAGCCCGAAGTTCATCATCATTGATTCCTTTCAGGTGGCCGGATGGGACTATCCGCAGGCTGTGGAACTGATGGAAACCTTTCCGAAGAAATGTTTCATCTGGATCAGCCAGGAAAAGAAGAGCCAGCCGATGGGTGGCGGTGCGTTGCGGCTAAGGTATATCAGTGATATGAAGATTCGGGTGGTCGGTTATAAAGCTTATTGTCAAGGCCGCTCCATTGGAGACCCGGGAAGCTATTATGTGGTATGGGAAGACGGAATCATTCAAACAAGTAATAATTTACCAAAGTGATTATGGATAATAACGAAAAGGCTTTTGAAAGCTACACCGGAACGGAAGTGTTCCAGATTCTGCTGGACGGAAGTTCCAGCAGGGCAGTGTTGGATGACTGGCTGGAGCGAAACATCCAAAGTGACCTGAAAGTGAGAAGAGCGAAAACGCCCGGTCATGTCGTAATAGAAACGGGTGATGTGTTATTTGCACGTAATGTGCTGATTTGGAATCCAAGTTGTAAAGTCAACATCAAAAAGAAGTGATATGGAAAAAGACAAAGTTTACATCAGTGGGGCAATAGCCCACTACAATATCGATGAGCGCAAAGGTGCGTTCCTCGATGCTGAAAACAGATTGCGTGCTATGGGGTTCAATCCGGTGAATCCATTTAAAAACGGACTTCCGGATGAAGCGCACTGGAGAGAGCACATGCGGGCGGATATACGCCTGTTGCTGGATTGTGAGTATATCTATATGCTGAAGGACTGGGAACTGAGTAAGGGAGCCAAACTGGAACTTGATGTGGCCAGTTCGTGTGGCATTAAAGTATTGTTTGAGTAAAAATGGTCGATATGGGAAAAATAAAAATGGAAACCGGTGTTGTGGTGATGACGTTGACTGCTACGGTATATAGAGGAAATATTCGTGAAATCCAATCTTCACGCATAGGATTTTGCGGGGAGTACAACAAGGAAATACTTTCTAAAATGGGTGCTGAATTCAAAAAGATATTTGCTGGGCAAATTGAGGCTGAATACAAAGCTAAATCAGTGAAGACGGATAAGATAATTTATCGTGTAAGTACCAAATCAACTGAATGTGAAATGATTCTTAATGGCAAATGATATGGCACAGGAAGTAACCAATTTCGCCCGGTTCTATGCATTGTTCAACAAGCTGCCCTGTACAGGAGACCGGGAAGAATTCAAGAAAAGCATTGTGCTGCAGTACACGTGGAACCGGACGGACAGTCTGAAGGAAATGACGGTCAAGGAGTATGAAGCCTGCTGTACGGCTCTGGAGAAGCTGAGCGGACAAGACGAATGGCGACAGAAGCTGCGTGAGGAGCTGCGGCGGAAACGGAGTCTCTGTCTGAACCTGATGCAGAAGCTGGGCATAGATACATCCGACTGGGCACGAATCAATGACTTCTGCAGTAATCCCCGAATAGTCGGCAAGGCGTTCAGACAGATTACGGTGGACGAACTGGATGAATTGGCGGTAAAGCTTCGGTCCATACAACGGAAAGGCGGCTTGAAGCCAAAGAAAGAAAAGCAAACGATTAACCCCATGAGCATGGTGTCACTCATTCAGATTGACCCTGATGCTCCGGCAAACTGATAGGATATGGAAAATAGAAACACAAAGATTTTAGAGAATCTGAAAAAGGAAATCAACCTGCTTGCCTCTGATATGGAGAAGCAGGATGCAGCCGAGTTTTATAGCGAACTGGCTGATTGGGCATACGCCAACGGAGAGGCTATGCTGATGGAAGACGAACCTGAAATGCAGGATTATGAAAACCAATAACCCCAAAAAACAAGAGTCATGGAAGAAATGAAACAAACGACCGTGGTAATGACGGCAGAGGAAAAGGCGGAATTTGAAGCCTTCCAGAGAGAAAAAGCAAAGAAAGCGGCAGAGGAAAAAGCCAAGAATGACCGCGAAATGTACAAACAGATGGTGGATGAGGAGATAGCCAACTCCATTCCGGTACTGCTGGGCATCAGTGAGCAGATCAAGGCAAGCAAGCAGACTGTGATGGACAACTTCAAAACCATTCTGGAAATGAAGGCAGACCTTTTCAAGACCAAGGTGAAGGATGACCAGCGCAGCCATACCTTTACTAACAGTGAAGGCGACAAACGAATCACGCTGGGTGTGTATGTGACCGACGGCTATCGTGACACGGTGGAAGACGGTATAGCCATTGTGAAGGAATATATCGAAGGCTTGGCCAAAGATGAAAAGACCAAGGCACTGGTGAGCATGGTGCTTCGTCTGTTGGCCCGTGATGCAAAGGGTACGCTGAAGGCTTCACGCATTGTGCAGCTTCGCAAAGTGGCCATGGAAACCGGAGATGAACGTTTCATTGAAGGTGTACGCATCATTGAGGAAGCCTACCAGCCGGAAGTGAGCAAACAGTTCATCCGTGCTGAAATCAAGAACGAAAACGGAATGTGGAAACCTATCCCGCTGGGAATGACAGAATCATAAATTATAGAACTATGATACAAGAAGTGGAGAAATCTCCGAAAGTAGCCCTGTGCCGTGCTTGTCACGGTACAGGTAAAGTAAAGAAAGTTGTAGAATATCCCTCTCGGATCTTTGGAAAGAAGCGAAGAGAAACCGTTGAGGAAGTCTGCAGACAGTGCGAAGGAAGTGGCCGGGTAATGGTAAGCGCAAAAATGACGCTTGACATCCGTCCCTATAAACCTAAAGTAGAACCGTCTATGAACGATTAAACCTATATGGGAAAGCGGCACGGAGTTAGTTATCAGAAGCGTGTAGCAGAAGTAAACAGGATATATGACCATTATGCCAGTCACGGTGTACCGAACCGTGAAATATGGCGGCGGTACATATATCCTGTGTATGCTATTAGTGAGCGTACATTCTACAATATGCTTAAAGCGTCCGCAGACCCTAAAAACGATTTGCCGGACGATACGGTACAATTGAAATTTAATTTTGACTGGGAATGAACGAAGACGTTAAAAAAGTAGTGGCCCGGATACTGAAAGACATTCAGGTGGAAATGAGCGATGAGTTTGACAAGAACTTCGAACGGCAGGCTTTTTTCAGTGAGAAATGGCAGCGGCGGAAAAGTCCCATCCGGGATGAAGGCAGAGCCATACTGACAGATACCGGGGCGCTTCGGAAAAGTATTGGGAGTCGGACGACGGAAAACAGCATTACCTTCTTTACTTCTCTGCCCTATGCGGCCATTCATAATGATGGTGGTGAAATAGTGGTGACAGGGCGAATGAAGCGTTTCTTCTGGCATAAGTATTATGAGGCCACCGGGTCGTTCGGGAGAAGGAAGGACGGAAAACTGCGGAAAGACAAACGAAATGCCCGGCTTGATACAGAAGCCGATTTTTGGATGTTCATGGCTTTAAAGAAAGAAGGAAGCACCATCAAGATACCCCGCCGCCGTTTCCTCGGCACATCGCCTGAAGTGGAAAAAGCCGTCCGTGAGATTGTAGAAGAGAACCTAACAGAGTATTTCACCATTGAATATAATATCATAAGAAAATGAGAAAAGAACTTTATCGGCTGCTTTGCAGCGAACTGAAGGCCATTGACCTTATAAAGCACATAGACTTGTGGAACCACAATGTGGAGTTCATCGAGCAGGAAGAGAATTGGGAGCGTCCGGCTGTCTTTGTGGAATTCTGCCCTATACAGTGGAATGCGATTGTTCCCGGTGTGGAATACCGGGCAGAACCTTTAATCAAGCTGCACATCGTGACAGACTGGGAAGGTTCGAGTGCTGATGGAAGCGAGCTGCAGGAAGATGCGCTGAAGGTGTTTGACCTGCCCGGGCTGATTCATGCTCGGCTTGCCGGCTTGAGTGGGGAAACCTTTCTGGAGCTGGACCTGGTGGAGAGTGATACCAATCACAACCATGAGGATATTGTGGAAAGTATTGAGGTGTACCAGTGTGTGGCCATCAAGCGGATGCAATAGTCGTCATTATTAGAAAGGAAAAGCCGTGGACGTATAAACTACCGTCTGCGGCTTTTCTGTTCAATACAGGCAAAGTAAACGCCATCAGGCGGCCTCTTTCTTGTAAAGCATCATATCCGTGTAAGAAGAGCTGTAATTCATGTGAGCATTGAATTCCACCTTTGTGCAGTTTTCAAAAGGATTACCCAAATCCCTATTTCTACCTATCCATTCGCACAACTCCAGAATTGAAGATTTGTTGGAAGTGAAATATACGTATGAATGCCCCTTCAGTACATTCAGCACATCCAGGTAGTCGGCCATATTCCAGTACATGTTATAGGTTCCTACGTCAGTGGACAGATAGGGCGGATCAACAAGAAATACTACCCCAGGAATATCTTTATACCGGTTGAACACTTCTTTGTAATCGCAGGATACGATTTCCAACCCTTCAAGATAGTCCGTACATTCAGGGTATCCGGTCTTACGTATGTTGTTGTACAGAGCTTCCTTCCGCATATCCTGAACAGACAGTTTGTATTTCATGGAAAACAAAATAGAGGAGGAGAGGGTAATGAAATCCACATATCCGGTAGTTTTTTCTTCCTGCTCGATGCGGCTGAATATTCGTTCACGCAGTTCCCCTTTAATGATTTTATGACGTGGTACGGAATTTCCCACTATTTCGCGAATGTCAGCAAGCAGCTGATTCGTTTGCGGAATGTGCTTCATGCGGAAGCGGTAGTTATCAAAGTCATTATAGATAACAGTGGAGTGGGGCTTGAGGGATTTGGCAATGTGAGACAACAGTCCGGAGCCACCGAACAGGTCAACAAACAATGTTCCATCCGGATATTGCTCCAGCACTTTCATGAATTCCTTGGCGAACATGCGCTTTTGCCCGACAAATGGGAGAGGGGCTGACAGATACATCTTTTTCATACGTTCAATTCAAATTTTACATTTTCATTGCCGGCAAGCAGCTGTTCTGTTTTGTCGATGTTGTTTTCGTAAATATGCACGTTCCCCAGATTCAGGGTGATGGATTTTAGCGGCAACTCAATCTGCCTTGATATTAGGTACAAATGATAAATATCTGCCGGCAGTCCTAAATTCGCATCACTGCTTCGCTGATAGGCGGTCATGACCAGTTCTCCTTGCTCTATCTGGAACTGAACAAGACTAAGGCATGGAGCCTGGTTACTTTCTGTTCCTGTAGATCCGAGAAACAGTATATAGTTCTTGCTGTTCCTTTTTTCCCTGTTTATGCGTTCGATGAGTGGCGGCAGTTTTTCAAAATAAGTTGGGTAGCTGTTCACAAGGATTGAGCCGCAGTAGTCCCACCAGTTGATGCCGACCTCTCTGTATCTTTCCACGTTGCGCTCGCCTCTCATAAACAGTTGTAATTCGTTTTTTAACTTCTTCCGCGCTATGGTATGCCCTTCGAATATATCCAGAAGGTCGGCAGGGAGCAGCGTCAGCTGTTCATTCAGCAGGTAGCGGATATTCCCTTTCTTATTGCTTTGCATCTTTCCGGATGAAAGCACCTTGCCTAAGATTTGATAATATTTGTTCATGATATGAATGTTGTTTATTGCGATACAAAGGTAGGGTAGGGGAATTTGCCTTTAGTGGGAGGAAGCCCTGATTACACTGCACACAAATTGCAGTCGGTTTTAAAACGCCTGATCAGGTCATATACCTTTCGCTCACTGATGCCATATCGTAGGGAAAGCGTTGCTACGATATAAGACACTTTTTCACCATTGGTATGCAACTTGTTATATTCATTATATAGTTCTATATATTGCACATCATCGGGTCGTATGCCCATGTAATGGCATGTTTTTAAAAGCTCCCTGTTCAATTTTAGTATCTCAATTACTTTCATATCCAGTTAATTTTTGTACATTTGCACTGTCTCACTTATCATTGCGCAGAATAGCGCTTACATAAAAAAAGCCTCTTACTGGCGAACGAGGGTATCTGCCCCCGGTCGTGCCGGTAAGAGGTGCTTTATGTTTAAATGGTAAGTGAGACGACTATTTAACAGGCCGGGGGCTTTTTTTATTCCTCCCCCCGTGGGGAATTCACTCAATCAACCCGATACAATTCCAAGTTGAATACATCTTTCCTTTTCCATCCTTCTGCCAGTGTATGTTGGATGTGTCTGACCGCTTGAACATAGAAGTCCTTCAGTTCATCCAAATTATCAAAGGTATGGTATTTCGGTTGTTCATCCGAACCGAATTTGAATGTAACTGGAAGGGTCTCTCCGCCCGTCTGAACAGCCAAGTCGTATGCTGCCTTATAGTTGTACTGATTTTCTGTAGAAAGCCATACAGGGGCATCCTTATACACGAATCCGGACAGGATAGCTGCATCAGTCTGGCTGTTATACCAGGACATAACCAATGTGCGGATTTCTTCATCAGTGGGCTTATGGCTGAACTCCTCTTCCATGTAGGAGGCAGAGCCGTTCTTTTTCTCCTGCACATCCCAGCGGATGCGCCACTTATCTTTTGCCGGGTTCGTGCATTCCATCAGCGACACACCGGCACTTCCTTCAACTCTTCTCATGTAAACACGTATTTGGTTCTACCTTTGCCGAAGGTCTCTGTTTTGATGGTCGTTTCAAACGGAAAGCCATCCGGCATTTCTTTCACTTGTGCGAGAATATTCTTCATTTCCTCGCTGTTGGTGAAGAATTTCTTTGCCTCGCCGTTCACTTCGATGGCCACAATACAGCGGTCTTCTCCCTGCTCGGTCTTGATACCGGTCTCAAAATCCTTCACTACAATCGGTAAGTTTACCAGCTCCCGGATGCTTACCACCACGCCGGGGAATCGCTTCTTGCCGTCCTCCGGCTTGTAAGCGACATTCAAGTCTTTAAAACTTCTCATTTCTTTGCCTGTTAATTTTTTAAACAACTTATTACAGTCGGCGTGTTTCGTCATGCCGTAGAAACTGGCAATCAATTCCCGCCGTCTTTTTCTCGATTTTACCTCGTGCATCTTCCGGGCAAACTTCTGCTTGATACGTTTCCGCAATCTCACATAGTCAGGACGAATAACATAGCCAAGGAAATCAATGCCTTCTTCTACAGGGAATACCCGTTCATTCGGCTTAATTTCCAAGTCTATTTTCTCCATTTGCCCGTGAATAACATCACGAATCTTCCACAATTCCGCTTTCGTTTTACCGAGTACCAGTCCGTCATCGCAATAACGGTAGTAATAACGAACCCCGTACCTGTCCTTCAGATAGTGGTCTAAAAATACAGACAGAAGCAGGTTGCCTGCTCCTTGTGAACTGCGCAGTCCAAAGCTGATACCTTCCGGCAGCAGTGTCACGAACCGCTCCAGCAGCACCAACAGCCTTTCATCCTTGAATACCCTGCGGAAACACCACATCACAAAATCCTGCCGCACATTGTCGTAGAACCTGCGGATGTCAAACTTGTAGGCATACAGCGTGCACTCCGGGTCTTTTTGCAAATCGGTACGTATGCAGTGCATCAGATCATGAGTGCCACGTCGTTTAATGCTGGCCCCGGTAGTCCGGATATAGCGTTTCTGCAGGTGACGGTCCACCACGTTCATTACGGCATATACTGCGATGCGGTCATACATGGATAAAATCTGCAGGATGCGACTTTTGCCATACTCTTTGATTTCCGTCTCATGGTATCCACCAAGTTGAAACGAACCGTTTTTAATGGCAGCAGTAAGTTTGGATATAACCTTCTCCCTACGGGCAAGCAGTTTTTCCCCTTGAGTGGACTCTTTACGATCGGTTCCACGCAGTACGGCATCGAATGCCTCCGACATATTGGAGTATTCGATGATTTCCTCTATGATATATCCTTCCCTGCGCATACGGTTCTGCTGTTGGTTTGTAAATACGGAAGATAAGGGCCTTCCTTTCCCCGGGCCTGACTTCTTCGAACTGATAACAGCCTACCAAACTCCACCCGACGCGTGATTTTTCAGCTTTCCACCCTAATGGGTCTATTGCTGTGGCTTGCTTCCCTCGGCACCGCATTGGGGACACGTCCCCGGTGCTGTACGCCGANNNATTAGTTTCCAGACGCGAGCCGACATTCGCGTTCGCATTCGAAGCATCGTTATTCGCATTCGCATTCGATACACCGCCATTCGCGTTCGCATTGTTGTACCCGCGATAGACCACACGGACTATCGGGAAGCTCCGCCGGGTACAAAGTTACTGATTTAACAGGCAAAATGAACTAAAGCATTACACTATCCACCAAAATATGGCCGACAATATGCCGCCGATGACGGTAAGAGACCAGTCTATCCAGTCCCAAAGTCCGCCTTTCAGTTTGTCTTTGAGTTCCAGACAGGAGGCAGCGATAATGGATGCATACAGAGCCGTCCACGGATTGAGGGCGGCAAATCCTACAAGAAGACCGCCAATAAGGTGCTTATAGCGGTTGCTTTGTTTGAGAAATTCGATAATTTTGTTCATAATGAGTTGTTTTTGAAAATTGTTTTGTATATTTGCAGTGAGGAATAGCATTAGAAGTCCAGTGCCGGATTGTAGTTCCGGAAGATTGCTTCTTTTGCTATTCTTTTTTTATCTTGTTGTAAAGTTCCGGACTATCCGATATACTATGCAGCACATATTCTCCCCAATCATATTCACGGACAATCAGCAAATTTTTTTCTCCACTCACTTCCACTTCAAAAATGTGTGACTGTACGACACGTTTGATACCTTTATGGTTATCTGTTGTGCCAAGGTATGCTGCATTTGAAAACACATTGTTTATGTCCAGCAGCATTTGATTTTTGGCTTTGAAATGTTTGTGCGGTTGATTAGTCCATTCTCTAATAGAGGTACCTGTAATATTCACATCATGATGAAAATGTGTATTACGGATAATAGTTCCTTGTAATGGCTTGGCTGCTGTACGTGTTTGTTTTGCATCGGCTTTTGCTAATTCCCGAACCAGTTTGCATGCAGCGCACAATTCATTTTCCGGAACGAAGACCAGTTCCATCTTTCCGTTGTTCATATCGCAATCCTTACAGCGCTTGATGGTGTATGGGTTATAGTCGGGCATCGTCTTTTGTTCCATGCCTGCATTGAACCGGAACATACCTTTCTTGTCAAGTTCCAAAGCTGACTCTCCTCTTGCCATAGCCTCTTCATGATCCGTAGCCGGATACTTAGATTTGCGTACCTGGACTACGGAACAGCGGCAGCCCCATCCGTTAGGCGGATAGAATTCTTCCCAGAACGGGTCTGAAGCCGGGAGTGTGATGCCGGCCATTTCTGCATGGGTGGGACGTACCTTTGCATCCCCGGCCGTGCGGTACTGCAGATAATAGCGGTCGCCGTCCTGCATGAACCGTTCCCATTTGGCCGCCATTTCAGCTGAAGCCTGTACGAAGTTAAATTCAGCCCGTAGATAGTTTGAATTGTATGTTTCGTCGATCTTCCGGACATCATTCAAAAAGCGTTCGAACGTCTTTCTATTGCCATTCTCATCCAATAAGGAGGGAAAGGCTTCATTCAGTTCATGAAAGGTCTTCAGCCCGGAGAATACATAGTTGGAGCGCTCCAGCCGTTTGCGCATAGCCTCGGACATTTCCACCTGCCGGAATGATCCGTTCAGGACGGAAGAGTGAGTCTCTATAAAATCCTGCGCTTCTTCGGATGCCAGAATACCTATTTCAAGGCTTGCCCCTTCCTGCCGGAACAGTACCTTCATCATGCGGTCGAACTTTTCACGTACCAGGTCAACCGGTGTGCATATATCTTTTCCGGATGCATACTGCAGCAAGGTTTTTGCAATTCCTTCATTCTGCTCCGGATTATGCAGATTGGAATATGACAGCAGTTCTTTGGAGAATGTTTTCCCCCTGAGTGTTGCGCTGATCAGCTCGGCTTCAAACTCGGCCCGGTTCTCCAGGGCATATCTGGACAGTTCCTTTTCGATAAGTTCCCTGTTCACCTTTTCCATGTTCCATTGGTGCTCTACCATGCTGTAAGCTTTGGGCTCCAGCAGCGCATCGATGTGGTGACCCAGTTCATGAAGGAATGTGTTATCCTGTGCACCTGAGCGGTACTGCATTTTCTTTTCCTTGTACGATTTGTAGTCTCGTTCACGGAGTTCGTTGAAATACAGAATACCATCATCACCCTCAAACATGGGTGCCCGGTATTCTGCCCCGGAAGTTTTTCCTCCTTTCTTTTTTAGCAGTCTGGGAAGCTTGATGCCATGTTCCAGAATAATACGGGCTGCATCTTCCGCATCTTTTCTGGCTTCTTTGTTCTTGATTATTGAAGCCCATTCCTTGGCCATTTTTTCGATGTCCTCCGTTTTTCCCGCCTGCAGGATGGGCTTCCTGTTTTCCAACAATTGGGAATATCGCTGGTGCAGCCCCGAATAATCATCGGGGCTCAGTCGAAAAAACGGGACAGCGTTTCAGCCGGTTTGCCGTCTTTCTTTTTTTTCGATCTGTCGGGTCCGGCTCTTCCTTTGGCTCCTTTTCCTCACACGGAATGCCGTATTTTTCCTCAAAGTACTGTGGCTTCACCTTGTAGTGCTGGAGTACCATTTCTTCGTAGGCTTTCTGCTGTTCGGGTGTGTAGTCAATGGAGTAGTCCCAATCAAAGCGCAGCCCTTTGACAGGGAACCCGTGGCGCACCATGCGCGGAATGAGTTGGTTGTTCACTATATCCCGAAGCATATCACAGTCGCTTTCCACAAGGTTCTGGAACACTTCAAGGTGCGTTTCTGACTGTGACAGGCTGGAGCCGTCTTCAATGGTCATCGTCTGCCCGATGATAAGCTTTGACAGTTCGGAGTTGGCCCGATCGATGCGCTTGTCATAGACATTGAATGCATCTCCCTTGCCGCTTTCCACAAATTCGATTTCGGTTTCCATTCCTGCCACCATGGAGAGGGCGGTTCCGGCTTCACGCAGCATCTTGTCGAGACGGTCAATCTCTTTCTGATCGCGCGAAGTGGTACGTGCTATACGCATGGGCATCCCGAATATTTCCCCGAAGGTGTCCCAAAAGGCCAGCATGTTCTTTTTTGGAATAGTCTGTGAAGCAGCCTTGAGATACAGCCCGAGGTCGTCAGGTCTGCCGGCCTCAATGAGCCAGTCGGAAAAAGGAGGCTGGCGGTAATCTATACCGGTAGTCCAGTCCTGTCCGAGGTCGGTTATGACACGTCCGTACTCAGGAATGACATGCTTGCGCGGAATAAGCTTCACATCCGAATAACAGATGCAGCCGTCGCCGTCAGTGCAAAGGTCGCCCAATTCGATGAGCGAGTGCCCCCAGTAGATTGAATCAAGGGCATAGCGCATGAGCTGCTTGAACCAGGACTGGTCAAAGAAATGAACCGCTTCCTCGTTCTCATCCCCTTTCATATCCACGATTTTGAACGAACGTGCCATGACAAAACCTCTGCGCTGCTCCACACACCCGGAGAGGTGAAGGTCTATTTCCGCGTCCCGGTAGATGTCGTACAGGCGCTGGCGGCTGGGGCTGTCCACATTGATGGCATACTGCCAGGCATCGCGCCAGTTCTTGATGTCCTTCCGGGTGAGTGCATCGGTGGTGCGTTGCAGGTCGATGACCATTTTCTGCACCCGCTTGATGTCTTTCCCCTTGGCCAGATTAAAATTGCCGTATGGCGTTTGTAGTACGTTTTTCGGTTTATTGGAAAACATACCGCTGAAAAAGTCTTTAATATCCATAGTCCTACCAGTTATGATGAAGCTGCTTCTGACAGCTGTAAACAAATGAATTTCCGGACGGAAGCCCATCCTCTCCGACAGCCAGGGGCAAATCAGGGACAATTTTTCCAGCTTGTACGCCTTCAAGCCACTTGATGGCCCGTTCATATCGTTCCTTGCGTATCTCGCTTCCCATCTTTTGCGGCATGGCTGCACTCATGTGGTAAAGTGAAATGTCGCAGGTGTACATGACAATGAGCCGGTTCCGATGTTCATCCTGTGCAGAGAAAATGGCCGTACAGTCGTATTTCGGCCGTAGATAACCGGTAATTTCTTCCCGGGCTTCCGCTTCTGCATTGGTACGGTTTTCCGGGCTTACCTGCGAAATAACCTTCAATGCGTTGTCGCCGATGACAACTTTGTAATCTTCTTCTGTAATGAACATGACCTTATTATTTAGTGATGAACAATGCCATTTTTTCTATATCCCGGATAGTGGTTCCCTTGCGGAAACGGTGGCGGTGAATCAGTTCGCAGATATTCCTTTTGGGGACAACTTTCAGTTTGCCGCCCATATACAGGACGTAGTACTTTCTTCCGTATAGCTTGGCATACTTGCAAGCACGGGCAACGGCACGTTTATAGCGCCATGCAAAAATCATTCTTTTAATCAGCTGTATCATGTTACCATATATTTTTGGCGGTCGGCCTTTTGCCGAACACCGGTTGAAAACTCTCCTGTCTTGAATTGCGCTGCAGCATCCAGATGGCTCCCTCGTCGGCATCCGGTGCATCATCGTGAATACGGCTGCCACGCTCCAGTGCCAAGGTCTGTTCGATTCCGGTCTGCATATCCGGCGATTCTTTCAACTTCTCATTGTAGAATACGAAACCGCGTTCCCATAATGGTGACACCGCTTCGATGCGCTGGAGCTTGTCCGGCTTCTTTCGTTTGTCCGGCATGATGGGCAGTTGGTATCCACGCAGATTTCCTTCTGCCTCAAACTCATCCAGAATGACATCCTGCATGAAGTTCGCTTCCATAAAGAACTGCACGGCTGCCGTATCGCGTGTACGTTCGTAGAGGTCGTACAGCCACCGCACCATTCCGGAAACGGTATCCTGCCGGACGTAGCAGTCTATAAGGTGCAGTTCCTTCCCGATCTTGCCCCAAAGCCGGCAAGCCTTGTAGTCGTTGGAAGTGGTCGATTTGAAAGAGGGGTCGGTATAGCAGACCAGCATTTCATACTTGGACAGTCTGGGCAGTTTCTTGTAACGAATCCAGTTTGCCCGGAAGATAGTGCCGTCCACGATGGGGTTGTGCATCATCTCCTTTTCCCATGCCCGGTAGCCTACGAAATCCCTGTATTCCTGCGCCTCCTCTTTCGTCCATTTTTCGCGCCATACCGGTTCTCCGTTCTTGTCTATTGCCTTGATGACGGATACATGTACCCCTTTTGTTTTGGTGAGATTGGCCAGCACCGAGTTTTTAGAAATGAGGTTCCCGACCATGATAAAACGCCCCCGGCCCACATCCAGTGCACCAAAAAGGGCTTCTTTCACCCAGTCAGTAATGTCATGCACCCGTTTTTCATTGCGGCACAGTTCGTCGTCATCCAAGTCATCGATGACGATGTAGTCCGGACGTGCTTCCCGGTCGCGCAGACCACGCGGAGATTGTCCGCGTCCGCAAGCCAGGAACTTCACCCCGTTGGCTGCCTTGAACTCCCCATCCTGCCAGGAAGCATTTCCCTGCTGCTTGCCGAAGTCGGCAATGATGCGCTGGTTATGTTCCAGTTCTGCCTGAATATCTCCCAGCAGACGTGTGGCTGAGTCTTCACTTTTTCCGACCACCACCATGAAGTTGATGAGACGTTTGGGCTGGAACATCAGCCACAGCGGAACAAAAATGTCCATGTGTGTGGACTTGGCATGGCCACGCGGCCACATGAACACCGCCTTCAGGTTGGGTGTTCCTTTTACTTTAGCCGCTGCCGCATTATGGAACGGTGCATTGTGGATGGTACGTATGATTTCCCCGGTGGTTTTGTCACGCAAGGTGAGAAAGTGGGGAAAGTAATATTCACAGAATGCGGCATAGTTACCCTGCAGACGCAGAATACGCCTGTCCTTTTGTGCCGGTGTCTCGCCCGCAAGCAAAGCCGTATCCGTGATGGACTGCACTCTTTTACAGTGTTCCTTCCACTGTTCGTATGCCTGTTTCTTTTCTGCTGCTGTTGCCATGGCCGTTTTATTTTATGCCCATCTGTTCGGTGATATACAGATCCTGGTACTTGTTGATTGCCCTGACCAGTTCCGGAGTCACTTCCGGGTCGATGGTTGAACGGTATTCAATCCATTTGGAGAATGCCATGAACACTTCGATGACATCCACTACATTAGCCTTCTTGTCTAACTTTTCGATCACCGCCGAAAGTTTGGCCAGTTTGTCCCCGAGACCGGCTACAAGTGCAGGGTCGTTTGATTCGTTGACTTGAGTAATGAGTGTATCAATAGTGAGCAGGAGTTTGTTCACCAGTTCCGGACGGGTGACGTTCTTTGCCGCCCTTGCTTCTTTCCATCCGTCAGCCGTGCACCATTTTGAAATGGTTACGCGTGACACGTCCACTTTCTCCGCAATTTCGGTCTGCTCCATACCGGAAAGGAACAGTGAGCGTGCAAGAGATTTTTTCTTTTCGATTTCTGCCTTTGTCATATAATAAAGAATATAGGGTTAAAGGCAGGCTTCGGAGTTCCTTGCACCTGCCCGATTTATTCGCAAAGTTGTCCGCTTATCAGCTTGCAGCCAAAATAATGTGCAACGGTTTCATAGAAGTGTGCAACCATTGCACACTTTTTTGGCTTCCCGATAAGTGCTCTGTAATATTGCAGCGCCAATGCATAAAGGCGTGGCATGAGAAAATGAGTAAACGTGTAAGAATTTCAAACGACAGCCTGAACAGCTACGGAAGCCGTGTGCTGACATCGGGCATGAGTGTGGAGCAGTATTGTCGAAACCCGGTACTGCTGTACATGCACCAACGCGGGAACGTGATTGGCTATGTGAAGGACCTTCGGGTGGAAGATGGTGAGGTAACCGGGGAACTGGTGTTTGACGAAGCAACCGACCTCAGTAAAAGATGCAAGAAACAGTTTGAATTCGGCAGCCTGAGAATGGTGAGTGCCGGAATAGACATTCTGGAACTGAGTGACCAGCCCGAACATTTGCTGCAGGGGCAGACCAGCCCGACAATAACCAAAAGCAAGCTGTATGAGGTATCACTGGTGGACGTAGGTTCCAATGATGATGCTATCGTACTGATGAAGGATGGAAAACAAATCACATTGGGAAAGGATGGTGATTGTCCTTTGCCACTAATTAATAACCAAAAAACAACAGAAGAAATGGAACTGAAACTTTTGGCCCTTCAATTGGGGCTGCCGGAAACGGCAACGGAGGCTGATGTTAATCGAGCCTTAAATGAACTGAAAGCAGCCAAGGCAGAGAATGATTCCCTGAAACAAGAAAACGGGAAGCTGACTTTGGCCCGTATTACCGGTCTTGTGGAAAAGGCAGTGGTGGAAAAACGTTTGGGAGAAGACAAGAAGACACAGTTTATCGAACTTGGCAAGAAGGTCGGTGCCGATGAACTGAAGAATGTGCTTGATGCCATGCAGCCCCAGGTGAAGCTGTCGGCAGTTTTGACAAACGTAAATGGTCGTGTTTCAGCACTACCCACTACATACGCAAAGTTAAGTGAAGTACCTGGCGATGCGTTACTGGAACTGCGAGAACAGAATCCGGATGAGTACAAGCGATTGTATAAGGCAGAATACGGATTTGAGTGTGAACTTTAAAAAAAGAAAAGTATGATGAAGCATGTAACAATGATTATTATGGCACTGTTGTTCAATTCGCTGACCGGTGCCGCTTTTGCCTCTATTCTGGGGGTTACCCCTATAGCAGGCGCTATTGGAATGAATGCAGTGAGTATGTTGATTGGATATACGCCGGATACTGCTTCTATTCTTCGTGCTGGAGTGTTAAAAGAAGTCTGGACTGGTGAATTGGTTAAAGCTCTTCGTGCTGGACTTGAAGGGAGCTGGTTGGATGGGATACCTGATCAAAGTTCTATCGTTGAAAATGATGTGATACACTTGGTAGATGTTGGCGTTGACCCTGAAGTATTGGTGAACAATACGACTTATCCGATTGAAATCCAAGAATTGGATGACAAAGATATTGCCATTAAACTGGATAAATTCCAGACCAAAGTAACTCCTATAACAGATGATGAACTGTATGCCATCAGCTATGATAAAATGCAGCGTGTCAAAGAGAGCCACTCAAATTCTATAAATGATGCGAAATTTGCGAAAGCAGCCCATAGCTTCTGTGCAAAGAACAATACGGCTACTACTCCTGTGTTAAAGACAACAGGACCCAAAGTAGAAGGGACTAATCGTCTTCGTCTGATCCCGAATGATCTTGTGGCATTAAAAGCAACTCTGGACAACTTGATGGTACCTGCAGACAATCGCCGTCTGGTATTGTGTACAGACCATGTTAATGACCTGTTGCTTGTAGATCAGAGTTTCAAGGAGCAGTACAACATCGACCGCAATACCGGTAAAATCGGAAAACTGTATGGATTTGACATCTATGAGTATGCCAATAACCCAATTTACACGACTGCCGGTGCAAAAAAAGCATTGGCAGCAAAGCCGGAAACTGGGGAATTTCAATGTTCTTTTGCTTTCTATACAAAGCGTGTATTCAAGGCTACCGGGAGCACCCGCATGTANTTTAGTGAAGCTTCTACTGATCCGCAACACCAGCGTAATTTAATTAACTACCGTCATTATTTCATTGCTATGCCAAAGAAAGAGGATGCCGGTGCTGTAATGATGAGCAGCTATCAAGCATAAAAGATATGGGAAAATTGAAGTATCTGGTAATTCACTGTACGGCAACTCCGGAGGGGCGTGAGGTATCATCGGCGGACATCCGCAAATGGCATACTTCTCCGGTTGCCCAGGGAGGAAGAGGATGGAAGCAGGTTGGCTATACCGACTTGTTCCACCTGAACGGAGGCGTGGAACGTCTGGTAGAAAACAATGAGGATGCACAGGTGGACCCTTGGGAAGTGACCAACGGAGCCAAGGGATATAACAGTGTAAGCCGTCACATCGTGTATGCTGGGGGCGTGGAAAAAGACGGTAAGACTCCGAAAGATACCCGCACCGAGGAGCAGAAGGATGCATTGGAACGCTATGTAAAAGCGTTTCATTCCAGTTTCCCTGATGTACGCATTGTAGGACACAACGAACTGGCAGCGAAAGCCTGTCCGAGTTTCGATGTGCAGGAATGGTTGAAAGAAATAGGTATTAATCAATAATAAAACCGGGTGGTATGGACTTGAGCGAATTTATGAACATTATCCTTGGCGGCGGCCTGGTTGGTACGGTGGTGACCATTGGCTCCTTGCGGGCTACTGTGAGAAAAGCGAAAGCGGAAGCGATGAAGGCCGAGGCCGGCGCAGAGGCTATGCGCATAGATAATGCCGAACATGCCACCCGCATTTTGATGGAAAATATTGTAAAACCTCTAAAAGATGAATTCTGTGAAACAAAGAAAGAACTGGCCCGCAATACGCGCGAGATGGCCCGTCTTAGAAAAGCCATTGATACAGCCGGAAACTGTCCTCATCGTGACGATTGCCCTGTGCTTGACAGGTTGCGCGAGTCACCGAAAGAGCATGAACCGGGAAGTCCGGACGGAATCGGCAAGCGCCGACAGCGCGAGCGGAAATCGACGGGCGGGACTGATGATGGCGGGGATACCGGCGAGTGCGGTGAAGCTGACCATACCGGCGGACAGCCTCCGTAAGCTTCCTGAAGGTGCCGTGTACCGTGGCAAGAGCGGACAGGCCAATCTGATTGTAGGGACTGACGGTAGCGGTAACCTTGTGGCCGAAGCCTCGTGTGACAGCCTGCAACAGTTGGTGCTGTGGTATGAAGAAGAGCTGACACGCATCCGAAACGAGACCAAGAATAATGTTTCGAATGACGTTCAAATGGAAGAAAAACGCCCTCCGAACCGGATGCGGACGTTTATGACAGGTGTATTGGCCGGCCTGTTGGCCGGTGTGTTATTAACCATCAAACTTTATAAACGATGAACAAGAATTTTATGTACGGTATCGGTGCCGTGAAATACAATGACTTCGTGATAGGCTATATTGAAAAAGGCTCGTTTGACCTGAACGGGCAGAAGCCCGAAGCCGCAAAGATTGAGGCGGAACAGGCACCGGGTGCACCCGTGCTGATCATTCCGCAGAGCAATGGCAGCATCGCCCCCACATTCAACGTAATCCAGACGGACTACAAGAACCTGCATGCCATGCTGGGCGGCACGCTGCACTATGCGAAAGAAGACAGCGAGAAGAAGAACCCAATAGGCTGGACCGCCCCACAAGCCGCCCTGCTGATGCAAGGTCCTTTTGAACTGGAACTGGTGAGCGGACGGAGCATCCTGATACCGAACGGCACGCTGCTGAGCAACCTGGGCGGTAAGCTGACGCTTACGGAAACGGCCAAGATAGAATGTACGTTGGAGGTGGCTATGCCGGAGGACGGTTCGCAGCCCTACGGCGTGTTTGACTCGAAAACCTTGCCCGAAGAGTGGGGAGAGCACAAGCTGCCTGCAGCGGGAGCAGCGGCGGCTGCCTCGGTTCAAAGTGAGGAGGTCACAAGCAAGGAGGGATAGTGTATGGCTGACCGGCTGGAACAACTGATAGAAATGGAGTGTGCGGATGCGCTGCTGGACAGCGGCGTGTCCGTTCCTCTTAAAAGGTGGAAGCTTCCGTGGCTGAAATGTCCGTTGGAGGTGCGTGTGACGATGAAGCGTCCGAGACTGCGCGGGCAGATTCTGCTGGCGAGGGAATACCTGAAGATGGGTGTTGANACCGGGTGGCAGCCGAAGGACAAGACCGAGGAACTAAGCTTTGTAGCGGAACATGGCAAGGCTGTGAGCCGTCTGCTGGCCTATACGGTGTGCCGGGGCTATGTGTCGCGACATGTAGGCATTGGGGTGACGGCATGGGTGCTTCGGAACTTTGTGGAGTGGCGCTATCTGACGGCTATGTTCCGGACATTCGAGCGTCTGATGGGCACGAAGGATTTTATGCGTATTATCAGCTCGGCGGCGCGGGCGAACCCGATGACTCCGAGACTGAGCCAGGCAAGGATGGGGAGTTAAGGACCCGGTATGAGGGTTCCCATAGCCCTTTCGGCTTCGTGTGGCAGATAGCATCNGCAACGGGCTGGAGTGTGGACTACATTCTGGACGGTGTGAACTACCAAACACTGATACTGATGCTGAGCGACGCGCCGCGGTATGTGCGGCAGAAGCGGGGCAGCGGTAAGTGTGACAGCCACCCGGAGCGCAGCGCCGAGGATGAGGCGAACGATATAGTAGGATTTTTTCAAAGCAAACTGGAATGAGTAAACCTGTAGAAGTTGAATTTTTGATGAAGGATAACCTTACGCCCGGTATGAATAAAGCCGAGCGTGAGGCGCTGGAACTGCGTAATACCGTCAGATTGTTGGAGGCTGAACTGGAAAGGCTGCGCCTTGCCGGTGAGACGGCTTCCCCAAATCTGGACCAGAGTGCCAATATCGCGCAGATCCATGCACTGGAGAAGCAGCTTGAGGAATTGCGCGGCAAGTTGAAACTGCTGCAGGAGGAATCGGAATCCGTGCAGGTCACCCCTGCAGATGTACCCAATGCACAGCGACAGTTCAATGGTCTTCACAACAGCATCCAGCAGATGGCGCGTGAAATGCCTTCTTTGGCCATGGGACCGCAGATGTTCTTCCTGGCCATATCCAACAACCTGCCGATTTTTACGGACGAACTTGCCCGTGCCCGGAAAGAATACGACGAGTTGCAAAAGTCGGGCAAGAAAGGCACGCCGGTATGGAAACAGGTCCTGTCCTCGCTCTTTTCCTGGCAGACGGCCATGACCACCGGCATCATGCTGCTGGTAATGTACGGTGACGAAATATGGGATTGGACGAAAAACCTGTTCAGTGCCAAAAAAGGCGTGGATGAATTCAACATATCACTCAAGGAAATGACCGAGATAGAGAAGGACGGCCGTGCCCAGATGGTGCGTACCCGCTTCGAACTGAAATCGGTCATCAATGAAATAAAGAACTTCACCGGCAGCAAGGAACAGGAAAAGGCGAAGGTAGAGGAACTGAACCGCAAGTACGGGGAATCTTTCGGGTATTATAAAACACTTTCCGAATGGTATGATACCATCATACAAAAGAGTGATGATTATGTACAGTCCCTCTTCATCCAAGCGAAAGTACAGAATTTAGTAAAAAAAGCGTCAGAGGTTGATGAAAAAATAGCCGAGGCAGAGGCTAAGGACGAGAGTGAATTTGATACTTGGTGGGGATATGGAGGAAAGGTTGACCGTTTCTTTTCTTCGGATCAATCATATAAACAGAATAATAACGGACGCTGGAAAAAAAAGGAAGAAATAGACAGGCTTACAACAGAGTATAACGGATATATATTAGAGGCGGAAAATTTAACCAAGGAGCGTTTGAAACTGGAACAGAAGTCAGGCATCGGCGGTCATACCGACCCTAAACAGCCCGGAAAGAATCCGGAAGCGGAAGCCAAGCAACGGCTTGCCACAGAGCGCAGGCTGGCGAAGGATCTTGCCGCCCTGCAGGCCGAGAACCGGAAGGAAGAGATAGACCGCATGCAAGCCGGTACCGAAAAGAAACTGGCACAAATCGAATATGACTATAACGCGAGAAAAGAAGAAATTAACCGGCAGGAAGCCGACTGGAAGCGTGAGAACAAGGAAGCCGGCATATCCACCGGAGATAACGGACTTACCCGTGAGCAACAGGATGCACTTGAAAAAGCCCGTGCCTCAAACACCGAGTCCCGGAAAAAAGCGGAGACGGACGTGTACAGGGAAGAGGCGGAAGCCATGCGTGACTATCTGAAGGAATACGGTACCTTCCAGCAGCAGAAACTGGCCATCGCTGAAGAATATGCCGAGAAAATCCGCAAGGCACAGTCCCAGGGCGAAAGGCTGACTTTGGAGAAGCAGCGTGATGCGGCTGTGCACAAAGTGGACATGGAAGCCCTTACCCAGAAGATAGACTGGGGAGCAGCGTTCGGGGATTTGACCGGTCTGCTTGCAGACCAGATGAAGAACCTGCTTGGCGAACTTAAGCAGTATGTCAAGACGGATGAGTTCAAAAAATCAGGAGCAGCGGACCAGCAGGTTGTTTACGATGCCATTGAACGTATTCAAAGCATGCTCCCCGGTGGCAACGGCACATTGGATTTTGCCCGGCTGCAAACGCAGATGCACGCTTTGGGGAATGCCGTAACACGCGTGCAAAATGCGGAACTGCAGCAGGAAGCGGCATTCGCCCGGTTAAAAGCAGCGCAGACCGATTACAACAAGGCTCTTGAAAGCGGTAACCAGGCAGAAATAGAACGTACCAAAATCGCTCTTCAAATGGCCCAATCGTCCAGCGCTTCAGCTGACGAAGAATACCTGAACGCCACCTCTGAAATGAAGGCGCTTGCCGGGGAGGTGAAAAGTGCCTCCCAGGACACGGTTGACGGGTTGAACATGGTATCCAACGGGTTGCACGGCTTTGCGAGCGGAACCTTGCAGGGATCATTTGAAGGAATCCAGAACATGCTTACCGGTCTTTCAAAACTGAATATCGGAGGCAAGGTCGGTGATGCCATCAGTCAGATGTCCGAGACCCTGTCAAGTGCCGGAGTCATCGGGCAGATCATATCGGCCATTCTGTCCATACTGGATTTGCTGAAAGACGGTATTGGCCCGATTATTTCATCATTGATAGACACCATTTTCAATGCGATAACCGGAATACTCGACAATATCCTCAGCGGGGACCTGTTCAAACAGATAGGCGGTTCACTTGTGAAAGGAATCGGAGGACTGCTGAATACGGTGTCTTTCGGAGGTTTCAACAAGCTGTTCGGCATCGGCGGAAACGCCAAGGAAGTGCAGGCGGCTATAGACCGTCTTACGGACCGGAACGAGAAACTGCAGACCTCCATCGAGGACTTGACCGATACCATCAAGGCGAGCAAGGGGACTAAATCGGTGGAAGCTTACCGGGATGCTTACAAATACCAGAAAGAAACGAATGCAAACTATCTGCAGATAGCGAAGGAACAGGCACGCTACAGCGGAAGTCACCACAGCTGGAACTACTACTGGGGCGGCTTCAGCCAGGCACAGATAGACAAGCTGAGCGGACAGATTGGCCGCCAGTGGGACGGGAACCTATGGAGCCTGAGCCCGGAGGAGATGAAAGCGCTGCGTTCGAATGTGGACATGTGGACGCAGATACAGAACACCGGCAAGGGCGGTTACGGCGGGCGACTGACCGAGAAGCTGGATGACTACATAGACCAGGCCGGCAAGCTGGAGGAACTGACCGACCAGCTGTATGAAGGGTTGACGGGCATTTCATTCGACGGTATGTACAGCAGCTTCATCGACAACCTGATGAACATGAAGTACGGAGCTAAAGAGGCTGCGGAGGATATATCCGAGTACTTCATGCGGGCGATGCTGAGCAACAAGATCGGTGAACTGTACAGCGAAAAACTGAAAGGCTGGTGGGAGAAGTTCGGCAAGGCGATGGAGGACAACGAACTGACCGAGGCGGAACGGAACGCGCTGACTGAAGAGTACATGCAGTATGTGGACGAAGCCCTTGCCCTGCGTGACAACCTGGCTGCCGCCACGGGCTACGACAAGACCGAAGCCGGCGGCACCAGCCAGCGTGCGAAAGCGGGCGGCTTTACGGCCATGACGCAGGACCAGGGGACGAAGCTGGAGGGCATGTTTACCAGCGGGCTGCAGCACTGGAGCAGCATGGACGACCGGCTGGAAAGCGTGGTGGAAAAGATGGACACGGCCGAAGGCCACCTGGCCCGGATAGCCGAGAACACCGGTGTGAGCGCCGGCCACCTGGGCGAGCTGAAGGAAGTGATAAAGAAAATGATACGTGACGGACTAAAAGTGAAGTGATATGGGCAATATACTGAGCGGACTGGTGCTGGTGAACGGCACGGACATCTGGACGGAATACGGCGTGTTCCTGGTGGAAGACCGGCGTGGCGGCATGGAGAACCTGACGGCCATCCTGACCCCGAGCAAGGCCAAGAAAGATACCGCCGTTGACATACGGGAAGAGGACGGGGAGAAATACTCAGCAGTTCTTAATCCCAAGAACGAGGCGCGGGACGTGACGCTGCACTTTGCCCTGTACAACAAGACCCAGGCAGGCTGGATGAAGCAGTACTTTGCCTTTGTGAATTTTCTGAAGCAGGGGAAGGACGGCTGGCTGGAGATCCGTTTCCCCCAGCTGGACCTGCAGCTGCGGGTGAAGTATGCCGACTGCACGAAGTTCACCCCGCTGACCTATCTGTGGAGGGAAGGCGTGCATGCCGGAAAGTTCCGGGTAAAGTTCCGGGAACCGAAACCGATTATATAACCATTCAAACGCTATTAGAATATGCTTCTAACGATATATGACAAAGCCGGAACCAAGCGTGCGGACGTGGCTGTGAACGACAGCTCGACGCAAAGCAAGGAGGTGCAGGGTGACAATGTGCTTTCCCTGTCGTTCAGCTATTATGACTTCCTGCCTCTGGACGTGAACGACTACACGGACTATCTGGGTGAACGGTACTGGCTGACGGAACGCTACACGCCGAAGCAGGTGAACGATGGTGAGTGGGACTATGACCTGAAGCTGTACGGCGTGGAGAGCCTGATCAAGCGGTTCCTGGTGCTGGAGACGACGGACGGGGACACGAACCCCCTGTTTACCCTGACGGCCACGCCCCGTGAGCATGTGGCCATGGTGGTGAAGGCAATCAATGACGGCATGGGCCACATTACCGACTGGAAGGTGGGTACGGTGGAAGGTGCGGAGCTGATCACGATAGACTACGAGGGTATGTACTGCGACGAAGCACTGAAAGCCATTGCCGAAAAAGCCGGCGGCAAGGTGGAATGGTGGATTGAGGGGCAGACGGTGAACGTGTGCCGCTGCGAGCACGGGGAAGAAATTGCCCTGGGGTACGGCAAGGGGCTGACCTCGCTGGAAAGAGACACGAGCAACACGGCCAAGTTTTACACCCGCCTGTTCCCGGTAGGTTCGACCCGCAACATCGATGCGGAGAAATATGGCAGCCCCCGTCTGATGCTTCCCGGCGGAAAGAAGTACATCGAGCAGGGCGTGGAGGAATACGGCATCTATGACCATTACGAGCAGGATGCCTTCAGCGGCATCTTCCCCCGTCGGGTCGGTACGGTGAGCTCGGTACGCAGTGAGGAGGTGACGGACGATGAGGGGAAGAAATTCACCATCTATTACTTCCGGGACGGGGGGCTGAACTTTGACCCCAACCTGTACGAGCTGGCCGGCGAGACCAAACGCGTGTCGTTCCAGACGGGCGACCTGGACGGACTGGGAGAAAGCGATGACCACTACTTTGAGGTGAACTACGACAGTGCGGCGAGGGAATTTGAACTGATTACCATCTGGCCCTACGATGACGACACCCAGCTGCCGGGCGGCAAGCTGGTGCCCCGAGCAGGCGACACCTATATACTTTGGAATATCCGGATGCCGGATGAGTATTACCGGCTGGCCGAAGAGGAATTTGCGGCAGCGGTTGAGGAATATAACCAAGACCACTGGCTGGACATTGCCGCCTACAAAGCTCCGACAGACCCGGTGTACATGGAGGAGCACGGCATTGACCTGTTTGTGGGCAGACGGGTGAAGCTGGAGAGCCGGAAGTATTTCCCGGAAAAAGGCTACCGGCAGAGCCGTATCACCAAAATCAGCCGCAAGGTGAACGAACCCGGGCAGATGGACATCGAGATAAGCGATGCGCTGCAGGTGGGCAAGTTCGACAAGGTGACGGACAGCATCGGTGCGCTGAAAAGCTATACGAAATCAAAGACGGAAGGCGCTGCCCTTCCGGACATCATACGGAGCTGGGACAAGACGCTGCCCACGGACAATAACCTGTTTTCCGCCCGGCGCAGCCAGAAAGAGTTCCTGAGCAAGAACCAGCCGGACACAGCCAAAGAGCCCATCCGCTTTCTGAAGGGCGTGACCTTTGGCGAGACTGCCGGCGGCAAGCCCTGTGGCAGCGTGGACGGTGAGGGCAATGCCGAGTACCTGACTGCCGTGATCCGCGAACTGCTGCGCAGCGTCAGGTTTGTTGACGGGCTGACCGGTGAGGGCTGGCAGATCTGGATAGACCAGCTGACGGGACTGACGAACCTGACCGTGGACAAGATTACGGCCCGTCAGAGCCTGGTGGCGATGGAACTGCTGATACAGCAGATCCGCAGCGTGTGCGGGCAGATTGTGGTGTCGGCTGCCAACGGCAAAATCAAGGACGTGGTGAAACAAGGCGACAACTACCGCATCCTGTTCGAGCAGGAAAGCGGCTTTGTGGCCCATGACCAGATGCGCTGTGCCGTTACGAGCGGTTCAAAGCTAAAATCCTACTGGGTGGAGGTGGCCTCGGTGATAGCCGGCGGTGTGCTGGTCCCGGTAAGCGAGTTTGGCGGGGTGAAGCCGGAGGCCGGCGATGAGTGCGTGCTGATGGGCAACACGGAAAACCCGCTCCGGCAGAACCTTATATCCATTGCGGCCACGGAGGACGGGCAGCCCCGTATCGACATCCTGGATGGGGTGAAGGCCAAGAACTTCAACGGCTGCCTGCGCTGTCGGCTGGGCAAGCTGGACGGCATCAGGAGCAGCGCCTTCCCGGCAGACAACCAACCGAAGGGAAACGGCCTGTATGCTGACAACGTGTGGCTGAAGGGTACGTTCGTGCTGATGACGGGCGAGGACATCCTGACGCGGTTTGAGATAACCGAGGGGAAAATCCATTCGGCTGTAGAAAGCTTGCGCAAGGAGATACGCGAAGAACAGAGCTATCTGGACAACAGCAGTTTTGCAGACGGCATGGACAAATGGAAGACGGGCAGCAAGGCTACGCTGTTCACGCTGGGCGGACGCTGGATTTGGGCGAACGGCGGTCCTTACGGAACGAAGCCGGACGGACATGCCGAGATACGAACTGACGGCAAGGTGCCTTATGCCTATATCCGGAACAGTTATATCATGCAGAAACTGGAGGACTTCCGGCTGGTACCGGAGTACCGGCAGACGAACAGCCAGGGTGAACGGGTGCCTGGCGTGGTGTATCTGTCGTTCAGTTACCGAGTTATCAAAGCCGGAAGGCTGAAAATCGAATTTGTGAACGCTGACAAGACCGGATTTGAGAACTTCAACCTGTTCGGCCATGAAGAAGACCTGCCCGTGGGCGGCGAGAAGATGTTCACGCTGGACGGTCTTTGGAACGGTACGGGAGACTTCAAGCTGTCGTTTACGGGCGTGATTTACATTTCGCTGCTGGTATTCTCTACCAACAAGGCAGACGCACTGGCCTATAAGTACCGTACACTGTTCGAACAGAGCGACCGGCTGGTGAAGATTTCGGCCGCCGTGTTTGACAAGGACGGTGAAGCACTGAAAGAAACCGGACTGGTGATTAAGCCGGAGGGTGCGGGGCTGTATGCACAGGATGCCAGCGGCAAGGTGGCCCTTATCGGAGTCAGTGTGGAAGATACGGACGAACATGGCAACCCAGTGAGCAAAATCAAGCTGACAGCCGACCATATACAGCTGGAGGGACTGGTGACAGCCAACGGAAACTTCAGGATACTGGAGGACGGGAGTATTGAAACCAGCAATGCAAAAATATATGGATCGGTACATGCCTTTGACGGAAAGATAGGTGGCTTTACGATTGAATCCGGCCGGCTGTTCTGGAAATCCGGAGACTATTTCGGCAATGACTCACGCAGTTTGAAGTTGGGAGTCTCCAGCAATAGTATGGAGGGTGTGGTAGATGTCTCATTCAATGCAGCGACCCAAGGACGCTTCGGTGTCAAGGTCGTTGGGTCCAATTCGGGAGGAGCTGCCATATATGCTTCCAGCAAGTCGGACGGGCAGACTTTCCCAGCCATGGGGAATACCTATGCCGGATATTTTGATGGCGGTGTTCATGTGAACGGTGCTGTGTATTGCGGTGATATACTTTCTAACAATTACGGCACGGGATGGACTCTTGGCAGTGACGGCGCATACAAATACAGAAAAGGGGTTACGGGGAATTTTAGATGGACTATAAAAGGAGAATTCGGCATGTCCACCGGCTACAATCTTGAAGTAGTCAACGGTATTGTAGTGGGCATGTCACATGTATAACAAATTCGATAGAGATATGAAAGTGAATTTTTGTTGCAGTTTCAATGATTTTGACGGCCTGCCGTTGCAGATCAATGGTGAACAACAATCCGTCCGCCGTATTGTAGCGCAATGCCTGTTCAACGGGGCGGGGATCCGCCCGAGTGGTAATCAACAGATAGATGCTGATAAGAAACTGCGTGCGTACCGCCTGTGCATGCAGATAATGGATGCCTCAGGCGAGATTGACATAACGGCGGAAGATGCTGTGCTGATAAAGGAAGCGGTTTCAGGACTTACTCCGGGGTGCTATTCACAGGTTGTAATATTGATAGAAGGATAGGTTTATGGCAGAAATGACGCAAGAAGAAATGGTTCAGGAAGTGCTGGACCGTGTGCTCCAGTCTTCTACCGGTGTGGAGGATCTGGAAACCGTCACCTCGCTGAGCGGTGTGAAATCACTGCCCGGCGAGAAGGATGGAAAGATGGTGAACGTCCCCCTGGAACTGATAGGGAAACCTGCGAGCGATGCTGCCGCCCGTGCCGAGGCTGCCGCAAAGAAAGCGGAAGGAGCCGTAGCCGGACTGGAGGAAAATACCCAGGCCGCCACGGAAGCGGCCACCAAGGCCAACGAAGCGGCAGCCAAGGCAGAAAATGCCGCTTCCAAGGTGGAACAGACTACGGCAGCAGCCGTTGGCGGGGCTACTGCACGCTTTTCCTCATGGATGGAGACCGGGAACGTTTTACCTGACAAGTGTACCAAGCCGGGCGGCAGCGTGGTGTATGTGGCCGGTGCCGGGAAATTTGCCTACCACATGGACTCCACCCTGTACGGGGACTGGGACGTGGCGGGTGTGCCCCCTGCCGGCATGTTCATGAATGCGGACCGGACAGCCATCCTGCCGGACAAGCTTTACCTGCTGGGCGATGCCATATATACCGGCACGGGAGGCGCTTTGAAACTTCTGGCCTACCGGCATGAGGTGATGAGCGAGGAAGCCTATGAGGCACTGCAGGACAAGGATGCGAATACGCTGTATCTGATTTATGAGGAGGAGTAACGATGATAACCATAGGCGGTAAGGAAATAACGGCTGCGTATGTGGGAAAACGTGCCCTGTCGGCTGTCTATGCCGGGGCAAGGCTGGTATGGTCCGCAATCAGCAGCTGTTTCGGACTTGGATACTGGAAAGGCGACGAGCCGTGGAACGGATCGGACGCATGGAACGGTAGCAGTAAAACTGATAAATGAATGATTATTATAAAAGGACAGTATTATGGCAAAAAGGAAAATAAGCGGAATCATCAATGCGACTGAACATCCGATGAATCTTGAAACACCATGGAACCAGAAACAGCCGGACGGCACCTGGCATGCCTATGCCGGGGACGATGTAGAAGCGTTTCTGAAGAAAGAGCTGTCAAACCGTACCCCAACCGAGGAACTGGTGAGCGGCGAGACGAAGCCCCCTACATCCGGAACGGTGTTTGATGCAATGGTGGGTACGGTGACGGACGTGGATGTGCAGGACAGCGAGGACGGCACCCAGTATGTGATGACCGTCAAGCAGAAGGATAATCAGGGCGGCGAAAGCTCGAAGGAGGTGCGCTTTTCGAAGTACACCGACGACGACAAGGTGGTAGTGAACATTGACCTGACGGACAGCGGCGGAGCGGGACTTCCCTCCCAGCAGTACCTGGCACTGGGAAGCGGCTTTGTGGTGAAATACTCCGTGGGCGTGGGTACTGCCGGTGGCGGTACGGTGGACGGCTACAGCGACCTGAAAGCCCGCGTGATTGTGAAACGCGGTTCGACCGTGATCAGTGAGTTCCAGGATGCGGAGTTTGTGGGTGTGACAGCCGGACAGAGCTACACCTTTGACGCATCGGCCTATCTGAAGGATGCCACCGCCTATACCGTGCAGGTGGAGGCGCAGGCTACCTACCAGGGCGGTACGCTAATTAAGACAGCCACGGCCAAGGTGACCATGGTGGCCATGACGCTGGAGACGACCTACTCGGTGGGCAACGGGCTGGCCGACGGCGGATACCGGAATGACGTGAACATCCCCTTTACGGCCAAGGGTACGAGCGGCGAGAAGAACATCTACTACCGTGTGAACGGCGGCCAGGCTTTTACCCTCGGTCTTTCGGCCGGCAGCGGGGTGCAGCAGAAGAACGTGACCATCCCCCTGACGCAGATGCAGGAAGGTACGAACGTGGTGGAAGCCTACGCGCAGCATGAGAACTCCGGTGTGGTGAGCCGGGTGCATTACATTACGCTGCTGAAGGCAGGCGGAGGTGTGACAGCGTATGCCGGCATGATGTTCAGCCACCGGGCAGCGGGGTTCCAGCGTGACTGGAAACACCCGGTGCTGGAGGCAGAGCAGTTCACGGCATGGAACTTCACGTATGCCGGCTATGACCGCGATGCGTACACGGCCCGTGTGAAAGTGACCGACCGGGGCAGCGTGGTGAAGGAAGACCTGCTGCAGCGCGGTGAGACCGGCAGCTACGGACGGACGAACGTGAACGTGGAACCGCTGGACTACCGTGTGTCGTGCGGTGATGCCGTGCTTGAGGTGCAGGTGAACACCACATCGCACCCCGACATTGAAGCCACGCTGGCACCGGATGCCGTGTGTACATTTGACGCCTTCGGGCGAAGCAACACGGAAAACAACCCGGCCAGCTGGGTGAGCGGTGACAAGCGCATGGAGTTCCGGGACGTGCTGTGGAGCGTGAACGAATACGGTGCCGGTAGCGGCTGGCACAAGGACCGCCTGCTGCTGGCCGGCGGTGCAGGCATGACCCTGACGGCAGACGGTGGTTACCGTCCCTTCAACGAGGCGGACAAGCCCGAGGGGTTTGCCATCCGCGACGTGGGCATGACGCTGGAGATAGAATACAGCACGGCCAACGTGACGGATACGGATGCCGAGCTGATCACTTGCCTGGGACAGCTGGACAACGGAAATCGGTACGGGCTGATTGTGACCCCGGAAGAGGCCAAGTTCCTGACCGGTGTGGTGACCGAGGCGATGGATGCCGGACAGGTGCTGCGCTATGAAGACTCGGTGGGTACCAAGTTCGAGCCGGGCACGAATATCCGTATTACCTACGTGTTCTATCCGAACGTGCAGACCAATGAACAGCGCACGCTGATCGGCTTCTATGTCAACGGTGAGGAAAGTGCCGCCTCGAAGTGGCTGGACAAGGTAAATTTTGACATCCAGAGCCAGCTGGAGTTCAAATCGGCAGGTGCCGACCTGAACGTGAAGAGCGTGCGTATCTATAACAAGGCGCTGACCTCGGACGAGGTGCTGAACAACTACATCGTGGACCGCAACCACCTTGAAGATGCCGACGGGGAACCGGGCGTGCGCTCGCTGGATGAGGACAACCGCGTGCTGAACGAGGGGGACACGGTGAGCATGGAGAAACTGATGGGACTGATGAAGAAACGCCGGAACTCGATCCTGGTACTGATAGGCACGGGCAGCGTGGGCAGTGAAGTGCCGAGCGAGAGCGACACGCTGAATGTGATGGATGCGCTGGCCCAGCTGAACAACAAGAAGGCCAACAAACTGTGCCGGGAAGTGAGATTCTACAACGGCGAGAACCGGGCGCTGGACTGGATAGCCCGTGACATATATCTGCGTATTCAGGGTACCAGTTCGGTGAACTATGCCCGCAAGAACCTGCGCTTCTACTTCCAGAAGACAGCCAGCGGTTACACGGCACGGATGACCTACGGCGAGATAGACGGCAACGGGCAGCAGAGCAACCCGACAGCAACGGAGGGCAAGAAGAACCTGTTCCGGTTGCGGGGCAACTCGGTGGGCGCGAAACTTGCCTGTGCGAAATGTGACTTTTCCGACTCCTCCATGACGACCAACACGGGCGGTGCGAAGTTCATTCATGACGGCATGAAGGAAATGGGAATCCTGACCCCTGCCCAACAGTATGCCGCCGACCATGCAGATACGTGCAAGGAAGATATACGCTCGGCCATTGACGGCTTGCCCTGTGACCTGTTTGTGGCCAAGAGCGTGGATGAGGACCTGACCTATTACGGCCAGTATAACATGAACAACGAGAAGAGCGACAGCTACCCGATATTCGGTCAGGACAAGACTATCGGCGGCGAGCAATGGGGAACCGGCGACACCCTGAACTACCTGCAGGCGAACGGCGACCAGCCGAAGGAATACCTGCCCATCTGCCTCGAGACGCTGAACAACTCGAATGACCTGTGCCTGTTCCGATGGCTGCCGTCCACGGAGCCCGACCATACGGACTTCATGGATTTCAACTTTGACGGCGGTTTCGAGTTCAACCACCCGAAAGACGTGTTCTGGAACGACGGCGGTGGCGATGCCGAAGAAGAACCGAACATCAAGGAACACTTGGGCACCGGTGACAAATATGACAAGATGTACAAGGCCCTGGACCGCATGATGGGCTTCCTGTACAGATGCGTGAAGGAAACGCCTGCCGGCAAGAATCTGACCTATAACAGGGAGTCGCACACGTTTGACGGGGTGGACTATGAGGATGACGGCAACAGGTTCCCGACCGCGAAATGGGTGAGCCCGACCTTCAGGAAGGAAGCCGGGAAGTATTTCAACCTGCCCAACCTGGCTGCCTACTACCTGTATGTGCAGTTCAACCTGGGCGTGGACCAGCTGGCAAAAAACATGCTGGTGCGGACATGGGACGGTGTGATGTGGTGGATAACCTATTACGACGGGGACTGCCAGCTGGGTTCGGACAACAAGTCGTTCCTGACTGGGAAGTATGACGACAACCGGCAGACGAAGCGCGACGGGGCCTATGTGATGCAGGGGCACAACAGCTGGCTGTGGAACCTGATACTGGGCAACATGGGCAATCTGCTGGAGGAAGTGATGACCAAGGGCGTGAACGGCGGTACCAGCTTCATGAGCGCCTTCAGTATCCAGAAAGCCATAGACCATTTCGATACCGAACAGATGAAGAAGTGGTGCTCACGCCTCTATAACAAGTCCGGCATCTTCAAATACATCTACCCGTTCCTGAACGAAATGCCGGTGGGTGCGGACGGCGCGAAACAGACCTATCCGCAGATCTACGGTCTGAAGGGTTCGTTGAAAGCACACCGGAACTACTTCATCCAACGCCGGTACGACCTGAAGCAGGTGGAGTACGGCTATGTATCCACGCTGGGTGCCCAGTTCTACCAGAGTACGGCATCGCTGGACAAGGCTTATAAACTGAAACCGATGCAGTACCGGCTGACCATCCCGTACCGTGTGCAGTTATCTACCAGTAACGGCGTACAGGCTGACAGCGGTGTGGTGGATGCGGACGTGCTCCATTCCCTGCAGCTGACCCGCTCGTTCGGCGAAAATGACCCGCTGAAAGTAATCGGTGCAGCCAAAATCAAGGAGCTGGTATGGCACGAGGATGCGTTCGCCATCGGCTTCAACTTCGGTCTGCTGACCTCACTGGTAAAACTCGACATGAGCGTGGAGAAAGCCAGCGGTTACCGGAACGGCTCGTTCATGGCTTCGACGAACGGCATGCTGCTTTTGGAAGAAGTGAACATGCGGAATAACCGGCTGGCCCGGAACGGGGACAACGGAAACGTGGCCACCCTGGATTTGAGCTGGCAGGGGCGGCTGAAGAAACTGGACGTGAGGGGTACGGGGCTGACCCGAGTGAAACTGGCCACCGGTGCGCCCGTTGTGCAGTTATGCCTGCCGGACACGATTGAGGAACTGTTTCTGGAATATCTGACCAAGCTGCAGGACAGCGGCCTGGTGCTGGAAGGCATCAACAACGTACGCGGCTACCGCTATACGAACTGCCCCGGCATCGACGGGTTCGCTATGCTGGAACGCCTGCACCAGGCCAAACTGAACGGCAGCGGCAAGCTGGAGCGCTTCGTGCTGGAGATAGACCGGGAAGACGACGGAACGCTACTGAAGAAGTATTTCGATTACGGAACGTACACGCAGACGGGTGCCGTGGATGACCGTCACTCGGGCCTTCGCGGTAAGCTGACCCTGACGAAGTATCTGGCCGATGAGGAACTGGAGAAGTATGCCGCCCGTTATCCGGAACTGACTATCAAGCAGCCGCCCTATACGATGATTGAGTTTGACGACAGTGTGGCCGACGATGCAAATGTTTCTAATTTAGACAATAAAACAGGGTATAAGTTTGGTAATCAATATGTGATGAGTGGACACATAAAAGCTATCCTGTCCAAACGTCACCGCGTATTGGCCAAGGTGACCAAGATGCCCACGAGCCGGAAAGTGGAGATAGCCGGACAGCAGGTGGAAGTGAACAACCCGGACGGGGAGATGACCTATTTCCCCCTGCATGACGAAAGCTCGAACTTCTATGCCGATGCGGAGGATATGAACGACTGCACGGTGGCGAAGCTGGACGGCAGCGAGGGTGACTGGATGATGTATGAACCGTTCTACTGGAGCAAGGGTATCAACGATTATCTGAACAACAAGAAGTATGCCTGCTACAGCAGCTACCCGGAGGACGAAATGCCCCCTGTTCCGGAGGCGACAGTACTGACGCTGGATGCCATCAAGGAAACGCAGGGCGGATGGCTGGGTGAACGCAAGATCATGAGCGGAAAGCCTACGCTGATGGAATCCTATACGACTGACAAGGCTTATTCGGTATGTAAGGTGGATGTATCCGGCTACAGACGTGTCCGCTTCCCGAGCGTTCCCGGCACGGGGCTTATCGGCAGTGTATTTGTGGATGCTGCAGGAAACATCCTGAAGAGCATCGTGGTGCCGACCATCGGCTTGAAATTTGAGGCCGGCATGTATCTGATAGCAGACGTTCCGGAGCGTGCGACGGCTCTGCATTTCTCCATCCTGAACACGGCTGAGTTTGACCATGTGGTACTGAGCAACAGCGACAAAATAGAGGACATGGAACCGGATTGGGTACCCAATGAGGAGCATCTGTGTGCCGTTGTGGGCAGTTCGGTGGTGGGCAGCAAGCTGCGTGCCTGCATAACCGGTACCTATACAGCCGGAAGCATGACCTGGACGGACTTCCACTATTACAGCCAGCAGCGGGGTATGCAGCAGATAGATGCGCTGATGCACAGCCGCATTGCGAATCTGAGCTATGCACGGTACGGGCGCAGGGACATGCAGGAACAGTGCGGTGCCGGGCAGCATAATTACAATAGAATAACGGGCGGGACGGCAGAGCATGGGATGACAGATACCATCGGCTACGATGAAGCGTATGCCATCAACAACAAAATTACGAATTCGCTGATTGACGGCATGGTGCACCAGTATGCCTGGTATAAGAGCCGGGACGAATACGGACAGGAGACTGTGGTGCAGGTGAACAATATCTGCTGCCTGGGCTATGAGGACATCTACGGCAACAAGTATGACATGATGGACGGCGTGGATCTGCCGAACGACAGCGGCAACGTGGGCAAATGGCGCATCTGGATGCCGGACGGCACGGTGCGCTGGGTGCAGGGCAAAACGGCCAGTGACCAATGGACAACAGGCGTGGCACACGGCAAGTATATGGACCTGGTTCCGGTGGGTAATCTGAACGGATCGTCTTCTACCTACTATACCGATAAGTACTGGATAAGCACCGCTACAGTCCGTGTGGTCTATCGCGGGTACAACAATGCGAGCGCGTATGGCGGTGTATCGAATGCGTATGCGAGTATCGATGCTTCGGATGCGTACGCGAATGTCGGCTCGCGTCTGGCCTTCCGCGGCAAAATCGTTCGGGCGCAAAGCGTGGCAGCGTATAAGGCGATACGCGAGGTGGCGTAAGCGCAAAGCGCCAAAGCGTGGAGCGAAGCGACTAAAACGAAAGAACGGGATTCGGATGGTTTCCGAATCCCGTTTAAAAGGTATTCAAATACCGGCGAAGCCGGTCGATTTTTTTTAGAATATTGATAGGGTAGGGGAATACAAAACTAAACTGATTTTGGGGTAAACAACCTCAATTTAACTATGTAAAGATAGTGATTTTTGCTGATATTTGCAAGTGATTTATCTGTTATTTTTAGCTTATGGATGACCTGCTCAAATGGGATAAAGAGTGCTTCAATTTATACATTTCGTTTTGTGAAATGAACTTTTCGTTTTAAAATGCGCGAACATTTCGATTTGCGGATTATACATTTGCCAATTTTCCCTCACCCAAATTAAATGGATAAGCATCCGTTTCATCCAAAAGAACTAAAGCATCGGCATAGCGTTTTTCACTTAAAGCAATCTTTGCTAATTCTACACGACACAATACATATTGTCCGGTGATTTTTCCTTCTCCTCCTTCCCATGGATGGAAATTACGCGCGGCAATCAATTCTTTTGCTTCAGCATAGCGGCCTGATTGATTATACAAAGTGATACGTTCAATGGAAAGATCATCACGCTGCTCTACTTCGGGCAGATGTGCTTCCAAAAAAGCCAAACGTTCACTATGCGGCCGCCCTAAACGTTTATAAAGTTGATCCAACTCCATTAAGATACGAGAATCGTGCTCATCCAATGCATAAGCTTTTTCCAAAGTTTCCAAGGCTTTCTGCTTGTCATCGCGTTTATTATAATAAGCCAACGACAAATTACGCCATACGGTGGGATATGCCGGATTTATGGCCGCAGAATGTTCCCAACAGGCAATGGCATTGTCATACTGACGGTTAGCATACCAGAAATTACCTAAACTATATGCCGCTTTTGCCCCATGAATATTCAGACGTAAGGCATCTTGAAGAATCAATACTTCTTCTATACGATTCGGGAAACAATATGAATGATTCTCTTTTTCTGCCCGCTGATAATATTCCAATGCTTTACTCTCATCTCCCTTACAGGTATGGAAATATCCCATTGCATAATAAACGACAGGATATATTTCTGTAGTTCCGGTTACATGGCATTCCAGTAAAGATAAAGCTTCCTCATACAATCCGGCAGCAGCAAAATCCAATGCGTATTCTATATATCCGTGCGCCCAACCACGCATCAACTCTTTCATTTCCTCCAACACTTTCACATCCCGGGTCAACAAATAATGTTCAAAACGGCATCCCATATTAAAACGATCTATCTGCAATGATTCAGCTACGAGCGCCAAAGCTTCCTCTTTACGACCCAATTTGCGTAGAATGGAAGTTTTCAACTGACGCGCTTTGTGATTATGCCAATTACGAATCAATGAACGGTCTATCTTGTCCAAAGCACTTTCATACTTTCCTTTACGAGTGTCAAGTTGTGCTAGTGCATAATAAGCCGCATCCTGCCAAGCAGCATTCCATGCCGACTTAAAGAAAGCATCATAAGCCTCATCCCACTTCTGTTGCATCATACAACTCCAGCCCAAATTATAATAAGGTTCACCGTCATAAGGATTCGGATTACGTTCAGTCAAGGTTTCCACCGCTTTCCGGAAATAGCTTTCTGCCATTGCAAATTGTCCTTTACGCATCAACAATAACCCCACCGCATTGTTACAACGTACATCTCCCGGTTCACGCCTTAATGCTTCCATATAATAATCCATCGGATTATAAGTAGCATGGCGATATTGTTCCAAGTGTAGTCCGGTCAAAAACAGTTGTTCAACAGAAGCAATATTCTGAGGATCTTTAGCAGCCTTAGCAGGATCAGGAACCGGCCTGATTTCCGGTTTATCCGCCTGATAAGAAAGCAAAATTTGTCCTTCCTTATCACGAACCTCTGCACATACCTCCTCTTCTTTTAGTCCTTCTGCCGCAAAAGTCGTAATAAACGGTTCTGATGGCGAAATTTGTGTAGTCTTATCCAATAATACAGTGCCTTTAATAGCTTTTACTATAATACGTACTCCACTATTCGCTCCCGTAGTATAAAGCACCAAACGGGCTTTACCTTCCTTTATTTCCAAATTCAACAAAGCATCTTTGGTTGCATTCTTTACATAACCCACTTCACTATAAGGCATAAAATACTGTACCCATGATTTTTCCTCATAGGGCTGTAACCAAGTAAAGTCCGGTTGGTTATCCGTATACATACCGGTCATCAGCTCAATATAAGGTCCGTCCTCATCAGTCAGATTACGATCCCAAGCCTTACCGAAATCACCATTTCCCCATGTCCATTGTTTCTTTCCCGGAGAAACATGATGATCGGCCACGTGCAGAAGTCCCCCACGAACATCTTCTTCATAGCCACCCACAAAATCATATTTAGACTTGATAGCCATATATGATGTAGGAACCGGAATATTCTTATATTTAGAGATATCCACACCAGCAGAATAATCTTGTTTATAATAAACTCCTGTAGCAATAGGGAAAGAAGAGACATCGCGCTTGCCGTGATCGAACACCGCATTCACATCAGGCGGGAATACCGAATGATAATGGTCATTGACCACCACTGCAGGGTTGGCCCACCACAAGAAAGTCTGAGGGAAAGACGTACGATTATAAATCTTCACTTTAATTTCTATATAAGCCTTGCCCGGATAAAGCGTAAATCCCTGCATACCTTTAGTACGAAACATTCTCTCCACTTCATTGCACCATATTGTCTTGCTGCCATCCGCATTTTCCTCTATCAAGAAATCAGTAGGCAAAAAAGTAGAAGGACGGTGATGCTGAGGCCAGTTAAATTCGATTCCTCCAGAAATCCAAGGTCCTGTCAGTCCCACCAATGCCGGTTTCACAACTTGGTTGTAATAAACAAAGTGACGTTTCTTCACCTTATCATAAGCCATGTGTATACGTCCTCCCAACTCGGGAAGCACCATCACCTTGATGTATTCATTCTCGATAAACAACGCATGATATTTCTTGTCTGCTTTCTTATCTGAAATCTTCTCGACTACCGGATAAGGATAAACAGCTCCACAACTTCCCTGATAAACTCTCTTTTCAAGAAAAATAGGATTCTTCTCTTCCTCTCCTATCTCATAAGTAGGAAGCATAATATCTTCCTCCCATGCACGCACCTCACTGCCATGAACGGTACTTTGAATTAAATATTGAGTTATTTTTTCCATAATAAATGATTGTTATTTCACTAATTCTTTTTCTATTTCCTCCAGACTCTTTCCTTTGGTCTCCGGCAAACGGAATACAACAAATATTCCCCCACTCAGGCAAATCAGCCCATACAGCCAGAATGTCCCGGCAGCTCCCAAACCACTATTCAACATCGGGAAAGTATAGGTCAGTATAAAGCAGGCCGCCCACAAAGCGAAAGTGCAAACAGACATGGCAACTCCACGAATACGGTTCGGGAAAATCTCAGAGATAATGACCCACATCACTGTAGCCAAAGTCATGGCATAACAGGCAATAGCCATCACAACAATAATCAACAGCACAACTCCTGTGATATGAAAATAATAAGCGGCTCCCATAAAGGCATAAATTACTGCCAGTCCAAATGATCCGATCAGTGTCAACGCCTTACGTCCCCAACGGTCTACCACAAACATGGCTAGAATAGTAAATATGACATTTGTAATACCGGTCACCACAATATTCATCAAGACATCAGACACGCCATAACCTGCCGCCATAAATATTTCCTGTGCATAGTTGAAAATAACATTAATACCACACCATTGCTGCAAAATAGCCATGACAACACCTATAGTCAGCACTTTATACATAGCAGGATTCAATAATTGACGAAAACCTCCTTCTTGCGTCTGACAGGCTGAAGCCGCTTCTATGGCCGCCAACTCAGTAACAGCATATTCCTTTCCTCCCATACGGGTAAACACCTTGAGTGCAGCCTCCCGCTTTCCCGAAAAGGCTAACCAACGAGGACTCTCCGGTAATATAAAACTAAAAACAAAGAACAAGGCGGCCGGGACAGTCATTGCCCAAAACATCCAGCGCCATCCCATCTGTCCGTTCCATGATTCACGGATCATTTCATGAGTAGCTCCTAATGCCACAGGCTCGGCTATCTGCCAATTAACAATCTGAGAAGTCAAGATACCTAACACTACCGTCAATTGATTGATAGATACAAACCGTCCGCGCAGATGCGCCGGAGCTATTTCTGCTATATACATAGGTGACAAACTGGAAGCGATACCGATAGCAAAACCTCCTATCAGACGAAATACATTAAATAAAGTAAAGGAATGGACAGCCCCCGTACCAACAGCCGTACAAATAAATAATCCTGCCGCCAGAATCAAAATAGGTTTGCGCCCCAGACGGTCACTCAGTTTGCCGGCACTTAGCGCCCCAAACAAACAGCCAATCAAGGCACTGCTCATAGCCCAACCCTGCATGACGGGATTACCGGCTATACCGAAATATTGTTCATAGAAAGGTTTGGCTCCTCCGATTACGACCCAGTCATATCCAAACAGGAAACCTCCCATAGCGGAAATCAAAGCAATAAGGAATAGATAAAAATTAGATTGTGTTTTCATGGTTATCAACTATTAGTTATTTTTTATAATGCAAAGTAACAAAGATTCAAGGGTTTAAGAAATAGAAAAAATTACTTGGGACATGGACAATATTACTATTTTTATTTTGCAAGTTACTTTATCATAAAACAAGGACTACACCTCAATATACTGAGATGTAATCCTCAATCAAGCTATGCAAAGCAATCTATTTTTTACAACAATTCCAGCAAATCTCCACGTTTCATATCCACCGTTATCAAACCTTTTGCATCAGGATTTGCAATTGCCTCCTTACTATTTAAAAGCACTCTATATTTTTTCCCTTGAGGAATTTTCACTTTTAAAACCTGATCAGCAGTAGCTTTTAAAGAAGCTTTATTAATGACAGCATTCGTCCACTCAGCAGTCGCTTCAGCTCCTCCCTTTAAACATAGACCTTTAAAACCACCATCTTTCCATTCAATAGGCAAACAAGGTAAGAATTCTACATAACCCTCATGATTCTGTATTAGCATTTCTGCCATACCAGCTGTACCGGCAGGATTCCCATCAAACGAATAAATATCACCTTCCGCCCCAGCAATGCCACCTGGAGATACAGTCATTAAATTTTCACGTGAAAGCTTACCTTGTAATAATTGGACGCTCTTATACGCTTCCTGCGCATCTTTCAACCGGGCATACATACAAATCATATTAGCACGACTCCACTCTGTATCTTCCCAGTTCTCGGCAGACAAGCGATTTTCAATGGTCTTGCGGGCAGCTTCCGCCAGTTCAGGAGTCTTCTCCAAAGTAATCTGAGAGAAAGGATACAAAGCCAGCAGATGAGAGGTGTGGCGATGGTTGGGATGTGCTTCTTCGAAATCTTCAAACCACTCGCGGATAGCGCCATTGGCACGCAACTGGATGGGAGGAAGTTGGACAATAGCGGTACGCAGGCTATCGGCAAACTCGCGGTCGGTATCTAATATTTCTGAAGCCTGAACACAATTCGACAAGATCTCGTAGGCCAGTTCACGGTCACAGGCAGGCATCATGGAGGCAACCATTTCTTCACCGCCTACTGTACGGAACCAGTTTTCGGGTGAGATGCTCGGCCCTGTCATCAGATAACCACTCTTCGGGTCTTTTGCCAAGAAATCCAAAATGAACTGTGCATTACCTTTCAAAAGCGGATAGGCAGTTTCGGCCAGATATTGCTTGTCCTGTGTAAATTCGTATTGTGTCCAAAGATGAGAAGCAATCCATGAGCCTGCCATAGGAAACAGTCCCCAAATAATCGTGCTGGATGCAGGAGTATATCCCCAAACATTAGCGGTGGTATGGGCAGTCCAACCTTTACATCCATAGACCACTTCGGCAGTCTTTGCACCGTGATGCGCCAAATCCTTAATATAGGTAAACAGGGGGGCATTACATTCGGCAAGATTGCCGACATTGGCTGCCCAATAATTCTGTTCTGTATTGATATCCAGATGATAGTCATTGGTCCAGCCCATGTTGCACGCCTTGTTGTCATTGAAGAAACCCTGCAAGGCAATGGGCAATGGAGAGTTTTCACGAGAACTGGCAATGGTGAGGTAACGGCCATACTGGAAGAACAAGGCATCCAAACCAGTATCAGTCTTGCCTTCCTTCACTTGTTTCCAACGAACATCCGTAGGCAACGCGCGGTTAGCGTCCTGCCCGAAATGAATAGAAACACGATTATACAACGTGTTATAATCCTTTATATGCGCCTGCTTCAATTCATCATAAGATTTAGCTATAGCCTTCTTCACGCCATCAGCACAAAGCTTCTTGTAATCAGGACTTTTATAATCGGTACGCACATCAACAATCAAAGTCACGGCATCAGCTTCTTTTATACCTACTCCAGACTGTTCCATCTTTACCTCTCCATTATCAGCCAAAACGGCTATTCTTCCTTCAAAACAGACTCCGCCCGGACCATGCAAGGGAAAATCTACTTTCCCGGTAAATACCAATTGGTTATCTTCTACAGAAAGATCGGCTTGACGCATCAAATCCAATCCCATATTCATAGTAATGGACTTTTGCTTATCAGCGGTCAAGCGGAGTACGAGAACATTATCCGGGTTTGTAGCAAAATACTCACGTTTATAGTTCACACCGCCGGAGTTGAAAGAAACGCTGCTGATAGCCTCATCCAAGCTTAACGAACGGCGGTAGCCGGTTACTTTACCTTCGGGGTAAATGAATTGCATCTTCAAATCTCCAATGGGAAGATGAGTTCCGAAAGAAGTCTGGTTGCCATGAAGATTATCTCCGGCTATACGGTTTCCTTCCGATAGTTTTCCCTCAAAGAACAACTTTCTGAGCTGGTTCATTTTCTCTCGCCCGAAAGGTTTGTTCTGGTTCTCATTGTACTGGCCGGACCACATTGTCGATTCATTCAATGCCAGTTTCTCTTCCTCTATTCCACCATAAGTCATAGCTCCCAAACGCCCATTACCGATAGGTAAAGATTCCATCCAAACTTTTGCCGGTTGGGCATACCACAATTCTGTAGTTCCACAGGAATCTGTTGCACTCTGGCATCCGGAAAGGGCCAAAGCCATTGCTGCTAAATAAGTCTTAAAATGTTTCATATTTTTCATGATTAATAGTTTCTTCTGAAACAAAAGTAGATATACCTCTCCCATTAGGTAGAGAAAAACTCGCCATTTTTAGACTCTTTTGCTTCAATCGTAACCTATAAAAGGGAGTTATTCAACATTTAGAAATCTTTCCCGGCACAAATTCCAATACTTCACCATTTGTTATCATTTTCCCGGTGAGGCAGTCATTACAAACTCCAACGTTCCGCCATTCATAATATCCTGATGAGTAATATAATTCTTTGTATATTTCTTGCCATTCAGTTTCATGGAGCGGATATAAATCTCATTGTGCTCTTTGCGTGGGGCCTTAATGGTAAAAGTCTTTCCATCAGGCAACTGAATAACCGCTTCCTCCAACATAGGAGTACCGATAATATACTTCCCGCTAACCGGATTTACCGGATAAAAGCCAAGTGCGCCAAACACATACCAGGCAGACATTTCCCCGCAATCATCATTACCGGCATAACCTGAAGAGGAATCATTATACAGTTCATTCATGATATGTGCCACATATTTTTGTGTTTTCCAAGGTTCTCCCGCACACGCATACAGATAAGCCACATGATGGCTCGGCTCATTGCCATGCGCATATTGCCCTACAAAATCGGAAGCATTGTCATTCAGTTCACCACTTTGGTGATTGACTGTGAAAAAGGTATCCAACTTTGCCGTAAAAGCTTTGTTTCCCCCTGTCAGTGAAATCAAGTCAGGTATATTCTGGGGTACATACCAGAAGTATTGCCAGGCATTCCCCTCAGTGAAAGGGTAGCCGCCATTGGCTCCATACTTATAAGGATCGAAAGGCTCCATCCATTCTCCTTTCTTATTTTTCGGTTGAAAGAATTTTGTTTCTGCATTAAATAAATTCCTGTAAAAAGCAGAACGCTTCATAAAACGCCCATAATCCTCCTCTTTCCCTAATTTCCGGGCCAACAGTGCAACACACCAATCATCAAAAGCTTGTTCTAAAGTAATAGAAACAGATTGTGTTTGAATATCCTCAGGCATGTATCCATATTTCTCCCATACTTCAAAAGGAGAGTTCGGATGAGATACGATGGAACTGCTATGAACCGCTTCATAAGCCTTTTCCGCATCCACTCCTGCAACACCTTTCAGCACAGCATCCACAATGACAGGAATGGAGTGATTACCAATCATACAATAATTATCCTGCCCCCATAATTGCCATACAGGCAAATAACCATAATAGTCATATTGCCTCATCATGCTTTTAATAAAATCAGGAATGCGGTCGGTATGCAGCAAAGTATAAAGCGGATGAGCTGCTCTGAATGTATCCCATAAAGAAAAAGTGGAATAATGAACTTCATTATCGGCTACCTTACGTGTCGTATAATCGGCAGCCATATATTCACCATTTACATCGCTCATCGTATTAGGTTGTACCATAGTGTGATATAAAGCTGTATAAAAAATCTTTTTCTGCAAACCGGTACCTTGGATGATGACTTTCTTCAATTCTTTCTCCTAGCTGGCTTCGGCAGCAAAAGCAATATGTTCAAAGTTCCATCCGGGAACCTCAGCTGCCATATTCAACCGGGCATTTTCAATGGAAACTGAAGATAAAGCGACTTTACATATCAATTCATTATTCCACTTCTTGTCGAAACAGAATAATCCACACAGTTCTGTACCATTAATGACAGGAGTATTCTCATACCTCCGATTGCCATCATGTAACTGACTGGATAAGATTGGTTGGGAAAATTCAAGATGGAAATATATTTTCCTCAGTTTTGCCCATCCTGTAATAACACGATATCCTTCTACTACTGTAGGAGAAACTACACGGATTTGTGATTGAATTATCCGGCGGTTCCAACTCTCCTTATTTGCCGAATGATCTAAATCCAACCATAATTTCAACTGACCGCCATCAGAATAGATATAGCGATGTACCCCTACATGCACAGAAGCCGTCAACTCCGCTTGAATCTTCTCATCCGTTAATAATACTTGATAATACCCCGGACGCGCCTGTTCGTTTTGATGAGTAAAAGACGATTTCCTTTTATCACTCATGGTAGGAAATAGAAGGATATCTATAAAATCGGAAGCACCGGTTCCGCTTAAACGTGTATGACTGAAACCATAAATAATAGAATCATTATAATCATATCCCGAAGCTTGTGCCCAATCAGGCGCTTCACGAGTATAGGGACTCAGCTGCACCATACCAAAAGGGACAGTAGCTCCTGGATAATTATTCCCAGAAAGACTGGATTGAACAGCACCGGTTCCAATAAACGGATTAACCCAACGAGTTAGATTTTGGGCACTAATACAATTTACAGAAAGAATAAAAACAGCCAATAAATTTGCAAATCTTTTCATCATAGATTTAAGTTTCAT
>BFG-194_1_RGP_0@Bacteroides@vulgatus
TGCCCATCAATGGACACAAAAACTTATCCAAAACTTATCCTTTAATTTTAATCAGTATGGCAACTCTCAAACTAACAATTTTCAAAGCAAAAGTTTTAAAAGATGGCAGACATAAAATTAGAGTGGCCGTTTGCCATAAGCAGGAAACTTGCTACATTATCACTCGGTTTATCATAGATAATCTCTCCCAGTTCAAGAACGGACAGGTGGTAAAACGCCCGGATGCCGCAATGATAAATACAAAATTGCGTAATCTTCTCAATAAGTATCAGGAAAGATTGGACAAGATAGATAATCCAGGTATCTATTCATGTACACAGTTGAAGGATTTCATCTTAAGGGAATCTATGGATACACAGGGGGAATCATTTAAGTCTGTGTGTGATGCATATATTGAGGAACTGTTTAAAAACAGTAAAACCAACTATGCTAATATGATGAGGGAAAGTGAGGCTCATTTCTTGAAGTTCCTGCGTGGGGATGTACGACTTGTCGATATTACCCCGGAACTTATAGAGCAATATGCAGCGTATCTTGAGAAAAAGAATTGGAGCCAGGCGACATTGGGGATAGTAATGAGAAATACGCGGACAATCATAAACAGGGCGATAAAAAAGAGAAAGGTTTCATATAATGTACATCCTTTTGTAGATTATTCTATTCCGCAATCTCCTGTACGCGATGTCAGTATCAGGCTGGAGTCTTTGTCCAAGATACTTAATGCTGAGGTTGACAGTAATTATCTGTCAGTAGCCAGAGATTTGTTCTCTCTTTCATTTTATCTCGGAGGTATTAATATGACTGACTTGATGGATATGGATTTTAGAAACTCTAGGTATATACAATACTCCCGTAAGAAGATTATGGGGCGGACTTCCAATGCAAATGTCATTATATTGCCTGTTCACGAGAAAGCAGCCTGTATTATAGCAAAATGGATGAACCCAAGAACCGGTAAGCTGGATTTTCATTATAATTTCACTTATAAGAATTTCTCTCGTCATATATCACGGGGAATAGCGAAGCTTGCAAAGGAACTTGGGATAAAGGAACGTGTGGTTTACTACTCCGCCCGGAAAACCTTTGCACAATTAGCTTCAGAACTAGGGATACCTGATGGAGTGATAGACTACTGTTTAGGGCATTCGGACAAGAGTAGGGGAGTGATACGCTATTACGCTAAGGTAAAGGAGAAACAAGCGGAAATAGCCATCAACCGGGTGATTGATTATGTGGACCATCCGGAGAAATATAAGGAGTTTTTGGAAATGAGAGCAGACATAATGCTGATGAAATCCTAATTCAAAAATCAAGCGGTTATCTATAAAATATAGCCGCTTGATTCGTTTATCGAATAATAGAAGAATATCATTTATTGTTTTCAAGGTTCTCTCCGATTTGTTGGAGCAGTCTAAAAGCTCCAGCCATCTTATAGTTACCCAAACATTATTTAGCCTGCATGATGCAACTTTCAACAGTAAGTTTCAAATTTGGTGTGAAAGCGAATTTATTTATCTGCATTTCCTTAGGAAGTTCATTGGCATGATTATTGAGCCATACGATCATTTCATTTAATTTCTCTTCGGAATAAGATTTCTTTTTCACCATGATACATAAATTCATGTCAACTGTGTACAAAAATAAAAGAACATATAATTCACGCGCTATCTTTTAACAAAAATATTGTTGAAATAAAACCGCTCCCACTTATCACAAGCCGGAACGGTTCAGATTAGTTACGTTTTGACAATCTACTTCACATTTTATTGAACAAGATACCAATGGATTTGTTCAAAGGGATTTCCTATTTCTAAAAATATTTGTTGTCACATTATTACGTATTACAAAAAAGGAGGGCATCGTGTATTACGACACACCTCCTTCCATCTCTTAAACTGAAGATTTAGGAGTTTTCAAATGCGAGTCTCTATAAACCAGTTATTGGATTCCACTTAACAATTTAAGATCTATATCACAGTTCTTCAATCTCATTTTTAGACAATCCTGTGGCTTGTGAAATAATGTCAGATAACACACCTAATCTTTTCAGATTACGGGCATTCTCTCTTTTCTCTTCCTCTCTGCCTTTCACTAATCCTTCCGCTCTGCCTTCCTCCCGTTCAGTATGAATGTTATCACGAAGAATGATCAAATTGTCCAAATGACTGTAATAAGCGGCCAGTTCATCCTTGGTCATGCTATCTAGTTTCAACTTCTCACGGGCCTCTTCAAGACCGGGAGCTGTAGCAGTGGAAGGTATTTCACCGGTATTCAAGTAATAAATCCATTCTTCTAGAGGGCTTTTTGCTACCTGATTGAAACCGTTCACTTTCAGGATATAGTATTCGGGATATAACTGGCTGACCACATCCACTTTAAAAGTCTGTTTCTGGAATGGGCTGAGTTCAAGAAGATCATTAGTGTGAATGCCCCTAAATTCCGTCTTTCCATGATAAACGAAATCCCTGCCATGCCCTAAGGAGAAGTAGACTATATTGACGCTATATACTTTACGAACCTTGTCATAACTCTCCCCTCTGTTGATATACTCTGTGACTAGTTTGGAAGTACCGAACAACATACGCTGGAAATAAGCGTATTCGCTGTTGTTCTGTACCTCTATCAGTATTAACTCACCTTTGGAGTCCTCGGCAAGCATATCAACACGATTGTATTTGTCGTACTCATTCTCCTGATTGCTTTCGCTCTCAAGAAGCCTCTGGATAATAATCTTCTCACCCAATAACGTGGTGAGAAGGCCTTCAAGCACACTGAAGTTGGCTTTGTTTCTGAGCAGACGTTTCATCGCCCAGTCGAAACGAATTATCTGATTTTTATTATTGCTGTTCATAATGATCTGATATATTGGTTACTACAAAGATAGGCAAAAAAAACTCAAGACCTCCAAAATAAAATGATAAAAGCGACCATTCTCAACAAATCGCCACTTGTGGATCAACTAATTCATTTTCATTATGAGGAAAATCTATNNNAAAAAAATCNTTTTGATATATCCTGTTCAATGATTCTGCGTCAAGTTCGTCTATATTTACTAGATATAAGGTGTCTGTCACATACGCTCCACTCTCACTAAGAAACACATATTTTGCGTCAAGGGACCAGTCTTCTCCTGTTACTACCATCTTTATTTTAATGTCATTCCGCACTTTACAGACCTTTTTAATTTCTTCTATCAGTTCAGCTTTATTCATATTCTTAACTTTCCATAGTTTATATCTACAAAGGTAATCTAATTTTTTTCTCCTCAAGATAAAGCTTTTAAAATAAGAATAAAACAAATACCGACAACGTAGCACCTAAAAAGCAGATCAATAGTGTAAAAAAGCAGCTATCCATCACGGGTAACTGCTTTAAAATGGTTTAAAATTCTATAAACCCCATAAGTAAAGTCATTCATAAGAGAGTCTATGCTTCCTTGCAAAGATAGGGATAATAAAATCAAATACTACTAATACATTGTTTTTTATTTCTTTTAGATCTTACTGGAAACAATCATATTCATAAATTAACTTCAAGATTTTATCTTATTGGAGGATTTTTATAATGAGTATTGTTTTTATTAAACAAAATTTTTATCTTTGTACTAGATTGTTTTAAGAGATAGCACTTGGCGAAGTGCTGACATAAATCGTTTGTTAGATTTGTAAAAGAAGACGGTTGTCCATGAGAATAACCGTCTTCTTTCTTTGAAAGAAATATAATTTCACAATATCGTGCAAATTATCAGAGCATTTCATAAAGGATATGTATGTTATAGTGGTTGTTTGAATTTTAGCTCATTGAAACAGTCTGCATTATTACCAGTGGATTGGATATATGTATTGCTTTAAATAAGCATATTATAAAAAAGCAAATACATTCATTATTATGAGATTTGGTGTGTTTTTTCATTTCAACAACAGGCTTAGGTTACATAAAAAGGTTCAAACTGTGTATTTGCTTGCAAATGATATCTATTTTAATCTTTGTTATATAAAAAATGCACTTCTACTTTCCCAAGTAAAAGTGCATACAGATTTTATAATAAAAGATTGAATCTAAATATAGAAATGAAAAACACAAAATGCCATAATATCATCACGAATGATGGCATTTAAACATTCTCAGTAAACGCTTTTACTGATTCATCAAATCTATTACTTGTTTGTCATAGCAAAGTTATAATAAATATTTTAAAGAAAAATCTTATGCATAAAAAAAGCACAGAACAAACTATATATAGACCAATATACAACACATTTAAACAATGTTGTGTAATACAGGACCATTGACACAAGCCATTCTGAAAGAACAAAAGAAAAGTGCATGACTGGTAGCCAATCCCAAAGGGTATGTGATTGTGGTCATCAAAAGAAAAAAATCTAATTAAAGTATTGTTAGAAAAATAGTATGGCCAATTATTTTTAATTTTGTTTTTTAACAAACAAAATGCGTATGAAATATTTATCATTAATAGCTATTTTTCTTTTGTATGCTTTACTGGATGCGGAATTTCTGATGATGCAAGAACTCCGAGCAATGACGAATCTGCGACTTACTATCTATGCAAGTATTGGTGGCATGCCGAATATGTTGATGTACATAACACAAGATATATTCAGGAACTTGATTTTCACAAGGACGGAACAGGAGTAGAAATAATAGGCAAACATCAGCAAGCGAATGGTAATTCCACAAGGGAGGAATATCATTTCAAATGGAACTGGGGAAGTTCTTATAAAACAATTTCTGTCCAATATGATGAAGGCAATGCTGTATTTATGGATAATGTGTTTATAGCAGATAGAAAGTTTTCTTATAAGATGATGGGCGAAGAATATTTTTTTGAAAGGATGTAAATTAAACTGTGTCAGCAAAGATTAAAATAAAATATTAACTTTGCTAACACAGTTTTTTTATGAAAGAAGAATTTGATTTTGAAAGTATCAAGAACAAGGCAATTGAACAGCTGAAAGCAGGTAAGCCCTTGTTAGGTAAAGACGGTGCTTTTGCCCCTTTATTGGAAAGTATCCTGAATGCAGCTCTGGAAGGTGAGATGGATGCACATCTTACAGAAGAGGAACGTCAAATGGGTAACCGCCGTAACGGGAAAATGCAAAAGCAGGTCCAGACTCCATTGGGTGAGGTAACCGTTTCCACTCCCCGTGACCGTAATTCAAGTTTTGAACCACAATTCATTAAAAAGCGTGAGACCATTCTTGCAGAAGGCGTAGCAGACCGTATAATCGGCCTGTATGCTCTTGGTAACAGCACACGTGAGATTAGTGACTGGATGGAAGAGAATCTTGGAAATCGTGTATCGGCAGATACAATCAGTTCCATTACAGACCGTGTACTTCCGGAAATAAAGGCATGGAAATCACGTATGCTTGATTCTGTCTATCCCATAGTCTGGATGGATGCCATCCATTATAAGGTAACGGATGAACGTGGTTGTGCAGTTACACGTGCAATCTATAATGTGCTGGGTATTGACAAGGAAGGACATAAGGAGCTGCTCGGAATGTATATATCAAGGAATGAGGGGGCAAACTTCTGGCTCAGTGTGCTGACAGACCTCCAGAACCGTGGAGTTGAAGATATCCTTATAGCCTGTATAGACGGTTTGAAAGGTTTTCCTGAAGCAATCCAAAGTGTTTATCCCAATACTGCTGTACAGCTTTGTGTCGTACATCAGATTCGTAACTCCATCAAGTATGTGGGCTCCAAAAATCAAAAGGAATTCCTGAAGGACTTGAAATGCGTCTATCAGGCTGTAAATAAAGAATCTGCAGAGAATGAACTTCTTAAGTTGGAAGAGAAATGGGGTGAACAGTATCCTATCGTCATCAGGTCATGGCAGGACAATTGGGATAAACTGTCCGAATACTTCCAGTACACTCCGGCTATCCGTAAGCTTATATATACTACAAATACCGTTGAAGGGTATCACCGCCAAATCCGTAAGGTAACAAAAAACAAGGGCGCGTTCCCGTCAGATACAGCCCTTGAGAAACTGGTTTATCTTGCATACCGTAATATACGGAAGAAGTGGACTATGCCACTGGCCAATTGGGCTACAATCTCACAGCAACTGGCCATAAAATTTGGAGAACGGTTTAAATTATTGTAATTTTACGCTCGTCGGGACAGGTGGTCCCGCCCCTTGGCGCTGGCCGTTCCCCGACCGACGAGTTTTTAGAGAAAAAATAATGCGTGACACAGTTTATTTTATAGTGCCTTTTTTGACGGATTTAATAAAAGTTATAATTAAGATATTAAGCGAGTTTACTGTCATATCAGTAACTCGCTTAATATCATTTTTTCTCCTGTTTTTGATAATATTCATAATACCTCTTGTAGTTGTTCCTTTCCTTAGCTTCATCCACCCATAGGTAACATTTAGAGTATAACAAATTAGTCTTTCTCTTCATTGTATGGATAAAATTCAACATATTCTTTAGACATAAGTGGATCGTTCAGTTCTCCTGTTCTATCGTAGAATGAAAAGATTGTTTTATCCAGTTCTTTAATATCCCAATAATGACTACCACCAAAGTATAATGTGCTAAAGTTAGGAGTGTAGAAAGACCATCTTCCACGAATCTCACCTTCTTTTTTGTTCCCATCTTTATCAATCTCTACATTGGTTCGTGTATATGTTCCGTCTTTATCGAAATTCCAAATAGATTCCCAAGAGCTTCCGTCTTCATACTCTTTTTTCCCACCAGTCCAAGTTATATCACATATTAGTGCGATTATGCTTTCTTCTCCACTGTTATAATATCCTTGTTTCTCAACACAACAGGAAAGAAACACCATTTGTACAATTACTGCAAAAAAAACGATTATTCTTTTCATAATTATCATATTAAACCATGCAAATATAGAAAATCTTTTGTAGTATTGATACTTTATAAATGGCACTTTCACTATATTTGTACAAAAAAGAATAGAACAAATAAAAGTAAATACAGAATTGTAAAATTTTATAATCATGAAAACTCAAAAAATAGAAATACTGATATTATTCCTCTGTATATTCGGTTTTATAGGCTGTGACAACAAAGATGAAGAGGGTGAGAAAGTGACAAACTACAAGGAATATACTCTGACCATTGCATCGAAGAAGATACCCGGTGTTTGTCGGTCAGACAGATTTAATTATTTATCTGATGTATATGCCGTAAAGAAAGAAAATGTCCAAGAATGGGAAAGCCTTGGATTCATTGGTGGATTTGAGTTTGAAAAAGGATATGAATATAAGATAAAAATCAGTGAAACAAGTTATTTGGATTATAGCATGGAAAATTCCGCATGGACGGAATATGAACTACTTGAAATAATATCCAAAAATAAAAAAGATTCAGAAAATTTGCCTTTACATTTAATCCCTGAATCATACTATAAGAATATACAGTTTCCTAAATACAGATATGTAGTAGATGCAGATAACAATCAAAAACTTATTGAAGAAGAATTGGAGAAAAAATCTCTTATTCCTTTGGATTTTCACTATATGTTTTGGCAGAGCGAAGACAAGTTCCTAAGATGTATTGCAATAAAAGATGATAATAATACCCTGGAACCGTGTATTATAAAAAGCGAAAACAAAGACCTAAAAGAAATGCCAGAATCTTACAAATTACTTCCGCCAAAAGAAAACGTAAAAGGTTTCATGGAATGGACGTTTTTAAATGAAGATGGGAATGACACCAATTACCCTTCATTTGATGTATTTTGGGGCCGTTCTACTAAAATGGCTTATCTTTATAAAGACCTTTCTAAATACTACAAAAATAAATATCCGCAAGCCGGAGTAAAAACAGTTGTAGTTTCTTATATTATTGCTATCAACTAAAATAAAGCCTCCGGCGAGATAATTCTTTGGAGGCTTCGTACATATATGTATACATGATTTCGGAAAATACACGTAAATACAGAACTGGAAAATTATGCAGATATGGATATAGGCCTTTTACTTATAATACTCATTTTCTTGCTTGATATAGCCGTACTATATAGCATTGTACGCACAAAAAGCACATAAGGAAGCAGAATATTATATACCTTGATTGTTTTATTACTTCCTGTTATTGGAATTTCAATATATTATTTAATTCGTAAATAGTATGGAAAGATTTATCTATCTGATAATCAATCTATCAATGTGGATTATTGTGGTATGGGCCATTGTACCTATCATTATCGATGATATTACCATTGATTCAATAATAGCTCGTTTAGGTTTGGGCTCTGCTTGCATCGCTAATTTGTTTCAGAAGAAAAAGAATATCAATATATCACTCTTTATTGTATCAATAGTGTTAATTATTGCTGCTACTATTATAAAAATATATTAATATGAGAACTGAAAAATTAAATATAAAAAAACGTATGAAAAGAATGAATCTGACCGCTTTTTTGTTAGGTGGTGTCTGTTTGTTATGCCAACCACTCCAAGCCCAGCAGAGCATTGATGCTTGTGACGGTCGTACTTACAAAGTAGGCGACACGCTCCGTATTGGTGAACCATTGCCATCGGGCTATCTATTTGTTAAGCAACTAAACGCCAACAATCAATTTGACAAGCTGGATCCGAAAAATTCAACCGGACGGATTGCCATCATTACCGACATACCTGCTTACCAGCCAGAACTCTATCAACAGTTCGGTATTTACCAACAACCGGAAACGCCTCAAATAGTCTTTGCCGAACAAGGCGATTTCAAGATTGGCGTATATCTAAACATGGCTTTAAGTAAAGGAAACATCATGTCCGGACATCATGTTTCCTGTATGAATGGAGCTGTTGACCTTACTCCGGCTGTCTTGTTCGTCTATGCACATAAACTTTACGGTAAACCTATCGACACAGCATCAGTCGAAACCTATGCTTCTCTCCGTGCCCCCCAACAGTATACAGAAGCAGCCAATGACCCGTTTGCACTGGAAGAACTCCGTACAACATACCGAAAAGAATTGGAACAAGCTGTGGCAAATGCAGATTTCAATAGGGTATTCCGCATCAAATGTTTATCGGAACTCCAAATATATGACATCAATCAACAGCGTTTTCCGCTTTCGGGCTTAACGTGTATCGATGTGAAAACCAAGCAGAATAGGGAATTGTCCCAACAAGGTTATTGCTTATGGGGAACTTGTGCCTTTCATTTCACTAATGCTCTGTCATTTGCTACCCTGCCTTGCGATAAATCCATTGCACAAGGCATCTATACTATGCGTAAAATGACATCGGCAACCTTGCCTCCAACAGCTACCCTATATGTATATGTGCGTATTCTCCAACAGCCGATATCACTTCCCGATAAACGTACCATGGTGATGCGTTCCGAAACATCATTCGATTATGAGTGGTCAACACTCCGTAAAGCATACGATCAAAAAGCTTTAAACTTGGAGATTGTACAAACAGACGGTTATTACAACGCCTTCCCTCATAACACACAAGAAGTGACATACAATTACCTTGGTACGCAAACAATGCCTAAAAAGTAGTACAATGAGCAATATGCAGACAAAAACTATTAAGGAACATGGCATATTATAATAACAGCTTTTATCTTTATATCCAATAAACTTCTAAAGCAAGGAGCAGTAAAAGAAGAAAAGACATTTCGGAAATTTGATTGTAATAAATGAGCTATGCTTCCCGGTGGGGTAACTCGCTGGGGGCTTCTTACATTTTCTGTTTTCCCGATCAATTTTATAAAACTGCTGTCATAGTTTGTATTTTCGAAAAAGATGTTATATTTGCAAATGAAAGAATTATTTGGCAGCATAGCAACGTTAAACGCTAAAATATGTACTGTTGCTAAATCGTTATTTTTATTTCTCAAATAATTCGCTAAAAGTCTATTCATCAATCGGTTAAGTCAAACTGATAAAAAACTGAGANNNATTAAATCAAGCCCTTGTGCTGTATTNTCCCTATTTGTCGCTTGTTTGATGTGTCACCTACGAGTGGATACAATCAAGGACAAGAACAACTACAAACGGTATTATGAATATTTTCATGAAATAGATGAATAAAAAAACAAAGAGTAGTAATTCCAGTTTTCATAAGTTCAATAATACAGCATGATTATATTTCTTAGAATCCCATAATATTTCCGTCGTAAACAACTCTTTTCCAATTTTGGGAACACCACCCTATCATTTCATATTTATGTTTATAGAAACTACCGTATTTAATCAATCCTATAACTCTTACATTATCACACATATCTTCTAAAAAATTAAAAGAACCATATTCATCAGGAATNNNAGTTGATGCAGGATTTAAAGAAACCAATGTACTTTGTATGGTTACGCTTGATAGATTTGGACCAGCGTAAGATAGAATCATGGTCGTTTTAGATGATACAGCAGAGCTACTATGACTTCCATATATTGGGAAAGCCATGGAAGTTCTTGTATAATACAAGGTTTTTGGCGTATTTTCCCGCTTNGGAGTCGTGGGCTCAAAATTGTCAAACTCAATACCATTGCTCATGTATTCCAAAAAAGTCTTAGCTCTTTCATAGTCCATCTCCAAAAGTTCCTTATCGCGTTGCTCTATACTAACTGTTGTGTCAAGTTCCCAACCATAAGAATCGAATAGTTTCATTAATGCTTCAATTTTGGCTTTTTCTTGTTCGGAATAATTGTTGTTGTTTACTACTTTTTCATTGGAACATGAAACCAAGCACGATACAAAAGAAAAAACAGTTACCAATGATAATAATTTTTTTTTCATATGCCTTTTATTTTTGAAGTTTAATATGATACAAATATAGGGAATAAATTACTATATTATTTTATGTAACAAGATTTTTATTCCCTATAGTTGTATCTAACTAGAACTTCTTTTATTTTCTTTTTGATAACCTCAATAACATATCCTTTGGGATTGGCTACCAGTCATGCACTTTTCTTTTGTTCTTTCAGAATGGCTTGTGTCAATGGTCCTGTATTACACAACATTGTTTAAATGTGTTGTATATTGGTCTATATATAGTTTATTCTGTGCTTTTTTTATGCATAAGATTTTTCTTTAAAATATTTGTTATAACTTTACCATCACAAATAACTGAATATGTGTTTATTTTTAGATTCATTAAACTTGGATATTGTAAAGCATTTTGCTAGCAAAGCAGTTTGTATACGGAATCCGGCAGGATTAGCGAATCCTGCTTTTCTTATATCGCATTTCAGCTTCAAATTTTGGCAAAATAAGTTATATGTTTAAATATCAGTAAAAGAGTTTACTGATGATAGTCCTGAATGTTGTTGTTCGTGACGAATCACTACATTTTTGTTTTCATTTATTTGATAAATTTAAATTAAACATTTTTCATTGAAATCAAAAGAGATAATACACTTTTGCTTGAGAAAGCAGAAGTGTATTTTTTATCTGTAACCCTNAAAAAAGTTTATTATTTTTTTTATTTTGAGCATTTGTTCATTATCTTTGCAGGCAGAAACAATAAATATACAATGTCACCACGTCCAAAAAATATACGCAAAGTTAACAATATGCCTTCTGTTGCCGGATTCAGACCTGTCATTTCCAACAATAGTTGTGAAGAAACAATATTCCTGCATTTCGAAGAATATGAAACAATACGCCTGTGTGATTATGAAATGAAAACCCAGCAGGAAGCCTCCATCTCAATGGGTGTGTCACGCCCTACCCTCAGCCGAATATATACCAGTGCAAGGCAAAAGATAGCCAAGGCATTCGTCTGTGGTGCCGCAATAATGATAGAAGGAGGCGTGTCATATACCAACAGTGAATGGTTCCGTTGCGGATCATGTGGTTTCTTGTTCAACAATATCAATCCGGCACTCAAAATCCGTAAGACAGTATGTCCGGTATGTTTTTCCGAAGACATCCACACCAGTAATATTAACATTAATAAGAATAAGATTATGATGAAAATTGCAATTCCTACCAGAGACAATGTAATTGATAACCATTTCGGTCATTGTGAGTATTATACAATTCTGACAGTAGGACAAGACAACCAGATTCTGAGCAGTGAAACCATTCCGTCGCCACAAGGATGTGGCTGTAAGTCCAATATAGCCAGTGAACTGGAAGGTATGGGGGTCAGTGTCATGCTGGCTGGAAATATGGGACAAGGTGCTTTGAATGTACTTACAGCCCACCATATTAAAGTGATAAGAGGATGTTCCGGAAATATTTTGAATGTCGCAACGGACTATCTGAACGGAAAAATAGCAGATTCAGGTATAGGTTGTTCATCGCATGAGCATCATCAATGCCATAGTCATAATGAATAAAAAGTGATATTCAATAATAACAAAATGGGGCTGTTCATTTTAGACAGCCCCATTCAAAGAGACGCAAAATATATTATTTCAGTATTTCACCTTTTTCATTGAAGAACACCGTACTTTCAGTTCCTTCCTTGTCTGTCAGAACAACCTGATAGGTCTTACTGCCATCCTCTGCCGCTTCCACCGCTGCTTCCTTAACGGTTGATTCCGCAAAATTTTTGGTGATTGCTTCCGTTACCGCTGCCGGAAGATCTTTCACTTCAATAGGGGTGAAGTCATTTACTGCCATGACTGTTTCAACACCTGAGGTCAAATTTTCGGCAAATGCCACTGTTGTTCCTAATCCCATTACCAATGCTACTGCAACAAAAAATTTTTTCATAATCTTATATTTTTAATGGTTATTGTTTTACGATAATGATAGGACAATTTTTATGCCAAAAGAATAATTAATCTGATTATCAGTTGGTTAATATTTTACTAATTATATGTGAAATGGAAAAAATCCTCATATAGTGTGGGATGATGTGGAAATGTTCCACATTGATACCTTTCTTCCATTAATCTTTTCGCACCTTTGCGGAAAAATGGATAAAATCAGATACCGTCTTGTATATAACCGCCAGAACACGCTGAACAGGCAGGGCACGGCTCTTGTACAGGTTGAAGCCTATTTGAACCAAAGGAAAATCTACCTGAAGACCAATGTCTACCTCAAACCGGAGTGCTGGAGCCGTGAGGGGGCACAAGTCATTAACCACCCCCAATCTAACGAACTCAACGCAATGCTCTATGAATACATCCTGTATCTGCAAGGCATAGAGTTGGGGTATTGGAAGCGCGGAATACCTGCCACACTCTCACTACTGAAGGATGCTGTCAAGAAGAAAAGTACGGTGAATGTCAGCTTCTTCACTTTCGCTAAGTCAGCCATTGACAATTCGGACAAGAAGCAGTCCACCAAGGACAACCTGCACTCGACACTGGCAGTCCTGAATGACTTCCGTTCCGGATTGGACTTCAAGGATCTTACCTATACATCCCTTCGTGATTTTGAGCAATACTTAAGGGAAAAGGGCAATGCGGTCAATACGATAGCCAAGCACATGAGACAGCTCCGTACCTTGGTCAATGAGGCAATCAACCAGGGATATATGCACGCAGATGCTTATCCGTTCAGAAAGTACAAAATCAAACAGGAGAAGGGCAGACATGAGTTTCTTACNCCGGACGAGCTGAAGAAGCTGGAAACGGTCGAGGTGGAAGAGGAGTCCATGCGCCATGTGCTCGATGCCTTCCTGTTCTGCTGTTATACCGGATTGCGCTATTCTGACTTCTGCCAGCTCACACCTGAGAATTTCATTAGAGTAAACGGCAAACGGTGGCTGTACTTCAAATCCGTCAAGACAGGGGTGGAAATCCGTCTGCCGTTACATCTGCTGTTTGAAAGCAGGGCATTGGGCATTCTTGACCGTTATCCGGATATCGGAAGTTTTGCCGCTTTGCCTTGTAACTCGGAAGTGAATAAGCAGCTTCGAAAGCTGGCCGGGTTATGTGGTATCAAAAAGCGGATAACCTACCATGTGAGCCGTCATACCTGTGCCACCCTGCTGGTTCATCAGGGAGTTGCGATTACAACAGTCCAGAAGTTGCTCGGACATACTTCCGTAAAGACCACACAGATTTATTCAGAGGTACTTTCCAGCACCATTGTGCGTGACTTGAAAAATGTTCAAAGGAAAAAAGTAAAGATGTTTCCTGATAAAGGCTTGAGGACATCTGATTTTATAGACAATCGGTAGATTTCATGAATCCTATTTGTTTTCTATTAATATTGTGACTCTTTAAATTCTTCGGATAATCGGAATATTGCTCCTGATTATTTTTTCAATATGGATTGAATATGAATAGTTTTCACTATCTTTGCAGTTGTAACTAGGAGCTTGATGGCAATAAATATTGTCATCGGGCTCTTTTTTTATTGTCTATCTGTTAAAGTAATGAAATCCCCCGTCTGGCTTCACAGTCTGACGGGGGGAAGTTAAGTCCAATACTAGTTTTGAAAGAATCAGGTTAACAAAGTCTTGACAAAGATAGTGAAATATGAATAGTAAGCAATATGGATATGGATTTATTTTGCATATATATAAAAATCCCGGCAATCTTCTCAGACAACCGGGATAATCAAATCATACTGACTAATGATAACAGGACAGTAAGATTAAACAATTTGGTAAATATAGATCCACATTTTCTTTATAGGACTTTCAATATGGCGGAAGGATCATGGATGAACCGTCACAGTCCTAAAAGACAATTGACAAAAATAGTAAAACAAACCATATTGACAATACATTTTTTGGAAAAACTGCCAGCTTTCTCAAAAAACATAGTAGCTAAAGAATAAAGAAACAGGATGAATAATTTATCATATAACAATTAAACGGTGAATGTGATGGAAATAGATATTGCAAACATTATTAGTGCTGCCGGAACATTGCTGGCAGCTTATTTCGCCTATAATCAGTATACTAAAAACAAACTGACTGATTTAAAAGTGGAATATTTTAAAAAAGAGGAGGAAAAAAGAAGTTACCACCGCAGTGAGAACTCCGCCAAGGTGTTCGGTGAGCTGTGGCGTGTACTTTATGAAACGAAAGCAGACAGGGTATATATCGTACAACCCCATCCTTTGGGGCATATAGCTTTTCTTTCGGTGCAGTTCGAGGTAAAACGAAAAGGTATAGCCGGAATGCGTGAAAACATCCAATCACTTCCCATGAGTGAAGTGGCCGTTTTTGCAGAAACTCTCGCAAAGAATCTTTTCATGTTCTACTCAGATATTGATAACCAGGTTAAGGATAAGGTTGCCAAATCTCTATTATCAACAAATGGATGCAACAGCGTGGCTATTAAACGGCTTAATTCATCTCAAGATTGGGTTGGAAATATCTTTTGTGAGTTTACAGATGAAACGGATTTGAATGAAGATGAACTTCATAAGGTCTTGCATGAAGCAGCGGTTAACATACAATATATCCTGCCGGAATTCAAAGAAAATAAAATCGAATAATTATAATTAATGAGTAGTATGGCTGACGTAAGAAAACTTGCACCGTTTATCCTAAAGTGGGAAGGCGGTTTTGTAAATGACCCTGACGATTTGGGAGGAGCTACCAATATGGGCGTGACTATCGGCACATGGAAATCGTGCGGCTATGACAAGGATGGTGACGGTGATATAGATGTGGATGATTTACACCTACTTACCCGTGAAGATGTTGTTAATCGTGTACTCAAGCCGCATTATTGGGACAGATGGAAAGCTGACGAGATTAAATCGCAATCAGTTGCTAATATATTGGTTGATTGGGTGTGGGCATCCGGTGCGCACGGAATTAAGATTCCTCAACGCTTGCTTGGTGTTACGGTGGATGGCATTGTAGGTCCCAAGACCATTGCCGCTGTAAATGCCAAGAACCCGCGTGAGTTGTTCGACATGATTAAGATTGCCCGGTTCGACTTTATTGAGGATATATGCCGCAAGCGTCCGACCAATAATAAATTTAAGAGAGGGTGGATGAACCGCATAAATGATATCTCTTATGTTGGTTAGAGTTATGAACTGGGTAAGCCGGCATATATTACTGGCTCCCTTCATGTGTCTGTTCCTGCTGTTCGGATCATGTGGCAGCTCGCATAAGGCTGTCAAGTCCGATGTAGAAGTAATCAGCAAAGATAGCGCCAGTGAATCTGTCAACATCGTACACGGATCAAGTACCTCTTTGAGCGAACTTATTACCACTAATAGTAACTATGTGATTGATTTTCGTATCTATGATACCCGAAAGCCGCCCGACAGTCTGACCGATAAACCTCCGTTACTGGCAGATGGGCATATAGAAGGTGATTTCAGCAAAAATAGAAAGAAGGAAACTGCAACCAAAGACAGTACGGAGGTGAAAGCCGATAAGGATATTACTTCTGATATTTATGAAAAAAAGCGATCAGAAACCATAAAAGAGAAAAAAGAATCCACGCTGCTTAAACAAATTGGTTTTGCCTGTGTTTATGTAACCGTTTTGATTGTCGTTATGCTGATAGTAAAGCATTGGTGCAACAGACAATCTTCATCATAAGACTTTAAATTTATAAATTGGACTGCCCTGGCTCGTGATGAGTCGGGGTATTTGTTTAAATACAATTTCCCAATTGGATTACACAATCAACTGAAAAGAATAGAATTTTGCGTATCTTTGCCCTGTGATTTTGGAGTAGAAGCCAATCNNNTAATAAAAGTTTGAGAGGGGGCTCGTAATGCACGATGCCCTCNCTTTTTTGTAATACGTAATAATGTGACAACAAATATTTTTGAAATAGGCAAATCCTTTTGAACAAATCCATTGGTATCTTGTTCAATAAAATGTGAAGTAGATTGTCAAAACGTAACTAATCTGAACCGTTCCGGCTTGTGATAAGTAGGGACGGTTTTTATTTTGATAATATTTCTGTTAAAAGATAACCCATGAATTATATGTTCCTTTATCTTTGCACACTATTAACATCAACTTATGTATCATGACTGAAAAAAATCTTATTCCGAAGAGGAATTGAATGAAATGATCGCATGGTTCAATAACCATGCCAATAAACTTCCAAAAGAAATGCAGATTAACAAAGCAGCTTTCACTCCGAATTTGAAACTTACTATTGAAAGCTGTATCATGCAAGCTAAACAAAACTTAGGGAACTATAAGATGGGAGGACCGTTTCTGATTTTGAAACAAATCAGAGCAAATCTTGAAAACAATAAATGATATTCTTTTATTATTTAACAAGAAAATCAAGATATTCTTATCCATTTGCACCATCGCTGCCAAAACACCAAAATCCATTGTCATATCGTGACAATGGAAGAAGCTTGATGGTAATAAATATTGTTATCAAGCTTCTAGTTACCCAACAAAGAGTAATGAAAACTATTCCATATTCAATTCATATTGAAAAAAATAATCAGGAGCAATATTCCGATTATTCGGAGAATGCAAGAAGCCATAGAGCATTAATAGAAAACAAATAGAACTTATGGAATCTACTTATTTTCTATTATTACAGAACAAGATTCAGTTTTATAAAGAAATATTTTTGCACTTATCGTTCGTTTTAACCAATAAAAAATACACCCTCACTTTCCCAAGCAAAGGTGTATATAATTACTCATTTAAAATGGTATGTGAAAAAAATTATTAACTAAAAAGATGCCATTATTCATCACGAACGATAGCATTTAGACTATTTTTGTCAGTAAACGCCTTTACTGATTTAGAATTAAGTTTAATTCAATATAGATGCTATAAAGTTATATATAAATTTTATTTTATCAAAACTATTTAAAAAAGGCGGGATTCACCAATCCTGCCTTTTTCAATACAAACTGCTTTGCTAGCAAGATGCCTTACAACATCCAAGCTTAATGAATCAAAAAATAAAAACACATTCAGTTATTTGTGATAGCAAAGCTATAACAAATATTTTAAAGAAAAATCTTATGCATAAAAAATGCACAGAATAAACTATATATAGACCAATAAACATTTAAAATAATATTGTAATACAAAAGTCATTGATACAAATCCTTCTGGGAGGACTTCTGCCAATACCAAACATAAAATCGGTATCAAAAAACATAAATATATCAACTGAAACAGTTGTGACTTTAGTAACATTGGCATTAGGTGAAGTCTGCCTTTTATCGATTTCAGATGGAGGATATACTGTAGTCATCTCTTTATCTGCAACCCAAAGTAATACGATAAAATATAGTATAATTTCAGGGGAGCTAAGAGGAACATACAAATTATCTGATGAAGGATTAAATCTGAATATGACAACATCAGAAGCAAGAACACCAAGGATAAGATACATTATTTTTTAACAGAAATAATCTCATAATCTCGACCTGGGAGAACTTTTGCCACTTTCGACAAATACTAATAAGGGATTAACAAGGAGAACAGCATATTTTGATTTAATTCAAGGCAAATTATACAAGATAGCATATAAAGAGGAACTATATGTATATAAACCTGTAATATGCTTACTATATGTGCTAAGAAATGGAATATCGTCTTGCTATGTAGCTTCATTAAGTGGGTATCGTAATGGAGTTTCCCATTTTAAATTGATATGTGGAAATGATATCCAATTTAAGCTGTATCAAAAGTTGAATAGCGCTAATTATTTTGACATCATGCTGGAATGCCCTGATAATTCAGCTGGCATTATGGAGATAAAAGCCATGGATGATTTAACGGTTATTGAAACGACAGAACCATTAAGGGATTGGCAACAAATTGCAACAGAATAATAGCATAAGTTGAGAGCTGGGAGAACTGCTCACTAGTTTGAAGCTGTATCCTTTCATGTACAAAGGGATAGTAGAAAATAGAAGTTATAATGATATGATCGAAGCTGGCTTTTATAAAATAGAAAATAACATGATTGATGGACCTAACACTTATTGGGGAACACTTGTTGTTTTTAATGATAGTGCTCACATAACACAAGTGTTCTATCCAAACATAGACAGTGCAGAAATATCCACTAGAAAAGGTAGTATTAATAATTTTGCAAAGTCAGCGTGGAGAAGCATTTCTTTTACATAAATTCGCTTTAAAATCAGAGCTGGGAGAACTGATTGGTGTTGCTACAGCCAAGAAAGATGGACTAATGCCTATGGAACAGTTCTTCGATAGAGATGTTAATCCCATTGAAGATTACAATACATTTACATGGAATGGGATTCGGAAAACAACTAAATCAACATCTAATTCTCCATTCGAAAGTGGTGATGGGCAAAATGCTGTTATATTTATAGGGACAAATGATGTTCAAAAAATAGGGTTTCAAGCAACCTATTCGGGGCAATTGATTAAGATCAGGCTATATTGGGTCGGTAGTTGGGGTAAATGGCAAACTTTTTCGTTGACATAGGATTAAAAAACGGGTGGTCCGGTACAAGCCGGTGCCACCCGATCCTGATATGCACAACGCCATATGCGGTGCAAAGGTAATAAATATCTGAATAAACCGCTATATTTTTCAAGATATAGAGATTTCTTCCAAATCTGATATACTGATTTCATCCGTCACGTTTGTGAAATAGAAGAGATCAGGGTTCTCTGAAAAAACCTCAATCTTGGTTCTTGTCCATACACTGCTATAAACGTAAACATAAAAAGATTTTCTATCTTTTAAAAGTCTGATACTATTATATCCTTTTTCAAATAATTTATTTACGAATATATATTTGTCTGATAAGATCACACGAATATAGTTGCAACTATCCAATGTGCCATTAGGTGAGCTATATATATGTAATATATGATTAATATTACTGCCATAATCACAAACTTTAAACAAAGCAGTTTCCTTATTTCCGGTAGAAATATTATAAATCGTAGAATTTAAGGCTTGAACACTATCGCTCAAGCCTTTATTTTCTTTCGTAGCAATCCCTATCAGTTCTCCCAGGACTTTCGCGGCAGCCGAAGAAGATGTCAAAGTTGGGTTCTTGGAACCGTCCAAAGTACGGAGCCAAGAGAAGGTGTCGGACTGGGGCAACTGGTCCTCAAACTCATCTGTTCCGGCTGCCGCAGCGGCAGCAAATGTTGATATTTCTGATGCAGCGGAAACAATCCGTGCGGAAACTAATTCTGTCATCTCATCGACGGTCACCTGTCGTTCGTTGCCGTTTTTATCCACAGCTTTAAAGCCAACTATATTTTCTAAATTCAAATCACTCATAATATCCAAATTTTATAAAGTTCTTATATAAGTTTTCCACGCTTTTGAAGTGCCGCCAATCGATTTGTACAGCTTCTTCCTGCCACCTTTTATCTTGTACCGGGAAAGGTTGCTTCCGTCATAGTTCACGGGATAATCCAAATTGCCCTCGTTGGCATACGCCTCCATTTCGTATGAGATGGTATAATATGCCGAACTCGCAGGATGGCAGATAGGGTTTCCCTTAACCCACTCGACAAAATACCGCCAGTAGTATTTTACCCATGAGCCGATAACCTGTGCCTGACGCAAGTGTATGGTTTCGTGCGTCATACTCTCCTTACCCGCATAGGTCTGCATATACCTATCTATGTTCTCCTTGTTCTCGGCACGGTATATCATCCGTCCGCACCACATCATGAAACGGTATCTCTTGAAAGGATAATGCTTCATGGGAAGCAGCTCAGGAGTATCAAAATCACCCGGCTTGCTTGAGAACAGCATCTTGATTAATTGCCATAATTCTTTCATACTACTCCTTCTTTTTATCCAGATAATCATTCAGTGAGTCCGCCAGCAGACCGGGCAGCATGGAGGTGGAGCGTCTTATGATATCCACCTCCTCTTCGTCAAGTTCCACACCATCTACAGTCGACTTGAAGATTTTCTCCGCAAGGAGATGCGCCTTCAAGCCCGCTACGTTCTTATATATCCAGTCACCGAAGGCCTCAGTGATGTTACTGGCTATAAGCTTTTCTTTTTTAATCCCATCATAAATAGGGAATTGTGCAAAATTTATTCTCATACTTTATATTTAAATTATCCGCAATAAAACATAACCCAATAATTACCCATACACTTAATGAAGCCGGATGCAAAATCCAAATCAATATAAGACACCTCCTGTCCTCCGGGAGCAGGCAGGATCCGTCCTCCTGTCAATCTTACTCCGCCGCTCATACGTTTGAAGTATATAGTATGTCCCGGAACATCCGGAGGAAGCGTCACTTCTATATTGTCTCTATTAATAAACATCACATTATCATCGTTGTTGTTCAATGAAGCTTTGACAGAGATATTCCTCCAGTTGCCAACTATGCCACGAAGAGAAACATAGCTGTCATTGTTCGGATGAAGGAAAATGTTACCTCCCTCCACGAATAGAGGAATGCTCGGAGTCTTGATGTGCATCCCGATCATGGCATTTGGACTCTGTATGTCAATTCCAGCATCATACTTAATCCCTTCAATGGTGACAAACTGCGTGTTTCCCCCGATTCTTACGTTTGCAAATGTCCTTTCGTTATAAAACTCAATTTGTCCGGCAGACAAATTGAAACCGACGTATTTATTTGTTTCATTTTCATAAAGGATCTTTGAGGACAATATTCCCGAAGCGATGGAGAACGGACCGATACGTCCTTTATCCGCTGTGATTGTTCCTGTAATCTCTGCATTCTTACATTTAAAATACCCGGTTACGCCGTTGATAAGAAGAGTTTCACCTTTGTCATTAAAAGATTTGAGAACCTTGTCTTTGAACATGAAGCCGGCTACATTCGCACCATCGGCAAACAGGGTGTCAGTGGCGATATTCACAAACTTCTGCATAGCTTCCCAATTGGAATCACCGTTGACAGATGTGGGTGCAGCGGTAACGGAAGCGCCGTAATTTTTTACAAGGAAATTATAATAAACTCCCCCTATCAGATATATGACCTTATCCGGNTAATCCGCATTCCAGACGTAAGTCTGTCCGGAAGCCCATACGCCTCTGTCACGGGGAAACGCCCCTGTTGCTCCTGTCGCTCCTATGGAACCATCATTTGCAACACCCACCCCTTTTTCAGCGACAAAATTATTATTCCATGCGTTTGCGTCCGACGCGGATTTATAAGCCCGGACGGCAAACTGGGTGTATCCGGCTGTCGCTGGAACGGATATCTGATTGCTTAGGGTAGCACCTACGTGAGCCAGCCAGCTTCCGTTGTATTTGCGGGCTGCCAGATAAAGCGTGCTGCACGTGCTTACATTGCCTGCCACATTCTGTTTGCAAGTGACAAGGAATCCAGACGGGGATGGCGTGCCTGTTGAAGTGAAGTTGATCACGCTGACAGGACTGTCCAGCCAGTAGGATGCCGACGGTCCGACGGGAGCAACCATCTCCTGCCAGTCCGCATGTACCGTCCGGTTCGCAGATCTGCCGGCGAGGATGTATCCGCCGTCTCTTTTCCTGCGGAGTCTGCCGTTTCTGAACTTGGCGATTTTAATCGGAGGGTTGGAGGTTTCAACCTTGCTTAAGTAAGATCCTCCGGCAAACGATACTGTACTGTTCTTGGCATACGGAGTATTGGCGGATTCCCAATGACCGGCTGCTGTGATGCTCTCACCATCCTTTCCGTCACTGCCGTCCACAACCATCGGGACAGTTTCGACATCAACCGCCTGACCGTTCACGTAGAACACGAACTTCAAGCTACTGGTAAAATTACCGGAAGCCACCCCGACACCATCACCGATGGGAACCTCGGCCGCACCGTCACGACTGTACTTTAACTCCCCGTCCGTTGTGGCCGTAGTGACCGCACCGACTGTCTTCATACGCCGACAGGATACCGAAGCTACACTGTAACCGCCGTTCTTGTTCTTGCTGACCATCGTGGCCGAAGTGACAAGGCTATAAATTACCGCATCGGAACCGTCCGCCCCGCCACGGACACCGGTTATCTTGAAAGTCAGTTCACGGGTATAGAGCTGCCCGTTCTTCATTGCAGCCAGTGTGATGGTGACCGTATTCTGTTCCGGAACCGACTTTCCGGCAGCGACGGATATCGCCACCGCTCCGGTGGCCTTGCTTGTGCTTGCCGTGAAACCGGCAGGCGTGCTGACTGTTAAAGTCTCAAGGGTGAGTTTCTCGGTACCGTACCACATGGATACATGGGTAGTCCATGACTGTGCGGAAGTAGTAACACCGGTACTGGTAAGAGCGACGCTCACCATCTCATTGTCAAGGTCGGCCATGATATTCGACTCCCCGTCCTTACTCCAACGGTGCACAGGGGCCGGAGTGCTCCATTCACTCCATACTCCATCACGCTTCACACGTTTGCACGCCCATTCCACCTGATGGTCTGCATCCACGCCAAGAAAATCATCTGTCCAGCCTTCCGGTATATAATCATCCTGCTGCTTCGAATCCGGCTTGTCAGGGGTAAGGCCGATGATGTTGGTACGGGTGTAGATCCACTCGTAACCTTTGCCGTCCTTACCGTCAGTCCCGTCTTTGACCATGACCATCCACAAACCATTCCGGTATATGTAAGTACAATGGTCAGCCGTATTTCGGTAGCTGTCACCCTCCTTGGGATTGGACGGATGGGATGCGAATTCACCAAGGAAGGTGATGCTTTCGCCTTTCAGCTCACGCCCGTCCAAAAGCATCTCCCAGTCTTCATGCACGGTCCAGTCGGCTGACTTCCCGGAAAGGATATAACCGCCATCCTTTTTGCGACGATAACTGCCATTCTTGAACCTTGCGATCCTGATGGGAGGATTGGATGTTTTCACCTTGGAGATAAAAACACAGCCCGCCAAAGTGACCATGGTATTGACCTCGTATGGGGTCTTAGAGGATTCCCAATGACCGCCACCTATTACAGACAGGCCCGGATCACCCTTGTCACCTTTGGCGGCTGATACAAGCCAGTCCGGATTGTTTTCGGATGGCTCGGAAGTAGTGCCCTTGTCATTGACGCACAACCATGTGGAACCGTTATGGGGCACACGGGAATAATACGCATACTTTCTGCCCGGCTCCCAGCTAGGGAAGTCGATAGGAACGCGGACTGTGCTACCGGTAATTTCATCAATTTGAAAAATCAATCCCGTCATGATGATATCCTGCAATACTGCCGAGAACCTGTCGCAGTTGATCCCGTTGATGGTCATACCCTTCTTCTTGCCGAACCAGCTCTTCATCTGTGCCGGCTCCGGGTCCCAGGTGTTGGCATTGTCAACAAGGGTGATACAGCAGTTACCGTCACGCACGTCTATGATGATATAAGTCTGACGCTCTTTGTCGGTGAAGTTCCCCGTCTGTCCGAGACGCATCTCGTTATGGGGAACGAACTCATATCCGGGACGCGGAACCATCACGAATGTCTTCTCGTCGTAATCTGCGGAAGTGATACGGTACTGTATTTTCCGGAAACCAATAAAGTCACCGGTAGTGACGCTTTTGTCATGCCAGAAGCCTAGGAGGATATCGTCCGGCTTCTGTCCCAGCGGTACACCATCCTCCAGATCAGGGGTGACAGTATAGCTGCCGTCACTATTGGCGACAAAGCTTTTTATCTTCAGCCCTCCGCCGGGACTTATAGTATTATATCCTTCAAAATAGGTCTGACGGTTGAAACGAAGTTCTGGTACACTCAGAGAGCTGCGCAGGACCAGAGCCTCCAGCTCGGCACGGGCGTCCTCACCGATGTAACCGCCCTGAACACCGGTGATAAAGTCACCGAACTTGGCGTATTTCTTGATGACGGTTCCGCCCAACAGGGATAATAGGAAACCGGTGCGTTCCTCCGTGTCCTTGCGCATGAACATGATCAGCGAGCGCAATGCGGAATACACGTTATGGTCTGTTGCAGGGGTGGAGTCGTGGCTTCCGATCACATACACACCGCTGCCACCACCGCCCGTATAGGTCTGTCCCTTCAGGGTAAGGCTCTCAACCTTTTCCTCCAGCTCCCCGATACGGGAATAGGCGGCGGTTTCCCCGACAGTATAAACAGGTGAGTCAAAGGAATAGTCAAGATTGAATTCAAATCCGATAACCCTTGACTGCCTTCCGTTTTCAAAATAAGCCTTGTTAATCAGGTTAACTTTCTGACCTGCACCATAGAGATTATGTATTCCGTCCTCACTGTATGCGACATCCGACATCATCTTACAGTTATATGTAGAAGGGTCTATCTTGGATTTGGCAGCGTACTTTTCAGTCTTTTCCTTCAACTCCTGCTCGGCGGCACCCACAAGCCCCAGTTCGGTTATTTTCGTGCTGTCCCAGCCGGAAAGCACATATTCATCTCCATCCTGGGGAAAGAGCACATCACCGGGAAGCGGTCTGCCATAGTCCTCATTCCTGACTATCTCCCAAAGCTGTGCCTCAGGGTTCCATCCGCCATCCTCCAATTTCTCCGGCTTTCCCTCAGGATTGAACTTCACGGCGAACTCCAAACCGTTGAGAAGCCCGGACGCGAAACGTATCCTCAGCTCCTGACCAGGGAGGATATATTTCTCGGAAAAGTTAACACCCGTGTCCCTAAAGCGGTAGGCATTCCATTTTTCCTCGGTGGTTGTACCGTCCTCATTCTCCACCTTGTCCGTCACTTCGATAGTGGTGACATCCGACATGATGCCCGTTCTTCGGGGATAGACTTCATCGAAGATAACCACCTGCTCGACGGCTTCCTCGGTAGTCATATCAGGATAAGCGTCAATGTAAGGAGTGCCTTCGGGAAGCATCAGCCTGCGCTGCACCACGCCGTTCACAACCACGGTCTCGTCAATGGGGCGGTAGTCTGCCGGTATGTTACGGGTGGAACCAAAAGCGTAGATACGGGTGGCATAGGTGGACTGGGATTCTGACTGTGACATTTCCTGCACGTTTTTCCCGATCTCGAAATCCACCGCGTCACCGGACTCACAACGCCCGAAATGGATGATGTTTTCAGTCACCCAACATTCGCAATCCCATTTCTTCGCCATCTCAAAACAAGCGTCAAGGATGTTGATGTTATCGTAACTCATCAACTGGGACTTGTTTTCGACTGTGGAATCAATGGAGAAAACAAAATCCTGTCCTTTGTATGTGTAACCAAGAGCTTTCAAATTTCTAAGGACTATACCGGCTTGTACGTCAAGCGGGGCGGTCAGGTTCCAGGACGCTTCCTGTCCGGCCGTCTCCAGGGTATATTTGAAGATTTTGTTTTTCCATTTCCAGTAGTAGGCGTCAAGTCTTAATTCGTAATCGTAGCCGGCGGTATTGGTGTTGAATGCGGGCTTCTGCAAGTCGCACACCTCGAACAATCCGAAGTTACATTCCACGTATGAGCCAAGTTTGAAATATATGGGATTCTCTAAGGAGAACTTTAACATGATGTAGTCCTCCTTCATCAGAGTGAACTTACGCTTGCAGCCTTCATTGATCAAAGTTGTAAGCAGGATAGCACCGGATATGTCTTTGATGTCGATTTGTTCCATAATTAAGTTTTGTGTGCCTTTACACAATGCTGAACAAAAGTATATATTTTATTTGAAAATCAAATATAATATCAAGGGGAANTTTCTGTTATTGGGATTAGGCTCATTCAGCTTCAGCACGAATTTTCCTATGCCTTGCATGAATTGGCTGAACTGGTTACAGGAAATATAAATAGTCCTGTAAACTATATTGGGCTGATACTTTGTCTTTATTTCAAGTATTCCTTTATCCAACTCATTACAAAAGCTGTCATACCTTGCAAAGAATGTATCTTTATCAGGGGCTGTCAGGTTTATCTGTAATGTAAGATCGCGCTCGTCCTTTTTGGGATCAGCTGTTATCACACGCTTTCCATGCTCCATTCGGCTCTTGTTCTCAATGAACTCCTTATTGGGTGCTGGGGTCATGAGGGCGGACAGTGCAGTGTCATCCATGCTTATTCCCCATGTGGTATAAGCGTCCTTTCCATTAATAAACAGTTCTTCTTGTGGCATATTTATATACTTTTTGTATTTTTCGCTATTTCGTCAAGCTTGTTTCCAAACTTATAAATTAGTTTGGTGTATTTGTTAATACTTTCAAGGTGACCGTTGGATGAAATCATCAGATTTCTTATCTCAGTCAACATTGTATTGTTGTCTTTGGCAAATGAGGATATGGCTTGTGCCACCGCCAGCGTATTCAGCATGGCATTTTTTATTTCTTCTCCTGCAATCTGCAATGCTGTAAACCTACCGTTCAACTCTTCGCCTGTATCTTGACTCATTGCCTGAAAACCTTTGGATGAAGCTGACTGGGATGTTGATTCTTGCGAAATCTTGTCATATCCGGTTGCTGCGGCAAGCTCGTCACGGAGCTTCATGGCTTCGTCCACATAACCCATGTATTCATCCATCAGCTCCTTACGCTCATTATTGTCAAGCGTACCATCATCCTTCATGGCTTCACCGAATTTATCATACCATGTCCTCAGTTTGTCACTAAACTGTTCACCGATGGCATTTGACAGCATCGCCTGCATGAAATATTTGGATATGTCATCAGCAAAATCCTCCGCACTCTTCTCCATATCCATCAGACTGCTTATAAAACTGTCATACATGGAATCGAATGACATTCCGATCAGGCCCTCATAAAGACTGTCGGTCAGTTCTTCCAGTTTTCCTGCCTGCTCTATATAATCATCCAGCTTGTCGGTAACACGCTCACCGTAACCTCCCTTACCGGAAGATTCCATGATATCCCATAACCATACGTCCGACCGTAGAGCCTTCATCTGTTCGGGGGTCAGATTCCACAAGGAATCGGTGCCGGAGAAATCCTGCATGCCGGTAGCTTTTCTTGCGTGTTCCAGCATTTCATCCGTCCATTTCAGATAATGCTGCCAGCTGCCGTGGCTCTTATGATATCCGGCTTGCTCCTTTGCTATTTGCAGATAGTTTTTATTGACTTCCTCCTGATACTTTACAGCTTCCCTGTAAGATTCAACCGATTTCATTCCCTTGCTTGCCTTCATCTCGTCAGTCAGATCCTCGATGGCCGTTTGCAAAGTTCCATTCCTGTCCGTCAGCCTGTCTATCGTTTCCTGTACTTCCTTGGCGTTTCCACCTATTCCAAACAAGGAGTTGAAGCCTCCGAATGAGATTGCGTTCAGGATGTTTCCTATGCCGTTCCTCAATGACTTGCCGATTGTGACAAACAAATCCCCTGACAAGACATCACCGATAATTCCACTGACAGCGTTCAGAACAGCATCAAGCAGACCACCGACAAGATCACTTAATCCGTCTTTGAGTACGTCAATGATGGACAGAATCCATCCGACAATGGGGACCTCCTTAAGAGATTCTGACGTTTTTCCTATGACATCCTTGAATCCGTTCACGGTTTTGATAATTCCGCTATATGCGTTATACAATCCACCGGATGAAATCTGCTGCAAGCCTCCCAATAAATTTTCCATGCTTGCTTTCAGTATGGTGGCAGTATCAGTCACATTACGCTGGGCCTGATTGGCGATATCAGTCTGTGTCTTCACATTGGCGGATGCAATGTCAGCATTCTGCCGTGCTGTTTCAAGAGCGTTTGCTGCGGCTTGTTTCTCACTTTCCGTTCCGCCCTTCTGCGCTTTGGTGTAATCATCCTGTGATTTCTTTAGTCTTTCCAAAGCAGCTGTTTCAATCCCTATGGCACTGATACGATTCTGTTCTGCTATTTGATAGGCTTTTACATCCTCTCCAAGTTTCTTGAAGTTGACTCCACTTGTACCACCCAAAGACTTTTCCATCTGGCTGATGGCGTCAATCAATGATTTCTGGCTTGCCTGATCGGAGTTCTTGAACTTGTCAGTCCGTACATATTTTTTCGCTTCGTCCAAGGCGGGCTTTATCATGTCGGAAAACATGGAACCAAACTCACCGAACACAGTAACCCAATCTATATTGGCTTTTATGGCTTCTGTTTCCTTGTTCTGTATGGCAACATCACGTTGTTTCTCCAGTAACTTTACTTGTGCACTATTAACACCGTTTTCTTCCTGTGCTTTCCTTATTTTTTCCGCATACTCTTGGGCGATAGCCAATTTCTGCTGCTGGAACGTGCCATATTCTTTCAAGTAGTCGTTCAAAGCCTGTTGTTCGGCTTTCAGCTGTCCTTCAGTTACATCGGAAATATCTTTATCTCTCATACTTTCGGCATTGGTATAAGCTTCTGAAATTTTCTGTGCCTGCTTGTCGGTCAGCTTACCGTTACCGGCTTTGCTCCATTCTTCCTCCTGTTTTCTTATCGCATCAATCTGTTTCTGATAATCAAGGTCAATCTGTTTCAACTTCTTTTCCGTGCCTTCTCTCATCAGGTTGATTTCATCCTGTTGGTTCTGACGGTGAAGTGAAAGAAGTTGCCCGTCCAGCTTTTCCTGATTTTCTTTTTGCTTTTTTGCTAGATTTTCCTGTCTGGTCAGTGCGCTTCCGGTTACTCCGCCCAGCTCCTTGTATGTCTTTTCGGATGCCTCCATCTTATCTTTGGCTTCTTTCACCTGTTTCGATGTAGCCGTCTGATCTTTGATTAAGGCCTCGTACCCTTTTTCNGCTTTCTCCCATTCGACTTTAGCATTTGCCAAATCCTCTTGATATGTAGTTTCTTGTGTTTCCTGTCTGTTCTCAACTTCCAATTGGGTATTGATTTCTGACAAGACATCTTTTCTTGCGTTTGCCAATTCATTCTTCAGGTCTTCGATACGCTGTGCCTGAACCTTCATTTCGGAACGGTTGTTCTCTTTCCTTGCCAGATTATAAGCCCATTCTGCACTTTTTATTTGTTGTTCCAAAGATTCGACTATAGCCTGTTTTGACTGTGTTCTGGATTTTGAAACCTCTTCATTATATGCCTTCCAAAACCCAGTCAAGTCATGTATATGACCTTTCTCATCGACATACTTCTTAAAGAGTACAGGATATAGTTTCTCAATGTCTTTTAAGGCTTTAAGTTTAGTGGTCTCGGCTTCCACCTCGCTATTAATGGTGCTAACAAGACCTTCCAAAGTACGTTTCCGATCTTCTTCGTCCGTGTCGAGTTTTTCTATTTTCTTGTTGTACGAGTCCAAAGCACGTTCAGCAGATGTTGTGCTGTCGGATAATGCCCACATGGCAGCTCCAAGCCCTACAACTGCCGTTGCCAATAACACATACGGATTAGTAAGCATGACAGCGTTCAACGCTTTTTGTGCTGTTGTCTGCAAGACCAGCCATCCGTAGTGGGCACGTTCCGCTACAGTCAGGGCCGCTATGCCGGAGGTTTGAAGCGACTGAATGGCTGTTACGACCATGACTGCAACCCTGTATGAACCGTATGTAGCAACAAGTCCGGTCAATAACCGACCTACCTTCTCATAGTTCTCCACCAGATAAGACATGCCGGACAAGGTCTTGTTGATGACACCCTCGTTTTGTTTTCCGATTTTATTGAACATGGTGTCAATTGCATCTTCGATATTGCTTATTTGTCCGGTAATGGTTTTGGATTGTGCTTCCATCAGACCGCCGAATTTGCAGCCTTCATTGGTCATGGATTCAATGGCCTTCTGCACTTCGGGGAATCCTACTTTTCCTGCTGTCACAAGTTCGCTTACCTTGTCTTTGGTTACTCCGAATTGTTTGGCAAGTTCATCGGCCAATGGAATTCCACGTCCCATAAACTGACGTAGGTCCTGTGTGAAGAGCCTTCCTTGTGTCATGGTGGTACCATACAGCCAGACCAGATCGTTCAAAGGGATGGATAGTCCTGCCGCGATATCCCCAAGCCGGACAAGCGTATCATTCACATCTTTAGCCTCCGTACCATAGGCTAACAGTTGTTTCGCACCATTGGCTACATCCTGAAGGTTAAATGGAGTGATGGCGGCGGTACGTACCAGTTGGGACATTAGTGTGTCCGCCTGTCCCTTGTTTCCAAGCATTGTCTGGAATGCCACTTCAAGCTGCTGGAACTCGCCACGTACACGAGCTATGTCACTGATGAGCTGCTGCGCTCCAAGACTGATTCCGAAAGTGGCTGCGGCCGTGGTCAGTCTTCCGAATATCTTCTCAATACTCAGCCCGCTTTCTTCAATTTGTCTTGATGTGTTGCGTACTCCGTTGCGTGCTTCCTCTAGCTTGCGTAAAAAGTTGGAGTTATCCCCAGTTATATCAAAATGCAATCCAGCCATAGTCTTTTCGATTTGATGGGTATCATGTGCATTGACATGACATTTGTTCTATTTTTCTTGTTATAAAATTATAGACCCCGTAATTTTTTTGACCGATTATGAAAATATTGTTCTGTTTTTCCGATTCATTCCTCAAGCAGGGCTTTGATACGTTCCCTGTTCTTTGGATTCCCGGCATCGATTATTTCTTCTGAGCCAGATATTCCGAGTTGTTTCATTTCGTCAGAGGACAGATATACAGTCGTGATGGCATCAGCCATTAACATCCTTAGATTGATATAGCTGATGCCCCATACCACATAATCAAAAGTCCATCCGTATCTTTGGCAGGCAAAGTCTATCATTGTTCCGTAGGTGCTGTTGCCTCCGAATGAGATACTGCTATTGTCCTTTTTTACTTTGGCTATCCGTTTTCTTTCCGTATTTTCTTTGTCTATTCCGAAATGCCGCAGGAAGGTATCCATATTATCACTTGTAAGAATGAGAACCAGTATGGTAGCAAGTTCCTCCTCAGAGAGTGTTCGGGAAAACAATTTTGTACGCTTATCCACCTTGCTATTGTCGAACAAATCGTTCTTCCGGTTGAACGTGGAGTAGGAGAGTATGCGGCAGACAATATCACGTTTCGTTTTGCAGATCCTTATGGCTTCCATATAAGGATTGGTGGAAACAACCTGTTTGCTTATTTCGAGGGAATCAAATAATCTGGCCAAAAGATACATTTTGCCGAGTGTGACGGGATGGATAAAGAAAGACCGCTTGCCAACGGTAAAGCCGGCAGGTCTTTCCATGATGGCGTCGGCCACATCCATCTCAATATTTCGCTCTTTGTCATTCATAAATCATAAATTTGATGCAGGTTTATCCTCCAACCTGTAAAGGACGTCTTTCCGTTTGCCTGTTCTCTGAATGGAAAATTATCATCCGGCAGAAGTGTACACCGCGTTTACTTCAACTGTTTCCCCATCTTTAACAGTAGCGGATGTCTGTGTAGGCAGTGTTTTTCCTTCGATATCTTTATATATGATTGTCACAAGACCGGCTTTTGTGGTAATTGAAGTACCGCTATGATGCCAGTCCGTTTCTGTAGATAATTTCCACATGCCGGCTCCGCCATCATCTGTGATGATCACTCGAAGGCTGCCGGCACCATTAAAATTTACGACTTCGAATTTTACCTGATTGCCGGTCTTAGGTTTCAATACGTCAGCGGTATATTTCCACTTGGTGCCATTATCTGTGTCGTATGTATCCTCCAAGGACAACACGCTTCTGTCGATTATGATACCTTCAACAGTTTTGTCTTCAGGCTGGAGCTTGACAGCGTATTCACCTGTAATCACACCATCTGTATCTTCCACCGGTTTTCTACGGCCTTTGCCAGCCCGGATTTCAAACTCAAACGTATAGGTGTTTGCCGCATACTTGACAGCCTCGTTTTCTCCACCTTCAATCTTGGCCTCTTTCTTCGCACCTTTTGTAGGTGTCAATTTTGTAGAGTTCTCGACAGGTGTCGGTATATCAATCCAAGATGAAGGAGCTTCTCCGCTGCTTTGCAGCTTTCCAATTTTGATAGTACATTTTCCCCAAGATAATTCCATGATCTTATTCGTTATTGAATGAATATAATAGTTTATTGTTAATGAAGTGCTCGTTCTTTCCGTTCACTTCAAGCACCCTTTGTTTATTCAGCGTGAAGCGGTAGCTTTCTCCATGCCCTGTTTCCAATACTTGGATAGCGACTTTGCAAAGTTCTCTACAGCGTGCATCATTCATTTCCGCCTCGCCATTACGGATATTGTCCTTTACATAAATGTTCACATTCACGAAAGCTTCCTGTATCTGTCCGCTTCCATTTTCAAGGATTGATATGACTATATCCTCCCTGTCAGAGTTGGATGGTCTTTTTGATGCCTTGCAAAGTTTTCCGTTCACGACTTTTTCCAAAAGGGAACCTTTGATGTGTTTGTAAATATCATCTTTGATTTCAATATCAGACTTCATCATGATGCAAGTTGCTTTTTCAGTTTACTCATCATTCCCGGTAGTTCCTTTCTTGCAAACAGTTCGGCGGATGCAAGTACATTCTTATTTTCCATTGCTTCCACAAATTCAGCATAGTTCATTCCGGCTACTACAACAAGTGCGTAGCCATTCGCGAATTTTTTAGACAATTCCTCAATAAGTGCTTTGCCTTTCCTGACTCCCTCATTACCTTGTCGTACTTGTGTGAAATCTGAGTATTCAAGTATTTTTCCGTTGTGGATGATGGCATAGCCAATCGAACTGCGCAAGTTTCCTGACCGGTCATACCAGCTTATCTCCTGCGGTCTGTTCCTTGCTTCGATCACACACAATTCTCCAAGGTAGGAGAGGGCGCGGACAGTTAACACTTCAACACGTTCTTTTTCCTTATTGATAAGGGTGTCTATCCGACTTGCAGGTGTCGTCATTTTTATACCCATAGTTTCGCATATAGTTGATAACGATGAAACCCTTTGACCTCACATTCTCTAACGATATCTCCTGACAGGAATAACTTCACACGATCTCCAACAGTAAATTCCCGGCATTCAGCATCAAGACGTATCGTGGCTGAATAGGTACGGACTGCTCCGTCCTCAAATTGCTTTTGTTCAGCTTTTCCGGCCGGAACATTCCGGCATGGGATATCACCTTCCCATCGGCTTTCACCCTGGTGGTAATCGCCGTTCTTGTCTTCGTAACCGGGAGCGGTAATAAGATATTGCAGCTTATGTGGTCTATCATCAAGTATCATGATTATTTTCCTATATAGACTATCGGTTCACCAATGTTTTTTTCTGTTTCGCCTATTGAATTATAGATGCCGTTGGCTAACGTCAGTATATTATCCTTGTCAGATAGACTTAAGGAAACATCTCCTTCTGTAAAGTTGGGCATCTGAATCAGGCTCATGAGACAGTCGGCCACAGCACCTTTGAACGGTTTGCTTTTAAGAATGTCGATGGTGCATATTTCATTTCCGTCCAGACTTCTTTCAAGCAAACGGTTTTCAAAGAAGCCACTACTTAATTTGTAGTGGACTTCATCTTTCAATGCTTGCAGGACCGTTTTCATACATTATTCAGATTTGTGTGATTCTACTGTGGCTTTTAAAGTGGCTTCATCTTCATCGTTCAGTTCGTTGACACGGGCGATGATCTTTTCATCGGCAGATTTCGCAGTCAGCTTGCCACCAGTTATCTTGTTAAGCTCCTGAACGAACTCCGTTTTTTTGTAGGTATCTCCCCAGATGGTGACTTTCACATCTGTTGAATCTTGGGCCTCCTTTTCTGCGTCAACAGTTTGTGCATCGGTGATATCCTGATAATAAATCTGGTCTACTCCTTCAATCACGGTAAGCGCAAGCATCTGTCCAGCGGTAGTTTCCACCAAAGGGTTAGCGGTTCTGAAACGGCTGATAAGTTTCATCTCATCAACTGTGGTATAAACCACTCCTTCCACCGGGCTTGTCTTTTCTGCTAATGTCCCCCAGACCAAACTGCCGACATTTTCGGTAGTCAGATAAACCAAGCGGTTTGCGTTCCACGGTTTGTAAGCCTTGCGTACACCGTTTTTCTCATAAATGATCGAACGGTCAATCTTCAGGAATCTGACACCGTTATATTGGTCGGCGAAAGCCTCGTCAAACAATGATGAGGTAGGAGTGGGCAGCGAGGTATCACTGTCGAAAATCTGCCCTCTGTATGTGGCGGCGAGTTCTTTGGCTCCTTGTGTCTGGCGCAGTTTTTTGTAGGTTGACAGGGCGATACAGATGACTGATATGGAATTGCCGTCTCCGTCAGCTGCGGCGAGCACACGTTCTATGTCATCCAAGGTTATCTCGCCGGGAGTGGTCACACCAAATCCGTTTTTCGGCAGGTAACCGAAATTGACACGCAGTGCTGTTCCGACATTGGTCAGATCCTCAACCGCTACAACCCCCTCGCATAAGGCTGTCAGAAAATTCGCCTCATTGGATTCGTCCAGCCCGATGGAGCAGAACAAAGGGTCTTCCGTCAGTTTGGATGCTATTTGTGTCCATTTTGCACCCTGGGCCTTCATGATGTTGATGGTATTGATGTCGGATTCTTCCATTACACGGGAGATACCCTGTTTGGGCAGTGTGCCGCTGGCATGGGCCAGTGAATCACGCTTCTTGATGGGAAGCGGAGAGTTCATGGAAACGGTGTCCGCTCTTACGTATGTGGTATCGACAGATGCGCTGGTCCATTTCTGGTCAGCGGAATATACTTTACGTAACATGGTCTTATGCAAGTAAGTGCGTTTTTTTGCACCATTGCGCTCGCCTCTCTCTTTTTCCACGATATTCTGTAACTTCGGGAAAATACGCTTGGATAAATCTGCAAATTGTGATGCAATCATTTTATTTTTCCTCCTTTATTTTTAATCGTGCATGAAATATAATGAAGGCAGTGCGGTCTTCAAGGCAGCTTTGATACTGTCAATAGGGTAGGGCAGGGCCTTGTCGTTGATCTCTCCGTCATATTGGATGGCTCCTCTTGCATCACTTGCAGGTGTCGTGCGCACCCATATTCCAGCATATTCGTAATTCTCAGGAAGTGAGGAATACGCATTATCTGACACGGGCATGGGCTTGTAGTCATATTCATCATTTGTACTGCGGATGATAATATGTCCGGCTTTTACATATTTTTCATTGAAGCCTTCCATGTTCAGAGAGCGGCCACCGATAATTCTTCCACCTTTGCGACGGATAACCACTGAATCCATTCCGGTCTCAAACGATTCAAGCTCGTTTGACAAATTTACTGTTCCTGGCATTGTCCTTTACTTTTTTTGATGCGGTTAGAAGTTATTGACAATACTGTCAATTTCTGCATCCGTTAATAATTCAATTTCTTTATCAGGCTTTCCTGTTCCTGCCGCAGGCGGCGTTCCCAATGTGGAGAGGCCGGCATCGGCACGTTCCTGGTTGTAAGCCTTTAAATCCTCTTCGACTTCAGATAGAAACTGTTCGAACTCCTCGTCATTCTCAAAGTTCATTTTAGAGAAGCTTTTTAATGTGCGGTTGCCGAATGTGCCTGTATCTTTCAAGAGACTTTCAAGTTTGCTTTTGCGCAAGGAGCTGGTCTTCTCTCCCTCCAATGCAGCAAATCGGGCATCCTGTTGTTCTCTGTAAGCTTTGAACCATGCAGGCTCTTCGTCCTTGTTTTCCTCTTTGTCTTGGGGTTTCTTCTTTGAAGCTGGTTTCGGAGTATCATCCGGAAAGTTGTCATTCGGTTCATCGTCCGGTTCCGCTTCGGGGTGGTTTTTCTTCCATTCGTCAAGCAGACGGTTGGCTTGCGACTGGCCGAAAGTGAGGTAGGGGAGAACCGCTTCGATCTTTTCGTCAATCTCTGCGTTTACATCCTCTTCGGAGGCATCTTCTTGGGATTCAAGGTTATCGGCAATCTTGGCGGCGATACCCTTTAATTCCTTTGAGTTGAACCCTAACGCCTTCGCTTTAAGTTTCAACTTTACAAAAACTTGTTGTCTTCTGTCCATTGTAGAATGAATTTTAAGTTATTAGATAAAATAGTCTGCACGGTAAACGTATGCCAGCAGACTATTTCCGTAGAACTTAAAAACACTCTTAGAGCAATGAGCTTTCATGTCCTGTTGTGCTATAATGAAACGGGTCACAACGTGGCGTACATCTCCATACGCTATTCATATGCAAATATACTAATTTATTTGAATATCAAATAAATTAATCTGTTTTTTTTAGATAATTAGCATTGTGAACTATCGCTATTTGGGTAAATTCAATCTTATATAGGCTCACAGTGTTTCCAAGAATTAATTAAGTTCCTCCTTTGTGGTGTAGGTCGTGACCTTGCCTTCCCTGTATTGTCTGCGACCTTCTTTGAGCCTCTCTTCAAGCTCTGGGGAAAGAACAAAGTCCTCTTCGTAAATGGGGATCAGCATATAGGAGACTTTTCTCCTGCGTCTGATTACTATCTGCTCTCCATTGTCGATGAGTGCAAACATGGAGGCCTGCTTTTCTTGAAACTCTCTTGACATAATCTGAATGACTGCCATAACTTTTACAATTTATATTTTTGTACCGTTTTTTGATATACAAAAAAATGTCTTTTTCCGAAACGGCCAAACTTTTTTGGAAAAATCAGTCTTATAAGTGCGTTTCCCTTCTCATGTATTTGTATTGTTAATTCCGCTCACAAAAATGTCTTTCGGTATCCAACAGACAATGATAGCCCGAAATATTCCGCATTTGCTTCAAAGCGTTTTAACTTCGCATCACTACATCAATGGCAGGTATAAGGCAAATGTTCTGCTGTGAAGGTCACCGAACGAATGACCTTGTTAAAGAAATGACTTCTACATATGACTTGGAGTCATTTTTGAATGATAAGTTTGTTTTTTACCAATTATATATGATATCTTTGCGGCTTTAAATATCCGACTATTTAGGAATGTAAAAATATATCGGATGATTTATTGAAACATGGCAAAACTATATTGTCAGGATGTGTTGGAACATTTACAATATGGCAGTGACAAGCTGATTAATTTTTATTTGTTAAACGAAAAATATGAATTTGTTATTATTGAATGCAGCCTCAGGCAACAAACTTGAGCAAGCACTGGAGAAACTGGTAGATTTTGGAATGGACGCTGGTAAGGATATATTTGTCGCCATTCTGATATATTCAGTCGGTCGTTTTATCATTAAGCAGATTAGTGTATTAATAGCCAAAGTTCTTGAAAAACGGAAGATAGAAACCAGTGTACAGACTTTCTTGAAAAGTTTGATGAAAATTTTATTGAACATGGTACTTGCTTTTGCCATAATCAGCAAGTTGGGAGTGGAAACGACCAGTTTTGCTGCACTTTTGGCGTCAGCCGGTGTGGCTGTAGGTATGGCACTTTCCGGCAATCTTTCCAATTTCGCAGGTGGTTTGATTATACTTGTTTTTAAACCGTTTAAAGTAGGCGATTATATAGATGGACCTGGAGTAAGTGGTACAATAAAAGAGATACAGATTTTCCATACCATACTTTCCACTCTTGATAATCGGATGATATACGTTCCCAACGGGATGCTCAGTGGAAATGCTGTGATTAATTACAGCAAACAGGAAATGCGCCGTGTTGAATGGGTATTCGGAGTAGAATATGGAGAGGATGTACAAAGGGTCAGAACCGTATTGCAACGTATTATTTATGCGGACAAACGTATTTTGGATACTCCTGCCCCTATCATTGTTTTAGGCTCATTAAGTGCGAGTAGCGTTGACATTACCGTCCGTGTTTGGGTAAAAACAGCTGATTACTGGAATGTTTTATATGATATTAATGAGATTGTTTATACGACATTTAATAAAGAAGGAATCGGATTCCCTTTCCCACAACTTACTGTGCATCAATCTTCAAAATAATAGAAACATATTCAACTTCTTAAATAAATGATCATGAAAAAATTAATTTGTTTTTTTACGATTTTCGTATTTTGGGGAATCACTGATAGTATGGCTCAGGGATTACATTTTGGGGTAAAAGCCGGTGTGCTTGGCAACAAAGCAAATATTAGTGGCATGCGTGACCAGTTTAAGGAAGAGAGTTTGACAGGATTTCAAGTAGGGCCTATGTTGCAATATCAAACAGGATTTCATGGTATCGCTTTGGACTTTTCTCTGCTGTATGTAGAGCGTGGAATCAAACTGACAAATACCTCTAACAGACGTAGCGCTGACATTAAAACACAAAGTATTGATATTCCTATAGAACTGAAATGGGAAATGGGAATATCAGATAATTTTGATTTGTTTTTGGGAGTCGGTCCTTCCTTTTCTTTTTTGGTAGACAAGGACAACTGGGGACGCAAACTTGCTCATATAGCTGTGGATGTTATAGATAAGGATCTTCCATCTATGGGATGGCGTTCGACTGAAGTCGGATTGAACTTGGGAGGTGGAGTGAAAATTGTAAATCATTTAATGGTAAGTTGCTATTATAATATAGGATTAACCCAGTCTGCCAAGCATAATATAGGAGGCAATAAGCATGATGCCATAGATCAAATTTTTGATGGTGATGTATTCGAAAGCAAAAATAGATATTGGCAGTTATCACTTGCTTATGTGTTTTAGTCAGATAATTGCGGATCGTTTTTAGCAATACAAAACTAAAAAGCGGCTTTTATTATTGAGAAGGTTTGTAGTAAAACATCCAATAAAAGAGTCTGAATAACAAAGTGATTGCATCCGTGTGTGGAAAACACACGGATAGCATGAATAAATAATTTTTTTTGCAAAAATGAAATTATATATTTTGATTCAACAGTTATTGAGAAGAAAATTTGTTCAATATTTTGTTCTTTTCTTCATTCTGATTTCAATTATAGCCGTCATTGCAAGTTCATTTGAAGAAATGGCCACATACAAAGTACTGTTATTCGGCATTACTTATGTGTCTTCTTTTATTTTTCTTATTGAATACACAGCCCGTATCGTATCTGCACCGGCACTCTATCCCGGTATGAAAACAGCAAAGGCACGTCTGAAATATACATTCTCTTTTTATGGTTTTGTTGACTTCGTGGCAGTACTGCCTTGTGTTCTTACCTATGCATACTGGGATACGGAAGTCGTTCATGTCATTATTTTACCTTATATCTTCGTTATTTTTAAGTTAATACGGCACTCGCGATCTTTCCGAATTATCGGTATGGCTCTTGCTTCTGTCAGAGAAGAACTTGAAACAGCCTACACAGCTAGTTTCATTACAATTTGCTTTTCCGCCATTTTGATGTATTATATTGAAAGGAATGCACAACCTGAAGTCTTTAAAAATATCGGTGACGGAATCTGGTGGGCCATTATTACATTTGCTACAGTCGGATATGGTGACATTTATCCCATTACCTTTTTGGGGAAATTATTGGGTTGTATTATTTGTCTGGTAGGTGTGGCAATGGTAGCCATTCCGACCGGTATCATTAGTTCTTCTTTTATCAATATCGTACAAAAGAAGAAACAAAACCTAGAAAAAGAAAGTGATAGTCAATAAGAAGGTTGATATAATGAACTTTTGCTAATAGATAGGTTATAAAAGAGATTTTGTAGCGTTTACTTGCGATTTTTTCTGTAATTATTGTTATTTCTCAACTATTTAATAGAGAATGGGAACTTTAGTTATATGTGGATAAAATAGTACGAGCAATGTCGTTTAGATTAAGCAGAATGGTAAGAAGGATTGTTTTAAAGTATACTTTTTTGTAATGGGCAGTGTTGGACTTATATTATCCATATTTTTCATGAATATCATATTTTATAAATATCATATACGGAACAAAAACTTCTTTGTTGAAGTTTTGTCCCGTATTGAAGGTTCCTATTCTTTATATAATTCTTAACTCGGATAAATCATAATTTATGCAATATGAATATTATATGTTGGAAATTATTGTTTGGGTGTGCCATTTTCATTGATTCTGATACTTACACTTGGTTTACCTTCTATCTCCAATTCCACTATATAATATTTTCCTTTAGGAGTATCCACTTCATCGGCTTCATCGTCCAATTCCGCTCCTTGATGTTCCTTTAAAGCGTTTTCCACAGCTTCTTTTACTTTAGCGGGCAATGTGTCATACAGAACCTCTTTAGCAGTGGAAACCCATACGTTATTAACAAAGCAAACTTCCAGTTTTATATCCTGCAATAGGATATCGACTTCCAGCACATGGGTGGTTTTGTCTAAATCTGTTTCAAGCAACTTATATCCTGCATATTTTTCGTTCAGGATTTTGCTCACAGCATCAGGTAAAGCCGTAGGCAGATAATTTTCGGAGTCATCTTCCTTGTCAGCCACTTCTTTCAATAAATTTCCCTTGGTATCGAAATAAAGGTCATATTCTTCATTGCCTTTCTCTACTTCGATCACATATACAGTTTCCATATTCTTGCGTTCGAGCATGTCAACATCATCACGTTTCCAACCATCGTATTTGGTGAGTGCTTCAAATGTCGTTTTCACTTTCGCAGGCAGTGCTTCATAAACAATATCCGTTTCTGTCATTAGCCATACGCCATTTACGTCAAACCAGGCTTCTTTTTCTTTATTGTCTTGATTGAACGTTGCTATGTGATTTGTTCCACGGGTACTCCAGTCATGAGCGATATTGCCGAATTCTTTAACAAAGGCATTTTCTAATTGTTCCGAAACAGGAGCATTGTCATCATCGTCACAACTTTGCATTGCGAAACTAAGTAACCCCATAGCCAGCATTACGAAATACATTTTTAGTTTCATAGTTTTCTATTTTTTAATGTGATTAATTTGTGTCTTTATTTCATTCTCTTAAAATTAGTCATGAATTTGCCTTATCTGCTAATTAAGAACAAAGTAAAATTGAATTTGTTTTTTTTAATGCAGATATTCATTTTATAAAAAACAAGAGGCTTGATCAATTCTTTTTATCAGCAAAGATTTTCCATACACCGGCACTTAACGCAGCACCCACAAACGGTCCTATAATAAAGATCCAAAGTTGGTTTAGGGCTTCTCCTCCTTGAAAGAAGGCGGGAGCTATGCTGCGGGCCGGATTGACAGACGTTCCAGTATAACGGATACAAGCGAGATGAATCAATACCAAGGAAAGACCGATAGCAAGTCCGGCAAAATTCCCGGCTCCTTTTTTCTCATCCGTAGTGCCCAATACAACTAGTACAAATATGAATGTAAAGACTATTTCTGCCAGTAAAGCTCCAGTCATGGAAACGCCTTCTTGACAGGCATTGGCACCGGTTCCCTCCAATCCTGAATTGGAGGTTAATGTCCAAAGGATGGTTGAGCCGATAAAGGCACCGATCACTTGAAACAGTATGTACATGGCGGCATCCTTCCCGTTCATACGACCTGACAAGAGACAACCGAGCGTGATGGCCGGATTAATGTGGCAACCTGAGATTCCACCGACAGTATAGGCCATGGCTACAACAGACAATCCGAATGCGAGAGCCGTACCTATAACTGTAGAAGCCAGATTTGGATCTGATGATGTACACGACAGACTAACTGCTGTACCACATCCCATAAGAACGAGAACCATAGTTCCCAACATTTCAGCAATGTACTTTTTCATAATTCTTTAATTTTAAATTAAACCTGTTTATTATATTAATAAATTACTTTAAAAGGTAATATCACTAAAGTTTTTTTTGCAAATATATAAATAAAAAGATTTGATTGAACAGGTTTGAGATATAATTGGTAAAATACTCTTGGCAATTTCTTGGGATTGCTCCTGTTTACCCAAAATATATTTAGAATTGTTTATTTTTTATTTTAATTACAACAGAATGTGTTAAAAATACACAATGTAATATTGTTTAAATTAGTATTTCGGCAAAATTTCACCAAGTATTAATGTGATTTTAAAAAATGGTTGAAAGATCTGCGAGTGCACAGTGCATGATGATATAGTGACAGTGTATGTGCTTTCTATGGGATACCATTATACCAAGTGAAAAAACGCACGGCACGGGAGTAATCTGGTACTCCGTGCTATAAAACAGAATGTAATTGTACATCAGTGATTATTCTTTGAGATACTTATAGGTCTTTAGATATTTATTCAGCCTTGATAAATCGCTCTCTGTAATTTGCTCCAGTCGGGTAATGTCCATATTATCTTCCAAATCGTGTAACTTTACTTGCCTGTCAATCGGATTAAGGCGGGAGCGCTTGATGGAATCTTCATAGCTTTCATCCTTGTTGTGGGTAACAGAAAGAATGGCATCTATAATATTACGAGGAAAGCCTTCCATTAGCAAATATTCAGCAGTAACTTCGGTATCTTCTATTGTATCGTGCAACAAAGCAGCAATTCTTTCTTCGTCAGTAGAGCATCTGTTGGAAACACGAATAGGATGGAAAATATAAGGCGCTCCAGTTTTATCAACTTAATAAATATGCGCATCAACTGCGATTTGCAGTGCTTTTTCTAATAATGAATTATCCATAATCAATATGTTTCTATTACACGATTTAAAAATTTAGTTCTCAACATCTTCTTGATAACACGTTTCATGTCCTTGTCAAGGTATGTATATGCTTTATCAAAAATATTATCCGGTACTCCGTAGAATGCTTCTGCTAATCCTCCAGCAATGCAAGCAATTGTATCACTATCTCCACCTATTGATACGGCATTACGAATCGCATCTTCAAACCCGTTACTTTCATGAAAGCAGATTATTGCTTGCGGTACAGTTACCTGGCAACTTTCATCAAACTTATTGCATGAACGAATGAAGGCAACTGTTTGTGATAAGTCATATCCAAATGTAGATTCTGACCATTTTTTTACATCGCCTTTAGTGTGTCCGGTGCGCAATAAGAATATTGAACCTGCAATAGCTTGTGCGCCTTTGATACCTTCTTTGTGATTATGAGTTACTTTTGCGCTTTTCTCCGCTTCTTCAAGAACCTTTGTCAGTGAATTATAATAGAAACCAATTTGACTAACACGCATGGCAGAACCATTACCATAACTGTTATATGGTTGTGGGTTATTACTTCTCCACCATCTTTCAAAGGACACACCGTAAGAGCCCTTGGGGTTCGGATATTTCCTGCACCATTCCAACAGCACATCTTTATAGTCTATCTTCCGGTATATAGCATCAGCAATCGCAATAGTACAAATGGTATCATCTGTAAAACTGCAATCTTTAGTAAACAGTTCGAATTCTTTAGTATTGATATTGTTAAATTCAAAGCGAGAACCTACAATATTACCTATTATTGCTCCAATCATAGTGGTATTATTTATGTATAAAGGTAAGAAAATTATTTGATTTGGCGAAATATAGTATCTTATATTTCCTCCATATAGATATATAAATTGCCGAATACCTTCTTATCAACAGCTTTGATTTTTGTAATTTTAAACTTGGAAGATTTGTTGAACAATATTTCTTTTTCTTCCTGCATATCGGATATAGATGATATGTCCACTCCATTTTTACCTTTGATTTCAAAGATAACTTTATACTCTGTTCCATCGGCAAAATCCTATGCTACAAGCTTATTGGCGGATGTTGACATAAAGCCGTTCTCTATGTAGTCATCGCCTTTCTTTAAAGATTTCAGTTTGTCAAACATTATTCTGTCAGCAGTAATGCCACGATAACTTGTTCCAATACACTTGTTAGAAAGGTTAATGTATTTGCTGATACCATCAATGACAGAAAGCGTTTCTTCATCAAGCTGCTTTCTTTGACCTCTTAAATATTGTATATTTGGAAATAGCCTCAATATATGTTTTTATCTTCTTTCAGAAAAGATGGATTATCTTTCAAAAAGTATGGAAGTGTATCTCGTTTCTTGGCATTATCAATTCGTCGCTGATTATCGAGAACCCACTTCTTGAAGCTGTCCGGCACATCTTTCACTTTGTTCACACTTTCAGTACTTGCTTCACTACGTCCGTCCCACGCCCAAAACTCCTCTTCTGTTTTAAGAATAGGAATTTTATAGCATCTGCAATTAGACCCCCAAAAGCATTTTCCATTGCGACGGATATACATGATATGGTTTTTCTCCAGAGTAAGGTCATATACAAACCCATCGTAATGCTGAATCTCTTTATGGAACACTGTCGACGTGACGGAATAGCATTCACGGATTGAATAACAATCGTAGTTTGAAGTTATGATACTTCCGTTGCTTTTGTGCGACACTCCAGCCTTGTTCACTGAAAAGGACGGACGATTCCCGGATTTCAGAATAAGCTCAGACAAATCCCCTGCCATACGTTCAGATACGGTAAAATAGAGGATTTCATCCTTGTCTGACTTAAACTCTGTTCCATGATTACCTACAAAAGATTTGCATGGTTGCCTGTATCCATCACAAAGCATAAAGGCATTAAGAAATATTCTGATCTGTCTGACAGATGCATTCTTTATCGCAGATGGTATAAATTTATGGGAACACTTGCCGAATATTTTCAGATAATTCCTTATTGGAGTACTATAAAATGCAACTTCTTGCTTGTCTAAATGTGGCTCAAATCCGATACGCTTCACGCAGTTTACAATTCTGTCCCGTGCAGGCTCACCTTCTTGTTGGGAGATAACAACCCCGGCGTTTCCCATTGTACTCCCGTCTGAAAGCCAATACCCCATAAACTCACAAAACAGGTCAAATGGTATTTTGATGTTGTCTATCTCATAAAATGCAACATCTTCTGACTCATATTCGCATCCTCTATAAAAAGCCCCTTTCCCCTTTGTGTACTCTTTAGCTTGGCAGTTCTTTATCCTGCCATCATTCTTGTTTAAATAAACCATATTATGTTCCGGTGTAACCAAACAGTCCAATGATTTATTGAAAAAGTGTATCATGTCACCATTATATCGGTAACACTGCCTATTCGTAGACTCTACCCACTCAGGTGTTCTGTTAGTAGGATTCAATGACAATATCAAATCATCATCAAATACATCTTTAAACAGTTTCCACCCTCTGTTTGTAAGCACTTCGCTGTCATCGGAATAACAATTCGGGTGCCAACCAACCCAAGTAAAATCCTTGGGATATTTCCGNGCAAGGGATTCGCATACAGTGCAAGGAAACTCTCTTCCGGAGCGTTTGATTTCATAACCTACCACAAAGTCCATTTGCTTCCAACGCTCATTTTCGGCGGTCCGGTAAGCCATATTGATTTCAGACCGAGCCAACCGGATAGAACGGTATTCACAATCTTTTAGGTGTTCTGCACTTCCGTACTTCTCTTTGTAGTCTTTTTGGAGCGATGGAAAATCAAGGAGGTGTTTGGATATTTGCTTGCTTAGGGCAACGGCACTTGTTCCTTTCTGAATAGCACAGGAGATGGCGGCTTCCAGTTCCTCCTTGTAAACGGTGGACTGTTGCCAGAGTTTAGCCGATACATCAAACCCTCTGTCCCTGCGGTTCTGAAATGCTTTCAAAGCATCAGAATTGGTTTGATAGAGAACTTTGTACTTTTCTTTATCAATAGTGGCGGTATAAGCTTTCAGAACCTTGTCAGCCATCAAATCTTGTACCTCATTGCTATTCTTCCACTCATCAGAAGTACCACGATAGATAACAGACCGAATATCATCTACGAACTGAGCTTGAATGTCCGCAATAGACTTCTTGGTTTGCGGATAGTCAGAAAACTTGAAGACAGTACCACTGTCGGCATCATATTCAGTATTCAATGCAATCTTTGCGGCTTCCAGATTAAGAGTATCGTATATCTGCTCAACAAGGGCAACATATCTGTTTAGCCGGCTGTTGAGTTCCTGATATTTCTTCTTCTGATTTGGAATGTTTGGTTTTGCCATACTATTCTGTTTTTAAGCTATTTTTTGGAGTGGGTAGAAAAAACATGGGGGGTAAGACAAAAAAGATTGTTCTGTTTTTAAGATTAGCTCACTTTTTTCTTGAACTTGTCACATACGTCACGGTTAAGAAAGCGGCTGGAAGTGAAAAATGGACAACGGCACATGAAGAACTCACCTCTCAAGTTCTTCTCATGTCGGTCATACGAATGCACACAATCCTTGCAATGGTATGAGGATATGTTAGAGGGTATCATCTTTTTTGACATGGCGTTATTCTTCAATTCTATCAGGTGCCGGCATTTCCAGCAGCCTGATAGCCTTAATCGTTTTTCTACCTTCCAAGATAGCTTTGCATAATCTATGGTATCCGTCTGCTATTTGTCCTACTTCATCCAATATTATAGGGTGGTTTAAAGAACAATCACGAACACGTTTGCATTGAAAGATGAAGCTATGAAGCTGACTGCACTCAAATGGTTCAACAGTCAGGTCTATATTCCACAATGGCATATCACGTACAGGGTATTCCTTTGCTTTCGCGAAATTATAAAGTGTTTGAGCATTCCATATCTTATTGCCTCTGTGGTATTCACTTTCAGCGAAAGTCATATTATCTATTGGTACTTTCATGTTATTTACTTATTTAGCAAGGTGCGCCAACGTTACAGACATCCAACGCACCCGTTACATTTTCTACACGTGGCAGATAGGCTATTGAACAATCTCCCAATCATCGGCAAACACATCGCTAATAGACGGAACCCATGAATCAGCACGCCCGGTGTTCTCGTTGTAAATAAGGCATTGACTCGTATAGTCAATGAAACCTTTGCCTTTCAGAATAAGGTCTTTTGCTGATTGCGGAAGAGATTGCATCTTGGGAATAACATCACTCTCTATATGAGCTGGAACCTGTTTGAATACCATTAATCCTTTCCCGTTCCAGCCCTTTCTACGGATAACGCCACCTTGTTTCAAAACGTCTATAGCATCACCGAAACAGATAGGAGTTTCTTCCTTGACTTCTCGATATGATTCTTCAAACAGTTTTTTGGGTGACCAACTTTCATAGCCATATTCAGTACGAGTGTGATATCCCAGTTTATAAGACTCATTCTTTTCTATTTCACTTTTTACTAAGCCTTTACTGCAAGCTTCACCCAATGTCATAGGTTCTGCCTCAATCTGTTTTGTTCCAATATACTTTTTCATATATCTGTAGTAATTTAATTATTCTCCAGGAGTATATGTACCGGTAATAGAGGCAGTGCTGTCATCGGTTAGAGTCGCTGTGCCGGTAATGACTGTACCTTTGATAGTCAAAGCTATTGATTTGATTTTTGCACCGGTATCGCCTTTGTCTCCTTTCGCTCCAGCAGCACCTTGTTCTCCTTTCTGCCCTTTGAGGTTCTTAAAAGCAAAATTCAGCTTGCCTTCTTTCATTGTTACATCCACAGAAGGTGTACCTACATTCGCATCAACGCTGGCGGTTGCCCTGGTTACGGATGAGCCATTACCACTCGCTTGAGGTAATACAATCATTTTAGCGGCAGTAACAGCGGTAGTACTGACAATGCGAATCATCATCCTGGCAGGTACACAAAGGTCGATTACCCGCTGATAGGGATCGTGAAGTGGAATCGCATCATAGGCACTTGGTTCCATTTCAGGCATGTGCCGGTAGATTTTTAGCGGTTCAACATTTCCGTTGTCTATTTGAATTACACAATTGCCTTCAGAGGCGAAATCTGCGACAAATACGCCTTCTTGTTCTTTAAATACAATATTTTTCATATTTCCCATATTTGTTATTTACTATTCGGCACCTTCAAACAAGTTGTTCATCCTTGCCTGTCGGTCCGCTTTGTCTTCTTTTTGAATCTGGTTTAATGTTCCTTTGGGATCATTGGAGTAACCTGCCATTTCGATGGATTCAAGCTGGCTGAATATCGCTTTGCCTCCATTCCCTTTCATACATCTGTTAATCAGCGCGTCCTCATCATTCTGAATAAACGGAGTAATGACATGCTCAACTTCTATATTGTCAATCTCATCAGCCCATGAAGTATTCATCATTTTCAGAAATTCTTTGATGACATTACACTCCCGTTCAAAGAACTCTATCCAGGCACCTGACTCATCCCCGATTTTCAGATGGGCGTCAGACAATATCATTTGTCTGGCATCAAAACCTATGTTACCAAGACTTTTCATGTTTTCGAAAGATAGGTCTGGCATCTGGGCCTGCATGAAGAAAAGCTTGAGCAATGTATCCACATGATATTTCAGGGCTTCTATGGCCTGGGTCCATGAAACATAAGCTATGTCACCGCCATTCTTTAGACGGAACAATCTGCGGGCCTCTCCCTTGTCCTCGTCACCGACAAGTTCGCCTGTCACTTTCAGTAAGGGTGCGGAATTGTAGGCTATCACGTCTGAGTTACGGGAGAGCGTGTATTCAATTTCCTCACGGATATGCTCTAGTCCATGAAAAATAGGAGCGGGGCGGTATGCATAAGCTCCGGGAATCTTTTTGAGGATAATCCTTTCGGGATCTGTAACAGCAATCCAGCTGGCTTCCCCCCGTTGTTTCCACTTGTAATGACGGTCAGCGGTATATGTCTCAAAGAAAGGGACCTCCTTATCCTTTATCTTCTTCTTATATTCGAAGGACATGGCGATCATGTCTCCCCACTCGTCAAACAAGGGATATAATCTAACCCCGTCCATCGGCGAGTATGTCTTGCATTTCAGCTTATACTTGCTGTTGAATCCGTATAGTGTGTTGGGTCTCTCTACCACATACCAGATGGTGAAAATTTCACAGGATGCAAAATAGGCATTGCCACGTCTGATGTTTTCAGAATCTATACGGGCATATTTATAGATTGCTTCAATAGCTTTGGTTATCTGCTGACGTTTTTCATTTTCTTCCGTATTATGGTAGACACGTCTGACGGGAATAGCGAAAGCGAATTCCGTAATACGTTTCACAAGTAGTTTCTCCAGGCCAAGATGAATACGCGAAGCCGGCTCGACTCTTCCATCAGATTTTATTTTGTCTTTACGAGAAAATTTATCAGTTACAATTTTATGTCTGGAAGGATCGTAATCTTTCAGCGACTTGCTCCATTCCGGCACATCCACTGATTTTTCTTTCAAATCACTGATAATGTCAGAAACAGGTCTTGTACTGTCAAGGATTGTGGTAATTTCGTCCATTGTTATACTGTTGTGTGGTGCAGCTTCGCACCGCTTGTTTTTTATTTGGATAGGAATTTATTCACGAAATGTACTTGTCCTTTGCCGGTTACTTTGGTCGTGGTCGTGACAAGCATGGTACCATCCGGCTTGTTGATGGTGGTTTGCTTCAGCTCAAAAAGTCCCAATTTCATAGATTTCTGCGTCGGCTGATTGTAGTAGTCACCCTTTTGACAAAGATAACCATTCTCGCGCATCCAGCTAAACAAACGGTTCTGACCGATATTCACCCCATTTTGTTGTAATATTTTAGCCAGTTCAGCAATTAAACAAGAGCGATGTGAAGTTGAGACAGCATCAGCAAAAAGGACTTTAGGAGCATCTTTTTGGATCTTCCGCTCAGCCTCTATAAGACGCTGTTCTTTTCGTTTCAGTGTTTCTTGTGCCACAATAAGCGCACGTGCCATGATTTCTTCTGGAGTGTCGTCCATTTTGGTAGCGATGTAGCCACCTGTCTTACGGATACATGGCAACACTTCGCTTGTTACCCATTTGCGGAACTTTTTAGCTTCAGGCTTACGACTATCCAATATTGTATCATACAAACCATCCTCATCAACAAAATTTGCCTGTTGGATTCCACCGGCTGTTTCAAGGGGATACTTTGAAAGTACATCCTTATCTAATCTTTGCGCTACCTTACTGGGAATCAAATCCAAAATCTGGCATACATCTGCTAAGCAAAAGAAAGGTTCGTTATTCTCACTCATTGCAATTCTTACCTTTCCGAATTGCTCATTCTCAAAAATTTTAATTGTGTTCATAATGTAGTTCCGTACTCCTTCATACGGTGGTTAGTTACACATAATACTGCTCCAAAAAGAAACCGGATAATACAATACGCACTACCCGGTAACGTGAAGGAGCACGTTAGCACCAAATGCTATGTCGCAAATATAATCATTTTATTTGAAAAACAAATAAAATGATTATATTTCAGAGGAATATTGCAAAGGATTTCTTGTGCACATTCTCCTCTCAAATAATCTACGGTGATGGCAGCAATAGATTTTGACTGAATGGTTTTTAGTTCATCATATCTATTAAAAGTGACATCGTTATTTTTAAGAATCTCCAATGCTTTAGTATATCCTTCTTTGGCAGAAGCATTAACAAACTTGTTTATTTTCTTTTTCTGCAATATCGCTTCTATCTTATTGATAGTATCGGCAATATGTTCTTCCTGCGGAATGGGCAATTTATGCCCTAAGAATATTGCCATACGGTTTAAATCTTGCTGTTTCATAATTCCTGTATTTCAATTTATGCAACTTACAACATATTTCGTAGAATATCTTCATCACTGACAGCCAAGTAATCCCACGGAAAGAATGTATTGGCGAGGGAATCGAACCAGTCAGGAGAACGTTTGATACGTTTTTTAATCTCCTCTTTCTTTTCTATGATGATACTGCCATTACTCATAAATCCCCAATGTGTTTCCGTTGCTTCTTCCATAAGTTTATCACAGGGTGGGAGAGCGGCACCAAACCCATTTTTGGGATTAAGCCAGTCACGTACCGCCCAAAACAGATAAGCCCTCATGTTGGCGAAGGTGTATTCGCCTGTTATATCATGCAGCCCACGTGCGCTCTCGGAGAACTTACAAGAATACACATTTTGGTACCCAAGTTCCTGCAACCGAGATAACACTCCTGCTCCTTCGCCGATAGTATCAATAAATGCTTTCGCACCCTTCTTGTCAAGATATCTGGTTATCATTCCGGCTACGTGCATGTGGTCTGCTGTTCCAGCAGACTGGTGCGCTTCAAACTCACTGACATAGTTGCCATATCTTAGACACAGCACACTGTCATCACGTCCCATGCCGGCAACATCGACACCAATCTTGCAGCTTTTCTTTGGAACAAAATCATCTTCTTGCAGTTTCCTCCAATTCTCGTTGGCGATTTCAATCCATTCGTAGGGGATAAGCACATCTTCCGCCACTTTAGGGAACATACCGAGCACTTTCACACGGAACAAGTCATTCGGCCGATATAGACCGTCTTCCCATTTGAAGTCCCCTTCACCTTCGTTGAAGTCAGCTTGCTGGATAGGTGAGCACCAGTTTTCCACTTTGTCTTTCACCCATTCATAATCAACTTGACCAGGAATAACTATTTTCTTGCTTACAACATTCTCAGCATTAAGGGAACTTAACCTGAATTTGGCAAAACGGTCAGACTTCATGGCACGTGCAGCATATCCTGTGGTCACGTTAGGGTTGAACACTATTAGCAAACGGGAATTTCCCTGCAAATTACCTTCGATGGCATTGTAGATAACTTCTGATATACCGGAGGCTTCCGTAACAACAAACAATGTGTTTACGGCATGGAATCCAGACCATGCTTCCATATTGTCATCAGAACTCTTGAACCCCGTTAGAAACCATTCTTCGTAGTTGGTTCTGATTCCTGAAGACAATAAACGTCCAGGCAGGAAACCAGCATTCCGGAATAGCCTGGAAACTTCCGGTATCATAATATCTTTTACTTGGCGACCGGACGGAGCTGTCATTGCAATTTTGGTATTCTTTACCAATCTTCCGTTAACCCAGCGTGGAGTAAGATACATAAAGCACATAGCGGCACAAGCGGCACAGAAATCCTTGCCACGGGCAGTTCCGGAGGCTACAGCGGTCATTCGGTTGTATTGAACCGAGTGAATAATATCCTGCTGTTCTTTATCCAAACGCGCTTTCAGCACATCGGAACAGAACTTGCACCAATCGTCTCTCCACGCCTGTATATACAAGGCTGCCTTATCGCTCAGATCCATTATTCTTCTATTTTGTCCGGCAATTCTTTTATCAAACTTTCGAATGGATTGACATTGACATCCTGCTCGACACGCTCAACATAACCACGTTTCTTACCCTTTGTTTTCAGATAAAAGATTATCGCAGTTAAATCATCATTATTGATTGCGGAAAGCAATTTAGATTCGACTACATCAATGGTTTCTTCTTCTACTTCCTCAGCACGTTCCTTGAACTTAAGGTCACTGTCCCGCCATTTGTAATAACAGGCTCTCGTTATACCTACTTTCTGGCAGGCATACGAAACAATTCCATGACTTTCACGGAAATGTTTCAAAAACAATTCTTGTCTTTCCTTCTTTCCCATAATTTTATAACTTTACATGCCGATACGTCTTCGGCTTTTCACCAAAGACGCATCGGATATACACTAGTTATCAATTAAAACATTCAATCAAACAAGGACTGCTGTACGCATCCGTCCTCAATCTCTTTCATTTTTTTCTCATCCGGCCTCGGAGTTATATGATCCTTGTCATAGAATCCGTTCTTCTCCAGATAGAAAAATCTGTCCCAACCACATTGGTCGTATTCACCTTCTTTGTAAGGGGTTAATGCGGATTGTTCGGCAATGATAAATTCTTTTTTGGTCTTTCCTCTTTGCTTCCCTTTATGGGTATGGCAGTCAAATACATAATCAGGTATTGACATGTATCTGTTGTCATAGTCTTTCAAACATGTGACAGGATAAGGGAAATCATTTGCATAGAAACCGCAATATCCGTATTTTACAACTTTCAGAAGTACGGTAACAGCCTTTGCTACGAAAATGGATGATTTAGGTGAACTACCAGGTTGCATATCGTCTGCTTTCTTCAATGCGACAATTTCAGTGGTAATAGCCTGATAGTTGAGATTACCTGCTATCATAATAAGCCGTTTCCAAAGGAACTCCCGATACCTTACCATTAACTCATTGGCCAGATAACCGGCTCTGATATCGTCTTTGCCGATTATGGCACGTTCCAATAATCCGGCAACTAAAAACATGTCATGCCCATTTTTGGTGTAACATCCGGCATTACTTCCGACATATTCATCCTTTGGCAATTCTATCCTGTCTCTTGAATTAAGCAGGTTACAGGCGAAATAATCAGCATCACGATTCTTTCTTGTGGCAAGAAGAATGCCGAGAGCCTTTTCAATGAATAGAGGTGATTTGTCCTGCCAGCTTTGTGCGTCATCAGCCTGTTTGAGTGCTACAATCTTATTCGTAACAAGGTCATAACAATCCTCTGCTGAAACACAGAGTAATCGCTTCCACAGATATTTTCTAAATCGTGGTGCCAACTCGTTAGCAGCATAGCAGGCATAGTCTTTGTTGCTCCTGCGTATTGCCTTCTGAATGAGGGATGAAACCTCAAACATATTGTGACCGTTTTTTGTGTATAGTGCATTTGCCATATCTCAATCTATTATGCGATTTCAAATTTTGAATTTGGATTCAATTTAATCAATCTTGCTATCATTTCCTCTGCCGTTTTTTCAGTTCCACAAAACTGATGAAATGTAGGGCGAGCAGATTTCGTTCCATCTTTCTTTATTTTGTAAATAAATGCACCTTTTGGCAAACCTTTTGAATTAATGTACTTTGTTGCTTTCATTGTCTATCTCTTATTTTAAATTATTACTTTGCTTTTCTTTTATAATGCTAAGATACTGATTTATAGTGAGATATTAAAATTTAAATATCTGATTAACAATGAGTTAAACAATGATTAACGGCTTATATATCATCAATGCAAATACATTTTGGTTTATGTGTTATAAAGTCATTGGCAACATTACAACCATAAGCTCCAACATTAGAAATAAGAATCTTATCACCAATATTAGTTGGACCGGAATAATCACGATGGATAATATCATTCTCAATACAGGTACATCCGTAAATGGTAGCGTGTTCGACGTAATCGCTATCGTTTGAAAGCACATTGCAAGGTGGATTTTTCGTATGGCAGACAAAACCGACATCATCACGCTTGCAATCCACAACGAGCATTGTTTTTCCTCTGATAACTTTCTTGCCGATAATGGTTGCAAGTAGAGACATGGAAGTGGAAACTATCGGTGTGCCATTCTCGGTGATAAGCTGCACTTCTCCATCAGGGAACTCTCTTGCAAAGACTTCACCAATAGTTTTGGCATACTCCTCATACAATGGTATATATTCTCCATATTGAGCTTTTAAACTGTCATCCATGCGACCGAACATGTTGCCGCCAATATCAACTATATTGGCTCTAAGTTCTTTTGCATATCGAGCCATCATTTCGGCACGCTTCTTGAAATACGACAGTCCACGAGCATAAGAAATATGACAATGAACACATTTGACTTTTATCAATCCTCTTCGTTGTAGTTCTATGATTTCTTGATAACTTTTGCTATCAACATCAATTCCAAATCTTGAAACTATGCCATTCCCAATATCAAAATTTAGACGCACTCCAATTGCAAGCGGTGAGGTGTATATTCCGATAAGTGAACCAAGCTCACCTACATTATCAACGTTCACTATTCCACCATGATTAGCACATCGTATCTTATTGCCCAAATCAGGGATAACTCCATTGTATATAATCCGGCTGTCATCAAATCCATAGTTCCGTGCAAGCTGATACTCTTTGGGAGAAACAACTTCTGCATATCCACCAATTTCTTTTACCACATTGATGAATTCTTTGCAGTAATTCGTCTTGAAACTGTACCCGATATTATAGTTTGGGTAGTATTTTCTGAAAGCGGCTACAAAATCGGTGATATTCCGTTTGAAGTCATTTTTGTCTGCAATGTATAGAGGTGTTTTCAAATCATCGCTTGACATTAATCTTTGCTGTATTTTTTCTAAAGTCAAATTCATAATACTTTCCCCATTTATTTTTCATTGCACATCTATATTCGTAGTTCTTTCTGGAATCAATGGTGGTTCCTCCTTCATTGGAAGCTTGGATACCGTAGCTGTGAAAATATTTAGGCAGGAGTACAACTCTGTTCATAAGCAGTTCCTGTAACATCATATCAACATCGGATATCGCCGGGTCTTTCAGATCATATCTGGCCTTGAGTGCTTTCTTGTTTATCCATCTTACATGACCGGGCATTCCCTTAAAACAAAATTCCTTGTCATACACATACAAAGCCATTTGTGGATTATCAAAAGCAAGCCCAAGATTTAAATCGTAAAGTAGCTGGCCGATACGGAGTATTTCATCACATGTGCGTTCTTTCCAGTCAGGGTAGTTTTCTGCTGTGATGGCAGTATAATTGTCAAGTCGATAACAGAAACGCTTTATATCATCATCGGCAACAAATATCACATCCTCCGGTGTGTTTTCAATTATCCAATATAGCGTTGACATGAAACTATGTACCTTGCCGCCACATTCAAGCGTGGCATCCTTAGGAATGACAAGCATATCATCTATGCCGGCATTTCTATAAGCATCAGCTTCTTCTTCCCTAACGACATAAGTACAGTATTCAAGGCAATTCTTAGTCATTATTTTATGAGGTCGCTGATATGACATGACGTATATGTTAAACGTAATACCGGGTGTCATAGAACTTTTTCATCTTTAATCCATAATTTAGTTCATATGTGGATGGAATTTCATAACCAAGTAATTGTTTGCATCGCAAATAAACCATATTGCAACCTGCATGACGTACAAACGGGAGAGAGGCATTGATACGCGGGTTTATTTCAAGCAGTACCACCTTGCCGCTCTTCTTCAGAATGAAGTCAAAAGCCACATTACCATCAAGTTCAAGTTCTCTCACAATCTTGCTGACAATATCATACGCCATGTCGTTGGACTGGATTTCTCCATACATAATGGAGCCGAAAGCCATCATGTAGCCGACATAACCGCAGATATGAGTAACTACTCCTTTGTCTGCAAGCGCACTAACGGTGTAATCCAGTCCTTCGATTCTCTGCTGAAGGATAACCTTATTTTTACCATTGTCAACGATGGATTTCAAATCAAGCAAGGATATGTATCTGTTTTCTCCGAACTTGTTGAATAGAGAGGTATCATTGCACTTCTTGTCATCCACAACGGCGAAGCCTTTACCGCCGCACAGATTGTCCACTTTACAACAGATAGAGCTGTTTTTGTACTTGAACATAGAGGCGAAAGCATCCACATCGGAAACACTCTCAGGAATGATCTGTTTGGGCATTAAGCCGGCATAACAACTATAAAGAGCAATCTTATTGTTGGCAACCAGAAGACTGTCAATAGAAGAAACAGATACAAGAATACCGTTTTGCTCAAACTTATCTTTAGCGCGAGCCATTATTTCCAACTCCAATGTCGCTGTAGGCATGATGATTGAAACATCATATTCCTTGCATAAGGATATGAGTGTTTCAACATAATTTGGAGCAGAAATGGGCGGAACCACAAAATTACCGTCTGACAGTTCAGCAGGCGGGAGGTTGGCCGCAACGGAATTTGCGACATATACTTTTATATCAACTCCGTCTTCATTGTTTTTCAAACAATCTATCATTTCTTTTACGTGGATGGAGCAGCACGTAAGCAGTACATTGAAATTTTTCATTGTTCTTTTTCTTTTTAGGCATAATCTGGGCTTTTATATCATCGTACCATACGGCACGTGCTTTAATCTTACGCTCTCTGGTGGCGTTTCTGGATACAAGAACTTTCTTGTCGTCAATTCCAAGAGCACGGGTCAGATTCAGATGGTCTATCTCGTTACGACATACAATCATCACATAATCGTATTTTTCATAGCGTATCAGTTCCATATCCTTGATCTTTGTTTCTTTGACATTCAGATTTTCAAGGTCAAGGCTTAAATCGATTTTCAAGTCTGCGGTCCATTCAGCCAGCTTGTCCATATCCCATTCGCCGGCATGGGTGTTCGCTTTGATATTAATAGCCTTTAATTCTGATTCACTGTAACCAATAAGGCGTTTGCACAAAACTTGAGTGTCAGGATTCTCCATAAGAATGGAAACACGTTGGTGTCCGGATATGATATTGTTGTGTTCGTCAATGACGATAACGCCGAAATCGCCAAGGTTGTCAAGTGACTCCTTCAGCTTCTCCTTGGCCTTCTTCTTTAATGGTTTACGGGGATTCCCAAACTCTGTCTTAAGTTCGGACACAGGCAGTTCTATAATTTCTATTCTTTTATCCATTGCTCTTTTTTTATAATGAATATATGTACGTTAGACCTGACAGAGGAAGTACCGATATCATTAAATCCGAGTTTCAGGGCATTCTTCCATGCAGCGGTATTACAGGGATTGATATATTGGTAAACCCCATTCATTTTAGCGATGCGGAAAGCATATTCAAGGATAAGCCGGTTACATTCATAGCCTATGCCTTTACCCCAAAAGGCTTTGTTAAGGATATGAGTGTGAAGTTCTCCAAATCCGTATGCTGATTCATCTATTCTATCTATGAAAACATTGCCGACATATATGCCGTCTGCCAGAACAGCAAAGCGTATACACTCATCACTTTCTGACTGTTCTCTATAAAAGTTGTTTTCTGATTCAAGGGATAGGGGAGAGTAGGGGCTTTCGCAAATAGCGTACTTCCATATATCCTTATCCTTACGCATCCTCCAGCTATGTTCTGCGTCGGATATTCTTTGAGGCCTTATTGTTACTTCCATATTTTCCAGGTTATGTACAACTTCATACATTTTCTGCGTAAATGCCTGCCGGGCATATTCCCGACAGGCTTAAACACAAACTCAATCATTTTTCAAGCTACTCGCAAGAGCACTCATGCAATTTTTCGGCTTCTTTCAGTCGTGTCAGATGGCAATTTCCATCACCCCGTAAATTACATAAGCCTTTTTGTCCTTGTTTTCGCTTGACTACTACTAAGGGTTGCGGGAACTCAAGGATTCGAACCTTGTTCTTCGGATTTTCAGTCCGACGCATAGACCAACTTTGCTAAATTCCCTTGTTAGCTAATTGAAGGAAGCAAGACTTGAACTTGCAATCGGATGATATTCCACGCTGTCAGACTGTTTACGTCCATCCTTTTTCACCGCTGACAGGCGGCTACTTAACAATCCCATTTCTGTCATTCCTTCAATTTAGCTGTTTTCTCTTATTTCTGCCTCAAAAATACAACATTTTATTTGTCTTTCAAATAAAACTGAACAAAAATACTATTTTTCTACTCTCAAGGTCTCAACCTTCCAACATTTCATCATATGGTCTGTATCTATTCCTATATTGAAGCGTTTACCTATATAGTTTTCGTGCGCTTCTTGTTCCGGGAGGTTAATGGGGGTAACGAACCAGTCTTTATTGCCATGCTCGTCTTTCAGATAGACTTTTACTATCGTTTTCATAATTCCTCAAATTTTCCAAGTTCACATTCTATAATATCAACTTCACTTTCATTGGTATATAAACCATTTTCTTTGGCAGCATCAATAGCAGCATTTTCATAAAGAAATACACCGAAACACACTCTACTTGATTTTGTTTTCCAAATATCAGTTTGAAACAAAACGTATACTTTATTCTTCATCTCCCCACAACTTTAGTGCAAGTTCATAATTCTTCTGTGCCTCATTTACGGCTTTCTTGGCATAAGTAAGAGTGTAGGCGTGTTCTCGTGGGTATTTGCCGGACTTCACACCTTCATGGAATTCTTTAGCTTGTTCCAGCTTATGTTCGTAGAAATCGATACTTTCAGGCATTGAAAGATTGATCGTTTCAGCACGTTTTTCCCAATACTTGGCTACTCTTTCATGTTCGGCAGCCTTGTCGCTGAGCTCAGCACTTTTGCCCATATTGTTCCAGGAATCTTCTATCATCTTCCTGTGCCGCTTTTCACTATGATGTCCGACTTTGATTGGTTCGCCTAAGGAAAGGAAATCTCTATCTTTGTTCGAGCGATTGAAATACTCATTACTTTTTTGTGCAGCCAATGATGCCCAATCATGCCTGCGTTTCGCTCTTTGCTTCGCCCATTCCTGTACATTAAATCCGTCAGCCCGAACGATAGAGTAATAATAGAAACCATCTTTCTCGAAAATCAGATTAAAAACTATGCTTTCATTCTCTTTGCCATACTTGGTTGTAACCTCAATAACTTCTCCTTTTTCGTGCTTTTCATCGCACTTTGCCAAAAATACATTTGGACAGAATTTATGATAAGTATTCATAGCTCTATGATTTATCCGTTATACTTTGCAGATATCTCTTCTGCTTTCAATTTTTTGGTAAGCTCTCCATTCTTGTAGAAGCGTACAGCAACAACTCTCACCGTTTCTGACAAGAACCGACCACAATCATTGGTTAACTTCACTTTTAGCTTGCTTGCCTTGGCTAAACTTTTTGTACGCTTCTTTATTGTGTTTTTGAATCCGAAAACATAATCTTCGGTATCAATCTCAAATGAATATGTAGTGGAATACATCACTCTTTGAAACTCTTTTGTTAGTTCTGTTACTTTGCTCATTTGCTCTCTTCTATTATTAGTCGTTATTATTTCCAAGAAGTTCTTGTAAAGCAGACTTATATCCGTCCAACGCTTGTTGTGTATATCCCAATCTGAATTTTTTATCTGCTGAAAGAGAGTCGTTGTTCAATCCTTTTTCAATAGCTTCAATGTTTGCTTTGTAGTATCTGATAAGTTCTTCTGTTTTCATTGCTCTTTACTTTTACTTGTTATTAATAGGTGTTATTTTGATATTGTAAAGATACAAATAAATAATTGATTTACAATGGTTTATATCTTTTATTTTCATCATAAAATACTGAAAGACAAAGATTTAACTTTTACTTGCAGAAACGAAAAAGGCAGAACGGACTTCTCCATTCTGCCTTAATGCAAGCAAATGTTCTATGAATATAAAATTAACTTCAAACAAATGTAGGCGTAAACTCGATACCCAACGCACGCGCAATGCGGAAAAAACTTGATAACTGGATATCTACTTCCCCTTTTTCCACACGGGCGATATAACTTTGCTCCTTACCAATTTTCTGCGCCAACTGCTTCTGGGTCAATTTTAGCTCCTTGCGGCGTTCACGAAGTATATCACCATAATACCATGCCATCGACTTCTCATTGAACTTCTCACGAGTATCTGTACCATGTTCCCCATATTTCTCATTAAGTTGCTGGTTGGTTGTTCTGAGTCTTGCCAATTTCTTTTCATCTAACTGTATCATAATGCTAAATCTTTTAAAATTCGTATTGCTTTGGCTATTTGCTTATCGTAATCCTTTGTAGATTTCTTTAAAAATCCGTTAAGCAGGATTATTTTTGTTGCTAAAATGACATTGCTGTTGTCAATTGCAAATAACACAGTTCTGTACTCATTAGAGCCGACTGACACACGCATTTCATATAAGTCTGTTCCATCCAAATGCTTTATATACTTTACAGGCAAGGCATACACCGTTTGTACAAGTTCAAATGTATACTCGAACTTATCCTTTACCCTTGCATTTAGATCATTGTAGAACTCTTCAAATTCCTCTGTCTTGTATATGGTTCTTATATCAGTGGTTTTAGTTTCTATTGATTCCATGATGCAAATATAACTAATTAGTTATAATGTAACAAGCTTTACGCCCTATTTTACACTGAACTTTTTCATTGCTCAAATACTTTTCTGTGATTATTTCAACCGATTTGCTTATCATGGAATCTGTGTCGATTCCTATCTGTTGGTAGAAGTTCTCATTTCCGGCAAGACTTTCACTTGCAATTTGCAGTGTTCTGCGTTCTTCTTTGGTGAATCCGATGCGGAAGGTGCGGAAGATGGATAACGCTTCTTTCAGGCACCCGGACTCGAATAAATTGATTGCTTTTTCTGTTTTCGTTCTCATATCCTGATATTTAGATGTGAATGTATAATATATTTGATATCAAAATGTTATAAATTAAATTACCATCATAAACAACTAATAGATCCCTAAAACAGCCTTATACAATTCAAAATTCTTGTTTTCAACATATTCATCGGAAGCATAGCGTTTAGCTCTGGCATACCACTTATGGAAGCAATCAGAACAATACCAGCGATTAAGGACTGCGATGTAGAATCCATCTTGGCAATTACTGGAACCACAGCTGTCGCAAATTCCGACACATCCATATTCACTGAGCGCGCATATCATTTCGCCACGAGTGGCTTGTATGACCTTGAATCCTTTCTTGTTTTCATATACTTTTGCCATACTGATTTACTTCACAATCATTTCAGGATGAACGGGGAAATCCCAATCGATTATTCTTGAATCCATAGAGTGCAAATTACCACCAACGACAAGACCAAAACTTTCTTCAACCAATTCTTTCGCTTCATCTTTGCTGCAAGCATTGACAGTTACTTCTCCTTCTAAGACAAACTGGACTTTTACTTTGTATTCTTTATTACTTTTCATAATCTTCTACCGGATAAAATTCACGACCTTCAAAATCATCTGCTGTAAGAACTACTTCTTCGCAGTTAACCATTTCCTCAACTTTCTCGAAAGCGGAATCATAATCATCCGCTTCCACCTCTACCACTTTAGAAAGGGTTTCTATTATTTTGATTCTGTACTTCATATTGCTTATTTTTCTATTTGTTCCATCAAGTTCATTGTCTCTTGTATGACAGCTTGTTTATCCCAATTATATTTATCATCTCCATAATGGAATGTATCAAATCCGAATATCCACCAATCATTACCTATTTCTGTGTTGTCGGTGATAAACTCAGCATTATCCAATATGGGATTTCTTTTTCCGACATACCTTGGATTAATTTTCCTTTTGCTTCCGATAGATTCTTCACCGCTTATTGCCGGTTCTGAAAATGTTATACCGCCATGAACGTCTATATCATTAATATCCAAATAAGACATTCCATGATATTTGTTCATAGAAGGGACAGCTACATATCCATTATGTGTGCCATGCTCTACCATAGTGGACTTAAACCATTCGTTTGATCTTATAAATGCTACTACTTTATTTCCCATATTCTATTCATTTTAGCAATTCAGGATTATCAAACACATTTCCAAATACCTCAATACTATCACATTCCAGATCAAACTGAAGCAGAGGGACAGTAAGGTACTGGCACTCTTTTAATTCTTGGCTTATTGGGTATTCCGCTTTATGCAGACGCAAGCCAAAGCAAGCGAAGCCATCCATGTAAACCACTTCTCCATAACAAATACAATCATGATCGGGGATAGCGCATCCATTTGCGATGCCTTCATACTTGTAGATTATGGAAATGTAATCACGCTCATAGATTTCTTTCCCGTTTTTATCGAACAAACCAGTGAATCGACCAATGGTATTATGATTTACATCATAATCAGCTATACACTTGCATGTCGGCATATCATTTATTTCGGGCAATATGGAATATCTGTTTTCTTCTATCTTAACAAGATTCCCATACAACCATTCATTGCCAAAGATATTTACACCTCTAAATTTAATCATCCCCATTTCTTACCTCCTTTCTGTATCCCGGCGTGATAGCCGTCAAGCCATATCAAAAGCTCTTTTGGCGTATGATAGCCGCTTAAACGGTGGCATGGTATTCCATTTTCAAATATTCGGTTCCAGGTTTGGTTTGTGTCATGCGCCACAATTGCATAAGCGTTTCTGGTAAATGAGGAACTTGTTAGGTGCATATTGTTTACCTTGCAGTAATCCTCTAACGACTTCAATGCTTGTTTCTGCGTCATTGCTTACCTCCTTCCTTCAATTCATTAATAAGAGCATCTCTTGTCTTCACTTGTGCTTCCAGTAAGCCATTTGTCCCGTCTTTCTCTACACGCCTCTAAGGTAGGCGCACAACAAGCAAAGAGTTCACCACTTTCAGTACGGTAATCGTACTGGTACATTCTCACTCTCTTTCTGCCTAACTTCGTTGTGTAGGTAGTGTAATTCTCTTTACCAGGTTGGCATACGCTGCAACCTCTTTCGTCGTTAATTGAGTTCATAATCATTTATCAATACTTACTTAGTAATTTGTAAAACATTCGCCTTTTCTCTATGTATTTAAGACCGTTTCGTCTAAGACCTCGCTTTGATTTTGATACAGTCATTTGGCAACCTGCAACGCCAACGTAGATGCAATTTAAATGATGCCTTTTAGCTTGTTTGAAAGCCCACCAAATCGCTTCACGGCAATATCTATAGCTATCATTTTGAACACCCTCGTATCCTCTACTCAAAATGAAGTGGCCTATTTCATTTGCTTCTTCTTCTGAATAGCATATTGTGAAGATATTATTCATCCTTTCTTTGCTTTACTTGTTCAACCAAAAACTTTTTAAAATCATTCTTGTACTGGCTGTGAATGATTTTATACTGATGGGATAGGTTAGGCAATTGTTTATAACCTTTGCTATACAAGAATTTGGCTACTAATTCAATCTTTTCACGGTTACTGAAACCTCTGTCCTTACATATGTTAGTTATACAGACATTCGCCTTGTTGGTAGGCTTCTTTTCAACTGGTGGCATGTATTCATGTCTGCCATAAGCAAGCGTTCTTGGATAGCCAACCGCTTCACCTATATATTCCCCTGTAATAAAATCAAATTCACCGTTAATTAAACTATCTGCTATTTCACCCATAATAATCTATATTTAATGTTTCACATTCAATCTTTCTTCACTTGTATAAGCCACTACAAGCCCTGTTTCATCATGCTGTATGGTGATGTACTTTTCACCCCTCTCTATAGTAGAGAAGTCATAAGGGGTTACCATCTTACCTAACACTTTGCCCAGTTGCTTCATCAGTGGGGCTTCAGGGCTGATAACTAAAACTAAATCTGCTTTCATAATCAATTTCTAATTTCTATTTGAACATTATATCCAAAGCGTGCAGCATATCTACACAGTCTATTGATAATAAGTAACAAGCATTCTGTTTTAGATGATTCAAAATTAACTTGTACCATTTCGTCACCATTTACATAAAAAGCCATTGTTTTCATAATCGTGTATATTGTGGTAGCCCGAAGGCTACCGGATTAGGACTTAAAATAATCAAAATATATATTCACCTGTTTGTTTGTCATAGACACCTATTAAACCGTCTTTATACTTTTTACGGTAATTTTCATAATGTCTTGTTATGATTTTAAGAGAATTAGAATCTTTCACAAATACACCGTTAAGCTCTAAATAATACCGTTTCATATTCTTCTATATTGCGCAGGGCTTTCGCCCTGCCGATTTATGTTAATGCGTTTTATCCTCATGTAATAACTCGCAGTAAACTGGTGTTGTGGCATCTGTGTGCTTATTGGCTATAAGAACCTCATTACTATCCCAGTTAATATATACCTGTGTAGCAAATGCACCGAAAAACTGAATTTCTTTCGTGCCAAACAATACCACCGCGTCATCATTTACATTTGCAAGTGCTGCAATTAATTCTTTCTTGGTCATATTCTTTTTTGTTGCGCAGGGCTTTCGCCCTGCTGGTTATTATGCTATCTTTAGCTCTTTAAGTCTCATATCTACCAATGATTTCAGCTTGCGAGTATCAAATAGTGGACTTCTATACCCATCTTTGATAAGCTGTATCATTTCTTTATAACCAACCTTACATACAACCTCTGTCTTCATGCTGTTATCATAAATAGCAGAATTGCAAGCGGTTATTGTGAATGCCATTGTTTTGTAACCTTTATCCTTCTTCATGATAGATGCAAACAAATACATATATACAGCATTTTTCATGCTATTCAAGGCATCTTCTTGACTGGCATTTACTTTCTACCACCTAAAAAGTCACCACATTCAATTTCTTGACCTTTTTTGATAATAGACAATGTACTGATGTACATTTTAATATCTGTTACTTTCATATCTTCTATGTTTTAATTGTTAGTAATATTGGTTTCTTTTATATAGCTAAGATACTGATTATTAGTGATGTGTGCAAATATAATCATCTGATTAACAGCAAGTTAAACTTGATTTAACTTAAAGTTGGATATTGACATGTTCATTTCAGTCGCGCTTTGTATGAATACCGTCCAATGATATGTGCAATGCTTTTTCATATATCGACTTATCACAATTAGAAAATAATCGTTAACTTTGTTCATACTTTTAAAATTATAGGTGCATGAAAAAAATTGTGACTTTATTTGCAACCGTGCTTCTGTTATACGGTTGTGGAAGTGTTCCTTTGACAGGCAGGAAACAGATGCTGCTTGTATCCGACTCCGAAGTGCTTTCATCAAGTCTGACCCAGTATTCGGAATATATCAAGTCGGCACCGATATCAAGTAACGCGACAAAGAAAGCGATGGTGACACGTGTCGGAAAGAAAATAGCCGCTGCCACGGAACAATACTTGGAAAATAATGGAATGTCCGGTGAGGTGAGGAACTTCTCATGGGAATTCAATCTGGTTAAGGATAATCAGGTGAACGCTTTCTGTATGCCAGGAGGCAAAATCGTTGTGTATGAGGGACTGATGAATCTGGTTTCCTCTGATGACGAACTGGCTGTAGTTATCGGACATGAAGTGGCGCACGCTGTGGCCAAGCATAGCAATGAGCGTATGAGTCAGCAGCTGGTTGCACAATACGGAGCGAAAATTTTGGGGGAGGCTCTCAGTGGAAAATCCGCCGCCATACAGAAAGCCGGGAATATAGTCTATGGTCTTGGGGCACAATACGGTGTGATGCTTCCATTCTCACGCAAACATGAAACCGAGGCTGACTATATGGGGCTTATTCTTATGACGATGGCTGGTTATAATCCGAATGTGGCCGTCACATTCTGGCAGAAGATGTCGGCGGGCGGATCGGGTTCAGTGCCAGAGATCATGAGTACGCATCCGAGTGACGCAACACGTATTAGTGACATAAGGAAACATTTGCCGGAGATGAAGAAATATAAGTAAACTTTAGAAAGTTACTGTAAAGTATTTGAAAAAACTTTAGAGAATGGTACAAAAAGGCGTGAAACCAAATGGAATCACGCCTAAATTATAATAAAACTCTTAAAAAGGTGTACATAATTACCAATCCTTAATTCTCTAACATCAATCATAATAACGCTGCAATCTTACGCACCTTATTAATTCTCTCCATAAACCTGTTGTCTTTTTTTGCCATTTGCAAATTATAAGATGTTTGCATTTTGAGCAAAGGTTCCGCATCTAAATCTAACGCGGCTTCTAGGAGCATAGCATATTTTGTATTTAGTGAACGCTTTGCATTCAGAATTTCATTTAATACAGTATAAGACACACCCATCTCTTTAGCAAGTTTCTTTTGAGAAATACCCCTAAATTCAATTTCATCTTTTAATACTTCTCCGGTNGTNGTCGGTTCAAAAGGAATTAAGTTATTAGCTATCATTTTAGGGTCTACGCCATCTATTTTAATCATAACTTTCTATTTATAATGGTTAGACAATTCAATTATATTACAGATGGTAGTCACTACTTCACCTTGCACCTCTGTGGTTGTAAATTCAATACGATATTGATTGTTTACTCTAACAGAGCAAAAGTCCTTTTTGTCCCCTGATAATTTTTCAAAACTCAGCCCATTGTATTTACAAAGTGAAGTTACATCAGGGACACTGATTATTATATCTATACAACGTTTATATCTACGTACGATATCAGGTTGAAAACGATGCTTTTTATCATTCGCCTTTCCAAACTCATACAATTCTTTCAGATACTCTTTATCAAACGTTACTACCATCTCATTTGTTTCTTTAATGCAAAGATAGCATTTTAATTTTATTCATTCGCATTTTTGCGAATAATTTTCTTAAAAAAAATTAGCGACAACTCCAAAGAATCACCACTAACTATTCTATTTTTCTCATCACAAAATTGTGAACTACCGCTAAAGTAAAGATTTAGGGGGCTCAAATACGATTTTCAATAAGCCAAGAATGCTGGAGCCACGCAAATTTGGCATAAAGTCTGATTGGGAGCTTTCATAGAGCTATATTTCCCATTAAGCGCATTTCTTTTTAAGTATTTCAACACATTCTTTATCCCATCATCGAAACCATGCTTATACCCTTTAGCGTATTCTCCAATGTTATATACCGCCATTGCCAACACAAACAGGATGATACCTACAGGCTTATACCAACCGGGAAGTGATATAGAAAACGGCTTAAATGTAATTGTGAAATCTCCAACCCATAATAGGGCGATAATACATATGATTGTAAATATAATTGTTTTCATAATCAATATCTTTTTCCGTTCAACTTAGGTCTTAGTTCATTGTATCTCATCTTCTGCTCCACATGCCATATAAGGTCTATGTTCATATGCTTGGCAAGCCCGAAGATTGATAATAACATATGACCTATCTGACTTTCAAAAGAATAATTATATTCATAAAAATAACGAATTGGCAATGTGGATATGGCGTATATGCTTTCAGTAAATGTTTCACCTACGCAACTTTCGGATGCACCATATATCGCTTCTTCAGGAAAATCATCAATGGATATATTTCTTAATCCAGCCAAATCAAGCAGGCGTATAACCGCATCGCTTAGTTCGTCTGGAAGTGTATCTTTTATATTTTTNNNNAAGGAACACTTAAATCGCTTTTCTTCTTCCACTAATGCAGGATAGCGATTATAGTCCATTTCAAAACGTGATTTACATTTCTTTCCTAATCTTCCCTTTCTATCCGCTTCCACAGCTTCCATAAGCTCTCCAACGATAAGGCAAAGGCAGTGTTCGTTACTCAATTCTTTATCATGGAAACCGTGCTCACAGGCGGTCTTATAAGCACGATTCCGTAGTTCGTTCAAATTAATATTGTTCATTTTTTATCTGTTATTATATTCCGGTGAAGAGGTGATGTCCCTTTATAAGGTCAGGCAGTCATGGCTCTATACCACCGCCAAACGCAACCGTATCCCCATCTGCCGCATCGCTGGAAAGAACTATTACAACAAGAAGCATGTTGACGAGTTCTTCGGTATGGCTGTCGATATGGAAAGTATCACCGACTGGCTCCTGACTGAAAAAGCGGAAGAGCAGTTCGCCATGCAGCACCCGCCACTGTACGTTCTCTATCCGGTCCCATCCGTAACCCAGATTCACAACCGACTTACCCCTGAACAGCTTTTGCCATACATCATCGGCCATTCTGCGCTTTTCGTAAGGCAATCTGCCCCAAAAGTGAGTGATAAAGTTCCCTAACATTACAATTTGTGGCTGCACGGTTGAATTATAATTCTGAATTTCATCATGCCGCTTTGTCCACTGGTATGTGAAAGAATCGCGGTGCTATCTGCCTGGTGTAAAGGATAAAGTCGCCTGCTCCGGGAAAAGGATACCGGTTATTTTCTTATAATAGGCATCGGCATACTGCTGCATACCCAGGTCGGTAGCATGCACTCCGTCCACCTGACTGTCCATAGACAGTGCCAGCTCGTCAAACGTAATGTAATGCAGATTTCCGGCTTCATCCTTCATCGAATCGTATACGGCACGCAACTACTCATTGGTCTTACGGAACTCCTTTCCTTTCTTATCCGAAGCGTAAAAGCCCATATAGCCATCGTGCTCTACCAGTAGAATGGGAGCTTTGCTTTTGCTGCGCAATATACGGATGCCTTTTTCCAGACGCGGACGGATAAGTCCTACACGGTCGTTCGTCATATTCGGCATACAGTCTATCACATACATTGCCGCATCCACTTCGGCCAGCAATTTGAAGAAACCTTCGTCCAATTGTCCGTTGCCCGAAAAGCCCAGATTAACGACCGGCATATCCAGCTTGCGCTGCAGGATATTGGTCCAGGCCATACCAGGACGCGAAGCACATGCCCCTTGCGCAATGGAAGTTCCGTATATCACGACAGGCTTTTCGACCGACGGACGCACGAAATCGAAGCGGCTGCCTTTGGGCACACCAATCTGTAAAGACTTCACACCGTTGTACAGAGGCAGATACAAGGTGAATTCGTTTCCCTTATCGTGCGTGTTGCGGTATGTCAGGTCGTTATACGTATAGCGCACTGTATCACCGAACTGATAGTTGGCCGCGCACCAGTATTGCTGCCCGTTGCAGTCCATCGTGTAAAGGTCTACTCCGCTGACACCTGTTGCCGGCATGTGGGGCATCGAGAATCCCCCCGTAACCTGATACTTTACTTGAATTTGTGGAGCATTGGTGTAAAACTTCACATAGAGTCCTGCTGTCTGCAACGACAGGTCCCACACGGGTTTACGGACCAGTTGTTCGGCCCGCTGCGGCAAACGCTGGTAGGCCTTTCCGGTTTCCGCATTCCAGGCTCTTCCCTGAATGGGCAACAGCGAATCGGCCGCCGGGTTATGCCAGGCTGTCTGTGCAAGCAGACAAAGCGACTGCCCGAATAATAAAGCAGACAATCCTGCAAACTTGAAAGTGGTTTTCATACTTATTTTTCTTTTAGTGTTATTTCATCAACTGTATCAGATGTGAGGCTACACAAGCATAACCTTTGTCTGTGAAGTGAATATAATCGCCGCTGTAAAGTCCGTCACGAATCGTTCCATCTTCGTCAAGAAACCAGCCTGTAGGATTTGTGTAACTGACCTGAGCTCCGAAGGTATGCGCGCCCAGCAGTTTATGAATGCGGTTGCACTGTTCACGGACTGCACTGCCCTGCTCCTTTCCGGAAGGGAAAAGTCCCAACAGGATAATCTTTGAATCAGGGAACTGCCTGCAGGCCTCTTCCGTAACGGCGATGATACCTTCAGCCGTATCGTCTGCTGTGTCCTGACCGACTACCAGATTATTGATTCCGATGGCAATCACCACATATTCCGGAGTACACCGGTTATAGTTTCCGTAACGGACACGCCAAAGCAAGTTCTGCGTACGGTCACCCGAGATACCGGCACTTTCCCAGTTTCCCTGTCCCAAAGCGTCGTCCATGGCCTGCTTGCCCGGTTTGTAGCTGACGAGCTTACGCATGCCGCCCCAACCTTGCGTAATGGAATTGCCCAGCAACAGCAGTTTCAGTTTACGTTCGTTCAGCGTGGTTTCGATATCCTGTGCCACCGAATGCCACTCCGAGCCTTCCACCCATCCGGCAGCCGAGCGATACTCGTTTCCGGGAACGGCATGGGTACAATTGTTGGACCACCGGCCGGTAGCTTTCAGTATGAAACGTACAATGGATTCGGGATTGTTCAGTGAATGCGGATGATGGCCGATACCTGGTTTGTGAATCACGGTAATCGGGGCACCGAGACGTTTCATTTCTGCTTCGAAAAGGGCTGTATTCTCTGACACCGGAACAATATCGTCTGCATCGCCCACTACGTGCAGTACCGGAATGTCTGCCTGTGCAATCTTGGCCGCATGATTCAGCGGATTCTTTTTCCAGCGCAAAGCCTGTTCCTCATTCTTAAAGCCGTAGGCTTCCAGCATCCGTGTCACATCCTCGGCCGAACCTGCATAAGCACCTTTTCCCATCGGCCAACTCTTGATGTCCATGACCGGTGCATCGGCATAGATGCAAGCCACTTTATCAGAGTTCTGTGCAGCCCAGTTGTAAACAATCAGTCCGCCACGGCTCATGCCCTCCAGTACGGTCTTTTTATGAAAACCATTCTTCACCAGATATTTGTAAAACTTGTTCCAACGTTTTACTGCCTTATCGGCACCATACAAGTCGGCTACATCGCAATATACCACATGGAAACCTTGCTCCAGCAAGTCGATGTCGGTCTGTGGCTCATGTCCCCAGAAACGAGCCCGCCATATCCAGGGTCTTCCCTGTGCTTCTTTAGCCGGACGTACCACTTTGTAAGGAACCCCATCCAACTGGAAATCGTATCCCTGATAACCGTGAAAATTAAAGGAGGTCGCATTTTCGGGTACAATGGCTGCCGGCTTACTTTGAACTGCATTCAGCAGGTAATCGCCGATTTTACGCGCCATCGCACCCGCACCGATAGAAGACGGATGCAAACGGTCCGGCATAATGACCTGATCCCACTGGTTGCCAAACAGATTATGCAGATTAATAATACCCAGTCCGTTATCGTAAGCCAGCTGTTCGACTACCAAACGTACCTTTTCTTCGATAATGCGCGGACTGATGGTGTTCTTCTCGGTAAGGAAGCAACGCACCGGAGTGAGCAGAATCACCTGCGGATGCGAATCCAGCGAGCGGTAGGTATCGATAAGCGTTTGATATTCTTCCATAAAATGCTTTTCGTCTTTCCAGTTCTGCGGCTTGGTGTCGTTCGTTCCCAATTTAATCAGGACAATGTCCGGAAGAAAGTTTTTCGATTCGCCGTACACCCCAGTACGGACATACGGATAATCGCCGTCCGACTGCGCCGTTGCTCCGTTCGAACCGAAGTTGCGGACTTCGTAATCATCGCCCAAGTAATACTGCAACTGGGCGGGATAAGAGTTTTTCTCCCGGTTGGAAATACCTGCACCGTACGTGATACTGTTGCCCACGCACGCCACCTTAATGATTCGTTTTGCCCATAAGCCTGTAGGCAAAATCAACAGATAGCAAATACATGCCAAAAAGATTCTTTTCATTGTTATTTAGATAAAGTTGCAATTCACTTTTCAAACAGAAGTCCCCTGTTTTTCAACATTGCTATTTGGTCAGCAATACTTATGGGCTGCTTAGTGTATGTTATCATATGTATATAAAAATAAGTTCCGCCCTGGTACGCATTGTAAAGAGGCGTGGCGGAAATTGTTGATGCAAAGATAATGTTTTTTCTGCTGTACTGCAAACATTTCGATTTTTCTATCAAAACAAAAAATTCTATACTTTTGCAATGAGCCAAAAATAGTAGTGAAATATACAAAGCAAATTGTGCTGAAAAAGAAGAAACAGCTTAAGTTGGTTTTCCAAAGGAGTTAAGAATCAATAAAAACGTTAAATCTTCACCCTTTAGAATGTACAATTAAAGACAACAACCATATTTCTGACTTATCACCTATAAAATATTGATCAATAATCGGTTGTAAATACTATTGTAAAAGATTTGTGTTGTACTCCATCCTTAAGTTCTCAATATAGCAGTCTGATTCATCTGGATCGGTAACGAATACTATCTTACCAGTAGTAAGTATCATCTTTTAGTTCCTTTTTTTCTTGTATTAAGCCATACGGTAGATATTCAACCACCGTATGGCAATATTTATTTCTTCATTAAATCAATGCGCTCTTTCAAGGTAAGAATGTAGTCGTGCATCTGTACTTTTTGAACCTCCATTAAGGCGACCTGATTTTCACCTGCTATTTCAATAGCGTCTTTTCGACCAAGGAACAGTACTAACTTATTATGTTTGTCCATCAACTCATTATATTCGATATACATACGGTCAAGAGGGGTATCAGCCACGTGATAAGCCTTTTCAAAGACATCTTTAGGTGACCAGCTTTCATAACCGTCTTCATACACCACCTTATAACCTTCTTCTACTGGTTCCATTGTTTTTGGAATAGCATCAGTAGGTAGATAAATTTTTCCACCCTTGCGAATTGCTGGTGTGGCTTGAACTAATTTTGTTCCAATATACTTTTTCATCATTGTTTCTATGGGTTTTACAAAGCCGCCCAAGGCTCATTTCTGTTCCGATTTGAATTTATCTATAGTAGTCCTTTTATTAAAAATAGCCATAACAATCAAGGCTAAAGCTACTTTCAGTAATTGCTTTTTCCCAATAATTACAACATTACTACGATTTAGTCCGTCATTAGTCATGATACTGTACCAATTCTTATAAGGTGGCAGTACCTTATAGATAGATATTTTATAAATTATCTTCTTTATTACCATAGCTAATCTTCTTTTTCTTTTGATTCATCAATTACAACACCCCTAATATCTCTTTCACCAAATAATTTATAAGTAAACGTTCCTCCATAAAACTTTATGGTATCTCCCTTAACAGTAATAACCATTCCACCTTTTAATCTATGTTCCATGTCATCTTTACAAGATAACATCGTGGCTGTCATAAGTATAATTAATATAAACCTCATATTCAATCTCCTTTCTCTTTAATTCGTTCCAGCATATCCCTGTTGGCGTATAGTATCTCTCATCGAAAGACGGGATGGGCATCCATGCTACAACATTATAGGTCTGCAATCCATACAAGAAGGAATTAGCATCTTTTGCGTAGTCTTTTTCTGTCCTATGAGATATATATATTTGTTTCCCGTTATAAACTATTACTTTTTGGTTTAAAGAAGGCAGTTTATCTTCAACGCTTATCCAAGGTGATTGCTTTGACTGCCATTCGGCACCAGAAATAAAGTCAACAATGCAGTACGGTTCACAATGACGCTGCCTGTTTCTGCAATCATTGGAATATCCCCTTGCCGCTTCTTCTGCTGTCTGTTTCATATCTGTTCCGATTTGAATTTCTTGTTTATTTCTTTTTCAGCAGCTCTGGCCCCTTTCTTGAAACCCTCTACAAAGCTGTCAAAACAGGCTCTATGGATTTCTAAAGTGCATCTTTGCATAAGTGGGCAAATCGAGCATTTTTGGCTAAGCCCTGCGGACTTCTTGGCTATTTTCGTTACGTTTTTCATTGGATTTTTAAATTAATTATTACGATTTCTTTCCGCTGCGACTTCACTCATACGCATCTTGCACCAGGAGGTGAGACATCGGTATTCCTTATCCCCACATCTGACAGTCCTGTTATAAAACCGGTGGAGCGGAAGGGAACGTCCGCAATGCGGACAAACCTTTCTTCCGGCTTCCGTACCGGCAACCGTCTTGGCTTTACGGTGTACAAGCGTACATCCCCTGCATTCATCCAGTCTGCCTTTGTATTTCCGGCATTTGTGCAGGGAGATGCGCCCGCATGGAGCGAATTTTTCGCAGTCGAATCTGGGTTCTGTGTGATAGATGTTCATACGGCACTGTCCATCAAATCAAACAATGTGGGTGCGCTAACTTCCATCTCCGCCTCATACAGATATGAAAGACTGTCTTTCCAATAGTCATAATTCAGTTCTGTAGATAATCCCTTACGTTTCAGTCTGATGGCACAATAAGGTACTGTGCCGATACCTCCGAAGGGGTCAAACACCAACTCACTCTTGTTTGAATACCGTTCAATCAGTCTTTCAACGATATCGAGCTGTAAAGGGCAGATGTGGTTCTGCCGTTTCTTCTGTGACTGCTTGGTATTGAGCGTGCGCATACGGGTGACATCATCCCATATCCAATCTTTCTTGCTTACAGGGTCAACGGCCATAAATGTTTTAGGCAGCTTTCCGTATATTTCCAATTCTTCAGCGAATGATACATGTTCCTCGTAGTTATATATATGTTCACGTTCGTAGTTCCTGAACAGATGGCGTATCTTATCTATTCCGGCTCCTTTCATGTCCTCATAGCTCAATAGAGAGTTACCAGAAGATTTCCAACTTGCATGGGCATCTATCTGCCAACGGGCAAGCGAGTATTCACTCTTATTCTTTGTCACCGGCAAATCAGCATAGGCTCGTGAGGTATCAGAAGGCAACTTTCGGAAGAGAAGAACATATTCCGGGCAACCGATACCCATCTTTGAACCGTCCTTGCACATCTCTGTATATCCAAGCCGATAAGTCTGGTTGTTCTCCCTCACCACATCCGTATCCACTGTAATACGCCCCATGTAGCGGAACCCGTGCTTCAGATAATGGAACACAGTCATTTCGCTGAACGGGTCGATGGTGGGCATACCGTCACCCGTAGCGTTGCCGAACAGTACACGGTCCTTTACATGGATGCAGGCTAACCGGCCGGGCTTTAAAATACGCATAAGCTCCGGGGTGAGATAGTCCATCTGCTCAAAGAACTTGCCGTTGTCTTCATTATGCCCGAAGTCGTTGTAGGTAGGCGTATATTCGTAGTGGTTGGAGAACGGGATACTGGTTACAATCAGGTCTACCGAATTATCTTCCATCTTCTGACATTCAAGTACATTGTCATTATTGATAGCTTTCCACAGTTTGCCGGACTTTTCTTCCCTGCTGGCAAACATCCACCGCATCATCTTTTCCTCTGCCTGCAAACCGAACAAACCGTTCTTGCGGACTATATCGGTCATCTTGGCTACCATCTGGCGGTGTTGCGCCCACTTCTGCATGAATGATTTGAATATTTCACCTTCGCTTTCGGCATACACCAAGTAAAGCTCTACGGGATGCTGCTGCATGAAACGGTAGATACGGGCTATCGCTTGGAACTTGTCGTTGAAACGGTAGTCAATAAACATGATTGCCTTGTGGCAGTGGTACTGGAAGTTCAAACCCTCACCAAGCATTTCAGGTTTGGCGGCCAGATATTTCAGACGGCCGTCTTTGAAATCCGCTATCACCCTGTCGGCTTCATCATCATCTTGCGAGCCATACACAGCCTTACATCCGGGAATTGCCTTGCAGAGTGCCTCACGTTCAGCCTCCAAGTCATGCCATAAAAGGAAATGGTCGTCTTTGTTTTCCGGGCGATTGATAATCTCTACCACACGGGCAATCTTTTCCTGCATGTTGTCCCGGCGTTCCTTTGCAGCATCAGCCAGACCGAGAGCAGCCTCACGGAACATTTTCACCTGCCCGTCACGGTCGGCTCCGGCAGTGGAGTTATCCACACTCACGACTTCTTCATGTACCCGTAACTCTGGTAACTCATATCCTGTATCGGGATAACCTAAATCAGACGGTTTGGTGAGGAACAACGCCCATGTACTTACCCATAACCAGAATTCCTTCTCCTTGTGGGGATAGAGGGTAAGATTGTTCGCCTTCGTGCTGTCACGCTGGAAGAACCTTGTAAGTGCCTGCCCGGTATCCATCACTCCAAGGTAGCCGGCATAGTGTATCAGCTCCTTGTATCTGTTGGGTGACGGTGTGGCAGTGGCAACAAACCTGTACGGAACTTCTGCAAACATAGGAAGAAACTCCTGATAGGTCTTGGTTCCGAATCCACGTAACACGCTCGCTTCATCCAATGAGGTAACGGTAAAGTAGGAAGGTTCTATTCTTATTCCGTCCTCGCCGTCACGGACACGTTCATAGTTTGTCACCATGATATTGGTCGGACATTGCTTCACCTCCTGCATAGTACGTACATAGCTCACTTTCATACCCAGATGCTTTTCGGCCTGTGTCAGGAACTCCACTACTACACGCTTGGGGCAAACTATCAACCCTTTGCCTCCTGTGCGGTTCAGGATCACCCGCAGTATCTCCAACTGGGTTACGGTTTTCTGCATACCGAAGCTGGAGAATATCGCCCTGCAACCGCCGGAAATAGCCCAACGTACTGTATCTTTCACATGAGGGTATAAATACGGGGAAATTTCTTCCGGTCTGACTTCAAACCCAGTCTGATGGCTGATTGCCATCTTGTCTTTCAAAAATTCTATATAATCTTTCATTATGCTATTCTTTTGTTGATTTCTCCTTTCTAAACAGGTGGCTGAACGCATTATCCAAATCCAAGTCCAGATTCAGTTTGGACGGGAAAGATTTAATGTATTCGTACATCTTATAAGCGAGGTTGTCATCATCACCGCATCTGTCAATCAGTGTGAGCAACATGGCGTTCACCATGTCAGAATCATTGCCGAAGTTTTCCTGAGTGGATTCGCTGCAATGATTCACATCACTTTTCAATCTCTTTATCGCGGCTATGGCTGTGTTGAAGTTTCTTTTTGAATCGTGCCGCAATTCAAAGCCTTCCTTCTTGTATTGCTGCTGCATTTCTAGAAGGTTGGTTTCTAAAACGTCCGTGAGGACAAATACGATGTTGGTCAGTGTGTTCAATTGAGTTGTTTCTTGCATAATAATAAATTTTGTTTGACTTTCAAATAAAAATAAAGTCAGATTATCCGCAGAATAGGGGAGAAGTTGTAAAATGTGAACTTCCCCAAGATGTCATACGGTGTATTTTTTCAAAGTGTCCATGATATTGTCTATCGGCAGGGATACGGATGTTTTTCCCTTATCTTCATAGCAGGCAATATGTCTGTATGCCTCAGGGAAATTCTCTTTGATTCTTTTGAATGTCCGTAATGTCAGAAGTGACGCAACGACTGATTCATATACCTTGGTCTTCTCATCCTTTACCGCACTGATCTCGATTTCCAGTTTGTCTATCTTTTCAATAACTTCCCTGTCCGCCTCAATGTGAGGATAGTAAGCGTTTGCGCTGGGAAATCCTTTCAGTCCGGCAACACGTTTTTCATAGGAACCGTTAAACAGTGTGATGCTATATGCAACAGAGAAATAAGACCGAAACTTTTGAAAACAGTCGGTGATTTCCTGTGGAATGGATTTTCGGATCACCTCTTCTGTAATCCTGACCTGTTCATCATGCAACAGGTTGATTTTCTTTTCTAACGGCTCTACCATTTTATTGGCAACTTCTTCCGCCAAAACTTTCGTAATGTTCATTGCTCTTGGTTTTTATTAATTCTTTTATGTATGTAAAGATAACTTTTATTTATTTGTTTCTCAAATAATATAATCTTAAAAACGCATCTGCTTAACTTAATATAACTGTCATCTCCTGCGGCTGTTTCCGAGCAAGGGAATGACATTAAAACTCTTGAACCTGTCAATCAGACGTCCTTCAAACCGTTTCCTGAAATCACCGATGTTCAGATTGCTGGTGATATGGTATTTCTTCCCGAACTGCTGGTAAATCTCATAACGCGCATAGAGAAACTCGTCTATCACGCTGTCAAGACTGGTACCGTAGCTCTTCTGATTCTCGGTTTCCAAACCTATGTCGTTCAGACAGATATTGAACGGGGCGGGATTGAATCCTTTTGACTGCCCCTCGTTGTAGGAATACAGGTCTATGTGTCCGTTCATCTTGTAGTAGTTCATCATCTGGGTGACGGAGAGGTTTTCAAACTGGCTGGGATTCCGTGTCAGACGCAGATAATCGGCGAAAATCTGCATGATCATTGTTTTTCCAGTGCCGGGTGCCCCGACAATCAGCAGGTTCTTGTGAATCTTGTAATCCTCATCGGGAAACACTTTCTCGGCCAGTCTGCATCCGTTGAAGTAATACAGCAGGAAAGACAATACCTTCGAGTTGTTCTCGTCAACCTCGAACTCCCTGAATTCACGTCCAGTATAATCATTGCCCAGCTGCCTGACAAGATCACGATGGGCGTAATATTCGGCTGGATTCGTCAGGTCATATTCAAAATCTTGCAGAATAGTCTTTTTGTGACGCTCCACCAGATTGTATATCTGTTCCTGTTTCAGTTTCGCCGCAAATGACTTTTCCTGTCGGATCTGTTGTAGCTCTGCTGAAAGTTTTTGTTCTTGCTCTGTCATCTTTCTGTTTTTTAAGTTCCGTTATCAACCAGTTTGAGAAATGGCGTTTTGCATCTGAAACAGACTTGTGTGTAACGCCTTCCCCCTTTAGCTTCCAATAGTACAGGTCAACGTATTTGTCTTTGCATTCATCCAAAGTGAAGTTCCTGAATCCGTTCCTGTATGCCCGTTCCCAAGCATCCCTCAGCCATCCTTCCTCAGACTTTAGGTCCGCGAAGCATTTGTCTAAATCCATATCGAATGTTTCTGATGAAATATCGCCCAGGTTTTCACGCGTATGCGCGCTAGAGAGAGAGTTATTATTATCATTTACATTATCATTATCATTATCGGCTTTTTTGGGTTCTGAAAAACCCACTGGGTTATTTGGGTTTATTTGGGTTGTTCCAATATCATCCGAATTATCATTCTTCGCTCTCTTCGGAGCACCCCCTTTGCTTCCATTACTACGGTTTCTCTCGACAATGCCATGGTATTTGTTTTCATCTATTTCAAATTGATTCTTGAAGAACTCAAATGCTATTTCAATGTCCTCCTCTACCGTAATAATCTCGCCAAGTTGATACTTGAATATAGCTCGGAATAATCTTCCAAGTTGCTTGTCCGATAACTTCGATATAGGCTTGTAAAACGATTTATATATCAAAAAACTTTCTTTTCCCATTTCATTTGTTCTTTATGTAGTCTTACATGACATTCTCGACACAATGTAATGCCATTATCTATATCGAATCTCAATTCGGGATATAAAGAAAATGGTTTGATATGGTGTGCATTTAACTCCACGTTACGTTTTTTACAACGGCAACATGTAAAGTTGTCTCTTTCCAAGACTGAATTTCGCCAATTTCTATAGCCGCTTGAATTCCTGCATCTGTGGTTATCATCAGTAATTCCACATTTCCAGTTCCAGTGGTTTTCTCCGCTTGGAGGTTCATGTAGCAAATTCTCATCTATCTGTTTCTTTATAAAAGAGAATGCCATTTTAGCCAACGGTTTCTGCTCCGACAGTGTCTCCGATGCGGCGTACTTGATAATTGCATCGTACACTTCAAGTCTGACCTCCTCAGGATATTCCATCAGCACTTCCTGCCATTCTATATAGAAGACAAATGATTTCCTTTTTGTATCCTTTTTCATCATGTCTATTGTTTGATAATCAGTTTGTTATATATATTGTAAAGTTAACTTTTTGTTATGGGATTACAATAAATATATTTCTGAATATCAATAATTTAAACGTTATTTATCAGTAACCTTTCCTTTGCAGCGCCATATCCTGTTTGGCAAAGGATATCTGGGTCCTGATATTGTCTCCGGCATGGACAAGGGTACGGTTTATACGGTCCAGCCATGTCACAATCTGATTGGCGGTCACACTTTGCGCGGCGACAAATTTCATGGCGACAGTCGCGGGAACACGTGAGATGAATTCCATGTGGCTGGCATATACATTCGCTGTCACCTGATCCTGATATGCCTTGGCGTCAGCAAGCAGCTTGCCAGAGCGTGCGAGATAGACGTTTATATCAGTGAGGCGGTCTATAAGCTCCTTCGGATTGTCACTTGCGGTCATCTCCAAAAAGGACTGCATTTCTTCTATCTCCTTTATGACAGGAGGCAGGGGGCATCCGTTAATGAGGCAGTTGCCGGTCCCATCGTTTTTAGGACAATATTTACAGTTTATCTCCATACTTGCAATTCAATTTATGGTTTATAGTTTTTCTGTTTGTCATACGTCATTCAAATAATCAATTGTCACTTTCATAAACTCATCCAATGATTTACAGACGACGTATTTCGCTCCGTTGGCTTCCGCATCCTTCTGCCATTCCTTTTGTGCAGGAGACTGGCGGCCTCCCTGCTTTTTCATCTCAATGCAAAGTCCTCCATAGAAGCGGTTGCTCTTCAGCAGTATCAAATCTGACACTCCGCTGGTCGCACCTTCCTCCTTCAGTCTCGCTCCGGTGATGGCATCACGTCTGCCACCATTGGGAACAGCAAAAAGCACGTTTTTAAGTTTCGGATATTTTAAGCGGAACCAGCGGACACAAGCGGACTGTATGCGGTGCTCGTCATTCTTCGGCTTCCCGCGCATTTTGTACGACTGCGCTTTTTTAATCATCTCCTCGTATGTCATCGTCTTTTTCCTTATGTGGGGTTACTACCGTGTCCTTGCCGGTCTTGTCGACAACAACCTGCTTTCCTGCTACTGTTATGGTTGTCCTGCAACCATCCGGTAGGGACTGGATAAAATTGCGTACTACAGGAGAATCAGCACCTTCCGATATCTGAGTGTTGGATATCGGAACTTCCTTAGCTTCATACGGATATACATCCATGATGGCGGTTTCGGCTACGGATGCGATCTGATAGTCTGCCATTGTACCTTTCATTCCTTCGTCCAGTTTCTTTACAGCATCGCGAAGATCGGAAGCCTGTACCAATACGGTAGTGGAGGTCTTTTTCTCCGCTCCGCTTTTTTCGTCCAGCGTGATGAAGAACAGCTTGCACTTAAACCAGCGGTCGGCTGCATCTTCTTCAGAGGGGAACAGTTCGCTGTAGTTGGCGCGTTTGATGTCCGAAACAGTGAACTCACCGTTGATATACGGAGTGATTTCTTCAATGATACGGGCTTCTGCTTCAGTAAAGCTCAACGCGTCAACCAGATAGGGTTCAGTTACTTTCTTGTTCATGCCGTTTTCCATTACCTTTTCGTAACGGATTTTGCATTCAAACCAAGTATGCATCATAATTAATTCTTTTAAAGTTTGATATTCAACGTTTATTCATTTATAGTGGGAGGTGCAGGATTCGAACCTGCATGAGTGGTGTTTTTGCAGTTCACTGATTTCAAGTCAGCTCCCCTAAGATGTCTCGTAGGTTGCCGGCTTGGATATTAACGGTTATCCTAGAATTTTGCACCTTACATCTTGATTAGCGTCTGCCATTTCCGCCAACCTCCCGTTTGCCTCCCTATCTTCACAGACCGGGAAGGCAAGGTAACAAAGTTATTTCTGTATTCTGATCAAATCAGGGATAGAACCGTAAATCGGCGACTTCCCATCCCATTTGTCAATGAACTGTTTGTAAAGAATTTCTTTGGTAAGACCTTTTGACTGGATAAGAGCCTGTTCGGTTTTCAACTGTTCCAGCTCGTTGCGTTTCTTCTGTTCCTCAATCTGTTGGTCCAGTACGGATATATTGGTGTTCACTTCATTCCGGCTGTCAATCTTCTCACGGACCTTTTCGGAGAACTCCAGTTGTGCGGAGAATGTGAGCAGTTGCAGACCTCTTTTTTCAAACTCCATGTCAACTATCTGTTCCAACCGTTTCTCAAATACCAACGAGCCTCCGTCAGCCATCAGGCTATCGGTCTTATGCTTCCGACTTTCTTCCTTTATCAAATCATATATACGTGGTTCCAAGATGTTATCTTCCAACGAAGACATAAAGTCACTTCCACGGCCAATATGCTTGTTGTCAAAGACAACATCAATGGCGCGGTTCTTGATAACTTTATAGCTGTATGTAGGACACGCCTTGAACTCCGTGTTGTCGGCAGCTTTCAGTGTGACAGCTTCAGCGAATTCTCCACGTTGATCGAATAGCGGAACCTGAAAAAGTTCTGTGCCCAATTCCCATGTGGACACTTTGCCGGAAACAATCTTGAAATCCTCCTTTCCCTGCTTGCCGTAATTCTCCATAAGGACACCTGCATAATTAGGGGCTACTCTCTCACAGGAGACAAACATTACCAAGGTCATACATACCATCGTTAACTTAATCAGTCTTTTCATCTTTCAATGTTTTAATCAGTTTGTAAATAAAGAAAATTATTGTGGCTGATATTATTGTTACGCCCAGCCATGCGTGTAAGTGATTGAATACCCTATTCCCGACAACAATTCCTATTATCAGAAACAGGATTAAATAAATATACTCTTTCATACCACTTTCAGTCAAAATTAAAGTTGTCCTCACCGTCCGGCTCTTCGTCCGGAATGTCATATCCAAAGTCCATCGGGATGAACCAGTCTGAAATATAGTCTTGCATGATTTAATCCTCCTTTTGGCTACTTAGCCATTCTTTATAATCTTTCTCGTAATATTGGGGTATTATACCTTTCCTCATAAAGTCTATGTATTCTTGTACAGTACAATCATCCCAATCAACTCCGTTGTCTGGTATATCTTCCGTTTCTGATGTACAAAGAGTGTATTCAAATGGATTATACCCACTGTTGAGCCCATATTCTTCAACTATCTTGATTACATTTTCATCGGTGGTTATTTGTTTGATTTCACTTTCAGCCACACACCCGGATATTTCAGAGTGTTTGCCAAGTACTTCACCGAAGTAAACACTGATTTTGTTATTCACTAAGTATTCGACATCTTCTGTGTCTGTAATAAATACTCCTTCAAGATTGCCCATTCTTCCGCAATCGAAGTCCATTTTAAATAATGCTTTCATTTAATCCTCCTGCTCTTTTATAATTCTACTAATCAATTCTTTTTCCCATCCTTGAATAAATCCATTTTCGTCAATATTCATAATGATGTAGTCGCCATATCCTTCATCTGCCGGACACATAATCTTAGGTACATAGCCGTCATAAGAAGCAATGGCGATGTGGTCTTCATCAGTAATATCACATATAAAATCATCGCACACTTTATAGTGAACATTGGCAGTTGTTCCTTGCGTCCAGTTGACTATTTGTCCTGTCTCAATTGCTATAATAGGTCGCCAACGATAATGATCTGAATATATATTGTAATCAGCCTCTTCTTTTATTTGTACAGCACAAGGCATAAGAGGGTTACCTATGCCTTTACTCTCGCACAAATCAATGTTTTTCACTCCGTTTACTTCTGCGTCTTCCCAATAGCGTACACCTGCATCCACTTCTAAGTAGACCGCTTCAAACTCGGTTGTTTTGCTGATTGTAATTTTCATTGTTCTATTTTCTTTTGAATTTTCTTTATCATGTTTCTGAATTGCCTTGCCTTATCTGCTTCGCAAGGTTTGGTAGAGGTTTTGTCTATCAGATTTGCACTATATTCAAGCATTCTGACAATGGAATTCAAATCTGTATTGCATAGGGTATCTGCAAGTTCAATCTTGTCGAAATCAATATTATTATCATTCATGAAGTCACCAAGAGCGATTATATTTTCACGAGTTGTGGTAACAGTAAAAGCTCTCGTCAGAAGCTCCGGTTCCTGAGCTTTGGTTTGCTCGACAAAGGAAGGTGGTTCATTGGTGACCAGCTGACTGGCTCTTGCAAATGGATTGACTGAATTCTGTTTGGCTCGTTCCGCTTCCTCTTTCATCTGCGCTTCTTCAGCAGCCTTTTTTTCCTGCTCTGCCTTGATGCGCGCTTCTTCTGCTGCTTTGGCACGCTCACGCTGCTCCTTCAGACGGTTGGCATACTGGATGGTGGATGCGATATTGAGCGTATCCATATAATAAGTACGAAGGACATCGAAATCCTCACCAAACCCCTTCAGCGTGGAAAGTTCGTTCTCGACTTTGGAGAATATGGAATCAATTTCGTTGCATACAGACTTCATGCTTGCGGATTTGTTGAGCCACTCAGACTTGAAAACCTTATTGAAGTCTACAAGGTTAACATTCAATCCATCAAAGTAAGTCTTGATAGTGGCTTTCTTTCTATCCTTGTATTGCTGTTCGTTTTGCTTGACTACCGTGTCAATCTTGGCAGAGCACTCGCCGATAAGTTTCACGGTTTCGGTTACAACGTCCTTGAACTCCCTGAAAGGTTTCATGAATTCTTTCTCAATTTCAAGACGTTTGGCATTGAGGGCTTTCGCCGCCTTGTTTAAAGCTGCCTTGTCTTTCTTTGCCTGATCGATATTCTCATCGTTATAATTGGAGATATCATACATTGGCAAAGCGGCTTTTACCATATCTCTGATTTGCTTTGCGTTGGTAGTAAGACTACCTAACATCTTTTCACTGACGATCAGTTCAAGATCGCTTTCCTGGATTGCTATCTGTGTATTCATTGTTCCATATTTTTATTAGTCCCATCCACCATTATTGTACATAGACAAATCGGCAGAATCTAAATTCGTTTTCTGAATAGCTTCTAAAAGTTTTTTCTTGGTTTCCCGGCACATGTTGTAACCATATCCTTTATACCGATATGTACGCTCCCATGTGCTAATTGGGAAAGGAATATTTTCATCAATAACCAGCCTTTTCATGTGAAGATGCTCGAAAAAGTTTTCATGATGGAGTAGCCGGTATTCATAGCCAACTATTTTTTCTGATGAAAAAGGAATATCATCATCGCTATTGTCGTATTTAGGTTGCTTGAAATAAGCCATTTTCGCAACGGTAAAATCAAAGCTCCTAAGTATTTCCTCCGGCGTACCAAATTCAGATTCGATAAATTCAATCCATATTTTTTCACCGTCTTTCTGAAAGGCACATACCTTTTCATTACGATATTTAAATTTCCAGCCATCTTTCACATAGCCGTCGCTATTGAATAAATCTACTGCATCTTGGAAGTCATCGTTGCTTTCAAAGAATATATCTATATCTTTTACACGTTCACCGGAAAGGATGTTTTTAAAACACCCGCCTGCAATGAACCCGTTGTGACCTTCCATATACCTGTCAAGCCATCTGATTTGCCAAAAGTTGTCAGGGGTGTTTTCTTTATAGCTTGTATTCATCGCTCTATTGTTTTTAGTTTCTACTAAATTTATCAGCTACACGTTCAATAACTTCTGCATTTTCTTCGGAAAGCCATTCTTTAGCGACATTCCAAGATATACTTTTAGAGGCCTTGAAATTATCAAGGCGTGTGGAATGATGTGACAAACGTCCTTCGGTAGGCTTCAATCCCTTGTCATGAAGTTCACATAGTCCGTTATGGTAAAATATGCAGTATTCGTCACCCGCAACAGCTTGAATCATGGGGATGGGAATATCAATCACGCCCATGATTATCCCGGCTCCCCACAAAGTGGGAGCCAGCCTGTCGGCATATCCGGCATCTATGAGCCTCTCTATATCCTGAGGAGTACCCAGACATGGTGTGTGACATTGCATCCTGCATAACGAGCATTTGCATTCGCATGGTTTTCTTCCAGTTTTACGTATGATACGTTGCAACTGGGTTTCTTTTATCAATAGTTGTCCCGTCATTCCGCTTCAATCAGTTCTTTGACAATATCATCAGCCACACGAATGCGCTTCTCCATTTCGGCAAACACCGCTTCATCCGGCAATATCCTTACTATATGAATAGGATTGCTCTGGAAAGGGTTGTAAATAACAAAATCAGTCCATTGCGCACCTGTGCACATCATATGGGCCATGCACTGGTAGAAATACTCGAACTTGACATCAAGCAGCGACGCATTGTTGTGTATTTCACTTTTATACTTCATGAAAGTGCTTTGAATCGGGCATTTGATTTCCAGACAGCCTTTTTCACCGGTTTCTTCATCGTAATAATAACCGTCAGGACTGCTTGCGAAATGTTCTATGGCAGGGTGTTTGCATGATCCTGTCTCAACTATATGTCTTCCTGTCAGACGTTCATACAGCTCTCTGGCATTTTCTTCCTGATCAGTACCCCATTGCATCGCCTTGGTGTTGACACAGACCTGATGCAGATATTTCTCAAACTCGACATCATCATTGATAATTTCAGGATTCATATCCCTCTCTGATGCAACTTGATAAATATAAGTTTTGGCAGTATCGGAAAAATAATCACTTCTCCCTTTCTTCATTAGGAGTCCGATTTGCGACCCGGTGAAGTTACCGAGCCGCTTACGGAACCATTCTATAGAATGTTGTATTTCCATTATAACAATGATTTTCGAGTAGGTTTATTATTCGCGTAGTCTTGAGTTTGATCTGTCGGTTGTTCCGGGCGGGGGTGATCCTTGACTCCTGCGGCTTTTGCAGCGATTTCGGCAAGTTTGTTGCTTTTTGCTGATTTATCAATAATTTCCTCATATTCGGCATCCTGAATGTCATCTGCCTCCTCTTTGGTGATAAGCCCCATTGAGATTTCCGGGCAATAAACACGCTGCCAGAAAGCGGCTGCACGATAACGGAGCATCTGGCTTGGCATTGATTGCCATTTGGAACCGTTCTTCTTGGTCCAGCCTTCCTTTTCAGCCATTCCCATGGTGATCCAGTCACCATGAAGCGGTTCCTTGTGGTCTTTGTCGGACGATTCATAAGCAATGCAGCGGCATCCGTACTCCGGCGTACCTTCTTCTCCCTTAAACTCATAACGGAGTGGGGAGAAACGGCCACTTGCGTTAATAGTGGCAATCAGGAACTTGCTGCTGAAAGCAGGGTTGCCATGCACGATATAAAGATTCTGCATACACATAAGCGGATTACACCCCATACGCATGGCCATATCCAGCGCAATCACGCAGTTTCCCACATTTCCCTTGTACGTATCCGGAACGATTGTGCTTGTTGTGTACATGTTGGCCATGCGCTGCATGACCTCAAACTGTTTCACGGTTTGTCCTACCGGTGTCATTGCAAACTCGGCCGCTTGTTTGGCCTGAATAATCTGTAATTCTGTAACTTGATTGTTTTCTTCCATCACTCTTGAATATTTTAAAGTTCAACAATATCTTGGTATTCCCTGAAGGATGCACAACCTCGTGCGCTCTTCTTCAAGTTCGTCAGTAGCATAATCCTTTTGAATGCATTCCATCTCCGAGCGTAATTCGTTTATATCCTCCTGTATAAGCTGCATGATTTCCTCTTTTGAAGAGAAACCGTATTCAGGCAAATATTTCAACCCGCACCCTTTCACTTTCTCAAGTTCGGCTTCCAGCCGTACAAGTTCCTCATCCATGACGCTCCGTCTTATAGGATTCATAAATAATGCCGATAGCGGAGAGAATCTCCCTCATCCTTGCGTTCTCTTTCTCAGCCAGCTCCATACCGGCAAGTTGGAACTGCAATCCTTTCACCTGTTCAATAAGCTCATCATGGCTCATCTGCTGCAACTCATTGTCTGTTCTCATCATTATATATGTTTTTAAGATTATTTTTTCTGTCAATTCTCACGGCAAGTATGAGAGATAATACCACGAATGCGGATATTGATACCCAAAATGCGGTGTCAAGATTGTCTATTGTACCATGTACGATAGCTGCCAGAGCAAACCAAATGAGATATAATACTTTCATAACTTATTGTTTATTAGTTCCTTATAGTGATATAAAGTTAACTATTTTTACTTTGGGTGCAAAATTGTAAAACTTTAAAAATCAGTGGCTTAACTTTATATAACTATTTGAAATTCAAATAATCTATTTGAGCGCGGCGTGTTTCAGTACATCAAAGGCGTTGCAGTACCATCTTCCGTTCTGCCTGTTGGCAGGTTTCTTTTCGGCACGTATGGCACCAGAACCTACCAGTCTGAACAACCTTCCTCGTCCGCCCACGATAGTGGCGGCTTCTCTCTGTCCGAATGTCTTGTCATTCAGGACGATTTTCAATACTTCCTCGTTTAACATGATATTCAGGATTTATAGTTGGTACATTGCGGTAAAATCTCACGGCAGTTCGATATAACTGAGGTTGACACTGATACAGTTGTGAACAGAACGTATCTTACGTCTGTATCCCTCTATGTCGCTTATAATGACAGGGGTCTGCAATTTTACTGTATCCCTTCCTCCATTGGCATAAACAAGCTGGTAGCCTGTTATCTGATATTTATTTTCCATAATGAATTAAGATTTGATATTTGGTCACTCTGTGAGGTATCGAACCTCCATACCTGGCAAATGAATATAGAGATAATGATTCATGCCCATTGTACGCACCTGTGACAGAGTGGAGTGGTGTTCCTATCCTCACGGACCGGAACATCTGGAACTTTTCAGAATTAGATACATAAAGAATTGTGACTAACACACAAACAAAATAAGACTAGCATACTGATGATCCCCTCAATGGCTTAAACCGGTTGTTATCCCGAATCTTACGGGAGGGGATGGGGTTATATAGAGTCTGGCAAATGAATCTGTCATATACAACCATCATCTTGCATTGAACGAGCGGATGACTGTTGCTTTGGCATCATTGCGGTAGTCGCATCTCCAGTCATTGCGTCCCATGCGTGAACTGTAATAGGATCGGTAGTTCCTGTAATCGCGGTTTCCGTACTTTGCCTTATATTCAGCGGCACGCCTTGCATTCTCCTCGCTTATTCTTGCTTCCTCTTTGGCTTCCGTCCATGCTTTTGTCAGGCAGTAGCTGAATGTGGTATTGAACGTGTGGCCGAAAATGTAATGCGCTCTTGTCATTATTCTGCTTAAATCGTATCTTTTCATATCCTTGCTGTTTATGGATTTATTTTGATATTGTAAAGATACTTTATTAAAGTGAATTATACAAATATAAACAACTGATTATCAATTAGTTAAACTTTATTTAACGTGATGTGCTATTGATATTGAATGCTGTTACTAATTGTGTTGTACCACTGAGTGAACTATTCAATATGAATCTTATAATCTGATATTTTTAAAACTCGTGCCTGTACGGAATATTCACTACGTCCGCACAGGCTGTATCTGAAGGTCATACTTTCAGCGATACTTGTGCCTCACACCAAGCATACTCATCACGTTAAAGACAAATTGATGTGCTGAAAGTTTTCTTATTGTGTTTTCCAAAATGTCAAAGAACTCTTTAAAATCGCGCCTCTGAGCCAATTCGATTCGGCAACTCATGTCTTTTTCAGAGGCTTTTCTTAACTTTGCAATATCAACTTATAAAATTAAGAATCATGAAAAATTTTATCGAAGTTCATGTGATAACACATGAGAATGCACCTACTACCAAGGTGTTGATTAATGTATCATCTATTTTTATTGTTGAATCACTCTTCAATAATGCTATCATTGGCATACAAATGCCGTCAAGTAACAAAAAGAATGGTTTTGAATACATTAACTATAATATTAGTGAGAGTTATGAGGAAGTCATAACTCTTATTAAAAATGCCCTGTCGTAAGCCATTTGAATAATTGTTCGGAGCGTTCCAACCTTTCCGCAAGCAAATCTTCAGGAATGGTTGGAATGTTTTTTGACTCACAATATCTGTAATAGTCTTTAACGAAAGAAGCTGTATTATAGCTCCATTTGCGCAACTCCGCTTCTTCAGCAACAGACAGTTTGTGTCTTTTGACTAACTTACCAAATCCAAACATAATTTATTTCATTCTAGTTACTGTAATTGTTTTAGCCTCTCTGTCTATACGGGTTTTAAATGTCTTTCCCCATTGCAGTCCGTATGTGGTACATACAGTTCTGACGGAAGTCATCATCTGAATAGGATAAGTAAATTCTTCACCTATCTTCATCACTCTCAGCGTTGGTGTAATCGGGCTTTTCTCTTCTTTTTCTGCCATATTATTTTGATTTATTTATTGTTTTACTAATTTTGTAATGCAAAGATAAATATATTATCTAAGAAACAAGAAAACTCAGTGATTAATCAGTGTGTTTTAATATTAATTAAACTTGTTGTTTATGAATGTACAGAGTAGGCTTTTTGATTTCATCTCATCGAAGAAGATTTCAATATCAGATTTCGAAAGGGCTTGTGGGCTATCCAATGGTTACGTGCACAAGATTAAAAATTCTGTAGGCAAACGTGGTTTGCTGGATATTCAGAGAAAATTCCCTGAACTTAATACTGACTGGCTTCTTACGGGAGAAGGGGAGATGCTTAACGATACATCTTCATATATTGTCAATAGCGACCATCATGGAACTTCTGTAGCAGGAAACGGCAATAACGTGAATACCACCAGCGCTCTGGAAAAGGCATTGGAAAGTCTGATGGAACAGCAAAGACTTACAGCGAAAGCGCAAGAGCAGGTGGACAGGTTGCTGTCTTTAATGGAAAGGATGACTAAATGAAATTTAATTAATAATACACTATGGAAACATTTACATTAATTCTAGCAATCGTTTGCTTGGTGTTTGGAATCTTGCAGATAATCTTGTTCTTCAAGGTGTGGAATATGACCAATAATGTAGCAGGCATCAAGGCGCTGTACGAAAAGCAAAACAGTGAAATGTTGGCACTGCTGAAAACAATAGCGTCGGAAATGAAGGAACCCAAGCAGCACAACAACAAAGAGAGCAAAGGTGATATAAAGGTGGTAGCAGCAACCGAAATCAAAAAGGAGAGCACTTCTGCACAACAAATAAAGAAAGAACGTCCTACTATAGACAGAAGCAGTGAAGAATACCAGCGGAAAATAAAGAAGTGGAACGTCTTAAAATCCCGTGGGTACATCGAGCAGGCTGTAAGGGAGTATATGGAATACACCGGATCTGAACAGAATGAAGCGACCGAATTTATAAACAACTTATAAGATAGGTATGGATTTCAAAGACAATATACTTCAGCTTGCGGAAAGGATAAAGAAGCAGAAAGATGCCATCCAGACAGAGGAAGCCACCAAGAACGCCTTCATCATGCCCATAATAACGGCGTTGGGATATGATGTATTCAATCCTTTTGAGGTAGTGCCTGAAATGGACTGCGATCTGACAAGGAAAGGTGATAAGATAGATTACGCCATCAAAAAGGATGGCAGGACGATTCTTCTGATAGAATGCAAGCACTGTAAGCAGAACCTTGACTTGCACAACACCCAGCTTTCAAAATACTATGCTGCGTCCAACGCACGCTTTGGGGTGCTTACAAACGGTATCGAGTATCGGTTTTATGCGGATCTTGACAAGACGAACATCATGGACGAGAAACCTTTCTTGGTGGTGAATATGCTGGACTTGTCGGATGCAGATATAGAGGAAATGAAGAAGTTCCACAAGTCATGCTACAATGAGTCGGAAATACTCAGCACGGCAAAGGAACTGCAAATGATGATACAGATAAAGGAGATTCTTGCAAAGAATTTCCAGTCGCCAGGCGATGAGTTTACGAGGTATTTTGTCAGAAGTCTTAATAACGGGAAATCCACACCGAAGCTGATCGAAGAATACAGACCGATTGTGAGGAAATCTATCTTGTCCGTGATAGGAGGGATGATTTCAGGCAGACCGGATACCGCCATACTGGTGAAAGAAGAGAAAACACGACAAGCACCGAACGATGGAATGGCTGTTATAGGTGACAAACAAGATGCAGTGATTACACGGGAGGAAACAGACACATACAATATAATCAGAGCTGTTCTTGGGGAACAAAGTGAAATATCATATACCAGTTTCAAAGGCTATCTGCTGATTTGGACTGGACATGAATATTGGTGGGTATGCCGTGTATCATTAAGGCCGTACAGCAAGCGGATATGTTTTGTTACAGAGAACAGAACCGGATATAAATGGATTCAGTTACAATCAGTAGAAGATATCCGAAATTATTCAAACGAGATAAGAACGGCTTTTGAAATAGCCTGCAAGCAACGGAAACAATATCAATTAAAACATAAGAAATCATGATTATTGTATATGTTACTTGCAAAACACAACCTTTATTCTTTTTTTGCTGAGTAACGGGATATTGACATTTCCGGTTCAAAGTCTTGATAAGCTAGTTATAATCATGCAGTTCGTTCAGAGAGTGGTCCAATCCGAAGATGCCGGGAGGTACTTCCTTGCGCCATCCTTTGCCAAACTTTTTATCCAAATATCGGAAAACTTCTTCGTTATAAGCAGTCAGCAGATGGTTGGGAGTGCTTAAATAACATGTCAGTTTACCATCTTCATTCAAGGGAAAGAAGCTGATATACGTAACCCCATATTTCTTCCAAAAGGGATGCTTCCTTATGACCTCTTCTTTTCCAACAGGAATAATGAGCTTCAGATTGGGTTTCCCTTTGTCTATGTATTCACGAGACAAGGTCGGTGAACAATCATATTTTTCGATATACTCATACCACAGAGGAAGCGTAATTCGCAGTGTGTCACTTTGAAATGGTATAGTAACAAGAGTGTCGCATGAATTCAAACCGACAAATTGGGCAACCAACTGATACTTTCCTCTTTTCAAATGCTCTATCTTGAATGTTCCGGTAGAATCAGTAAGCCAACCTTGAAACGGCTTTTCATCCATAGTTAGGTATGAAGCAATCATTGGCCTCTTAGTGACATCGTAAGGAGGAATCTGCCGCACTTCTTCACCATAGACTTTGCCTATGAGAGTGTATTCCGTAGTATCATTTGCTTGAGTGGACTTTAGCTTGTCTTCCCAAATGGTAAGTACAAAATCCTTAAATTCAATCGTGTACTTTCCGTTGATAAACAACACCTCCCAAGGATAAATGCTCTTCAGTACTTCTTTAAATGCTTTTGCCAAAGGATGATTCTTGTCATCAATGTTTTCCCGTTTTGGACGAACGGACATAATCACTACATCCAAATCCACCAGACGACCATCCGAATTGCATTGCATATTATTTACCCAAAAGGTCATGCGTTTCCCTTTGTATTCCGGAAAGCGATGCCAAGGAAAACGCCGGATAATTTCATCCTGAGCATGCTGTATTTTCATGCCAGCCCGTAGGGTATTATGGTAAGTCTGGCAGCTTTCTATACGACCGTGTTGAAGCACCATCACTTGTTCCGTTTCTAGATTGCGGTCGAAGCCGCTGTGTACATAACGCACCAGCTCACCTTTCCCGCANCGAAGTTCTCCGTTGAACCAGCGGGCACAGATTTTCCCGTTTTGGTAATAAGGTTGAAACACTTTTTTCAATTGGTCTGGCTGATAAGTGAGGGAATACTCTTCTTTCTTCTGTTTATCATAGACACAGACTTCCAAATGATGCAGATACAGATGAGATTGCTGCACTTCCCAATAGGCGGTATAGCCTTCCCAATTGGCGGTAGTAATGCAATGGTTGTCCGGCAAAAATTCCATCAACCGATGAAACAGGATAGAATCCTGGTTGATGGGCTTGTCCAATAACACCCATTCTTCTCCCTGCAGATAAATGACATCACCGGATAGACCGGTAGCCTTCCCTTCCCAAGGAATAAGAAAGAAAAGAATGGCTGTCATCATACTTTTGAAAAATATAGGTATCTTCATGGCACGTTCTAATATTGAGGATTATACAATACGGATACTATAGATAAGTTTTCTGCTTGCTAAAGTTATTTTTCTCCCTTGTAATGCTCTGTGTTTCAGATTACAGAATATCCATCATCTTTCCCATAAACAAAATTAAACCTGTTTTATTTTCATGGATAACTAACAAGAATGGACGATTGACATGGAATGGATAAGGTGTAATCTCTGGCACTATTTCTGATTCAAAAACAACATTTGTAATAGTCGCTGCTGCTGCAACTGTGCCTGTTTCCGTTACTTCCAATCGGGTAAATTGTTCGATTTCAGAAATATAAGCAGGCATATCTGTCATACGTGAAAAGTCTGCACAATTTGCATTAAAAGCATCATGGATGCCCATTTTCTGGAAGGTAGGAATGATGTTGGATTTGTAATCCAACTTGATAGAAGGTAATTTGAGGTCCAGCATACAACTTATACTATCTGATGCGGACAGCCATGCTTTCCAATTGGCTTCACTAAATGTGGCTATGCAGGAGTCAATGGATACACCTTTCTTGGGAAGAATCACTGTCATGGCATACGAATCATTTCCGTAAGGGAGGGTAGCCATTTCAAACAATTCCGCTTTATGAAAAGCAAACCATTGATCAGACAGGTGCATCATGCTGACCGGATGCTTCTTTCCACTCACAGGATAAAAGTTTTCCTGCCAGGTTTCAGCCGGATCAAAAGGGAAAATCCATCCACCTTTGAAGAACAACGTATTGATGAGAATACAATTACCCATAGTTTGATCCAAGATTTTAGAGATACGTCCTTGAGTTTGTTCTTTTGTCCATTGGTTTATAATATCGGTTGATTTAGGATCTGAAAAGTCTAGATTCTGTGTTTCTGCAAGAAAATACTTCTGATTAATTTGTTGAAAGGTAGCCTTTATAGGTGACTCGTCATGAATCCAAATGGAATTGGCTGATTGGAAGATAGTCGTAGAATCTAATTGAGGTAGATTGTTCATCAGTTTTAAAAAGTAGCTATTGATAGATTGAAGCTTGCTTCCAGATGCAGAAAGTACAGATTCTATTTCTTGTAAAGTCTCTCCTGAGGCTCCGTTGGCAACCATCCCTAAATTGAATTGGGCACTCAGAGGAGAAATGAAAAAACTTTGTCCTTTCTCCTGTTCATTCATCTTTTGAAAAAAACTGCAAGCAAAGTCATTACTGATGGATACCATAGGCATCTCTTCTTCCGAAAGTTCCAATGAAGATAATTCTACAAAAGGTTTGTGGGATGAAGTCTGTTGGCAACTGATAAAGATACAGAAACTTATTCCGGTAGCAAATAGTAAAAAGTTTTTCATGATGACAGTTTTTTTAAATTCAATATCAGAATTCTTTATATTTTTGTTTATATTTAAATCTGTTTACAATTATCTTCTTCAGACAGTTAATTAACCGGTATTTCAAATTTGATAGGGAATGTATACTTCACTTTGAGGTTCACTCCATGTTGATGACCCGGTTTCCACTTGGGCATAATCGAAACAATGCGAAGTGCCTCTTCACATAATGCAGCATCCGCACTTAAAACGGGGTTGACACTGCAAAGAATTCGAGGCTGGGTCACCGTTCCATCTTTGTCGATAACCACCTGCATGATAACTGTGCCTTCCAGTTTGTTTTGCTTGGCAGCCTGAGGGTATTGTATGTTTTGTCTGATAAATTCCATCAATTTGAGCATACCACCCGGAAACTCGGGCATATGCTGCACGACATCAAACACACCTTCTTCGTCAGGGAAAACCTTCTTGCAATTGGCAGGTCCTACAGGAATAGGTCTTTCTCTGGTTGAAACCTGCTGTGAAGTGTAGGCTTCAAACCATTGATATATGTTGTAAAAGCAAGTTTCGTTTTCATCATAAACTCTAATTTTCAAGAGGTAATCACCCGGTTGAGCATTCTTCGGTAAATCAATCCCGATTTCGGCTTCCTTCCCTCTTTCCACCTGAAGGGCCACAGACTCTTTGTCTATGTTTTTACAGTATATTTCATGTAATCTTTTTTGCTTATCCTCCCGATAAAAAATGTATTCACCTTTATACGTAAGATAATGGCTTGTACTGAAAATGGATACATAGACCTTATCGTTTGACAAGGAGCTTGAAATGATTCTAACGTCTTTACTTTTGCTCTTGATTTCTTTATGCGTCCAATCGTCCAAATGAATCTTGATCACTCCTTCTGTATCATCCACTAATAATCCCCATTTCACTGAGGGTGATTTCTTGATAACTGAATCGAAATTTACGGGAGGAATATACTCAATTTCTACAGCTCCCGTATCATTCGGATTACGCTTGGGACCCTCATCAACAAGGACCATATGATCTTCAAGACGGAAGGTTACAGGAAAAACGTATTTTACTTTCACGGTCTCTCCGTTCAGTTTCCCTGGCTTCCAGTCTGGCATCATTCTTATAATGCGGAGGGCTTCTTGGTCTAACAGGGGATGGACGCTGTATGCTACTTTAGGCTGTACAACTTTTCCGTTGCGGTCAATGACACTCTCTATCCAAACTCTCCCTTGTATTTTCTTGTATATGGCAGCAGGAGGATATTGAATGTGGGTTTGTATGTATTTTACAACTTCATCCATACCGCCCGGATATTCAGGTCGTTCTTCCAATACGGCATAGATTTCTTTATCGGAAGTATTCTTTTTTAAATATAGTAATAAGGTGGAGTCCACCACAATAAACGAGGTGTCGGCTTGGGTGGTAGAACATTCTTTCGTTTCCAACTTCTGTCGTTGCTGAATGCAAGTGGTTGAAAGAAGGCAAAAGGATATCAAAAATACAATACCGCTTCTCATAGGCAAAAACAATTTGTGAAAACAAAGGTATTTCGAAAACATACAATATTCGTAAGATGCTTGGCATCTGCTGTTATTATTATAGTCATCTATATTCCACGCTGATTACATCGGAAGAATCGCGAACAGCTTCTTTGATGTCTGCCAGCCGGAATTCGGTCATGAGCATAATTTTCTGTTTTTTATCGGTTAATTCCACCTCATAGAAGAACCTGTATCTGCCCTGTCGGTTGGGCAGAACATTCGGGTTAAGGTCAGCTTTAAACAGAAATCGTTTGCCAGGTTCTATAATATAAGCAATACAGTTAAACACCGAGTGTATGGGAAGAGTTCGCCAGACTCCTTGCCGGTCTTCATAGGTAATTCGGTATGGATCTCCGCATTCTATTTTGTGGTTGCTCTGATTGAATAGTACAAAAGTGGCGGTATGAGTCGTGTATGGATAGGCTGAGAATTTCGGATATAAATGGATGCCCAAGGTGTCGGAAGTGTATCGTTTATTGTTGGGCGTCGGTTCTGTTGGTCCTTCAAAACGGATAGCAGGTGAGTCCATTACCTTCTTACGGAAAACGGCTCTAGCTTCCGGAGAGTTTAGACATAAATTTACAACAAGATGATTACCATTTATGCCCCATCCCAATATATTGCCGTCTAATCGAGTGCCCTCTATTTCTGAACGCGCATATCGTTTTCGCAGTTCATTCTGTATCTTTTGCAGTTCTTGCTCTGTAAACACAGAATCCTTTACACTCTGAGTAGCTACAGGAAGATGGCAGATCGTGTCTTGGGTATGAACGGAGATTGTTTGAGCGCCTTGTGTAATCGAAGCTGAATCACTCTTTACCGCAGGCTGATTGTTTCTGGACGGTTTACCGCTACACCCCACAAGCAACCATACCAAGAGAAGAATTAATATCATTCCTAAAGCTAAATAAAGCATTGTCTTAAAATAGGCTGCCTTATCCAGTTCTTCTTTTTCCAAGGTTTTCCTGCGGATATCTTCCATCTTTTCTATCGTCATCTGAGAGAGGTCTGTATTTTTCTCGCTATCTAGCAACCGATGGTAAGTATCTGTTAGCCTCTCCCGGTTCCGCTTGCGCAACTCCCGATTTTCCTTATCGCGTTGTAGCATGTCATTGATACATCCTAATGTTCCCATGAGTTCTTAATTAGATTGTCAACTTTAAGATATTAATTAAAAATGATATTTTTAAAAATTAATTCGCTATATGTTGTTTTTTTTGTTCTTTTTGAGATATGTTAATAATGTTAAACATTGAAGGCTAATTTTTGGGAGGAGTAAATTGTTTGTTGGATTCATTAAATATCGAATTCCTTATATATAAGTTTGGCTTTCTTTTCTGAAAGTATGAATGTCAGAAAAGAGCTGTCTAGGGATTTCGGTGAATAGTATCAGTTATTTTTTAGCTCCAATATCAATGAATTGTTGGAAGAAAATAATCTTACATCGCTATTGGGTAACACCCCAAAGGCAACCTGTGTAGATTGTAGTGGCAGTTCAAATCCCCTCTGTTAAGCAATTGTAGTCACAATTTTTTTTGGGGGGGGATGGACGAATGGCTATTGCCTGATTGTAGCTTCCTGTCCGTTCTGTTTTATCATAGTCTATTCACCTGTTAGCTCTAACAAAGTTGTACAATCCTTTTCTTTACATAAAAAATAGCAAAAAAACGGACGTTATTCCATAAAGTGCAGCTTTATTAATTTTGACCTTTAACTGAATAATCATGTTATATTATAAAAACGTATCATACAACAGTAAATCATATTTTAATGTGAATTCTATATTAGGATTAATATATTTACCTGATTATCAATAATAAATGTAAAATCCTTAATTTCATGTTTACACTTGGAAATGTAGATGATCATGAGCCATTGAAATAGAGTGAGTTTCTGGAAAATATCAAGGAAAAACTATGTGCAGATAAAGGAAATATTAGACAGGCTTTGTTTGAAAATCTTTTTCTTAACGGTGTTCGGTTTGTTACGAAAGTAAAAGCAACATGAAGAATTTACTGATAAGTATAGCTGATAAGATTCTGCTCAGAAGAAGAGCCTTGATTGAAGCGGTCAATGATGAACTGAAGAATATTGTACAGATCGAAATTCCAGACATCGTTCATTCAGTAACTTTATAGTCAACTCTTCGTCAGCTATCGCAGTATACTGCTTTTTTGAGAAGAAGCTCGCCATTGACGTAAATTTTGTCAATGATGGACCATTTTCTATTTTTTGATTTTATATCGAACTCACGTTATCATACAGCTAACCGAACTGTTTTTAAACAATTTCTAAAATCAGAAGTCAAATTCAGAAGTAGTATCATTCTTCAGTATAAAAGCCTATGCAACTCCCAACTCATTTTTCCCATACAAAGAAGCAGATTCTCCAAACAATGAATCCAAAAGCTTAAAGTTACTCTAATTTCATTATATTCCTTTGAAACAAGAAAGAAATAAATTAGACACTTGCATAACTTGATTTAAAGCAAAAAGTTTTCTTAAAAAGGGATTTGTTTTTTAATTTTTGCTAAATAACACTACTTTTTTATTTATTTTTTAAATACCTTTCATGTATTTTATTATTTTTGCATAAGTTTTCTTTCATGAGAAGAAAATGTAATAAAAACAACAAGAATTAAACCCAAAAAAACCTGCCACAAGGCGTTTTTACATTACGATACTATGAATATGAATAAGAATACACGTATAACACTTTTATTTTCAACAACGTGAAAAACATTAGCCAAATCAGATATTTAAATTGCGAATTAAGATATAGGAAAAATCATTAATTCGTATGATTACTAATCCTTAATACTAATTTTTATGAGAAAAAAGATTATCAGTGTGATGCTGATATGCGCTGGCTTTCCGGTCGGGTCTCTTTATGCAGTCCATCCTGCCCCTGTAACGAGAATACAGTCAGTGCAACAGAATGGGGCATGTACGGGTGTAGTAAAAGATGCAAGTGGAGAAGCCGTTATCGGAGCTTCTGTAACAGTGGATGGAACTACAAATGGAACAATTACCGATTTGGACGGTAATTTCAGCCTTTCCAATGTGCCTAAAGGAAGTACTATCAAAATTTCTTTTGTAGGATACAAGACATTGGAAGTAAAATGGAATGGTTCTCCTTTGAATATCACCCTCAAGGAAGACTCGGAAATGTTGGATGAGGTAGTTGTTGTGGGTTATGGTACACAGAAGAAAGTAAATGTAACCGGTGCCGTAAGTATGGTAGGAGCCGAAGTCATTGAATCGCGTCCGGTAGCCAATGTTACACAAGCACTGCAAGGTGCTGTTCCTGGATTGAACTTAACTGTAGGTGGAAACGGTGGTGACTTGAACTCTGGAATGAACATCAATATCCGTGGTGCAGGTTCTATTGGTTCCGGATCTACCGACAAGCCCTTGATTTTGATTGACGGAATCGAAGGAGATTTGAATACCTTGAATCCCAATGATGTAGAAAGTGTATCTGTATTAAAGGATGCAGCTTCAGCATCTATCTATGGTTCGAGAGCCGCATTCGGTGTCATCTTGGTAACCACAAAAAGCGGAAAAGCGGGCAAGGTAAGAGTAAACTACTCGGGTGATGTGCGCTTCAGCACAGCTACACAGACTCCGGATATGGTAGATTCTTATCGTTTTGCCACTTATTTTAATGCTGCTTCCATCAATAACGGAGGACAGGCTCAGTTTAATGAAGAGCAGATGGAAAAGATTCTGAAATTCCAGCGCGGAGAATTCAATGATCCTACCCAGCCGGAATATTATGGTACTACAGCAAACTTGAACAACAAGAAATGGAACAACTATGGAGGTGCCTTTGCCAATACCGACTGGTTTGACGAGTTTTACAAGAAAAATGTTCCCTCTACCCAGCATAATATCAGTTTAAGCGGCGGTAGCGAAAAAATCAACTGGTCTGTCAGCGGCAGTTTCCTGAAACAGAATGGTTTGATTCGCCACGGACATGACGAACTGGATCGTTATACCGTAAACAGCAAAATCGGAGCTGAGATTGCTTCTTGGATTCGTTTGGACTACAACACCAAATGGACTCGTACAGACTATGAAAAGCCCCAATATCTAACTGGTTTGTTCTTTCACAATATTGCCCGCCGCTGGCCGACCTGTCCGGCTATTGATCCTAATGGCCATTGGATGGATGGAATGGAAATTGCCGAGCTGGAAGACGGAGGTGTAACTTCCGAACACAAAGACTGGTTCACCCAGCAATTGAAGTTTACCATCACTCCGCTTGAAGGATGGAACATCTATGCAGAAGGAGCAATGCGTACTTCAAATGAAAAGAAAACGACCAGTAAGATTCCCGTTTATTCTTATGATATTGACGGAAATCCCTACCTACGTGACTCCGGATATGGAACAGTTTCAAATGTATACGACAACCGCTTCCGCCAGAACTATTATGCGGTGAATGTGTATACAGACTATACCCGTAACTTTGGGTTGCATAACGGAAAGATTATGGTCGGTTTGAACTACGAACGTTACGATCAGGATAATCTGTGGGGAAGGGGAGACAAACTTACCACTACCGACAAACCATTTTTGAGCCAAGCTCAGGAAAACATGAAGACCGGAGACGGCTACTGGAACCGCGCAACTGCCGGTTACTTTGCTCGCTTGAACTATGACTACGATGGAAAATACCTGGCTGAGTTCAACATCCGTTATGATGGTTCTTCACGTTTCCTCTCCAACAACCGCTGGGCTTGGTTCCCATCTGTTTCATTAGGTTGGAATATGGCTCGCGAAAAATTCTTCGAACCATTGAGCAATGCTATCTCAACATTCAAGATTCGTGCTTCATGGGGACAATTGGGTAATACCAGCTCCAAATATGAAACGTTCTGGGATTGGTATCCGTTCTATCAGCAGCAAGGCACCGGTACGGCAAACAGCGGATGGCTAATTGACGGTCAACGTGTCAACACCGCAAGTCTGCCCGGAATCGTCAACTCAACCATGACTTGGGAAACCGTCGAGACTTGGGACATCGGTTTTGACTTGGCCGCTTTCAACAACCGACTGACCGCTACATTCGACTGGTACCGCAGAACAACCAAAGATATGATTGGTCCTGCTCCGGTATTGGGTTCCATGCTGGGAACAGATGCTCCGAAAACAAACAACTGCAACATGCGTACCTCCGGTTGGGAATTGGAAATCGGATGGCGTGACCAGATTCAGGATTTCAAGTACGGTGTCCGCTTCAACCTTTCCGACAACAAGTCTAAAATCATATCTTATCCGTTCGACGGTGAGTTCGGAAACCAAGGAATCTACGGCTACTATAATGGTAAAGAATTGGGAGAACTTTGGGGATATACTAGTGTAGGACTGGCACAAAGCGATGAAGAAATGAAAGAATGGCTGACAAGCAACAAGCCAAACTGGGGAAGCAAATGGCAGGCAGGTGACGTGAAGTACAAGGACTTGACCGGTGAAGGAGAAGTAACCCCAGGTGCCAGCACTTTGGAAAATCACGGCGACTTGAAACGCATCGGAAACAACTCACCGCGTTATCGGGTAGGTTTGAATCTGGATGCAGCCTGGAAAGGCATTGATTTCTCTATCTTCTTCCAAGGGGTATTGAAACGTGACTGGATGTTTGACGCAGGTGACCCTTATTTCTGGGGCGCAGGATCCGGAATGTGGCAAGCAGCCTGCTTTGAAGAACACATGGATTACTGGACTCCGGAAAATACCGATGCCTATTATCCGAAACCCTACTTCAATGAAACGAAAAACCAACAGGCTCAAGATGCCTATATGCAGAAAGCTTCTTACCTACGCTGCAAGAACATCCAGTTGGGTTACACCCTGCCGACACACATTACCGAAAAAGCCGGCATCAGCAACTGCCGTATCTATCTTTCATGCGACAATCTGTTTACCATTACCGGACTGTCAAGCGTCTATGACCCGGAAGTATTCGGAAGCTACGACGGCTACGGAACCAGTGGTAAAACTTACCCCTTGCAGCGTACCATTTCTGTTGGTGTAAATTTGAATTTTTAAATTTGTTAACTGAAGATTATTATGAAATTAAATATAAAAAACGTAGGCGCTTGCCTTTTGTTGGGAGGTACATTGTTGACGGTTACATCCTGCAACGATTTGCTTGACCTTGACCCTGTGAGCCAAATTACTCCCGACTCTTTTTACAAGACAGCCGATCAGTTAGGGGCTTACATGATTAATTACTATGGTGAATTACAGAACCCGTTCAGCGGTGCCATGTTTCATGGCGGAGGTTACGATGATGGAATTGCCCGCTCCGACGGAAATACAGATATTCAGGTAGTAGGCGGAGGAAACACACAGCTTTTTGTTCCCGACAAATGGGAGGTGTCCGGTGGAAAGCAATTGCAGGGATGGTATGGCACTGTACGTGCGTTCAACTATTTCTTGAAGACAGCCGAAGCAAAAAATGAAGCCGGTGAAATAGAAGGCGACGATAAGTTAATCCTGAACTACATCGGTGAGGGCTACTTTTTCCGTGCATTAACTTACTACCGCATGTTGGCTTTATATGGAGACCTTCCCATTGTTACTGAAGTGTTGGAAGATAACAACGATGTAATTGTAGAAAATAGCAAACGGGCTCCACGCAATGAAGTTGTCCGTTTCATCTTGAGCGATTTGGATAAAGCCATCGAACGTCTGTATGACCGTGACCACTTTAAGGGTCAACGTGTAAACAAGCAGACAGCCGCTCTCTTGAAATCACGCGTTGCCTTGTTTGAAGCTACTTTCGAGAAATACCACAAAGGTTCAGGCCGCGTGCCGGGCGATGCTAACTGNGCGGGTGCCAAGATGGCTTATAATCAAGGAAAGACCTTTAACATTGAAGCGGAAATCGATTTTTTCCTGGACGAGGCCATGAAAGCTGCCACATTGGCGGTAGGTACAACTGAACTGACCACAAACAATGGAGTGTTACAGCCGGAAATCGGACAGATTGAAGGATGGAATCCTTATTTTGAAATGTTCAGCCAACCGAGCCTGAAAGATGTCCCCGAAGTTCTGTTGTGGAAAGAATATAACTTTGATCTAGGCATCAAGCACAATGCCATCTACCGTTCACGAATCGGTGCCCGAAGCGGCTATACCCGTCCGTTCATCGAATCATTCCTCATGAAAGACGGACTGCCTATCTACGCAACCGGAGGACAATACCAGTACAAAGGCGACAAGACTATTGATGACGTAAAGACCGACAGAGACTTGCGTCTACAGCTCTTCGTATGGGGTGAAAGCACGTTGGTATTCTCTGACCCCGATGCCAGGGAAGAACAAGTGGGTGACACATTTGATTTTCCCAACTTGATTTCCCTAGAAGCTCAGACCCGTATGATTTCCGGCTATCAGTCACGCAAGTTCTATGCGTATGACTACAGTCAAGGAAAGAGCGACGAACAGCAAGGCACCAATGCCTGCCCGGCATTCCGTGTGGCTGAGGGCATGCTGAACTACCTGGAAGCCTGCTATGAAAAGAACGGAAGGCTGGATGCTACCGCCGCAAGCTATTGGAGGAAAATACGTCAGCGCGCCGGCGTAAGCGATGATTTCGAGAAAACCATTGCAGCTACTGATTTGAATAAAGAAAGTGACTTCGGAATTTATTCGGGTACACAGCAGGTAGACAAGACACTTTACAATATCCGCCGTGAACGTATGCAGGAATTGTTCAGTGAAGGATTCCGTTTTGCCGACTTGATTCGCTGGCGTTCTTTCGACCGCCTCATCACGACCAAATGGGTTCCTGAAGGCGTAAACTTCTGGGATGAGATGTACACGCACTTCAAGACAGACCCTAACGACAAAGATGATCCACGTGACTTGCTTATTGCCGACGGTTCCGCCAATGCCAACATGTCAATGAAGGAAATGAGCAAGTATGTGCGTCCGTATAGTATCAATACATTGGAAACCAACGAACTACTCAACGGATATACATGGCGTGAAGCTTATTATCTTTATCCTCTGGGTATTACAGACATTCGTACAGGCTCTGCCGACCGAGATTTGAACAACAGTAACTTGTATCAGAATCTGTACTGGCCTATCCAAGCTGGTGGACGTGCTGAAAAATAAACGATTGGCGGAAGCTATCTTGATTTTTCAATAGGTAAACATGATAACCCCTCCTTTAGCAGTCTAAAGACTGCCGAGGAGGGGTTTTATTTAACATGAGTTCGATATTTCAATTAATACAGAAGCGAAGTTAAATCACTAAAGTGTTTTTGCAAATGTATAAATAAAAAGATTTGATTGAACAGATTTTGAATAGAATTAGTAAAAAAAATATCTGCTATAGTTGGCTTTTTCTTCGTTCTATAACTATACTTATAAAGAAATGTTTCCTGTATAATATGTTTAAGTTAATAAATATCGAAAAGCTTTAGTAAAATAGAATTATGTTAAAAAACATATGTTATAATATTACACAAATGTAATCTTTGTTATATTTGCGCGTTTTTATTTTAAATTAAATAAGATATGAAAAAGATTATTGTGCCAATTTTAGCTTGTATGCTTACAAGCGGCATCTATGCTCAGAAAGCGGTAGAAGGAGTCAAATTTACAGATAACTGGTCTGTTGGGGTCAATGCGGGTGTAACCAGTCCGCTTACTCACAGTGCATTTTTTAGAAATATGCGTGCCACATGGGGCATCGGGTTGGGTAAACAGGTCACGCCTGTGTTCGGATTAGGTATTGAAGCCATGACAAGTATTAATACGACAGCCAGTAAAACAGCCTTTGACAATACGAATTTGAGTCTGTTGACTACTGTCAATCTGAATAATCTTTTTGGAGGTTATCTTGGCACTCCACGTTTGTTTGAAGTGGAAACGGTTGCCGGTATAGGATGGCTGCATTATTCCATGAATGGAGATGGTGATCTGAACAGTATGTCAAGTAAGTTGGGCTTGAATTTTAATTTCAATTTAGGAGAGGAAAAAGCATGGACGCTTGGTCTCAAGCCTGCTCTTGTATATGATATGAATGCGAATGGCTTTGAAAATACATGCTTTAATGCCAACCGTGCGGCATGGGAAATTACTGCTGGACTAAAATATCATTTTGTATGCAGTAACGGAAAGCACCATGCATCTTTCGCCAAATTGTATGACCAAACTGAAGTGGATGCGCTGAACGCGCAAGTGAACAGTTTACGTCAAGAGAATGCGGACAAGAATGCTGAATTGGAAGCGGCCAGTCAGAAAACAGCTGAATTGGAAAAAGAATTGTCTGATTGTAGAAACCAGGGCCCCACAATTGTAACAGATACTATCACTAATAACAGAAAGACATTGGAATCTGTGGTAACATTCCGTCAGGGTGGTATTTCGGTAGAATCCTCACAGATACCTAACGTGGAACGTATCGCTACTTATTTGAGAAACCACAAGGCTGCAACTGTATCTATCAAGGGGTATGCTTCTCCGGAAGGAAAGGCAGAGGTGAACGCACGTATCGCAAGGCAACGTGCCGAAGCTGTCAGAAATATGCTGGTCAAGAGATATAAGATTGCCGAAAGCCGGATCGCAGCAGAAGGTCAGGGTGTTGGTAATATGTTTGAAGAACCGGACTGGAATCGTGTAAGTATCTGTACTATACATGAGAACTAACCGATAAATACTTGAATTGTGTGTAGGCCGGAGTGTGGGAAACATCTCCGGCTCTTTTACTGTTCATGAATTCAGGTGACAGTGTCTTTACACACAGTTTGTTGGATATTAATTGAATATTTAAATTTATAAATGTGATGAAAAAAGTTTTTTTAACCGTATTGTTTGCGTTAATCTGTACTATGGGATTTTCGCAGGTGTCTTTTAATGTAAAGGCTGGTCTTAACCTTAGTAGTTATATTGGTGAGAATTCAGATCACTCCGAATTTAAACCCGGAGCACGTATCGGAGTGGGGATGGAGTATCAGTTTAATGATATGATATCTTTACAGCCTTCATTGTTTTTTTCTCAAAAGGGGGCAAAATATTCAAGTGGATTTGACGGAAATATAATAGATGCTGATGCTGATGTGAAAATTAACCAGCTCTATCTTGAATTGCCTGTTAACGTACAGTTTCGTTTTAATATTGCAGATAACACCAACCTTGTCATCGCGACAGGCCCTTATTTGGCTTGCGGAGTAGGTGGTAAGGCTAAATTCGATGGTGACGCATCCGTTGGAGGCATCCATATTAATGGTGATGACAAAATAGACACATTCGGTGATGACGGACTGGATTACAACAGATTTGATGCAGGATGGAACATCGGTTTGGGTGTGGAGTTCGGAAAGATTCTCGTAGGTCTTGATACCCAACTTGGTTTTTGCAAGGTAATGGATGGCGATGCCCCCCATAATGCAAATATAGGCATTACTTTAGGATATAAATTCTAAGCAAACTCTTTCATACCCCCCTCTCTAGTCTGTGCTGGTTTGCACGGTTTTGAGGGGGATTTTATTATAATTTTTACAAATCATTGGGAAGGAAAGAAGAAGTAGTTTTTTATCAAAATGTAAAATTAGACAGTATCTAAATTCCCCATAAAAAATTGTGTATTGCTTTTTTATATCTATATTTGCAATCTCAATAGTNTTATTAACTAATGGTTTTAAAATTATGAAACGAATTCAAGTACTGTTATTATTTATAGTCATTTCTTGTTCCATGTTTGCACAAGACAGGCTTTCTCTGTTCATAGGCAGGGCGAACAAGTATGCAGCTGTGGAGTTATCCGACTATCGGAAACGTTTATGCGTAGAATATAATATATCCAATCAATTATTAGATGATTATTACAGAAGATGCGGTAGTAATTGGGGAAATGTCGGTTTGGCTCTTGAAGTAGCAAAGACTTCCGGCAGGCATATGCGGGAGGTGTGTGACTATTACAAGCGTTACCACCGGAATGGCTGGAATCGTATATTGGTAGAGATAGGCATAAAACCAGGGTCGATGTACTATGATCCATTTTATGACAGGATTTGTTATCATAGCGAATGCTGGCATGAACATTATTGCTCTTATTGTGACCGTCATGATAAGCATCATCGCAAGCATTATAAAAAACACAGGCATCATAAACATCATAAATGGCACGATGATGACGATGATTGGGATGATGACGATGAAGACGATTAACACACTTATATATTTTTAAAAATGAAAAAGATCTTTATTTTTTTAGGACTGATGTTTGTCATGTTGAGCGGTACCTACGCTCAAAAAGGCAGACAGGCAATTGGATTTGGATTAAGTTACGGAACGGAAATTGAAAGTGCTGGACTGGGAATTAAATACCAGTACAATATCACTAATCCTCTCCGTATTGAACCTTCATTCAATTATTTTTTTGAGAATGACAATGTAAGTATGTTGGATGTAAATGTGAACTTCCACTATCTTTTCCCGGTAGCTCAAAGTGTCAAGCTTTATCCGCTGTTCGGTCTGACCATGTCCAACTGGATGTTTGACATGCATGATTTGGATGTTGACTGGGATGGAGACCACGATGGGGGTAACCATAATGAATTCCGTATTGGGGCTAATCTCGGAGCCAGGGCGGAATTCGCTTTGGGACGTAACTGGGCTATGAATGTTGAATTCAGATACCAATTGGTTGATGATTTTGACCAAGGGGTTATTAACTTCGGAGCTGCTTATCGGTTCTAAAAGGCACTATAAAATATTTTGTGTAAATGGAAATACGGGATTCAGAAATGAGTCTCGTATTTTTTATTTTATACATTTGCAAAATGAAGAAGCTTATGAAAGAAAAGAATCAAGTAGTGCCTGATGAGGTTTTAAGCAAGTTTATCAGTCAGTTCAAGACAGAAGCCGATGTGAGCAAGTTTCTGAAGCAGTTGCATGCCCAAGTATTGGAAAAGATGCTTGAAGGTGAAATGGATGCCCATTTGGGATATGAAAAGAATTCTGTGATAGGAAATAACACTGGCAACTCCCGAAATGGCAGTTATCCGAAGAAAATCCAAACCGAACATGGAGAGTCTGTCATTTCTATTCCACGTGACCGTAACGGCCAGTTTGAGCCGATAGCAGTGCCTAAACATGAAAGCCGTGGACTTTCTATAGAAAAGCTCGTTATCTCCCTATATGCCAAAGGAATGAGCGTTTCTGACATAGAGGAAGAGATGCGTGAGATTTATGAAATAGAGCTCTCTACATCTGCCATTTCCATCATTACCAACAAGGTCAATCAGGCTGCCCAGGAGTGGCAGAACCGTCCCCTTGATCCTGTTTACCTGATAGTCTGGATGGATGGTATTGTCTTCAAGGTACGGGATAACGGTAAGATCATAAACAAGACCGTTTACCTTTGCGTCGGACTGAAACAGAACGGTCTGAAGGAAGTCCTTGGCATGTGGGTTGGCAAATCGGAAAGCTCTTCTTTCTGGATGGGTGTCCTGACTGATTTAAAAGCCCGTGGGGTGCAGGATATCCTGATTACCTGTACTGACAATCTGAATGGATTTACGGATACTATCCGCAGTATATTCCCTCAGTCATCCACTCAAATCTGTGTGGTACATCAGATCAGAAACTCCTGTAAATATGTGGTTTATAAAGATAAGAAAGAGTTTACGGCAGATATGAAGAATATCTATAATGCACCCAACAAAGAGGTTGCAGCCACAGAACTTGACAATCTGGAAAAGAAATGGGGAGGAAAGTATCCTTATGCTATACTTTCATGGAGAAACAACTGGGATGATTTGACTGTTTTCTTCCAGTTCCCGCTGGAAATCAGAAAAATAATCTACACAACCAATCTCATTGAAAACCTGAACGGAAAAATCAGAAAGTACACGAAATCAAAGCTTTCATTCCCTTCGGATGATGCAGTCAAAAAGACCGTTTATCTTTCACTTATGGAGATTGAGAAGAAATGGACACAGCCGATTCATAACTGGGGCTTGATTATGAATCAATTTATGCTTATTTTTGAAAACAGAATCCAGATATAAGAACAAACTTACAGCTGAATCCTGTTTCCATTTACACAAAATTTTGGACAGTGTCTTCTAAAAACATACCAAGAGACAGATATAATTCTATATTTGTCTCTTGTATTTTACAATTGCGTATTTTCAGAATAATTCGAAATAACTTCCTATTACCACCTTCCCCATTTCTTTTCATTCAATAAATAGTTCAGTCACCAACAGCCAATAAAAACATAAAAGCAAATATTTTAGTTTTCATAGCTCCTTTATTTATAATTCAACAAGCCATTTAAATATCGCTCATCATCAATACGAATAATCCTGTACCTCGCCCCATCACGAATATTCTCCTTTATCATCTCATTCCATCCTTTCATATCTCTTAATCTAAATTCAAAAACCTCTTCCGAAATTTTCAACTCTGCACCACTGGTAACATTGCAGGTAATAAAACCTTTATCATCCATTGTGCAATGTTTATAAAAACGATATGCGGCAGCCTCCATTTGATAGTCAGCAGCCTTGATTTCTTCCTCAGACATCTTCCCCTTTTGACGCAACGCATAATACTCATCAGGTATTATGCTGATGAATTCATCACTTTCAATATAATCTCTAACAGATTTTACTTCAACAGAACGAGTTTCAACAGAATTTATCTCGCCCTTATCTACGGTTTCTTGATTATTCGTACAACTACAAAAAACAAGCAAAAGCAAAGCAGGCAAATAAAGTTTTTTCATAATATTACACATTTATAATTTAACAACCATAATACACTTATGATAAAGAAAGTAAAGAAATACACCTTTTCTACTTCCGATGATAGTTCCACCTGTTGAATTCGGACCATAAACATCCGCATCAGAATCATTCATGACACTATCTATTAAAAACGGAATCCAACTTTTCTTTATATTCCTTATACTGTAACTTTAAATCTATCAACTCAACATCAGGATTGTCAACTAAAAGTTTATTCACATTCTCTATTTCTAAAACAACTCTATCATAATTCATCTTATTCACTCCCAACTCTAAAGCTTTAGTCTCAGATATATCAACAGAATATTTTCTATTGACCTTATCCAAAGTTATATACTGTGACATAATAATAGAGGCACGTCTTATTTCTTTAACCTTATCATTCATCTTTATGTAGTCAATGATATTCAAGTTCAATTCCGCCGCATCTTGAATATCACTCTTTGATGCACAAAAACTTATTGTCTTTTGTTCTTTATCACTTACAACTTGTTTATTTTGCTGACAAGAAAACAAACACAAATAACACCACATAAATAAAATCCTCATAATCTTTATACGTTTAAGTTAACAGCTATAAATATAATAATAATACTAAAAACAACTACCCAAACGCATATTTAACACTGTTAATTAGGTGGCTCTTTCTCAAGATAAATATCCTGTAACAACTCATTCTTTCGAGTTACCTTATAACGGCACAGTGCTTCCCTGGTTTACATATTATACCAATCAGTTACCTTACCTTTTACAGACATATATCAAGTATAACAACCATCATCCATATTCAAACCTTTCACATCAAGGACCAAATCCTCATCCCGAAAATCATTCAACACTTCATCCACTATCATAGTGCAGAACTGACCGATCAAAGCATGAAATACACCGTTAAATTAAAAATCCAGAGTAAAAATAGGATTTTTTCTATATGATAATACTATTTGAATTGCAAATAATATTATTTATCCATTGTTTTATTTATTATTTTATCTATCTTTGTATATTGTCAAAATAATCAGTTATGAATATATCAAAAGAAGGAATAGCGATAACAAAACGTTTCTTTGAAGCGATAGATATGCTGAAAGCACAGAAACGTATGCGTGGGCTTCTTACATACACCAAGGCCCATGATATAAATTATTGGAACATAAATACAGTCAGAAACCAGCCGGAAGTAAGTGTCCTAAAACCTGAATGGATAGCGTACTTGGTCCTTGACTATGGGATTTCGGCTGATTGGATTTTGACGGGTAGGGGAGGGATGTTTAAACAATAAATGTTCAAAAACTTATCCTTATAATCAAATCTGTTGTTTGTAACTTATTTATTTTCAGATTATTGATTAATAAAATGGAGTCTGCTTTGGGAGCAGGGGGTCGTGGGTTCGAATCCCGCTACCCCGACGGATGAGAATCAAGGAGTTACGGTAAAATGTAGCTCCTTTTTTTATTCTCCGAATGGGGCGGTTTACCTTTGGTTTAACCAAGTGAGTTAGGGTCAGCGGATTTTCCCGGTTGGCAAGCTTTCTTTTAAGCGTATAGCCTAGCCAGTCTGAACATGAAGAATTTCCATCAGCCACCCCTCTTAACTGGCTTCGAAAAGCTTTGATTTTAGCATTGAACGACTCTGCTGAAGCATTTGTCAATCGTTCTTCAAAATAATTTATGATGGTCGTACTATGGTTTGAAAAGGTGTGTTAAACCAAAAATGAACATGGATGCTACAATTTCCGCTGAGCCGAAATTTCGGCTCAGCGGTTTCCGAAATGCCAATTATTTTTTAGCTTTCCAGACGTGCGTATTCATGTGTATTGTGGATTAACTCACTGGTACTTTTATCCACCCCGTAGGATAGATATCCGGAGCTTCGGAATGCTGGAACCAACGACTAGGCACAATTACCGTTTTGTCCATATTGGGATTTAACCATGCTCCCCACCAGCTGAATGTACTGTTGCAGATGATGTGATGTTTGCAATGACTCATAAGCATCATATCTTGCCAACTGTCTTCATCCGTATTCCAATCAATATATACTGCATTCTGCAATGGAAGATTTTCCTTTACCCAAGCAATGTCATCTGAAAAAATATAGTAAGATGGAGAGGCAACTCTTCTGCTCATTTCCGCTATTGCGTTTTGATAGTAAGGTAACTGGCATACACTTCCGGTAGTAGCCCAATGCTTGGGTTGCAAATAATCTCCACGACGAATATGTAGAGATACTGCGTTTTCATCCTTGTCCAAAATTTCAAGCATATTAAGACTTCTACTGTTGGCTTTATTCTTGTCAAAAGTGAAAGACTCCCTAACTTCATCCTTAATATCTGCAAAGAAACGTTCCGACTGATAAAATCCTTTAAAATAAAGTAAAGGCCAAAAGTATTTCTTTTCAAAAGCTCGTAAACTATTGGGAGCTTGTTTCCGTTCATATATTTTTTTGAAGAAAAGGAATTCGATAACTTTTTTCAGAGGTTGGTTTATACAAAATTCTGTATGGGGCAGATTAAACACACGATGCATTTCATATCCGTAGTGCACTTTATAATGCATCATGTCCGAAAGGTCTATACGCACTTTGGGATAGTACTTTTTCATTCGCAAATAAAAAGCGTAAATAAACATTTGATTTCCCAAACCACCTGTTACTTTTATAAGTCTCATATTTCTTTGTCCTTTTTTTGTTATCTGCAATATTTCAATTTACATTTCGACATTGTTTATATATAAATTGAGTGCNGCAAAGGTAGCAATAATCGGTGAGATATGGAAAAGTAGAGCAAAGTTATTGAGAAATAGGCTTTTTGAGAAAATAGCTTCTGTAACCGGATGACGGGAAAAGTCAAGTCTGAACCAAGTTAGGACTTCGCTACGTTACCGATTCGTTACCCTGCATAATTGGTGGTATCGAAGCTTAGGAAAAACAGCGAAATACACTATTATATAGTGAGTTACTGACAACTCACGCAACAATTCCGGTAACGGATAATAATTGCACCGTTCCTCTGCTATTTGCGTATCGACGAAGGACTCTTCACCAAGTAATTTTGAAACCAAAAAAGTTCAGAAAGATGAAGAGTACATTTTCAGTTATCTTCTACCTCAAACGGCAGGTAGTGAAGAAAGACGGGACAGTTCCCGTCATGGGTCGAATCACGGTGGATGGGAGCCAAACACAGTTCAGTTGCAAGCTGACCGTCGATCCGAAGCTATGGGACACCAAAGGCGGGCGTGTCACGGGCAGAAGCACGGCGGCACTCGAAACGAACCGCCTGCTCGACAAGATGCGCGTGCGCATCAACAAGCACTATCAGGAAATCATGGAGCGTGACAACTACGTCACGGCGGAAAAGGTCAAGAACGCCTTTCTCGGACTTGAACACCGCTACCATACCTTGATGCAGGTATTCAACCGGCATAATGAGGACTACGAGAAGCAGGTGGAGGCGGGCATGAAAGCCAAAGCCACGCTTTCCAAGTACAAGACAGTGTACAAGCACCTGCAAGAGTTCCTCAACATCCGCTACCATGTGAAGGACATCGCCTTGAAGGAGCTTACCCCTGCATTCATCTCCGACTTCGAGATGTTCCTCCGCACGGACAAGCATTGCTGTACCAATACCGTATGGCTGTACGTGTGCCCACTGCGGACGATGGTGTTCATCGCCATCAACAACGAGTGGCTCACGCGCGACCCGTTCCGGGAGTACGAAATCAAGAAGGAGGAAACGACCCGCAGCTTCCTGACGAAAGACGAAATACGGCAGTTGATGGAAGGGAAACTGAAGAACGCCAAGCAGGAACTTTACCGCGACCTATACCTGTTTTGCGCATTCACGGGCTTGTCCTTCGCCGATATGCGCAATCTCACAGAGGAAAATATCCGAACCTACTTCGACGACCATGAGTGGATCAACATCAACCGTCAGAAGACGGGTGTCGTTTCCAACATCCGCCTGCTTGACATCGCCAAGCGGATTATCGACAAATACCAGGGATTGTGCGAAGACGGCAGGATATTTCCCGTTCCCCACTATATGACCTGTCTGTACGGAATACGTGCCGTTGCCAAACGTTGCGGCATCACGAAGCATATCACGTGGCATCAGAGCCGCCATACGGCAGCCACGACGGTGTTCCTCTCCAACGGCGTGCCCATTGAAACGGTGAGTTCCATGCTGGGGCACAAAAGTATAAAGACTACCCAGATTTATGCGAAGATAACCAAGGAGAAACTCAACCAAGACATGGAAAGTCTTGCCGCCAAGTTGAACACCATTGAGGAATTTACCGGATGTAACATCTAAAGCAGAACAGCCATGAAACGAGGAATCATTATCATAGAGGACAAGAAGGTCAGCGTAACCGGTAACGAGGTATGGATGACCGCCACCGAAATCGCCAGGCTGTTCCACGCAGGCGTTCCGGCAGTGAACGCCGCCATCAAAGCCGTCCGCAAGTCGGACGTGCTGAACGACTACGAGGTATGCCGCTACATGCGGCTTGAAAACGGTTTATATGCCGATGTGTATGCCCTTGAAATCATCATCCCCATCGCCTTCCGGCTGAACACCTACTGCACGCACGTGTTCCGCAGGTGGCTGGTGGAGAAGGTTCTTGCCAAAGAAAAGCAGCAGGCATACGTGATGCTCATCCACAAGGCCAACGGGTATTGCTGAACACGCACGGACATTGACAATGCCGACAACAGAAAGAGGAAACGGACAGCTCCACGACCGGGGTTGTCCGTTTCCTCTTTGTGCATACAGCCGCCTTATCTCACCCTTTCAGCGGTTTTCTATAATTTGCTTCCAACACTTCGCGCAGTCCCGATTCCGGATAAAGCACCTTTCCTGCCAGCAGGATAAAAGGCAATATCCTGTTGTTGCGGTATTCCTGCAAGGTGCGGCGGCTCACGCGGAGCAGTTCCGCCACTTCCTTGTCCGTCAGGTATCGCTCCCCATCCAATGGCGGACGGTAACTTTCCAAAAAATCGGAGAGCCATTTGGATTCCTTCCGCATCTTTTGCAGCAATACGGCTACTGATTCACAATCCATCGTGATAACATTGTTGTCTTCGTTCATAATCATATCCGTTTTAAGTCAGACAAGGCTATCTGTCAGTGGGGCAAATCGTACCGATAAGCGGGATGAGCCTTTTCACATCTTCCGGCTTGTAGTAAAAACGGAAGCCGATTTGCGAATAACCGATAAAGCCCCTGTCACGCAGTTTCTGCAACGTGCGTTGGCTGATTCTCAACTGCCCACAAACCTCTTCGCCCGTGAGCCACTTGCCGAGCCTTTTGGCATCCCCCTTGAGCTGCAAGGCGGCGACCTTCTCCACGAAGGCATCCGTTTGTGCCACCATTTCCTCGAAGGTCTTTTTCTCGATAGATACTATTTCCATATACAAAACGATTTTTGAATTTGCCGTAAAGATAACGGCACGGGCTGAAACACCCATCGGTTTTGTCTGAATGGCAGCTTGTTGCGCCGATTGTCCGGGTTGCGGAGCCTTTTTTCTAAAAATCTTACGTGAGTCACGTAGTGAGTTGTTAAAGCCGCCCTTTTCCATTGCCGAACTTTGCCGCAGAAACAATAAAACAAGCGCATATATGAAAGTGATAACGATTGAAAGTTCCGCATACCGGACTATGCTGGAACAGATAGCGGAGATAGCAGGATATGTCCGCGAAGCGAAAGAAGAGCGACGGCGGAAGGAGGCGGAAACGAAAGACCGCCTGCTCAATACGGCACAAGCCGCCGAACTGCTGAACGTGAGTACCCGTACCCTGCAACGGATGAGGGACGACCATCGCATAGAATATGTGATAGTACGCGGCACTTGCCGCTACCACCTCTCCGAAGTGCAAAGACTGTTGGAAACAAATACCATCAGGAACAAGGAAGAAACAGTGGAAGCCCTGCTGCACAACTATTCGCTACGCACGGGAAGCAAGAAAACCGACAAAGGAAGGAGGAAATGAGCTATGGAACTGCTTACCCGCAACAGTTTCGAGAGATGGATGCAGAAAATCCTCGAACGCCTCGACCGTCAGGACGAGCTGCTGCTGGCTATGAAGGCGCAGGGGCAACAACCGCCGTCCCTGTCCGAAGGCATCCGCCTTTTCGACAATCAGGACCTGTGCATGCTCCTCCAGATCAGCAAGCGCACCCTGCAACGCTACCGCAGTGAGGGCGCACTCTCCTACAAGACCTTGGGCAAGAAAACCTATTACAGCGAAACGGACGTGCTGGACTTCCTTTCCAAACATGTGAAGGACTTCCGGCAGAACGACATCGAGTTCTACAAGGCACGCATCCGCAATATGTTCAATAAATAACCAATTAAAATTTAATCAGATGGCAAAGAAAAAAGACGAAAAGGACGTGCTGATTGTCCGTGACGAGAAGACGGGCGAGATCAGCGTGGTAGCCGGACTGAATGCGGACGGCACGCCCAAGCGCACCCCCGCCAAGGCGGAGAACGCGCAGAGTTTCCTGCAATTCGACCGGCACGGCGACGTGCTGGACAACTTCTTCAGGAACTTCTTCCGCCAGTGCAAGGAACCCAGCCGCTTCGGTTTCTACCAGGTTGCGGCAGAGCAGGCCGACAATCTGCTGGAAGTGATGAAGGAGCTGCTGAAGAACCCCGAAGCCTACAGTGAACTGCTTGCACCCCACAAGGTGGACACTTCCGGCTACGAGCAGGAAGTGCAGAAAGTGCAGGAGGAACAGCAACAGCAAAGAGAAGAAGAACAACAACCCGATCAGGAAAATAAAGAAAATCAGGAAGAACCTAAAAATCAAGAAGAAATGGAACAGAAACAAGAACAGAATCAGGAAGCCCCGCAGCAGACGCAGGGCAGACAGGGCTACCAGCCCATCGACGAGAACAGAATCAACTGGCAGGATCTGGAAGAGCGTTGGGGCGTGAAACGCGACGAGCTTGAAAAGTCCGGCGACCTTCAGAAGATGCTCAACTACGGTAAATCAGACTTGGTGAAGGTCACGCCCAATTTCGGCGGCGAGGCATTCGAGCTGGACGCCCGCCTCTCCTTCAGAAAGGACGGCGAGGGCAATGTCAGCCTTGTGCCGCACTTCATCCGCAAGGAGCAGAAACTGGAAGAGTACAAGGAACACAAGTTCTCCGACGAGGACCGCAAGAACCTCCGCGAGACGGGCAACCTCGGCAGGGTCGTGGACCTCGTGGACAGGGAAACGGGCGAGATTATCCCCTCATTTGTCAGCATCGACCGCAAGACGAACGAGATTACGGATGTGCCGGCAAGCAAGGTGCGCATACCGGAGCGCATCGGCAACACGGAAATTACCAAGCAAGAGCAGGACATGCTCCGTGCCGGGCTGCCCGTGTGCGACAAGCTCATCGAGCGCAAGGACGGCAGGAAGTTCGTCACCACCCTGCAAGTGAACGTGGAACAGCGCGGTGTGGAGTTCGTGCCAGGCACCGGCAGGTCGCCACGTACCGCACAGACGCAGGAAGCCAAGGAGAATCCCACCCAAGCACAAGCGCAGGCGCAAGGTACGGAAAATGCCGCCGGCACGAACAAGGAGCAACGCCGTAACACATGGACCAACGAGGACGGCAGCATCCGCCCCATCAGCAAATGGAGCAATGTCAGTTTTACCGACCAGCAGAAAGCCGACTACGTGGCGGGCAAAGCCGTGAAGCTGGAGAACGTGACCGACAAGCAGGGCTTCCATGCTACGATGTACATCAAGTTCAACCCGGAAAAGGGACGCCCGTACCGCTACGACACCAATCCCGACAACGCGCAGCAGGTCGCCCCAAGCAACGAGAGCCGCACGCAGGTGGCCGTGAACAACGAGGGCAAGACCAACGAGGCGACCAAGAACCTGAATGAGCCGTTGCAGAAAGGACAGACCGCCCCGAAAGACAATAACCAGCAACGGCAGCAGGAAAATCAACAAAAAAGGACGGGCAAGGGCATGAAGATGTAATACCCCCAAGCCCGCCACTAAATCCAAAAAAATCCGAAGTAAGAAAAAAACAATCAAACAACAAGAAAAATGAAGACAATCATTGCAGAAAAGCCCAGTGTGGCACGTGAAATCGCCCGCATCGTGGGCGCGACAAAGAGAGAGGAAGGTTATTTCGAGGGAGGCGGCTATGCCGTGACATGGGCGTTCGGACACCTCGTCCAGCTTGCCATGCCTGACGGCTACGGTGTGCGCGGATTCGTCCGTGACAACCTGCCCGTCATCCCCGAAACCTTCACGCTCATCCCCCGTCAGACCAAGACGGAGAAGGGCTACAAGCCCGACAGCGGCGTGACGGCGCAAATCAAGGTCATCGCCCGCCTTTTCAACGAAAGCGAGCAGATAGTCGTGGCGACCGATGCCGGGCGCGAAGGAGAGCTTATCTTCCGATACCTCTACCACTATATCGGATGTTCCACCCCGTTCGTCCGCCTCTGGATAAGTTCGCTTACCGACAAGGCCATTCGTGAAGGACTGCGTAACCTCGAAAACGGAAGCAAGTATGACAACCTCTTTCTTGCAGCCAAAGCACGGAGCGAATCTGACTGGCTCGTGGGCATCAACGGCACGCAGGCACTTACCATCGCCGCCGAACACGGCACATATTCCGTCGGACGTGTGCAGACCCCTACATTAGGAATGGTGTGTGAACGTTATTGGGAAAACCGCCGTTTCACGCCCGAAGCCTTCTGGCAGCTCCATTTTGCCGTGGACGGCAGTAGTGACGGGACAGTGAAATTCTCCTCGTCCGAGAAATGGAAAGAGAAAGAACCGGCAACGACACTATATAATAAGGTAAAGGAAGCAGGCACAGCCACCGTCACAAAAGTAGAGCGCAAGGAAAAGACGGAAGAAACTCCACTCCTGTTCGACCTGACCACGCTCCAGAAAGAGGCCAATGCCAAGCATGGTTTCACGGCGGAACAGACGCTTGAAATCGCACAGAAGCTCTACGAGAAGAAACTCATCACCTACCCGAGAACGGGAAGCCGTTACATCCCCGAAGATGTGTTCTCCGAAATACCCAAACTGCTTGCCTTCATCAGTGCGATGCCTGACTGGAAAGGCAAGGTGCAGGCGAAAGCGCAGCCGGCACGCCGCAGCGTGGACGGCAGCAAGGTGACCGACCACCATGCCCTGCTTGTCACGGGCGAGAAGCCGCTATTCCTCTCCAAAGAGGACAACACCGTCTATCAGATGATTGCCGGACGCATGATAGAGGCTTTCTCGGAGAAGTGTGTCAAGGACACCACTACTGTTACAGCGGAGTGTGCCGGAGCGGAGTTCATGGTAAAAGGCAGCATTATCAGGCAGGCCGGATGGCGTGCGGTCCATGGCGAGGAGGACAAGGAGGAAATCTCCATCCCCGACTGGCAGGAAGGCGACACGCTGACACTGAAGGGCTGCTCGATCACGGAGGGAAAGACCAAGCCCAAGCCGTTGCATACCGAAGCCACCCTGCTTTCGGCTATGGAAACCGCCGGAAAGGAGGTTGAGGACGATGCGCTCCGTCAGGCATTGAAGGATTGCGGCATCGGCACACCCGCCACCCGTGCGGCGATTATCGAAACACTCTTCAAGCGCGGCTATATGGAACGCTGCAAGAAATCGCTCGTGCCTACCGAAAAAGGGCTTGCTCTTTATTCTATAGTGAAGACGATGCGCATCGCCGATGTCGCCCTGACAGGCGAATGGGAAAAGGAACTGGCACGTATCGAGCGCGGGGAACTGCCCGCCGATACCTTCCGCAAGGAGATAGAGGCGTACACGAGGGAGATTACCTCGGAACTGCTCTCATGCGACAAGCTCTTCGCCCGCAAGGATTCCGGCCGCAAGTGCCCCAAGTGCGGAACGGGAACGATGCAGTTCTACGGCAAGGTCGTCCGTTGCGACAATGCGGAGTGCGGACTGCCCGTGTTCCGTCTGAAGGCAAACCGTACCCTCTCCGACGAGGAGATCAAAGACCTGCTTACCGAAGGGCACACGAAATTGCTCAAAGGCTTCAAGAGCAAGCAAGGCAAGAGTTTCGATGCCATCGTTGCCTTTGACGGGGAGTTCAATACGACTTTTGTGTTCCCAGAAAGGAAAACGACCAAGAAATTTTCAGGACGGAAGAAATAGTGCTAACTTTTGATAAGTCAGGCTGCATCCGGGCAATAGAAATAAACAGGTTTATTTCGTATTGTCTTCGATTTGAATAAAATCCTCACGCTCACAAATGTAAATATGATTTTCATTTGTTTCGCTTAATCGGATTTTTGCGCTAACTTTGCCACTGGTTCAGAGTAATGGATTGTTCTTCGATACCGGATTACACTCATACTTTGGATTTAGTGGTGGCACTCGGAGGGATACCGAGTGCCTTTTTTCTTCCTTCCTCAAATATGATTATCCCATTCATTCATCCACTAAATTCCAAAGTAATGAACAACAAGAAGAAAAACGAAGGTCAGACCGACTTTTCCTATTACGGTCTGTACCTGCTGGACTACCTCCGCAACAACCGGTTTGAACAGGCAACCGATACCGCCTTTATCCGTGAGCGTGCCGACCGCGCCGCCGAAACGTATGAGCGGGCACGGCTTGACGGCTATCCTGCCGAGGGTGCACAGGAACTGGCAATGAACATCCTGCTGCGCGGGCTTCACTACTCCAAGCATGCCATCCTCCGCGAAGTCGTGGAAAGCGAGTTTGCCGGTGATGTGCCGGAGGATAAGCAGGAAGGCTTCATTGCCGGACTGCTTCCGCTCGTCGATGCGGTGTTCTCCATTTACGACCTCTCGGACGACAACTTCGCCCTGTCGCCCGACTACGACTTGCTGCGCACGGAGCTGACGGGAGCCGTCGTACTTTACATCGAAGAGTATGGCGTTTAACCGCAAGCAGAGATTACGAGACAACATCGAGGCGATACGGACGGCATTCATCCTTGACAGGGAACAGCGTACCCCCACCGCACGCGAAAGGCTGCTGCTGGAGCGTTACTGCGGCTTCGGAGGGCTGAAGTGCATACTGAACCCCGCCAAGGAACTGACAGATGCCGTCCATTGGGCGAAATCAGACCTCGAACTGTTTGCCCCTACGGTGGAGCTGCACAGACTGGTGCGCGAGAACTGCCGTGACGAAATGGAATACAAGCGGTACATGGACGCGATGAAGCAGTCCGTACTGACCGCCTTCTACACTCCGCCGGAAATAACCGATGCGATTGCCGACGTGCTGCACGGGCACGGCATACGCCCCGACCGTGTGCTTGAACCCTCGGCAGGCGTGGGCGCATTCGTGGATGCGGTGCTGGGCTACAAGCCGGATGCCGATATAATGGCATTTGAAAAAGACCTGATGACGGGCAGGATTCTGAAACACCTGCATCCCGATCAGAAAGTGCGGGTGCAGGGATTCGAGAAGATAGAAAAGCCGTTTACCGGCTACTTCGACCTTGTCATCTCCAACATTCCGTTCGGTGATGTGGCGGTGTTCGACCCGGAGTTTACGGGCAGCCATGACCCTGCAAGGCGTTCCGCCGCGAAGACGATACACAACTATTTCTTTCTGAAGAGCCTCGACACGGTGCGCGAGGGCGGCATTGTGGCGTTCATCACCTCGCAAGGGGTGCTGGATGCCCCGTCCAACGCGCCCATACGCGAGTATATGATGAAACATGCCAATCCGGTGGGTGTCGCACGCCTGCCGAACAATCTTTTCACGGACAACGCGGGTACGGAGGTGGGCAGTGACCTGATCATCCTGCAAAAGAACAGCGGAAAGAAACGGGAACTGTATGATTATGAGGAAATGTTCATACAGACAGGGAAGACCCCGATCGGCAGTTTCGAGAACGGATATGTCGGCAGCATCGGCATGATTCCCCATTCCGACCTGATAAGAAGTACAGACCCTTACGGAAAACCTGCCTATAAAATCATGCACCAGGGCGACATTGAACAGATGGCGGAGGACTTGCGGGAGCATTTAAGCATTGAAATGCTAAAGTTTGACAAGAAACTGTATGACAGGCACAGTCTTCATCCTGCGCAAAGTAAAAGCACGGAAGGTGAAATTGTCTCCACTCCCGAAATACAGCCGCATATTGAGAATGTAACGAACTCCGAAACGGTGGCAAAACCGGAAGAAGTAACGCCACAGTCCACAGACGAAAAGCCGGAAATAGAGCCACACCGCCCGATGAAGCATTCGGACGGTGTGCAGCTCTCCCTGCTTGACCTTTGGGGAATGACCGAAGAAGTCAGCAAGGAGGAAACTTCCAAGAAGAAAAAGGCAGCGAAAAAGGAAAGTGCTGCAAAGCGTACCGCGTCCAAACCGAAAGTGCAGGTTACACCGAAGGTTACGAATATACCTCCGCATACCACCTCTGTTTCTCCGGCTGAAAAGAAAACGGACGAGAAAAAGGAAGTGGAGGAAGCGGATAAGCAAAGCGATCCAGACGACATCTATGCTTCCATTAACTGGGAAGACAATCCGCCCATCAACGGTTTCTATGAAATGATGATGGATATGACACCTGAAAAGCGCAAGGCTCTTCGGCAAGTGGCGGAACGGCACAGGCAGGAACAACCGAAAGCACCCACCGTACAACAGGCGGAACACGATACGGAGGTGAAAAAGCAGGAGGAAGTCTTGGATATGAAACCGCGTCCCTATCACCGCACGCCTGAAATGCACCTGCGTGAAGGGTCGCTGGTGGCAAACAGGGCACGCGACATCGGGTATCTGAAAGACATCACTCCCTACGGTGCGACATTCCAGCCGCTCGGACTGACAGGTTATCAGAAAGAAAAGGCACTGCTGTATGTATCAGTCCGTGACGCATACGAGAGGCTGTACCGCTATGAATCGAACAGACACGAGGCAAATCCCCAGTGGCGTGAACACCTGAACACCTGCTACGATGAATTTGTCATGCGCTACGGCAACCTCAATGCCAAGCAGAATGTGAAACTGGTGATGATGGATGCCGGCGGACGCGATGTCCTTTCGCTGGAACGTGCGGAGGGCGGCAGGTTTGTGAAGGCGGACATCTTTGAACGCCCCGTATCCTTCGGGGTGGAGTCCGCCGTGAATGCCGGNACACCGGAGGAAGCGCTTGCCGCATCACTCAACCGGTTCGGAACGGTCGATCTCGATTATATGAGGGAGATAACCGACGGCACGGAGGAGGAACTGCTCCAAGCCCTGAAAGGGCGCATCTTCTACAACCCGCTCGTAACCGGTTACGAAATCAAGGACAGGTTCATCGCCGGGAACGTGATAGAGAAGGCGGAACGAATCGAAAATTGGATAAATGACAATCCCGAAAATGAACATATGCCTAAAGTGAAGGAGGCACTGGAGGCATTGAGGGAAGCCGAACCGCAGCGGATTGAGTTTGAAGACCTCGACTTCAACTTCGGTGAACGCTGGATTCCCACGGGCGTGTACGCCTCGTATATGAGCCACCTGTTTGAAACGGACGTGAGAATCGCCTATTCCGCCAGCATGGACGAGTTCTCGGTGGCTTGCGGCTACCGTACCATGAAAATCACGGACGAGTTTCTGGTAAAGGGCTATTACCGCCACTACGACGGTATGCACCTGCTGAAGCACGCCCTGCACAACACCTGCCCCGACATGATGAAGTCCATCGGCAAGGACGAACACGGCAACGACATCAAGGTGCGCGACAGCGAGGGCATACAGCTTGCCAACGCCAAGATTGACGAAATCCGGGGTGGGTTCTCCGAATGGCTGGAAGAGCAGTCTCCGCAGTTCAAGGAGAGGCTCGTGACGATGTATAACCGCAAGTTCAACTGTTTCGTGCGCCCGAAGTATGACGGAAGCCACCAGACCTTTCCCGACCTCAATCTCAAAGGGCTGGCAAGCCTGGGAATCAAGAGCATATATCCCTCGCAGAAGGACTGCGTATGGATGCTGAAGCAGAACGGAGGCGGGATCTGTGACCATGAGGTTGGAACCGGTAAAACACTGATAATGTGCATTGCAGCACATGAAATGAAGCGGTTGAAACTGGCGCACAAGCCGATGATTATCGGCTTGAAGGCGAATGTGGCGGAGATTGCAGCCACCTATCAGGCCGCCTATCCGAACGCCCGCATCCTGTATGCTTCGGAAAAGGATTTCTCGACCGCCAACCGCGTGCGTTTCTTCAACAACATCAGGAACAACGACTACGACTGCGTTATCATGAGCCACGACCAGTTCGGGAAGATACCGCAAAGTCCGGAGCTGCAACAGCGCATCCTGCAGGCGGAGCTTGATACGGTGGAGGAAAATCTGGAAGTATTGCGTCAGCAGGGCAAAAATGTGTCGCGGGCGATGCTGAAAGGGCTGGAGAAGCGCAAGCACAACCTTGAAGCGAAACTGGAAAAAGTGGAATACGCCATCAAGTCACGCACGGACGATGTGGCGGATTTCAAGCAGATGGGCATCGACCATATCTTCATAGACGAGTCGCATTATCAGAACTTTCTTATTTTTTTGTTTGACATTCTAAATATATTGAAATTCAGCATCTTTTTTATATAATAAGTTCTGATTATTTTTACGGTCGTAATATGCAGGGTATAGAATATATTCTGTATCAATTTGGAGATAAGGCTGTAATGTTTGTATTTGCTCAATAGTCCTTTTCGTAAATTTGGATATCTTAATGATTTTTCTGATTGCATTTGACCTCCTGTTCCCAAAGAGAAACTGCTCAGTGGAAGTTTTTAGTATTTGTCCAATAAAGCACATAGGTTGTATTCTGTTTCCCACATTCTTGACTGTTGAACTCTGTACCAATTCTTCAGGCCGTTGCGTAACTCCCATTCCAATAACACCGGGCATATCAAATTGTCAATTCTTTATTACTTGGCATTTTTTAGAAGATGTTACGTTGGCATATAGTTTTGAGCTTGTATGAAAAATGACATTTACTACTAATGAATCAACTTTACATAACATAACCATATTTTGCATCGGAAATATGAGATAATTTTCCTTTTTTATTGTATCTTTGTATTTGATAGGCATGGAATTTTCATAATGCATGAGTTTAACCATCCATAATATTAATGAATAATTCCACTTACGTGCTGTATCTTAACATTTTGATATTTATTTAAAACTCTAACTTAAGTATAAATTACTTCTATTTTTTGTTTTATGAGTTCTAATTTTAAAACACCTCTTTCTGTATATGTCTTGTATGACAAGGATAATACTAAAGGTAGCGAAACATATGAGAAAATTTACCATCTTCTGTGTCGTAATTCAAGTAGGCCTTTTGAAGATGGGCTTGATATACCAGTGTTCTTTCGAACGGATATGGCCAATCAAATTACCCCGATAGATATAAACTTCAGTAATAAAACTATTGCAATATTATTGGTTGATGACAATATGTATTGTAATACTATATGGGATGAGTATATAAAAGAATTATTAGTAAAACAAGACAATGGGGCACTAAAAATATTTGCCGTCAAACTATCCAAGTATGCTTTCGACATAAACCCACTTCTTCAAGAAGAACAGTTTATTTGTTTGAAAAATGAGAATATTGAAACTGATTGGCATGAATTTCAAATAAGACTTTATGATAACATTTTACGCTATTTAAAGTCTTATAAAGTTGGGCAAAAGCTAAAATTATTCATTAGCCATTCTAAAAAGGATAAAGATCATTTAGGTGAATCTACGGCAATTTCTTTAAGAGATTATTTGCGTTCAGATACTAAACTCGATTCTTTCTTCGATGTTAATGATATTTTGGATGGTCATCAATTTGCCCAACAGATTCAGTCAGGTATAGCTTCATCCTTATTAGTTATCATAGAATCTGATACATATTCAGAAAGAGAATGGTGTCGAATTGAAGCTATCTCTGGTAAGAAAAATAATGTACCTTCAATATTAGTAAATGTATTGAATGGAGTTTCTTCTCGAACATTCCCGTATTTGGGTAATATGCCAAAGATTAGATTTAATGGCAAATGGGATGACGTAATTATCTTGCTTCTACGTACTGCGTTAGACCAATATTATGAGAAAGAATATCTTGAGCAATTGGTAATGAAGTGCGATTTGCAAAATACTTCTATTCTTCCTGTTCCTCCGGAATTAATGAATTTAATTAATATTGAAGATAATATAAAATCAATACTCTATCCTGAACCACCGTTAGGTCGTGAAGAGTTGGAGGTTTTGAATAAAAATGGTAAGATTACAAGTTTTGTTACTCCGAGTCAGTTATATTCAAATATGAATAAGATACAGGATAAGAAAATCGCAATTTCTATTTCGGAAACTCCGGAGGCTTTAACTAAAGGAATCGGCAAAGCCATGTTTGATGATTTATCTGTTGAAATAGCTCGTCATCTGCTTGTTACTGGAGCTAAATTGGTGTATGGAGGTGATCTTAGAATTGGTGGTTTCACAAAACTTTTATGCGATCTTTCATGTCAGTATGGCATAAAAGAAAAGTCTGATCCAAGTACAATCTATTTCACAAATTATTTTGCTTGGCCTATATTTAATAGGCTCTCAAAATCTGACATCGCTGAATTTAAATACGACCGTGTGGAAATAGTAAAAACAGAAATACCCAAAGGTGTAGGTGAGGAGGATAAGGGGAAGTTCTTTGAGCCAACTACGCCAAGCAAAATGTTTCTTTGGGCAAATTCTTTATCTATTATGCGTAAAGAAATGGAAGAGAATGTTAATGCACGTATCGTTTTGGGTGGCAAAATTGTCAATTTTAAGGGGCGTATGGCCGGAATATTTGAAGAGGCGATTTGTGCTATACAGAAAAAACATCCAATTTATTTATTAGGAGGATTTGGTGGAGCTTCTGCACAAATAGTGAAACTAATGAAAGGTGAAACTACGGCAGAAAAACTATTTGAAGAAGCAAAAACCAATGAGGATTATAAAAATTTAATTGAATATTGCCAAATGAGTTGTCTGCCAACGATAAATTACGATGAACTAAAGAAATTCGAAAATAAGGATTATCAGGTTCTTAGAAATGGACTTGATAAAGATGAAAATGAAATTTTATTCAACTCTATTAATATTCCCGAGATAATATCATTGATTCTCAAGGGTATTAATAAAGCTTTTAACTATTAATATAAATTATGCATAAAGTATTTGTAAGTTTTCATCATGCCAATGACCAGAAATATAAAGAAGGTTTGGTTAGTTGGGCTGAAAAAAATAAAGTATTCATTGATGGCTCTGTTGACATGGGCGAGATTCCAGAAGATTGGGACGACCAAAAGATACGCGAATATATACGCGACGAGCATTTGAAGGATACAACCGTAACCATTTTACTTGTAGGAACTGAAACAAAAAATCGCAAGCATATTGATTGGGAGTTATATTCAAGTATGTACGATGGTACGGTGAATAAGAAGTCCGGCATTATTGTGATATTACTACCATCTGTTAAAAGCGAATATTATACATGCGCTCATAGTAGTGAGAAAACGTTCTACCCAGAGACGACACAATGGATGTCTATTGATAGCCGAGAAGAGTATCATAGGCGTTATCCATACTTACCGGAACGCATCATTGATAATTTGCTCGAACCCAATGCCTTTATATCTGTAATCAATTGGGATAAGTTAACACCAGATATTTTGAGACAGATGATTGATAATGCATATAATAGTCGTGCCACTTGCACTTATGATTTATCAAGGCCAATGCGTAAAAAAATGGATAAGTAGAATAATAGATTATGGCATTAAATAGATTTTATTTAACCGAAAATTCCATTGCACAAAGAAGTGGTTTATGTATATTCATAAGTCACCAAAAAAGAGATGCGGACACTGCTAAAAAAATAGCAGACTATTTTATTACTTCTGGTATTGATGTCTATTTTGATGAATATGATACAAAAATAGACAGAACGAGACCTTACTCGGTTGTAAGTGCAATTAAAACAGGTATCAGAAACAGCACGCACATGTTATGTCTTTTATCCCAAAATGCATTGGATTCAAAATGGATCCCTTGGGAAGTTGGATATGGATATGATAGAACAACTGTTGTAGGGTTAACATTAAAAGAAATATCACAATCAGTCTTACCCGAGTATCTTCAAATCGTTCCAATTCTAAGAGGTACAAAATCGTTGAATAACTTTATTTCTAATGTGTTAAAACGAGATGAATCAACGCTTATAAATGAGAGGAAATTATTTGCCGCATATCAATCTCAGCATCCTTTAGACTCTGTTCTTAATTGGGAACTGTAACATAACTTCCAGCAGGTATAATACCTTGCTGGAAGTTTATATAATATACCAAACAGTACTTGTATATCTTAATCGGGTAAGAGGAAAACGAAGAAGTAAAATTTCTCCTACTCAATTTGTTTTTGTAAGTCCTAAAAGTATTTCAAGATTTGCTTTTCCTTCCTCTGTCTTCCACTTTTTTCTCATTTTCTTTTGATTTTCGCCTTCAAGGGTTTCCAAAGCTTTTTCTTCTTGTTTTGTGGTTATATCAAGATATACCATTGTGGTTTGAATACTTTCATGCCCAAGTAAGTATGAGATTTGGGCTATGTTCATCCCGTTTTCAAGCCAGTGTGAAGCTTTGGCATGCCTAAATTGATGGGCATGTAAATCCATAGGAACATCTTGGCACCTTTCATGAGCCATTGTGGCATATTTTTTCAGCATCTTGTTCACGTTTTCAGCGGACATCGGGACATATATGCCTTTGCTCTTAGAACAGAAAAGTAATGCATTTGCATCATTCTGTTTCGGATGGTATTTGATAAGATACCTTTTCAAGCATTGTGCTGGCTTGGCCAAAAGAGGAATCGGACGTTTCTTTCTTCCTTTGCCAATGACTATTATGTGAGGTTTTACACAGTCTATAACAATATTGCTAATTTTCAGAGTCAGAAGCTCGTTGATGCGCACAGCGGTGGAATATAAGAGAAGCATCAGAGTGTAATCACGAAAGCCTATAGTACTCCCTTGATTAGGCATGGACAACAATACATCAACAGCCTGTTTACTGAGCCCGATGACCTTTCTTTTAGAGTTTTTCTCATTTGGAACATTTTCCGCTTGTAAGAAAACAGACATATAGGATATATCTCTAAACGACAAATATTTCAGAAAAACACGCAAGGCTGACAATCTTACATTACATGTTGCTGGACTGCAACCCCTATTTTCCTTTAACCAAATAATCCACTCCATTATATATTCCATACAGAAACATTCTGCGCTTAATGTTTCTGGTGTAGTGCCTTTTATTACTCTGAGGAATTCTACATAGAGTTTCACGGAGATCTTATAATTTCTCTTTGTGTGAGGACTGCATGCCTTGATTGAAGGGACATAGTGTTCGAGCCAGTCATGCAGATAATCAGCTATCTGCATTGCTTGCGGATTAATCTTCTTTTTCATCTGTCTTTAATTTTAATAATTGATTCTCTGTATATTCCATTATATCAGAAATCGCTGGGGTCAAGGAATAATAAGCCAGCGTGCTCTCTATTTGCCGGTGTCCCATGCTCTTGCTTAAAGCCAACAACTTGTCATGGATGGTAAATCCTTGGTGTGTCCAGCTGTTTATGTTTTCTATGGCATAGTTGTGTCTTAGCTCATATGGGATAGCGTAGGATGAATTGCAACTTTGCCACAACACCCGAAAATGATACGTAACCCAAACAGAAGGGTGAGACTTGTCATCCGGTGTCGGAAAGAACACTTTGCGGTGCGGGACTAACCTAGATATATTCTCGTCGTAAGTACGCATTAGAGCCAACATTGTATCATGGAGAACGACATAATGTTGGTCATGCCCTTTACTTCGCTTGATGGAAATTACGCCATTTTCAAGGTTTACATCATCACGTTCCAGCAGGATGGCTTCGGTTGTCCTCATCCCAGAACTGTACAATAAGCGAAAGAATACTGGCAGTGTCATGCGTTGGATTGTGGCGAGACGGCCACGTCTTGGCTTTGTGTTGTCGCAAGCATTGAAGAAGCGTTTCAATTCATCATATGTGAAAGGGTGCGGCGTATAAGTTCTTGGCACAGACCTTGGCACTTTTGGCAGGGCTATTTTTGTCATTCCACGTTTGTTCATGTATTTGATGAAGTCCAGAATAGGATATACACGTGACACGCAAGAGTTTGTGCATTCAGATGGACGTTGCCTGCACCATCTGTCCACGATTTCTTGGGATAGTTCGATCTGTCCGGGATATTCCCTCGCGCAAAAATGGTCAAATAGTATTACGTTCTTGATATAGCTGTGGCTGTCACGCCCGGAAGCCTTGCGGTATTTTACGTATCCTTCTATCGCGTTGGAAAGGAATGAAGTCGTTTTCATCTGCCAAACACCTCCTTTCCAACCAGGAATCCCTCGATGCTTAGCGAACACTCTTTCAGGTGTTTGAATTCCGCACTGAGATAGCGGTCGAGAGAGCTTGGGGACGAATGGCCAAGGGTGGCACTTATAACAGGCTGTTGCACACCGCCCTGCAACAGGGATGTCGCTACATGGTGGCGAAACAGGTGCATGCTCTTTCTTTCATTTTCACCTTGCCTTATTCCTGCTTTGCACATGACTTTTGAGCATATGGCATCAAGATTGCTTGTGTGGAGTCTTCTGTGTGGCACGTGTACTGTGAGAAAAACATATGGTTCGGGCATTGGGGACGCTCTTTGAGCAGGTAATCAAAGACAGCATTCCCGACTACGGCGCGAAGCGGCAATGTAAGGGGCTGTCCCGTTTTTGCCTGTGTGATTTTTATAAGGTCGTGTTCCCAATCGAAGTTCTCAAGCGTGAGAGCTGAGATGTCACACCCACGCAATCCCGTGTACATGGCCAAGGTTATGATGGCTTTGTCCTGCAGGGATATTGTGCCGTCGTGCTCCAAGGTATGCCTGATGGCCGTCAGTTCTTGCTCTGTAAGGTATTGAATGTTCTTACGCATGTTGGGTATGGCCGGCAGATATGCGATTATACGTTCAACGGATTTGCCATAGTAAGGCAAACAGGCTTTCAGCCCATACTCCACCGAATATTTGAGCGAATGGCCCATCTTCTGTTTTTCGTCTTTGGAAAACACTTCCAACACCGCATCCTCTGTTATTGATTCGAATGAATACACACCCATTTCCTGTAACCGGAAGAAGAACGAAGATAGCGCATACTTCACGTTTGTTGAAAATTTGCAACGCCTGCCTACCACGTTGAAAGCCATGTCCGTTACATTCCTGTATTCTTCGCCAAGCAATTCGTAGTGGTGAGGTTTGATGTAGTGTTTGCATCCGTCGGGTAATAATCCATTCTCGATATATTGGCAGATTACACGTAACAGGCGTACCTTGTTTCTGCAAGTATACTTGTTGGACCACAATTCTTTTAGTGTCGGTTCAACATCGGCGAGACTCTTCCATTTGTAATGTTCGGAATTGCCCGATAACCACTCAGCCATTTTCTTCACATAGTCTATGTACATGGCTGAATAACCTGTGTCTTGTAAATAAGAAACAAGCCCTTTGACTTTTTCATTCAGATTAAATATGTCCATAATCGTATCTTGTTTGAATGTTATTCTACAATTATAGACGGAATATAATCAGAACTGATTAAGACTCAAAACAAATGATTGCTAAACAATTGAATAATTTTATCGGAAATTCCTAAAAGTTCTGATAATGGCACAAATCCGAAATTTTGGATTTATGCCACCAGTTCAAGAATCTTACGTTTAACACGCGGCACGACCGTGTAGCGGGATTGGGCAACAGCGAGGGTAGCCAGAAAGCCCTGAACATGCTCTTTGCCATCCGCACCATACAGGAGCGGACGGGCAAGGACTTTGGGGGCTACGTTCCTTTCGGGCACGACCATCAGCAACTCGCTGACGGAGCTGTACCTGCTCTTCAAGTACCTGCGTCCGAAAGAGCTGGAGAGGCAGGACATCCGCTGCTTCGATGCGTGGGCGGCGATTTTCGCCAAGAAGACCACTGACTTCGAGTTCAACGTGACGAACAACATCGTGCAGAAGGAGCGTTTCCGCTACTTCATCAAGGTGCCGGAGCTTGCCGCCTTCTACAACGAAATCACCGACTACCGCACGGCGGAGGATGTGGGCGTGGACCGTCCGCACAAGAACGAGATACTGCACCACAGTACCGCCCACGCCCGACCAGGAGTATTTCATCAAGCAGTTGATGGAATTTGCCAAAACGGGCGATGCGACATTGCTGGGCAGACTGCCGCTGTCGGAAACGGAGGAGAAGGCGAAGATGCTCATCGCCACCGACTACGCCCGCAAGATGGCACTGGATATGCGCATGATAGACCCGAACTACGAAGACCACCCCGACAACAAGGCGAGCCACTGCGCCAAGATGATAGCGGAGTATTACCACAGATACGACGCACAGAAAGGCACGCAGTTCGTATTCTCGGACTTGGGGACGTATCAGCCAAGTGAAGGGTGGAACGTGTACGCGAGATCAAGCGGAAGCTGACGGAGGACTACGGCATACCGGCCGGCGAAGTCCGCTTCATTCAGGAGTGCAAGACCGACAAGGCACGCAAGGCGGTGATAGAGGCCATGAATGCCGGACGGTGCGTGTGCTCTTCGGCTCCACGAGTATGCTCGGAACGGGCGTGAACGCGCAGAAACGGTGCGTGGCGATCCATCATCTTGATACGCCGTGGCGCCCGTCCGACCTGCAACAGCGTGACGGGCGTGGTGTCAAAAGGGCCGGCAACGAGATTGCCAAGCACTTTGCGGGAACAACGTGGATGTCATCATCTATGCGGTGGAGAAGTCGCTGGACAGCTACAAGTTCAACCTGCTGCACTGCAAGCAGACCTTCATCTCGCAGCTGAAAAGCGGCGCGATGGGCGCACGTACCATCGACGAGGGGCGATGGACGAAAAATCGGGCATGAACTTCTCCGGAATACATGGCGTTGCTCTCCGGCAACACCGACCTGCTCGACAAGGCGAAACTGGAGAAGCGTATCGCCTCGCTCGAAGGGGAACGCAAGTCGTTCCACAAGGGCAGGCGCGATTCTGGAGTTCAAGCTGGAAACCAAGGTCAAGGAGCTGGGCGGCAACACGGCGGCCATTGAAGCCATGACAGAGGACTGGAACAGGTTCCTTGCCGCTGGCTGACAGACAAGGATGGCAACCGGCTGAATGCGGTCAGGGTGGACGGCGTGGACTCCACCGACGAGAAGGTTATCGGGAAGCGTTTGCAGGAGATAGCCCTAGGAACGCCACTACGGGCGGACTGTACAAACCGATTGGGGAACTGTACGGCTTCCCCGTCAAGGTGGTCAGCGAAAGGACGCTCAAAGAGGGACTGGAGTTTACAGACAACCGCTTCGTGGTGGAGGGAAACTACAAGTACACCTACAACAACGGGCATCTGGCAATGGCTGACCCGGTAGCCGCCGCGCGCAATTTCCTGAACGCGCTGGAGAAGATACCTTCCACCATTGACCAGTACAAGGCGAAGAACGAGGGGCTGGAAAAGGAGATTCCGCAGTTGCAGGAGATAGCCAGCAAGGTGTGGAAGAAGGAAGACGAACTGAAACAGTTGAAATCCGAACTTGCCGAAGGAACTGACGGATGCCGTCCGGTGGGCGAAATCCGACCTCGAACTGTTCGCCCCGACGGTGGAGCTGCACAGGCTTATCCGTGAGAACAGCAAGGACGAAACAGAGTACAAGCGGTTTGTGGATTCGCTGAAAGCGTCCGTGCTGACCGCTTTCTACACCCCCAAAGAGATAACCGACACCATCGCGGACGTGCTGGCAGATTACAGCGTCCGCCCCGCCCGTATGCTCGAACCGTCGGCAGGTGTCGGCGTGTTCGTGGATTCCATGCTACGGCACAGCCCCAATGCGGATGTGATGGCTTTCGAGAAGGATCTGCTCACGGGTACAATCTTGAGGCATCTCTATCCCGACCAGAAAATGCGCACCTGCGGTTTTGAGAAAATCGAAAGACCGTTCAACAATTATTTCGACTTGGCGGTGTCCAACATTCCGTTCGGTGACATTGCCGTGTTCGACGCGGAGTTTCAGCGGAGCGACTCTTTCGGCAGACGCTCCGCCCAGAAAACCATCCACAACTATTTCTTTCTCAAAGGACTGGATGCCGTGCGTGACGGCGGTATCGTGGCGTTCATCACCTCGCAAGGGGTATTGAATAGCACCAAGACCTCCGTGCGTAACGAGCTGTTCAGTCAGGCCAATCTGGTATCCGCGATACGCCTGCCCAACAACCTGTTCACGGACAACGCGGGGACGGAGGTGGGCAGCGACCTGATTGTCCTGCAAAAGAACCTCAGCAAGAAGGAAATGTCGCAGGACGAGCGGCTGATGACCGTGATACAGACGGACACGAAAACCGACCTGACCGACAACGCCTATTTCATCCACCANCCCGAACGCATCGTGCATACGACGTCGAAACTTGACACTGACCCCTACGGGAAGCCCGCTATGGTTTATCTGCACGAGGGCAAGACCGCAGGTATCGCCAGGGACTTGCGCCGGATGCTCAACGAGGATTTCCATTACAGGCTCGCCATGCGTCTGTATTCGGGAACAATCTGGCAGTCGGGAACGGAAGAAAAGGTTACCGTTCAAAAGGAGGCGGAGCGTCCTGCTATAAAATTGGAAACGGTATCTTCGGCGCAGACGGTGGAAACTCCGACGGAAAAACCGCAACCCGTTGAGGAAAAACCGGAGATAGAGCCACGTCCGAAATATTCTGACGGGGTGCAGCTCTCCTTGCTCGACCTCTGGGGGATGACGGAAGAGGTCAGCCAACCGAAAACCTCCAAAAAGAAAAAGACGGTGAAAAAGGCAGTTACGGCAAAGTCCACTCCGCCCAAACCGAAAGTCACGGTTACACCGACAGCTCCAACTGCAAAACCCGCTATGGAGAATAAGGAGGTGAAAGCGGAGAACACCGCCAAGCCTGCCGACCCGGACGACATCTATGCAAAGCTGGACTGGGAAACCAATCCTCCCATCAACGGCTTCTACGAGATGATGATGGAACTCACGCCGGAGCGCAGGAAGGAACTTCGGGAGCTGGCAAGGCAGCATAATGAAAAACATGAAAACAGAACGGTTGCGACGATCACGCCGGAAGTACCACGTGANACAACCCCGCAGGAGGAAACACAGCCGGAAGCAGTCGCCGCACCTGCTGTTACCGATGCTCCACCGGAAACGGTGGCTACTTCCCTTTTTCCCGACATCGAACCGGAAAAGCCGAAGGAGGAAGTCGCGGACCTTACGCCGCGTGCCTACCATCGCACGCCGGAGATGCACCTGCGCGAAGGCTCGCTGGTGGCTGACCANGGGCGTCATAACATCGGCTATCTGAAGGACATCACGCCATACGGGGCTACATTCCAGCCGCTCGACCTGAAAGGATACCAGAAGGAAAAGGCGTTGTTGTATGTGTCGCTGCGTGACGCCTACGAGCGTCTGTACCGTTATGAATCGCTCCGGCGCGAGGCAAATGTTCCGTGGCGAGAGCATCTGAATACCTGTTACGATGAGTTTGTCATGCGCTACGGCAACCTCAACGCCAAGCAGAACGTGAAGTTAGTGATGATGGACGCGGGCGGGCGTGACATCCTTTCGCTGGAACGGGTGGAGAACGGAAAGTTCGTCAAGGCGGACATCTTCGAGCATCCCGTTTCCTTCTCCGTGGAGAGCCATGCCAACGTAGGCTCTCCCGAAGAAGCCCTGTCCGCGTCGCTCAACAAATATGGCACGGTCAATCTCGACTATATGCGGGAGATAACCGACAGCACGGCGGAGGAGTTGCTCACAGCCCTGCAAGGACGCATCTATTACAATCCGCTCGTGACCGGTTACGAAATCAAAGACCGCTTCATAGCCGGGAACGTGATAGAGAAGGCGGAACGCATAGAGGCTTGGATGGGCGAAAACCCCGAAAGTGAGCGTATGCCGGAAGTGAAACAGGCGTTGGAGGCTCTGAAAGATGCCGAACCGCCGCGTATCGCCTTCGAGGATCTGGACTTCAATTTCGGGGAACGCTGGATTCCGACGGGTGTCTATGCCGCCTACATGAGCCGGCTGTTCGACACGGAGGTGAAAATCGCCTATTCCGCAAGCATGGACGAGTTTTCGGTTGCGTGCGGCTACCGCACCATGAAAATCACGGACGAGTTTCTGGTAAAGGGGTATTACCGGAACTATGACGGTATGCACCTCTTGAAACACGCCCTGCACAACACCTGCCCCGACATGATGAAGTCCATCGGCAAGGACGAGCATGGCAACGACATCAAGGTGCGCGACAGCGAGGGCATACAGCTCGCCAACGCCAAGATTGATGAAATCCGCAACGGTTTCTCCGAATGGCTCGAAGAACAGTCGCCGCAGTTCAAGGAACGGCTGACGACAATGTATAACCGCAAGTTCAACTGTTTCGTGCGCCCGAAGTATGACGGCTCGCACCAGACCTTCCCCGACCTCAATCTGAAAGGCTTGGCAAGCCAGGGTATCAAGAGCGTCTATCCCTCGCAGATGGATTGCGTCTGGATGCTGAAACAGAACGGCGGCGGAATTTGCGACCACGAGGTGGGAACCGGCAAGACGCTGATAATGTGCATCGCCGCGCATGAGATGAAGCGTCTGAAATTGGCACATAAGCCGATGATTATCGGGCTGAAAGCCAACGTTGCGGAGATTGCCGCCACCTATCAGGCGGCATATCCCAACGCACGTATTCTGTACGCTTCGGAGAAGGACTTTTCGACCGCCAACCGTGTGCGCTTCTTCAATAATATAAAGAACAACGACTACGATTGTGTCATCATGTCGCACGACCAGTTCGGCAAGATACCGCAGTCGCCGGAGTTGCAGCAGCGCATCCTGCAAGCGGAGCTTGACACGGTGGAGGAAAACCTCGAAGTGCTGCGGCAGCAGGGAAAGAACGTGTCGCGGGCTATGCTGAAAGGTCTGGAGAAGCGCAAACACAACCTTGAAGCGAAGCTGGAGAAGGTGGAACATGCCATAAAGTCACGCACGGACGACGTGGTGGATTTCAAGCAGATGGGCATCGACCACATCTTCATAGATGAGAGCCATTATCAGAACTTTCTTATTTTTTTGTTTGACATTCTAAATATATTGAAATTCAGCATCTTTTTTATATAATAAGTTCTGATTATTTTTACGGTCGTAATATGCAGGGTATAGAATATATTCTGTATCAATTTGGAGATAAGGCTGTAATGTTTGTATTTGCTCAATAGTCCTTTTCGTAAATTTGGATATCTTAATGATTTTTCTGATTGCATTTGACCTCCTGTTTCTAAAGAGAAACTGCTCAGTGGAAGTTTTTAGTATTTGTCCAATAAAGCACATAGGTTGTATTCTGTTTCCCACATTCTTGACTGTTGAACTCTGTACCAATTCTTCAGGCCGTTGCGTAACTCCCATTCCAATAACACCGGGCATATCAAATTGTCAATTCTTTATTACTTGGCATTTTTTAGAAGATGTTACGTTGGCATATAGTTTTGAGCTTGTATGAAAAATGACATTTACTACTAATGAATCAACTTTACATAACATAACCATATTTTGCATCGGAAATATGAGATAATTTTCCTTTTTTATTGTATCTTTGTATTTGATAGGCATGGAATTTTCATAATGCATGAGTTTAACCATCCATAATATTAATGAATAATTCCACTTACGTGCTGTATCTTAACATTTTGATATTTATTTAAAACTCTAACTTAAGTATAAATTACTTCTATTTTTTGTTTTATGAGTTCTAATTTTAAAACACCTCTTTCTGTATATGTCTTGTATGACAAGGATAATACTAAAGGTAGCGAAACATATGAGAAAATTTACCATCTTCTGTGTCGTAATTCAAGTAGGCCTTTTGAAGATGGGCTTGATATACCAGTGTTCTTTCGAACGGATATGGCCAATCAAATTACCCCGATAGATATAAACTTCAGTAATAAAACTATTGCAATATTATTGGTTGATGACAATATGTATTGTAATACTATATGGGATGAGTATATAAAAGAATTATTAGTAAAACAAGACAATGGGGCACTAAAAATATTTGCCGTCAAACTATCCAAGTATGCTTTCGACATAAACCCACTTCTTCAAGAAGAACAGTTTATTTGTTTGAAAAATGAGAATATTGAAACTGATTGGCATGAATTTCAAATAAGACTTTATGATAACATTTTACGCTATTTAAAGTCTTATAAAGTTGGGCAAAAGCTAAAATTATTCATTAGCCATTCTAAAAGGATAAAGATCATTTAGGTGAATCTACGGCAATTTCTTTAAGAGATTATTTGCGTTCAGATACTAAACTCGATTCTTTCTTCGATGTTAATGATATTTTGGATGGTCATCAATTTGCCCAACAGATTCAGTCAGGTATAGCTTCATCCTTATTAGTTATCATAGAATCTGATACATATTCAGAAAGAGAATGGTGTCGAATTGAAGCTATCTCTGGTAAGAAAAATAATGTACCTTCAATATTAGTAAATGTATTGAATGGAGTTTCTTCTCGAACATTCCCGTATTTGGGTAATATGCCAAAGATTAGATTTAATGGCAAATGGGATGACGTAATTATCTTGCTTCTACGTACTGCGTTAGACCAATATTATGAGAAAGAATATCTTGAGCAATTGGTAATGAAGTGCGATTTGCAAAATACTTCTATTCTTCCTGTTCCTCCGGAATTAATGAATTTAATTAATATTGAAGATAATATAAAATCAATACTCTATCCTGAACCACCGTTAGGTCGTGAAGAGTTGGAGGTTTTGAATAAAAATGGTAAGATTACAAGTTTTGTTACTCCGAGTCAGTTATATTCAAATATGAATAAGATACAGGATAAGAAAATCGCAATTTCTATTTCGGAAACTCCGGAGGCTTTAACTAAAGGAATCGGCAAAGCCATGTTTGATGATTTATCTGTTGAAATAGCTCGTCATCTGCTTGTTACTGGAGCTAAATTGGTGTATGGAGGTGATCTTAGAATTGGTGGTTTCACAAAACTTTTATGCGATCTTTCATGTCAGTATGGCATAAAAGAAAAGTCTGATCCAAGTACAATCTATTTCACAAATTATTTTGCTTGGCCTATATTTAATAGGCTCTCAAAATCTGACATCGCTGAATTTAAATACGACCGTGTGGAAATAGTAAAAACAGAAATACCCAAAGGTGTAGGTGAGGAGGATAAGGGGAAGTTCTTTGAGCCAACTACGCCAAGCAAAATGTTTCTTTGGGCAAATTCTTTATCTATTATGCGTAAAGAAATGGAAGAGAATGTTAATGCACGTATCGTTTTGGGTGGCAAAATTGTCAATTTTAAGGGGCGTATGGCCGGAATATTTGAAGAGGCGATTTGTGCTATACAGAAAAAACATCCAATTTATTTATTAGGAGGATTTGGTGGAGCTTCTGCACAAATAGTGAAACTAATGAAAGGTGAAACTACGGCAGAAAAACTATTTGAAGAAGCAAAAACCAATGAGGATTATAAAAATTTAATTGAATATTGCCAAATGAGTTGTCTGCCAACGATAAATTACGATGAACTAAAGAAATTCGAAAATAAGGATTATCAGGTTCTTAGAAATGGACTTGATAAAGATGAAAATGAAATTTTATTCAACTCTATTAATATTCCCGAGATAATATCATTGATTCTCAAGGGTATTAATAAAGCTTTTAACTATTAATATAAATTATGCATAAAGTATTTGTAAGTTTTCATCATGCCAATGACCAGAAATATAAAGAAGGTTTGGTTAGTTGGGCTGAAAAAAATAAAGTATTCATTGATGGCTCTGTTGACATGGGCGAGATTCCAGAAGATTGGGACGACCAAAAGATACGCGAATATATACGCGACGAGCATTTGAAGGATACAACCGTAACCATTTTACTTGTAGGAACTGAAACAAAAAATCGCAAGCATATTGATTGGGAGTTATATTCAAGTATGTACGATGGTACGGTGAATAAGAAGTCCGGCATTATTGTGATATTACTACCATCTGTTAAAAGCGAATATTATACATGCGCTCATAGTAGTGAGAAAACGTTCTACCCAGAGACGACACAATGGATGTCTATTGATAGCCGAGAAGAGTATCATAGGCGTTATCCATACTTACCGGAACGCATCATTGATAATTTGCTCGAACCCAATGCCTTTATATCTGTAATCAATTGGGATAAGTTAACACCAGATATTTTGAGACAGATGATTGATAATGCATATAATAGTCGTGCCACTTGCACTTATGATTTATCAAGGCCAATGCGTAAAAAAATGGATAAGTAGAATAATAGATTATGGCATTAAATAGATTTTATTTAACCGAAAATTCCATTGCACAAAGAAGTGGTTTATGTATATTCATAAGTCACCAAAAAAGAGATGCGGACACTGCTAAAAAAATAGCAGACTATTTTATTACTTCTGGTATTGATGTCTATTTTGATGAATATGATACAAAAATAGACAGAACGAGACCTTACTCGGTTGTAAGTGCAATTAAAACAGGTATCAGAAACAGCACGCACATGTTATGTCTTTTATCCCAAAATGCATTGGATTCAAAATGGATCCCTTGGGAAGTTGGATATGGATATGATAGAACAACTGTTGTAGGGTTAACATTAAAAGAAATATCACAATCAGTCTTACCCGAGTATCTTCAAATCGTTCCAATTCTAAGAGGTACAAAATCGTTGAATAACTTTATTTCTAATGTGTTAAAACGAGATGAATCAACGCTTATAAATGAGAGGAAATTATTTGCCGCATATCAATCTCAGCATCCTTTAGACTCTGTTCTTAATTGGGAACTGTAACATAACTTCCAGCAGGTATAATACCTTGCTGGAAGTTTATATAATATACCAAACAGTACTTGTATATCTTAATCGGGTAAGAGGAAAACGAAGAAGTAAAATTTCTCCTACTCAATTTGTTTTTGTAAGTCCTAAAAGTATTTCAAGATTTGCTTTTCCTTCCTCTGTCTTCCACTTTTTTCTCATTTTCTTTTGATTTTCGCCTTCAAGGGTTTCCAAAGCTTTTTCTTCTTGTTTTGTGGTTATATCAAGATATACCATTGTGGTTTGAATACTTTCATGCCCAAGTAAGTATGAGATTTGGGCTATGTTCATCCCGTTTTCAAGCCAGTGTGAAGCTTTGGCATGCCTAAATTGATGGGCATGTAAATCCATAGGAACATCTTGGCACCTTTCATGAGCCATTGTGGCATATTTTTTCAGCATCTTGTTCACGTTTTCAGCGGACATCGGGACATATATGCCTTTGCTCTTAGAACAGAAAAGTAATGCATTTGCATCATTCTGTTTCGGATGGTATTTGATAAGATACCTTTTCAAGCATTGTGCTGGCTTGGCCAAAAGAGGAATCGGACGTTTCTTTCTTCCTTTGCCAATGACTATTATGTGAGGTTTTACACAGTCTATAACAATATTGCTAATTTTCAGAGTCAGAAGCTCGTTGATGCGCACAGCGGTGGAATATAAGAGAAGCATCAGAGTGTAATCACGAAAGCCTATAGTACTCCCTTGATTAGGCATGGACAACAATACATCAACAGCCTGTTTACTGAGCCCGATGACCTTTCTTTTAGAGTTTTTCTCATTTGGAACATTTTCCGCTTGTAAGAAAACAGACATATAGGATATATCTCTAAACGACAAATATTTCAGAAAAACACGCAAGGCTGACAATCTTACATTACATGTTGCTGGACTGCAACCCCTATTTTCCTTTAACCAAATAATCCACTCCATTATATATTCCATACAGAAACATTCTGCGCTTAATGTTTCTGGTGTAGTGCCTTTTATTACTCTGAGGAATTCTACATAGAGTTTCACGGAGATCTTATAATTTCTCTTTGTGTGAGGACTGCATGCCTTGATTGAAGGGACATAGTGTTCGAGCCAGTCATGCAGATAATCAGCTATCTGCATTGCTTGCGGATTAATCTTCTTTTTCATCTGTCTTTAATTTTAATAATTGATTCTCTGTATATTCCATTATATCAGAAATCGCTGGGGTCAAGGAATAATAAGCCAGCGTGCTCTCTATTTGCCGGTGTCCCATGCTCTTGCTTAAAGCCAACAACTTGTCATGGATGGTAAATCCTTGGTGTGTCCAGCTGTTTATGTTTTCTATGGCATAGTTGTGTCTTAGCTCATATGGGATAGCGTAGGATGAATTGCAACTTTGCCACAACACCCGAAAATGATACGTAACCCAAACAGAAGGGTGAGACTTGTCATCCGGTGTCGGAAAGAACACTTTGCGGTGCGGGACTAACCTAGATATATTCTCGTCGTAAGTACGCATTAGAGCCAACATTGTATCATGGAGAACGACATAATGTTGGTCATGCCCTTTACTTCGCTTGATGGAAATTACGCCATTTTCAAGGTTTACATCATCACGTTCCAGCAGGATGGCTTCGGTTGTCCTCATCCCAGAACTGTACAATAAGCGAAAGAATACTGGCAGTGTCATGCGTTGGATTGTGGCGAGACGGCCACGTCTTGGCTTTGTGTTGTCGCAAGCATTGAAGAAGCGTTTCAATTCATCATATGTGAAAGGGTGCGGCGTATAAGTTCTTGGCACAGACCTTGGCACTTTTGGCAGGGCTATTTTTGTCATTCCACGTTTGTTCATGTATTTGATGAAGTCCAGAATAGGATATACACGTGACACGCAAGAGTTTGTGCATTCAGATGGACGTTGCCTGCACCATCTGTCCACGATTTCTTGGGATAGTTCGATCTGTCCGGGATATTCCCTCGCGCAAAAATGGTCAAATAGTATTACGTTCTTGATATAGCTGTGGCTGTCACGCCCGGAAGCCTTGCGGTATTTTACGTATCCTTCTATCGCGTTGGAAAGGAATGAAGTCGTTTTCATCTGCCAAACACCTCCTTTCCAACCGGGAATCCCTCGATGCTTAGCGAACACTCTTTCAGGTGTTTGAATTCCGCACTGAGATAGCGGTCGAGAGAGCTTGGGGACGAATGGCCAAGGGTGGCACTTATAACAGGCTGTTGCACACCGCCCTGCAACAGGGATGTCGCTACATGGTGGCGAAACAGGTGCATGCTCTTTCTTTCATTTTCACCTTGCCTTATTCCTGCTTTGCACATGACTTTTGAGCATATGGCATCAAGATTGCTTGTGTGGAGTCTTCTGTGTGGCACGTGTACTGTGAGAAAAACATATGGTTCCGGGCATTGGGGACGCTCTTTGAGCAGGTAATCAAAGACAGCATTCCCGACTACGGCGCGAAGCGGCAATGTAAGGGGCTGTCCCGTTTTTGCCTGTGTGATTTTTATAAGGTCGTGTTCCCAATCGAAGTTCTCAAGCGTGAGAGCTGAGATGTCACACCCACGCAATCCCGTGTACATGGCCAAGGTTATGATGGCTTTGTCCTGCAGGGATATTGTGCCGTCGTGCTCCAAGGTATGCCTGATGGCCGTCAGTTCTTGCTCTGTAAGGTATTGAATGTTCTTACGCATGTTGGGTATGGCCGGCAGATATGCGATTATACGTTCAACGGATTTGCCATAGTAAGGCAAACAGGCTTTCAGCCCATACTCCACCGAATATTTGAGCGAATGGCCCATCTTCTGTTTTTCGTCTTTGGAAAACACTTCCAACACCGCATCCTCTGTTATTGATTCGAATGAATACACACCCATTTCCTGTAACCGGAAGAAGAACGAAGATAGCGCATACTTCACGTTTGTTGAAAATTTGCAACGCCTGCCTACCACGTTGAAAGCCATGTCCGTTACATTCCTGTATTCTTCGCCAAGCAATTCGTAGTGGTGAGGTTTGATGTAGTGTTTGCATCCGTCGGGTAATAATCCATTCTCGATATATTGGCAGATTACACGTAACAGGCGTACCTTGTTTCTGCAAGTATACTTGTTGGACCACAATTCTTTTAGTGTCGGTTCAACATCGGCGAGACTCTTCCATTTGTAATGTTCGGAATTGCCCGATAACCACTCAGCCATTTTCTTCACATAGTCTATGTACATGGCTGAATAACCTGTGTCTTGTAAATAAGAAACAAGCCCTTTGACTTTTTCATTCAGATTAAATATGTCCATAATCGTATCTTGTTTGAATGTTATTCTACAATTATAGACGGAATATAATCAGAACTGATTAAGACTCAAAACAAATGATTGCTAAACAATTGAATAATTTTATCGGAAATTCCTAAAAGTTCTGATAATGGCACAAATCCGAAATTTTGGATTTATGCCACCAGTTCAAAAATCTGACGTTCAACACGCGCCATGACCGTGTGGCGGGACTGGGCAACAGCGAGGGAAGCCAGAAGGCACTGAACATGCTCTTTGCCATACGCACCATACAGGAGCGCACGGGCAGAGACTTGGGAGCGACCTTCCTTTCGGGTACTACCATCAGCAACTCGCTGACGGAGTTGTATCTGCTGTTCAAGTATTTGCGTCCGAAGGAGCTGGAACGGCAGGACATCCGATGTTTCGACGCTTGGGCGGCGATATTCGCCAAGAAGACGACGGATTTTGAATTTAACGTGACGAACAACGTGGTTCAAAAGGAGCGTTTCCGCTACTTCATCAAGGTGCCGGAACTTGCCGCCTTCTATAATGAAATCACGGACTACCGCACGGCAGAGGACGTGGGCGTAGATCGTCCCAACAAGAATGAGATACTGCACCACATACCGCCCACGCCGGAGCAGGAGGACTTCATACAGAAGCTGATGCAGTTCGCCAAGACTGGCGATGCCACACTTCTGGGCAGGCTGCCGCTTTCGGAAACGGAGGAAAAGGCGAAGATGCTTATCGCCACCGACTACGCCCGCAAGATGGCACTCGACATGCGCATGATAGACCCGCATTATGAAGACCACCCCGATAACAAGGCGAGCCACTGTGCCAAGATGATCGCGGAGTATTACCAAAAATACGACGCGCAGAAAGGCACGCAGTTCGTTTTCTCGGACTTGGGGACATATCAGCCAGGCGACGGGTGGAACGTCTATTCGGAAATCAAGCGCAAGCTGACGGAGGATTACGGCATACCGCCAAGCGAGGTGCGCTTCATTCAGGAGTGCAAGACCGACAAGGCTCGGAAGGCGGTGATAGACGCCATGAATGCCGGAACGGTGCGTGTTCTGTTCGGCTCCACCTCCATGCTCGGAACGGGTGTGAACGCACAGAAAAGGTGTGTGGCAATTCATCATCTCGATACGCCGTGGCGACCGTCCGACCTGCAACAGCGTGACGGACGCGGAGTTAGAGCCGGAAACGAAATTGCCAAGCATTTCGCCAGGAACAACGTGGACGTAATCATCTACGCGGTGGAGAAGTCACTGGACAGCTACAAGTTCAACCTCCTGCACTGCAAGCAGACTTTCATCAGCCAGCTCAAAAGCGGTGCTATGGGGGCGCGTACCATCGACGAGGGGGCAGTGGACGAGAAATCGGGCATGAACTTTTCGGAATATATGGCGTTGCTATCCGGCAACACCGACCTGCTGGACAAGGCGAAACTTGAAAAGCGCATCGCCTCGCTCGAAGGGGAACGCAAGTCGTTTAACAAGGGCAAGCGTGATTCGGAGTTCAAGTTAGAGTCGAAGACGGGCGAGTTGCGTAACAACACGGCTTTCATAGATGCCATGACGGAGGACTGGAACCGCTTCCTTTCGGTGGCGCAGACCGACAGGGAGGGCAACCGCCTTAATATAATAAAGGTGGACGGTGTGGATTCCGCCGATGAGAAGGTTATCGGAAAGCGTTTGCAGGAGATAGCGAAAAACGCCACTACGGGCGGGCTTTACACACAGGTCGGAGAACTGTACGGTTTTCCGATAAAGGTGGTGAGCGAGAGGATACTCAAAGAGGGATTGGAGTTTACCGACAACCGCTTCGTGGTAGAGGGGAACTACAAGTACACCTATAACAACGGACATCTGGCAATGGCTGATCCGATGGCTGCCGCCCGAAACTTCCTGAACGCGATGGAGAGGATACCCTCCATTATCGACCAGTACAAGGCGAAGAACGAGGTGCTGGAGAGGGAGATACCGCAGTTGCAGGAGATAGCGGGCAAGGTGTGGAAGAAGGAGGACGAGCTGAAGCAGCTGAAATCCGAACTTGCCGCCCTTGACCGAAAAATACAGCTGGAACTTGCGCCGCCCACGCCCGAAGTCGCCGAAAAGGAGAAAGAAGGGCAACAGGTCAAGCCGGAAGCGGAAGATGTGAGGAACAGGCAGGCGCAATATCCCGAAAATGCACCGCCGCAGATACGCAGTCCGGCGGATAGTATCGTTGCCAACCATGTCATAATCGGGCGTCCGGGACTGTATGCCAAGGAGGAAACCCGGTTCAAAGGATTGAAAATATAACCTTAGGAATTTTATCTGAAGTATTAATAAGGGCTATCCCAAAAGGTCTAAAAGTAAATTTTATCCTTTCTGCAAGTATCTGTAGGATGGCAACTGCATTTTTTTCTTTTTGGGCAGCCCTTATTAAAATTTATTCTTATTTTAGGTTATATACATTCATGTCCATTTATGTAAAAAATCCTGCTGACCTTGTTTATGTCTTGTCAGTCACCATTTGCAAAACCATATTTGACCCTCAAAGAGGCTGAATTTGATAAGCAACTTGCTACATACTCATAATAAGGAGCTAAATAGAACACGAATGGGAAATACTCAAATGCCAAACTAAAGAAGATATTGGCCAAAATAAACGCTATACCGAGAGAGAAACTTGATTTTTCAACTTCCTAAAACAGTGTTGTTCAAACATTTCTACTTATTTGTACTTACCAGTTGAACCTACGTTTCCCTAATAAAATGTCTATGGTAAAAAGTTAAAAAATCCTCCTACTTTTGTTAGATATATTTTTTTGTGTAATTTTGTAATCGTTATGCGGCAGTAATAATATACATATTAATACGAGTTAGGAATCCTGTAGTTCTCATATGCTACGAGGAGGTATTAAAAGGTGCGTTTCGACAATGCATCTATTGTAGTATATTATTGCTTAATCCAAATGAATATTATAAATTTAGGAATTCTTGCTCACATTGATGCAGGAAAAACTTCCGTAACCGAGAATCTGCTGTTTGCCAGTGGAGCAACGGAAAAGTGCGGCTGTGTGGATAATGGTGACACCATAACGGACTCTATGGATATAGAGAAACGTAGAGGAATTACTGTTCGGGCTTCTACGACATCTATTATCTGGAATGGTGTGAAATGCAATATCATTGACACTCCGGGACACATGGATTTTATTGCGGAAGTGGAGCGGACATTCAAAATGCTTGATGGAGCAGTCCTCATCTTATCCGCAAAGGAAGGCATACAAGCGCAGACAAAGTTGCTGTTCAATACTTTACAGAAGCTGCAAATCCCGACAATTATATTTATCAATAAGATTGACCGAGCCGGTGTGAATTTGGAGCGTTTGTATCTGGATATAAAAGCAAATCTGTCTCAAGATGTCCTGTTTATGCAAAATGTTGTCGATGGATCGGTTTATCCGGTTTGCTCCCAAACATATATAAAGGAAGAATACAAAGAATTTGTATGCAACCATGACGACAATATATTAGAACGATATTTGGCGGATAGCGAAATTTCACCGGCTGATTATTGGAATACGATAATCGCTCTTGTGGCAAAAGCCAAAGTCTATCCGGTGCTACATGGATCAGCAATGTTCAATATCGGTATCAATGAGTTGTTGGACGCCATCACTTCTTTTATACTTCCTCCGGCATCGGTCTCAAACAGACTTTCATCTTATCTTTATAAGATAGAGCATGACCCCAAAGGACATAAAAGAAGTTTTCTAAAAATAATTGACGGAAGTCTGAGACTTCGAGACGTTGTAAGAATCAACGATTCGGAAAAATTCATCAAGATTAAAAATCTAAAAACTATCAATCAGGGCAGAGAGATAAATGTTGATGAAGTGGGCGCCAATGATATCGCGATTGTAGAGGATATGGATGATTTTCGAATCGGAAATTATTTAGGTGCTGAACCTTGTTTGATTCAAGGATTATCGCATCAGCATCCCGCTCTCAAATCCTCCGTCCGGCCAGACAGGCCCGAAGAGAGAAGCAAGGTGATATCCGCTCTGAATACATTGTGGATTGAAGACCCGTCTTTGTCCTTTTCCATAAACTCATATAGTGATGAATTGGAAATCTCGTTATATGGTTTAACCCAAAAGGAAATCATACAGACATTGCTGGAAGAACGATTTTCCGTAAAGGTCCATTTTGATGAGATCAAGACTATATACAAAGAACGACCTGTAAAAAAGGTCAATAAGATTATTCAGATCGAAGTGCCGCCCAACCCTTATTGGGCCACAATAGGGCTGACTCTTGAACCCTTACCGTTAGGGACAGGGTTGCAAATCGAAAGTGACATCTCCTATGGTTATCTGAACCATTCTTTTCAAAATGCCGTTTTTGAAGGGATTCGTATGTCTTGCCAATCCGGGTTACATGGATGGGAAGTGACTGATCTGAAAGTAACTTTTACTCAAGCCGAGTATTATAGCCTGGTAAGTACACCTGCTGATTTCAGACAGCTGACCCCTTATGTCTTCAGGCTGGCCTTGCAACAGTCAGGTGTGGACATTCTCGAACCGATGCTCTATTTTGAGTTGCAGATACCCCAAGCGGCAAGTTCCAAAGCTATTACAGATTTGCAAAAAATGATGTCTGAGATTGAAGACATCAGTTGCAATAATGAGTGGTGTCATATTAAAGGGAAAGTTCCATTAAATACAAGTAAAGACTATGCATCAGAAGTAAGTTCATACACTAAGGGCTTAGGCATTTTTATGGTTAAGCCATGCGGGTATCAAATAACAAAAGGCGGTTATTCTGATAATATCCGCATGAACGAAAAAGATAAACTTTTATTCATGTTCCAAAAATCAATGTCATCAAAATAATGGAGCGGTCAGGAAATTTCTATAAGGCAATACAGTTGGGATATATACTTATCTCCATTCTTATCGGATGTATGGCATATAATAGCCTCTATGAATGGCAGGAGATAGAAGCATTAGAACTTGGCAATAAAAAAATAGACGAGCTCCGAAAAGAAATAAACAATATCAATATTCAAATGATAAAATTTTCTCTATTGGGTGAAACAATACTGGAATGGAACGATAAAGATATCGAGCATTACCATGCACGGCGTATGGCAATGGACAGTATGCTTTGCCGTTTCAAGGCCACCTATCCAGCAGAGCGCATCGATAGTGTGCGCAGTCTTTTAGAGGATAAGGAACGACAGATGTTCCAGATAGTCCGGTTAATGGATGAACAACAATCTATTAACAAGAAGATAGCCAATCAAATTCCGGTTATTGTGCAGAAAAGTGTGCAGGAACAGTCCAAAAAGCCAAAACGAAAAGGTTTCTTGAGCATCTTCGGCAAAAAAGAGGGAACGAAGCCAACGACAACAACGACTACGCTCCGTTCATCCAATAGAAACATGGTCAACGAACAGAATGCGCAGAGCCGTCGATTGTCAGAACAAGCCGATAGTCTTGCTGCCCGTAATGCAGAACTTAACAGACAACTGCAAGGATTGATTTGCCAAATCGAAAAGAAGGTGCAATCTGATTTACAAAATAGAGAAAGCGAGATAACAGCCATGCGTAAAAAATCATTTATGCAGATAGGCGGCTTGATGGGATTTGTTCTTTTGCTGTTGGTCATTTCCTATATCATCATACACCGTGATGCAAAGAACATTAAACGATACAAACGCAAGACAACGGATTTGATCGAGCAATTGGAACAGTCCGTGCAACAAAATGAGATACTCATAACCTCCCGAAAGAAAGCGGTATATACTATTACCCATGAGTTGCGTACACCACTGACGGCAATAACCGGCTATACCGAACTTTTGCGGAAAGAATGCAATAGCGGTAATAATGGGCAATATATCCAAAATATACTGCAATCCTCCGACCGTATGCGGGATATGCTCAACACTTTGCTTGACTTCTTCCGCCTGGACAACGGCAAGGAACAGCCCCGTCTGTCACCCTGCCGGATTTCTGCAATCACGCACACACTTGAAACGGAGTTCATGCCTGTTGCCGTGAACAAAGGGTTGTCCTTGTCCGTGAAGACTGGACACGATGCCATTGTATTGACCGACAAAGAGCGAATAATACAAATCGGGAATAACCTGCTGTCAAACGCTGTCAAGTTCACAGAAGAAGGCGGTGTTTCTTTGATTACTGAATATGATAATGGAGTTCTGACACTGGTCATTGAAGATACAGGTACAGGCATGACAGAAGAGGAANNNAAACAAGCGTTCGGTGCGTTTGAACGTCTATCAAATGCCGCTGCAAAGGAGGGTTTCGGGCTTGGGCTTGCCATAATGCGTAATATTGTGTCGATGCTTGGCGGAACAATCCGTTTGGACAGCAAGAAAGGGAAAGGCAGTCGTTTCACAGTTGAAATTTCTATGCAGGAAGCTGAAGAACAGCTTGGATATACAAGCAATACACCTGTTTATCATAACAATAAATTCCATGATGTTGTCGCCATTGACAATGATGAGGTATTACTTCTAATGCTGAAAGAGATGTATTCCCAAGAAGGAATACACTGCGACACTTGCACCGATGCTGCGGCACTGATGGAAATGATACGCCAGAAAGAATACAGCCTGTTGCTGACAGACTTGAATATGCCTGGTATAAACGGTTTCGAATTGCTGGAACTGTTGCGTTCGTCCAACGTGGGCAATTCACCAACAATCCCGGTGGTTGTGGCAACCGCTTCGGGCAGTTGTAACAAAGGGGAACTATTGGCAAAAGGCTTTGCCGGATGCCTGTTCAAGCCGTTCTCCATATCGGAACTGATGGAGGTTTCCGACAGGTGTGCCATAAAAGCGACACCGGACGGGAAACCGGACTTTTCCGCCTTATTGTCCTATGGCAATGAAGCCGTCATGCTGGAAAAGTTGATAACTGAAACAGAAAAGGAAATGCAGGCGGTACGGGATGCAGCAAAAGAAAAAGACCTGCAAAAGCTGGATTCCCTGATCCACCACCTGCGCAGTTCGTGGGAGGTGCTCCGTGCCGACCAACCGCTGAATGTACTTTACGGATTGCTTCGTGGCGATGCTCTNCCGGATGGTGAAGCGTTAAGCCATGCCGTGACTGCTGTGCTGGATAAGGGAGTGGAAATAATACGGTTGGCAGAAGAGGAAAGGAGAAAATACGAAGATGGATAAGACAAAAATAATTGTGGTGGAAGACAACATCGTGTATTGCGAATATGTCTGCAATATGCTGTCACGGGAGGGCTACCGCAATATGAAGGCTTACCACCTCTCAACCGCGAAGAAACATCTGCAACAGGCAACAGATAATGATATCGTGGTTGCCGACCTGCGTCTGCCTGACGGCAGTGGCATAGACCTTTTGTGCTGGATGCGAAAGGAGGGAAAGATGCAGCCCTTCATCATTATGACCGACTACGCCGAAGTTAATACCGCCGTGGAAAGCATGAAACTCGGCTCGATAGACTATATTCCCAAACAGCTTGTGGAGGATAAACTTGTCCCCCTGATCCGTTCCATACTGAAAGAACGTCAGGCAGGACAACGCCGTATGCCTGTATTCGCCCGTGAAGGTTCCGCTTTTCAGAAAATCATGCACCGGATAAGGCTGGTAGCCGCCACCGACATGAGCGTGATGATATTTGGTGAGAACGGCACGGGTAAGGAGCATATTGCCCATCTGTTGCATGACAAGAGCAAACGTGCAGGCAAGCCATTTGTGGCGGTGGACTGCGGTTCACTCTCCAAAGAGCTTGCACCGTCGGCTTTCTTCGGACACGTCAAGGGAGCGTTTACAGGTGCGGACAATGCCAAGAAAGGATATTTCCATGAGGCGGAAGGCGGCACGCTTTTTCTGGACGAGGTAGGAAACCTCGCGTTGGAAACCCAACAGATGTTGCTCCGCGCCATACAGGAGAGGCGGTATCGCCCGGTCGGAGACAAGGCAGACCGGAATTTCAATGTCCGCATCATCGCTGCTACCAATGAAGATTTGGAAGTAGCGGTGAATGAAAAGCGTTTTCGGCAGGATCTTCTGTACCGCCTGCACGACTTCGGGATAACCGTTCCTCCGTTGCGTGACTGTCAGGAAGACATCATGCCGCTGGCAGAGTTCTTCCGTGATATGGCAAACAGAGAGCTGGAGTGTAGCGTGAGCGGGTTCAGTTCCGAAGCACGTAAAGCGTTGCTGACACACGCATGGCCGGGCAACGTGCGGGAACTTCGGCAGAAAGTTATGGGTGCTGTATTGCAGGCGCAGGAAGGTGTTGTCATGAAAGAGCATCTGGAACTTGCCGTGACGAAACCGACCTCTACTGTCAGCTTCGCCTTGCGCAATGACGCGGAGGATAAGGAGCGGATATTGCGTGCGTTGAAACAGGCAAACGGCAACCGGAGTGTCGCCGCAGAACTGCTCGGCATAGGCAGGACAACACTATACAGCAAACTTGAAGAGTATGGACTTAAATATAAATTCAAGCAATCATAGCCCGTAATTCACTGAATTTGGCTATCTTTGCATAACATTTGAGAAAAACGGCGATTGGCAGGAGCTTTTCGCCGCCAACATATAGGATAAGACCGCAAGGCGTTTCAAGCGAAAATCTGGTAAATTGGAACTACGGAGACGATTGCGTGATGCTTATGCTATGCTTACGCATAGCGTGCATTCACGTACTCTCCGTAAAGGCTTTACCAGAGCCATCGCTTGAAGGTAGTGTGAATTGCACGCTACTTTTTTACCCTTGCCTAACGAAAGGAAACGATTATGGGTAAAGTTCAGATTCTCGCCGTACTGACGATGGACGGATGTCTTTCTTCAGAGTTATATGATAAAGCACATCAGGATTTGTGCCTTGACCGTTGCGGTCTTGATGAAATCAGGAAGAAAGCCCTTTACCGTGTGACACCGGACTATTCCATTTCAATGCTGCACGAATGGAGAAAAGACGGCACAAACATCCGTTACCTCGCGGAAGCCACACTGGATACGGCAGATTATATAAACGGACTACTGCGTATGCACGCTGTGGATGAAATCATACTATACACCGTTCCTTTCATATCCGGAAGCGGACGACATTTTTTTAAGTCGGCTCTGCCAGAGCAACACTGGACGCTTTCCTCCTTGAAAAGCTATTCCAACGGTGTATGTCGCATTATCTATATCCTTGATAAAAAGCAAGATAGCCAAAATGTGCGGCAAGCATACATTTCTATTTTCAGGAATAGAATAAATGTTCTGATTACAAACAATTTAAGTCGGAGATAATTTGTCCTTGTGAAAAAATATTGAATTTTATACCTCTGAAATCCAGTACTTTGTAAAATTGAGTGTTGGATTTTTTATTTTCTGCCGCGTTTTTTGCCAATTATATTCATGTGCGCACGCAGAAAACAAAGTGTAATTTCAAAATTGACAGAACCATGAATTATTTCTTGCTGGCGGAAACCGACTTTTTCCGCCTGATAAACGAAGCCGGTGACTGCAATATGGAAACGGCATACACGGCTTTTGCCACCCAAGTGATCGAACTGTGTAACGGTAGCATGGACGCGAACCTTACCGTCATCGCGCTTGCCTACATCGAAATCGAGTTGCAGCACCATCCCGTGCGCAACCTGTCAGAAGAAAAGAGAGAGATTGCCGCCTATGTCAGCAAGGCCCTGTCTTTCGTGAGGAAGATGCAGAAATTCCTTGCCACGCCCCAAGTGCCGCCACTGATATCCGCCAACAACACAACAGAAACCGCCACCAGCCTCCTGCAATGGACGGGCAATGCCATCGACCTCGTGGAACTTATCTACGGCATCGACGAGATGGGCTGCATCAACAACGGCAACATGCCGCTCAAACAGCTTGCCCCGCTCCTTTACAAGATATTCGGGGTTGAGTCGAAGGACTGCTACCGTTTCTACACCGATATCAAACGCCGGAAGAACGAAAGCCGCACCTACTTCCTTGACAGAATGCAGGAGAAATTGAACGAGAGGATGCTGCGCGATGATGAGTTGGATCGTATGAGGAGATAAAAAACAAATTCATTAGAATAAATCACATCAATTCAATTCATTATTTTGTTATATTAGAAAAAGATATTAACTTTGCATTGAAATTGATATAGTCATAATTCAGATGAACTCAATACACGATATAACAGACTACATTATCTTACGAGTAAAATCGGAAGATAGATTTGCGTCTTTAATAAATTTAAAGTTGCAGAAGTTATTGTATTATGTTCAAGCATGGTCTTATGGTATCAATAAAAAACCTATGTTTGACGGCGAGTTTGAAGCATGGATTCATGGTCCGGTAAATCGAGAAATCTACAATCGATTTAATTCTACAAAATATCTCTATTCAGAAATCAATATTGATGATTGCATGAATCACAATGTGAGTTTATCATCAGAAGACGCTGAATTCATTGACTTTATATTGGAGAATTATCTTAAATATAGCGGTGCTGAATTAGAACGATTGTCCCACAATGAGATGCCTTGGATTGAAACACGTGGAGATTTAAATGTAAATGAGCGTTGTGACAAGGTTATTACTCCAGAACTAATGATTGAGTATTATGGGAAAAAATGGGAAACTATTAAATCTTAATTCAGATTCTCCTAAATACGGAAACAAATCATTAGTTACCAAAGAACAAGAAAATGAGTTAAAGAGAAGGAAGATAACTTTTTCCTTCTCTTACTTTAAGCAGATACCTAATTTTCAGATTGGAGAGTGTTCTAAGGGATGGCATATTGGGCTTCTTGAAAGATTAGGTGCTTTGGGTACTATGACACCGCAAGAAGTATTAGAAGAAAATAGAGGTAGTATTGCATTAAGATGTCATCCAATAGATTGGAGTGCTAAAAACATTCCTATTCAACGAAAAGATTTAGATTGGCTACCAAAAGAAATATTGGACAATGAGACAGATTTTCCAATAATGCAATTTTCGATAACAAAAAGTACGGGGCGTATTGTAGGTTATTTTGATCGGGATTCTTCTATATTTCACATAGTATTATTAGATCCTGAACATAATATACAACCGGCAAAGAAAACTAATTATCAAATACAACCAACTACAAAAGGGTTATCTCAATATGATGATTTATTAAATAAGTTGGAACGAATTAAAAGTATCGTATCAGATTGTTCTGATAAAAAGTGCAAATTGCATTCACATATTAGTGTTATAGAAGAATTACATGACAATATTGTTTATATAGGACTTGATAATGACTTCTATAGCACTTATCAAGAAATCTTAAAGAAAATTCCATTGCAAAAAATTTTGGAAAACGGAATCTTAGTAAGTATGGATAATGCTTAAGTTCTAAAAAAATGAAGAAAGGTTTATGGTAAGCCTTTCTTCATTTTTTTATTTACTTCTGCTGCAACAGATATTTCAGGTTATCATCGCCCGCGATGCGCTCCAGTTCCTCCTGCACAATCTGCTTCACCTCTTCCTTGATACGCCGGTAGTTCGCCTGCACCGTTTCTTTCATGCGGTCGTTGCCGTCCTCGTCCGTGAAATCGGTAATGACCGGAATTTTCTTGTAGGCACGTTCCTCCCGCTTCACCTTCTCGGCATCCACCACAATCTCGCAGTGAAAAATTTTCTGTTCGATACGTTCGTTGAAGTTGTCGGACACCGAACCGACAAACATTCCCTGCGTCAGACCGGAAATCTTGCTCGGCGGAATGAGCGCATCCATCTGCGTGTTGATGGAGGTGGAAACATCCTGCCGGTTGATGGAGATAGACTGCCGTTTCTGCAACACCTTACCGAACCGTTCCGATAGTGTCTTTGCCGTTTCACCTACCACCTGCCCGGAGAAAATGTTACCGACCGTATTCATCACCACTTTCGCCTCCTTATCACCGTAGTCGCGCACCAGCTGGCTGAAATCCTGAAATCCCAGACACACGGCAACCTTGTTGCTTCGGGCGGTGGCTATAAGGTTGTCCAACCCCTTGAAGTATATCGTGGGCAGCTCGTCGATGATGACCGATGACTTCAGCATTCCCTTCTTGTTGATGAGTTTCACGATACGGGAGTTATACAATCCGAGAGCCGCCCCGTAGATGTTCTGACGGTCGGGATTGTTGCCCACGCATAGGATTTTCGGCTCTTCGGGATTGTTGATGTCCAGCGTAAACTCGCTGTCCGACATCACCCAATAGAGCTGCGGGGAAATCATCCTCGAAAGCGGGATTTTCGCCGACGCTATCTGCCCCATGAGCTGCTCCGCAGCCCCTCCGAGCCAAGCATCCATGAACGGGGAAAGGTAGTTTTCCAGCTCCGGGTAAGAGGTCAGTATCGGGAAAATATCCTCGTAGCGGCGGTTCAAAAACTCGATGGCATGGGGAAACGTGCAATACTTCCCGTTCTGATAGATTTTGAGATACCAGATAATGCTGGCAAACAAAATGATAGGTGACTCCACGAAGAAGTCGCCCTGCTTTTGCACCCAAGTTTTATTGAGGTTAAGCATTATCGTGTAGGCACTCTCGTAAGCGTCCGTAATATCCTCCATGAAATCCGGGTGTATGGGATTGCAACGGTGTGAGCGTCGCGGGTCGTCGAAATTGATCACATAGAATTTCGGCTTCACCTTGTAGCCCTCCGGGTGGTTCAGCAAATGGTTGTAGGCTATGGTGGACAAGTCACTGAATTTGAAGTCATATACATACATCGAGAAGCCCTTTTCAATCTGTTGCTTGATAAAATTGTTTACCACGGCGTATGACTTGCCGCTGCCTGGCGTACCCAACACGATGGACGCACGGAAGGGATTCACCACATTGATCCAGCCATTGTTCCAACGCTTTTTGTAATAGAAGCGTGTGGGCAGATTGACCGAATACTCGCTTTCGATGAGCCTCGTTTCCTGCATGAAACTCTCATTCTCGTTGTTGAAAACATCCTCCATCAGATTGTGTTTCAACAGGCGGCTCATCCACAGCCCGCCCATCAAAAGACAGACATAGCCCGTGCCGATGGTAAGGATATACAAGCCCGTCACCGCTTCAACCGGCAGCGGCAGAGCCAGTATCCACCAGTTGAGGAAAAACAGCACGAATCCGGCGGCGAGTGCCGTCCATATTCTTCCCCAAGTGATTTTCTCGCCCTTGACCCCTTTCGTACCCAGACAGGACAGGGCAAGCAGCAGGACGGCAAACAGTTTCGTGTACAGAATGGAATGGAACAGCCCCGCCGTGCGGTCGAAGTTCAGAAGGATTTTGTCCACCACACCGATGTTCACGCCCCATAGCCGGATGGCTTCGTAGCAGAACCAGTACACGTTCATGACCACTAAAATGATACTCACGGCACGCAGAAAATCCATGATTTTCGCCAATGCCCTCAAATCGTCTTCTTGTTGTGACATACATTGATTTTTTAATTGTNTGATACTCCGANTTACAAACCCAAGCCCTTGCGCTTTTTCTTCTTTTGCGCTTCATCGCCCGGATGAAAGCCTCTTCCTCGGCATCTACCGCCGGACCTTCGGGAGTGAGCAAGCCCATTCCGCCCGATACGTCTTCACGGTCGTATGCGGTCTGTCCGTGTGCCTTGTCCGCAGCATCCATAGGGATGGATAACGGTATCGGCGGTTGTCCGGCGTATGGCAGGGTGAAGTGTTCCTGCAAGGCATTCGCCGAAAGCTCCTTGCCCATGCGCGAACCGTTCAGCACACTCCCCGTGCGGTGGTCGATGAAGGTAGCCCCGTAGATGCGCCCTTCCTCCGTGTAGCGCAGTACGGTGTCGATGCCCTTCTCTTTAAGTTGGGAAACAAACCTATCCTTGTCATAAGTGCCTTGCAGCACGGAAAGAACGGTACGTTTCGTCATGTCTGCCAGTTTCCTGTCCTTAATCTCCGATCTGGAACGTACAAACTTCTTCTGCATGGCTTCATAGCCTGCGGACTTCCCGAAGAGCGAGGACTTGAACGGGTTGCCCACCTTGTTGCCCCTGCCGTCCGTGACGGAATAGACCAGCCCGTGATATTCCCGTCCGCGCACGTTACCCCTCGCTTCCTCCACCGTCAGGTTATAGATGGAAAGGAGCGCACGGTATTCGCCCATCGTCTGGAAACGGTACTGCCCGTTCAGAGCTTTCACGGTGTTGCCTACCTGTTTCTTCACATCGCCTGCCGATGCGTCCACCTTGCTTAGCGGCGTGTCAAGACGGCGGTTCCTGCGCTCCGCATCGTGCAGCCCGTATTTCTTCTCCAGCTCACGGGTGATTTGTTTGCTACGATAGTAGTTGTTCTTGTCGCTGATACATTTCCCGTTCTCGTCCACCCGAACCGTCACGATGTGCAGGTGGTGGCGGTCGATGTCCTCGTGCTTGAAAACAAGATAAGGCTGGTTGCCGAAACCGAGTTTTTCCAGATACTCGCGGGCTATATCCTGCAATTCCGCATCGGTCAACGCATCCTCCGGATGCGGGTTGAGCGAAATATGCACCACCGGCTTCTCCACCTTCATCTGTGGCGGCATGAAGGTGAGAAAACCCTCCATCGCCTTGTTGATGTCCACCTTTCCCGAACCGTCATTGTAGATGCGGTTGGTCGTAAGCAACCGCCCCTGCGCCTCGTTAATCTTCTCCCCGTTATAGGCAATCGCGCCGTACAACGAGTTTCCTACACTGATTTTTGCGACCATTTCGCCTCCATTTCCCTTGAAAGTTCCACAATCCGGCGGCTCAGTTTCACGAGTTCGACGGTGTGTTGCTCTAATTTGTAGAGCAACGCCATCGCCTTTTTCTCTGAAAAATGCAGCCTCAGTTCCTTCACGACTTGGTTGTAATTCGTACCCACGGCACGGAACTGTGCATGAAAATCCGACAGTTTGGTGTAATAGTCCACCAGCGTCTTGTCCACCTTAAGCACCTTGAACGGCTGTCCGAAGAAGTGCGCCTTGAGGAAAACCGACCGTGCATAGACACCCGATTTTCCGAACATGGCGAGGAAACGGTTGTGTTCCTCCTCATTGAAACGGACGGTGTAACGGTACACCGCCGGATCAAGTTTGGGATTTCTCCCTGATTTGCTTTTCCTTTTCTCTTTCATATTNACTTTGGATTTAGCGGATTGACGGCATAAGCCGCCGCTTCGGATTACAGCACCNGCAGTTTTGAAAGGCTTCCCGACTTCGGAGGGAAAGCCCGCCCCCTGCAAGGGCAAGGCGTTTTCCGGGATGCTCAAAATATTTTGAGCGGCTGAAAACATACCTTGCTATGTTCAGGTGAACATAAAAATCCGTCAGGGGACGGATGGGAAGATACCTTTCAGGACTCCGGCTGTGCCACCATCGGCGAACCCTGCTGTCCGGGGGCAAAGTTACGTCCTTAAAGCGGTATCGGACAGACGCTTGACCCGGTCAATGACTGCCAACCGGCGCAACGTGCTGCCAATTGCTTAGGAAGTGATACAAGTTCCAAAATATACTTGTTTATTTGCAGCATGATTCAAGGAACCAACGATTTGAAGATATGAGAAACGGAACATTCAAATACCCGGAAAACCGCTTCTTCGGACACTTGCCGAAGCGGATACCCGAACCGTCGGAACCCTGGTTATCCGACAATCCGGTGAAGTACGGATTCAATGACTTCATGACGCAGTGTCGTCATTCATCACTTGTTCGCCGCACCGCTTCACCACAGAACCGGATACGCGATGACCCGCCCGTGTGTCTGTTCACTGAAGCGGATAATGTAGCAACCAAATCCGCATATAAANNNAAAAAGAAATCTTCAACAATTAAAATAAATGGAACTATGAGTAAGGAAATCTTCGTTGCATTCGCAACACAGAAAGGTGGCATCGGCAAATCCACTGTCACGGCACTTGCCGCCAGCTACCTGCACAACGTGAAAGGCTACAATGTCGCCGTCGTGGACTGCGACGACCCGCAGCACAGCATCCACGGGCTGCGCGAACACGAAATGGGGCTTATCGACAGCAGCACCTACTTCAAGGCTCTCGCTTGCGACCATTTCCGCCGGATCAAAAAGAACGCCTACACCATCGTCAAGAGCAATGCGGTGAACGCCCTCGACGATGCCGAGAGGATGATTGCCACTGAGGACATGAAACCCGACGTGGTGTTCTTCGACATGCCNGGCACGCTCCGTAGTAACGGCGTGATAAAGACGCTCTCGCAGATGGACTACATCTTCACTCCGCTGAGTGCCGACCGCTTTGTCGTGGAGAGTACCCTGAAATTCGTCACGATGTTCCGCGACAGGCTGATGACTACCGGACAGGCGAAAACAAAGGGGCTGCATCTGTTCTGGACGATGGTGGACGGCAGGGAGAGGAACGACTTGTACGGCATCTACGAGGAAGTGATAGCCGAAATGGGCTTTCCGGTACTTTCCACCCGCTTGCCCGACAGCAAGAAGTTCCGCCGTGACCTTTCGGAAGAGCGCAAGAGCGTTTTCCGCTCCACCATCTTCCCGATGGACACGGCACTGCTGAAAGGGAGTGGCATCCGGGAGTTTTCCGAAGAGATAAGCGACATCATCAGACCGCAGTGAGCATGGGCAGCAGGAAAGTGAACACGGAAGGCATCGACGAGGAACTGCTGTTAGCCTCCATCGGGCGGCGCACACAGGACGGGACACTGCGCCCCGCACAGGAAGTACCCGCAGCTGCACCGACCGAAGAGGACACCGCCGCACCGGAACCATCTCCTGTGCAACCCGTAACACGGGAAAAAGCGCAGAGGGAAAGTGGACGCCGGAAAAGGCAGGACGAGGACTACAACGAGCTGTTCCTGCGCCGCAACGAGATAAAGACCCGCCAATGTGTCTATATCAGCCGTGACGTCCACGGCAAGATCCTCAGAATCGTGAACGACATCGCCGGAGGGGAAATCTCAGTAGGCGGATATGTGGATACCGTGCTGCGCCAGCATCTGGAACAGCACAAGGAGAGAATCAACGAACTGTACAAGAAACAACGTGAAGATCTGATTTGAAAATGGAAAAAGAAATGACACCGAATGAAAAAAGACCACAGCAAGACTGCGGAGGTATGTTTGCCCAAGTGCAGGCGAGTGTGGAAATACTGTCGCCTGTCCCGGTAACCGACAAATGCTGCGAGAAGGACTATGAACGTCTGTTCATCCGCGACCCGGAAGTAAAGGCACGTGAGGGGAAAATGGCGTATGTGCGCCCGGAGTACCACGAGCGTATCATGCGCATCACCCGTGTAATCGGGCATGACCGGCTTACGCTGTCCGCCTATATCGACCATGTGCTGACGTACCATTTCAACCAGTGCGAGGATGCGATAAAGAGCCTTTATGCCCGAAATTACAATTCAGTATTCTAACCANAAACGGAAGGATATGAATTACACAATTAGCATGACAGACATTCTGCTGGCGGTATCGGTCGGCTGCAACCTCTGGTTCCTGTTCCTGCTCCTTTACGAGCGCATCATGGACACGCGGATTGTCCGCTTCTTCAAGGGCATTGCCGGATTATGGCGGTCACTGGACGGGAATGAGGCTAAACGCATAGCGGCACACGAGGAAGTCCCTGCGGAAAAGGCGGACATCATCGGCGAGAGCCGTTTCAGGATGGCATCCACCCGGACAACCGCTGCCATACCGACGCAAGAAGCCGCCACTTCGGAAAAAGGCATTGAGCTGTCGGAGGAAGAGGCTACTTTTGACGACGGAAAAACGGGAAACGCATCCCGCCCGGCACAAGTCCCGGAGGAAAAACTCGATGAGACCTTCACGAGCATACCGCCGGAGGAACTGGGATACGGGGACGACGAACCGGAAGAGGACGCCTCGGACACGCCACGGGCTTCGGGCAGCAGCTTTGACGAGATTGACGACGCCTGCAAGACCGCCAAAAACCCGGACGCGACACAGGCGGAACGTGAAAAGGCGGCGAAGGTGTTCACCGACATGGAGGGCACGGAGTTGTACGAGAAAATGATGGAAGGCTCTTCGGAGATAGGCATCCGCATCAAGGGGCTTATCGAGATTCGGCTGAAGAAATCTGAAAAGGAGTTCGTCGTGCCGGACAACATCGAGGAGTTCGACATTCGCAACTATGTATGACAACAATAAAAGAAATGAACATGAAAGAATGACATCAACCCACGCGGCGAGGAAACGCAAGGCGCATCCCCATCCGCAACGGACACGCCCACGTCCGTGGAAACAAACGGGCATCCACTAAAACCAAAGTAAAGAAACAAAGTATCAACCGCCCGACAAAGGACCATCCACCCTTTTGACGGCAAAAAACAAGAACAGTTTATGAACAAGAACATCTTGAAAAACAGAAAAGCAATCCTCTCCGCGGCACTTGTCATCGCCGCAACCGCCTCCGCTTTCGCGCAGGGAAACGGCATCGCGGGCATCAACGAAGCCACCTCTATGGTGAGTTCTTATTTCGACCCCGGAACTAAACTGATATACGCCATCGGTGCAGTCGTCGGGCTTATCGGGGGCGTAAAAGTGTACGGCAAGTTTTCATCGGGCGACCCCGACACCAGCAAGACAGCCGCCTCGTGGTTCGGCGCGTGCATCTTCCTGATTGTTGCCGCCACCATCCTGCGCTCATTCTTCCTTTAATAAATAATGTATGGCTGAATACCCAATCAACAAGGGTATCGGCCGTCCGGTAGAGTTCAAGGGCTTGAAGGCACAGTACCTCTTCATCTTCTGCGGAGGTCTGCTGGCTCTCTTCGTCCTGTTCGTCATCCTCTACATGGTCGGTATCGACCAGTGGATATGTATCGGCTTCGGCGCGGCATCGTCCTCCCTCCTTGTATGGCAGACCTTCGCGCTGAACGCCCGGTACGGCGAACACGGGCTGATGAAATTAGGAGCGGCACGGAGCCATCCCCGATACCTTATCAACCGGCGGCGGATAACCCGTCTGTTCAAACGACAACGAAAGGAAGAAAGACAATGAGGAATACATCGAAAATGACAACACTGGAAAACAGGTTCCCACTTTTAGCGGTGGAGCATGGCTGCATCATCTCAAAGGACGCCGACATCACGGTGGCTTTCGAGGTGGAACTACCGGAACTTTACACCGTGACGGGTGCGGAGTACGAGGCGATACACAGTTGCTGGTGCAAGGCTATCAAGGTGCTGCCGGACTACTCCGTCGTACACAAACAGGACTGGTTCATCAAGGAACGCTACAAACCGGAGCTTCAGAAGGACGACATGAGCTTTTTAAGCCGCTCTTTCGAGCGTCACTTCAACGAGCGTCCGTACCTGAAACACACCTGCTACCTCTACCTGACCAAGACAACAAAGGAGCGTAACCGGATGCAGAGCAATTTCAGCACGCTGTGCCGGGGACATATCATCCCGATGGAGCTGGACAGGGAAACCACGACCAAGTTCTTGGAAACCTGCGAACAGTTCGAGCGTATCATGAACGACAGCGGGCTTGTCAGGCTGCGCCGCTTCTCCACCGACGAGATCGTGGGGACGGAGGGTAAGGCGGGACTTATTGAACGCTACTTCTCGCTCATGCCAGAAGGTGACACCACCTTGCAGGACATCGAGCTTTCGGCAAGGGAGATGCGCATCGGCGACAACCGCCTGTGTCTGCACACCCTCTCCGACGCGGAAGACCTGCCGGGCAAGGTGGCTACCGACACCCGTTACGAGAAGCTCTCCACCGACCGGAGTGACTGCCGACTGTCATTCGCCTCCNNNGTGGGGCTTCTGCTCTCCTGCAACCATATCTACAACCAGTATGTGCTGATAGACAACAGTGAGGAAACCTTGCAGAAGTTCGAGAAGTCCGCCCGTAACATGCAGTCGCTATCTCGCTATTCAAGGAGCAACAGCATCAACCGCGAGTGGATAGACCAATACCTGAACGAAGCCCATTCCTACGGACTGACCTCGGTACGGGCACACTTCAACGTCATGGCGTGGAGCGACGATGCGGAGGAACTGAAGCATATCAAGAACGACGTGGGCAGCCAGTTGGCAAGCATGGAATGCGTGCCGCGCCACAACACCATCGACTGCCCGACACTCTACTGGGCGGCGATACCCGGCAATGCGGCGGACTTCCCGGCGGAAGAGAGTTTCCACACCTTCATCGAACAGGCGGTGTGCCTGTTCACAGAGGAAACCAACTACCGCAGCTCGCTCTCGCCCTTCGGCATCAAGATGGTGGACAGGCTCACGGGGAAACCGCTGCACCTCGACATCAGCGACCTTCCGATGAAGCGGGGTATCACGACCAACCGCAACAAGTTCGTGCTGGGTCCTTCGGGCAGCGGCAAGTCTTTCTTCATGAACCACCTCGTGCGCCAATATTATGAGCAAGGCGCACATGTGGTATTGGTGGACACGGGAAACTCCTATCAGGGCTTGTGCGGCATGATCCGACGCAAGACAGGCGGAGCGGACGGTGTGTATTTCACCTACACGGAAGATAAGCCCATCAGCTTCAACCCGTTCTACACCGACGATTACATCTTCGACGTGGAGAAGAAGGACAGCATCAAGACCCTGCTGCTGACGCTCTGGAAGTCGGAGGACGACAAGGTGACAAAGACGGAGAGCGGCGAGCTGGGCAGTGCCGTGAGTGCCTATATTGAGCGCATCCAATCCGACCGTAGCATCGTGCCGTCGTTCAACACCTTCTACGAGTATATGCGTGACGACTACCGCAAGGAACTGGCACAGCGTGACATCAAGGTGGAGAAGTCCGACTTCAACATCGACAACATGCTCACCACCATGCGGCAGTATTACCGGGGCGGACGCTACGACTTCCTGCTCAACTCCACGGAGAACATCGACCTGCTCGGCAAGCGGTTCATTGTCTTCGAGATAGATTCGATTAAGGAAAACCGCGAACTGTTCCCCGTCGTGACCATCATCATCATGGAAGCCTTCATCAACAAGATGCGGCGACTGAAAGGGGTACGGAAACAGCTTATTGTGGAAGAGGCTTGGAAGGCTCTCTCTTCAGCGAACATGGCTGAATATCTGCGCTATATGTACAAGACAGTCAGAAAATATTACGGCGAGGCAATCGTGGTGACGCAGGAGGTGGACGACATCATCAGTTCTCCGGTGGTCAAAGAGAGCATCATCAACAACTCGGATTGTAAAATCCTGCTTGACCAAAGGAAATATATGAACAAGTTCGACCAGATACAGGCGTTGCTCGGACTGACGGAAAAGGAGAAGTCGCAGATACTCTCCATCAACATGGCGAACAACCCTTCACGGCTCTACAAAGAGGTGTGGATAGGCTTGGGTGGCACACAATCGGCGGTCTATGCCACCGAGGTCAGTGCAGAAGAGTATCTGGCGTACACCACCGAGGAAACGGAGAAAGTGGAGGTTTACCATCTGGCGGAGAAGTTGGGCGGCGACATCGAAGCCGCCATCCGGCAACTTGCCGAGAAGCGGAGAAACAAGGAAACAACCAACAATNNNAAANNNATTTATCAACGAAAAAGAAAAATGCGTATGAATTTACAGACAGTGAAAATGCTGCAAGTCAGCAAGTGTCTGATCGGATTGGCGGTCATGATGCTGCAATCCTGCGACGTGGCCGACAACCTCCGTGATATGCTGTGCGGGAACTGGGAGAGCGTGGAGGGGAAGCCCGATGTGCTTATCTACAAGGAGGGCGAAGCCTACAAGGTGACGGTGTTCCGCCGGAGCGGTCTGCGCCGCAAGCTGAAACCGGAAACCTATCTCTTGCAGGAGGAAAACGGCAACCTGTTCATGAACACCGGCTTCCGCATCGACGTGTCCTACAACGAGGCCACTGGACGTGCTGACCTTCTCGCCAGGCGGCGACTATGTGCGGGTGAAACCGCAGCCGGGACACCCGACAGAAGAATAACAACCACTAAAATCCAAAGTAACATGAGAACAAGAATAACAATGATTATCTGCCTGTGCCTGCTTTTCGCAGGCAGGGCAAGCGCACAGTGGGTCGTAAGCGATCCGGGCAATCTGGCGCAGGGTATCATCAATGCCTCCAAAAACATCATCCATACCTCCAAGACTGCCACGAACATGGTGAGCAACTTTCAGGAAACGGTGAAAATCTATCAGCAGGGCAAAAAGTATTACGATGCCCTCAAATCGGTGAACAATCTCGTCAAGGACGCCCGCAAGGTGCAGCAGACCATCCTGATGGTAGGCGACATCACCGACATTTATGTAAACAGTTTCCAAAGGATGCTCCGTGATGGAAATTTCAGACCAGAAGAGCTGTCGGCAATCGCTTTCGGTTACACGAAACTGCTGGAAGAGAGCAACGAAGTGTTGACGGAACTGAAGAATGTGGTGAACATCACCACGCTCTCCATGACCGACAAGGAGCGCATGGACGTGGTGGAACGCTGCTACTCCAAAATGAGCGTTACCGCAACCTTGNNNGCTATTACACCAACAAGAACATCTCCGNNNGTTATCTGCGTGCAAAGAAAAAGAACGACCTCGACCGCATCATGGGGCTGTACGGGAACANNNACGAAAGATACTGGTAAGCCTATGGAGTTCGATAACCTTCATCAGATTTTACGCTCACTTTATGAGCAGATGATGCCGCTATGTGGGGACATGGCGGGTGTGGCGAAAGGCATCGCCGGGCTGGGTGCGCTGTTCTACGTCGCCTACCGGGTATGGCAGTCGCTGGCGAGAGCCGAACCGATAGACGTATTCCCGATGCTCCGTCCTTTTGCCATCGGTCTGTGCATCATGTTCTTCCCGACTGTGGTGCTGGGCACGATAAACAGCATCCTCTCACCCGTTGTACAGGGCACGGCAAAGATGCTGGAGGCGGAAACGCTGGACATGAACCGATACAGGGAGCAGAAGGACAAGCTGGAATACGAGGCGATGGTGCGCAACCCCGAAACCGCCTACCTCGTGTCCAACGAGGAATTTGACAAGCAACTGGAGGAACTCGGCTGGTCGCCCTCCGACATGGTGACGATGGCGGGAATGTATATCGACCAGGGAATGTACAATATGAAGAAGAGCATCCGCGACTTCTTCCGCGAGATACTGGAACTGCTGTTCCAAGCCGCCGCCCTCGTGATAGACACCGTCCGCACCTTCTTTCTCGTGGTGCTGGCGATACTCGGTCCGATAGCCTTCGCCCTGTCGGTATGGGACGGTTTCCAAAGCACGCTCACGCAGTGGATATGCCGCTACATACAGGTCTATCTGTGGCTTCCGGTGTCGGACATGTTCAGCACCATACTGGCGAAGATACAGGTGCTGATGCTGCAAAGCGACATCGAGCGGATGCAGGCAGACCCGAACTTCTCGCTGGATTCGAGCGACGGGGTGTATATCGTGTTCCTCTGCATCGGCATCATCGGCTACTTCACCATTCCCACCGTTGCCGGCTGGATTATCCAAGCCGGAGGCATGGGCGGTTACGGTCGCAACGTGACCAGATGGCGGGACGAGCCGGAAGCATGGCGGGCAGCGTGGCGGGTGCAGCCGCAGGAAACGTGGTCGGACGTGCCGGGAAACTGCNNNAATAATCAACTGACAATTAAAAACGAANNNACAACAATGGAATTTAAGTCACTTAAAAACATCGAATCATCGTTCAGGCAGATACGCCTGTTCGGTATCGTCTTCCTCTCGCTGTGCGCCGTGGTGACGGTGTGGAGCGTGTGGAACTCCTACCGTTTCGCGGAGAAGCAACGGGAGAAAATCTATGTGTTGGACAACGGCAAATCGCTGATGCTTGCGCTGTCGCAGGATCTGTCGCAGAACCGTCCAGCGGAGGCACGGGAGCATGTGCGCCGCTTCCACGAGCTTTTCTTCACGCTGTCACCTGAAAAAAGCGCGATTGAACACAACGTAAAACGTGCCTTGCTGCTGGCAGACAAGAGCGTGTACCACTATTATTCGGACTTCGCCGAGAAGGGGTACTACAACCGCATCATCGCCGGGAACATCAACCAAGTGTTGAAGGTGGACAGCGTGGTGTGTGACTTCAACGCCTATCCCTACCGTGCCGTGACTTACGCCACGCAGAAAATCATCCGGCAGAGCAACGTCACCGAGCGCAGCCTCGTGACTACCTGCCGCCTGCTGAACGCATCGCGGTCGGACGACAACCCCAATGGCTTCACCATCGAGGGCTTCACCATCATCGAGAACAAGGATTTACAGACAATCAAACGGTAACGGATTATGAAACGGAAAGTAAAAAGTATCAGAAAAACAATGTGGGGCGCATACTGGAAGCTCCACGACAAACGGAAACGGCTGGTGGCAAGGCTCAAAGGGTATTTGGACGGTTTGCCGCCGGAAACACGCCGCCGCATCATGCTGGGGATGCTCGCCGCCTTCGCGGTGCTTGCCCTCTATACCTTCGGCAGAGCCGTCTATGACATCGGCAGAAACGACGGCTCACGCATGGAAACGGGACACGCCGGACGGGTGGAACTGCCGACCCTGGTGGAAACAGACAATCACTTAACACCTTATTCATATGGAACAGACGAAGAATGAACCGACGAAAGAGAACAAAGCCGCTCCCGACACGGGAAAGCCGAAAAAGGGGCGCGAACCGCTGACAGAGGCTCAGCGGCTGAAACGGCAGAAGATGATCGTGTTGCCCGCTATGGTGCTGGTCTTCATTGGGGCGATGTGGCTGATATTCGCCCCGTCCTCCGGCAAGGAACAACCGCCAGGAACGGACGGATACAACACCGAAATGCCCGACGCTGACAAGGCGAACAAGCAGATTATCGGCGACAAGTTGAAAGCCTACGAGCATGGGGAGATGGAAGAGCGTCAGGAGAGCCGCAACCGTACCATCGGGCAGTTGAGCGACATGTTCGACCGCGAGATAGCGGGAACGGAGGACGGAACGAACTTCGACCTCGCCAATCCGGGCGGCAAGGAGGAAAAGGCACAGCCTGCCGCACCGCAGACTATCCAATCCTCCGCTGCCGCCTACCGTGACCTGAACGCCACCCTCGGCAACTTCTACGAACAGCCGAAGAACGACAATGCCGAGATGGATGAGCTGTTGGAGCGCATCGCCTCGCTGGAATCGGAACTGGAAAGCGAAAAAGGCAGGACTTCATCTATGGACGAACAGGTGGCACTTATGGAGAAGTCCTATGAGCTGGCGGCAAAGTACATGGGCGGTCAGAACGGAGGAAAGCCGGAACAGGCGGCAGAGCCTTCCACCGTGCAGAAGGGAAAGAAGAACACGGCGACACCCGTAAGGCAAGTGACCCGCCAAATCGTTTCCTTCCTTGCACAGCCCATGAGCAACGCGGAGTTTGTCGCCACCTTCTCGCAGGAACGCAACCANGGGTTCAACACGGCTGTCGGCACTACAGAGGTATCGGACCGGAACACCATACCGGCGTGTGTGCATGGGGCGCAGAGCGTGACGGATGGGCAGACAGTAAGGCTTCGCCTGCTGGAGCCTATGGCGGTGGCGGGCAGGACAATCCCCCGCAATGCGGTGGTGGTCGGCACGGGCAAGATACAGGGGGAACGGCTCGACATCGAGATTACCTCGCTGGAATATGACGGTACGATTATCCCCGTGGAGCTTGCGGTCTATGACACGGACGGACAGCCCGGCATCTTCATCCCGAACTCGATGGAGATGAACGCCGTCAGGGAGGTCGCCGCCAACATGGGAGGTTCGTTGGGTAGCAGCATCAACATCTCCACCAATGCCAGGGCGCAGCTCGCCTCCGACTTGGGCAAGGGGCTGATACAAGGCACAAGCCAGTACATAGCCAAGAAAATGCGAACCGTAAAGGTGCATCTGAAAGCCGGGTACAGGGTTATGCTCTATCAGGAAAAGGACTGAAAACAATAATCAATCAAAAAAACATTTACCACTAAAAATCCAAAAGTAATGAGAAAAGTAATCATCATGTTTGCCCTCGCTATGGGCATCGCATCTGCCCACGCGCAGGAGAATGTAACCGTTGAAACAACCAACGGAAGTAATGAACAGCCGACCTTGACAAAGGAGGTCTATCCGCAGAAGGAGGCGGACGGCGACCTGTATCACGGGCTGTCACGCAAGCTGACCTTCGACCGCATGATACCGCCGCACGGTCTGGAAGTGACCTACGACAAGACTGTCCACGTCATCTTTCCGGCGGAGGTGCGCTATGTCGATTTAGGCTCGCCCGACCTGATTGCCGGGAAAGCCGACGGAGCGGAGAACGTCATCCGCGTGAAGGCTACCGTGAGAAATTTTCCCAACGAAACGAATATGTCCGTCATCACGGAAGACGGCAGTTTCTACACCTTCAACGTGAAGTACGCCGCCGAACCGCTGTTGCTCAACGTGGAGATGTGCGACTTCATCCATGACGGCAGCACGGTGAACCGCCCGAACAACGCGCAGGAAATCTATCTGAAAGAGCTGGGCAGCGAAAGCCCGATGCTGGTGCGCCTTATCATGAAGTCCATCCACAAACAGAACAAACGGGAGGTGAAGCATATCGGCTGCAAGCGTTTCGGCATCCAGTATCTTCTCAAAGGCATCTACACGCATAACGGATTGCTCTATTTCCACACGGAGATAAAGAACCAGAGCAACGTGCCTTTCGATGTGGACTATATCACATGGAAAATCGTGGACAAGAAGGTGGCGAAGCGTACCGCCATGCAGGAGCAGATCATCCTGCCGCTCCGAGCGCAGAACTACGCCACCCTCGTGCCGGGCAAGAAAAGTGAACGCACGGTCTTCACGATGGCTAAGTTCACCATCCCCGACGACAAATGCCTTGTGGTGGAACTGAACGAGAAGAACGGCGGCCGTCACCAGTCCTTCGTGATTGAGAACGAGGATTTGGTACGCGCGGGTACCATCAACGAACTTCAAGTACGCTGACCATGAGAAAGTACATCGCAATAATCATCGCGTCGCTTGCCCTTTTCACGGGGCAGGCGCACGCCCAGCGATGCCTGCCGAAAATGCAGGGTATCGAGGTGAGGGCGGATATGGCGGATGGCTTTAATCCCGGCGGCAAGGATGGCGGGTACAGTTTCGGGGCGGCACTCTCCACTTACACGAAGAAGGGGAACAAGTGGGTGTTCGGTGGCGAATACCTCCTGAAGAACAACCCCTATAAGGACACCAAGATACCCGTGGCGCAGTTCACGGCGGATGGCGGATATTACTTCAAGATACTGTCGGACGCCCGAAAAATCGTGTTCGTCTATGCTGGGGCTTCGGCTCTCGCCGGATATGAGTCTGTGAATTGGGGGAAGAAAATGCTGCATGACGGCTCCACGCTGCACGACCGGGACGCCTTCATCTACGGCGGCGCGCTGACGCTCGATGTGGAATGCTACGTGGCAGACCGTATAGCCCTGCTTGCCAATCTGCGGGAGCGTTGCCTTTGGGGTGGCGACACGCGGAAGTTTCACACGCAGTTCGGGGTCGGTATCAAGTTCATCATCAACTGACACGGGCATGGAAAGGACGGAAATAGATGCTGTCAGAAGGATGCCGCTTGCGGATTTTCTCGCACGGCTGGGGCATGAGCCTGTTAGAAGGAGCGGTAACGAGCTGTGGTATCTTGCCCCGTACAGGGGCGAGCGCACACCCTCTTTCCGTGTGAACGTGGCGAAACAGCTCTGGTACGACTTCGGTTTGGGCAAGGGCGGCGACATCTTCACGCTTGCCGGGGAGTTTCTGCAAAGCGATGACTTTAGGACGCAGGCGAAGTTCATAGCGGAAGCCGCCAACATGACGGTGACCGGATGGGAAAAACCCGCCTATCTCCCGAAGCCGATTGAACCCGTCTTTGAGGATGTGGAGGCAGTTCCGTTGTTTCGTTCACCGCTGACGGAGTATCTGGCAGAACGGGGCATCCCTTACGCCATCGCATCCCGTCACTGTTGCCGTCTTAACTACGGCGTTCGTGGGAAACGGTATTTTGCCGTCGGCTTCCCGAACATGGCAGGTGGCTATGAAGTCAGAAGCCGATATTTCAAGGGTTGCATCCCGCCAAAAGATATGTCTTTGGTAATGGCTAAAGAAATTCCGGCTGACGAATGCCTCGTGTTCGAGGGCTTCATGGACTTCCTTTCTGCGGTGACGCTTGGCGTAACCGGTAACGCTGACTGCCTTGTGCTGAACTCCGTCGCCAACGTGGAGAAGGCGGCGGGATTGCTGGACGGCTACGGGCGCATCGACTGTTTCCTTGACCGTGACGAAGCCGGACGGCGGACGCTTGCCGCACTTGTGGGGCGATACGGGGAGCGTGTCACCGACCGTTCCTCCCTCTATGACGGTTGCAAGGACTTGAACAAGTACCTGCAACTGACAACGANAAAATTAAAAAACAACCATCTAAAAATCGAAGAACAATGAACATACTGAACAACAGAAACAAGAGAACATCCATCTTCAAGGCGGTGGCGTTATGCCTGATAGCCGCCGTGTCATTCACCCTCGTATCGTGCGACGACGACATGGACATTCAACAGTCCTATCCCTTCACGGTGGAGGTCATGCCCGTGCCGAACAAGGTGACAAAGGGGCAGACGGTGGAAATCCGCTGTGAGCTGAAAAAGAAGGGCGACTTCGCTAACACGCTTTACACTATCCGCTATTTTCAGTTTGAGGGAGAAGGAAAGTTGAAAATGGACAACGGCATCACCTTCCTGCCCAACGACCGCTACCTGCTGGAGAACGGGAAGTTCCGTCTGTACTACACGGCGGAGGGTGAAGAAGCACACAACTTCATCGTGGTGGTGGAGGACAACTTCGGCAACTCCTTCGAGTTGGAATTTGACTTCAACAACCGGAATGTAAAGGATGACGGTTTGACCATCGTTCCCATCGGCAACTTCAGCCCCTTGTTGAAATGATGCGTGTATTCATGATAATGCTCTGTTCGCTTCTGGCGGTCTGTTCCGTATCTGCACGGACCAGCCGCCAAGAGGAAACGGACGGGCAGGCGGCAATCTACCGTCTGCCACTTATGGAACGGGCTTTTTTATGCTGTCGCTATTTTGAGGGCTGGCACTCAGAAAAACACCATCCATACGTGGGTTGGGGTCACAAACTTTTGCCAAACGAGAAGTATTCAGCACGAACCATGACAAAATGGGACGCGGATGAACTTTTGCGGAAAGACCTGCGCAAATTTGTCGCCATGTTCCGTAAATTCGGAGTTGATTCGACTTTGCTTGGCACGTTAGCTTACAATGTGGGACCGGCGAAGCTGTTAGGCAGCAAGACACTCCCCCAAAGTACCTTAATCAAGAAATTGGAAGCTGGCGACAGGAACATTTACCGTGAGTATATCGCCTTCTGCAACTACAAGGGTAAACGCCACGCCATGCTGCTCAAACGGAGAAAAGCGGAGTTTGCGCTGTTGTATATCCCATAAATGTAAATAGACAAAAGAACCTCCGATGAAACCACAACTTCATCGGAGGTTTTCCGGTTTGTTAAAATTGAATTTTTACTTCTTTCTCTTTAATATGTATCACATCTCCCATAATCGTCATAGGGCACATTTTCCCATTCCAAGGTTCATCATAACATTCATCTTTATCATACTTTTCTTTTTCACAAAACGAATGCAATGGGCATACATAACCATATTTGTGCAATCTCGTTAAATATGAAAATAATGCATTGTGCCCTATTAGTGCCAACATATCATCAGATAATTTTTCGGAATCTATTGAGGATGAAGGTGTGGANTTAAAATCGCCACTGTCTGTATAGCTATAAGGCATTCCTAAAAAATCTATTAACGTTTTAATTCGTTCCTTAGATAAGGGTTGGTAATCAGTAATCAAAGTTAAGATAGGAACAAATCCTTTGGCAGGACGAATTCGTTCCAAAACTTCGCCAATATAATCGATTCCGACTCGGACACTTTTAAAAAAGACTTGTTTGAATGTGTCTATAAGAGTATCAAAAAAGTCACAAACTGACATTGCTTTTCCCTTGATGTATATTTTATCTTCATTGACGAACCGTTCAAACAATTCTATTGCAGATAAATCCGGATTTTCATTCGCGTATGCTAAGTTATCTATTAGAACTTCAGCAGGAGAAAGGCTAAACAAAGATATATAGCAAATAGTTATCAGTTTTATATTATCAGATGCTATTGCAGAAAAATGTTGTTCTGCAATAATCTTAATTAAATTATATGGGAGGTCAAATTCTTCATGAGTTGCAGTTTCATCTATGAGCATTTGATACAATGCTGCCATACTCTCCTTAATAATGTTAGCACCCAAAACAATGGTTTGTTTTGAACCATCCGTAAAACTGATATCTAATGTTATTATTGGTAAATTTCTATTATTTACCTTTTTATAGTTTCTATGGATGCAAATCCGTTCACTTACATCTATTTTAAAATTATTTCTCCGTGTATCTGAAAGTGGGCAATATCCTGTTCCACATTCTACAATATCCATTTTATTCTTCAATCCTTGAGAATAATCAATATTTAATGGGAGAGTGATAGTAGATGTAGCATTTTCTACAAAAGCATATGTTTCCGCCATTATATTATATCGAACCATACTATCATATAGTCCCCACGGAGTTGATACATTTTGAAGAAAGTGGATGTATTCATGAACAAGAGTTCCTAATGTTGGGACATCAAGTTCATCGATGTTTCCATCAAAAGAATTGTGAATACGAATCTGCATAAACGCCGGCTGATATTCACCTTTACTATTATTTCGTTCTGTTATGATGTGCTTTTGACTTATTGTTAATTCACACATAATATTACTATGATTATGAGTATCAATACTTTTACAAAGATACTCATAATATTTTATATATCGCTAACAAGCGATTGAAACAAAGGTTTCTTTGCTACTTTCTTTGTCCGCCATCATGCTCACTGAAAGAAAGTAGGGCGGCTCTCGCCGCCCCTCCACTCAAAAGCGTGTGTAAAGTCCCGTCACCATCGTGAACATTTCCTCCAACATATCAAAATAGATGCCCTCGTGTATGGCAATGTCCTTTGTTCTGCTCTCGAATGTCTTTTTGCTGAATGTCCTGCGGTAGAAACGCATATTGTAGAGGTCTGCCCCTGCATCATAGATGATGTCAAGGCGGTTGGCACTTGTCTTGTTCCTTGCAAGGCTCATCCGTAAGCCGTTGCCCATATCTATGAAGTCACGGCTTCCCGTCATGGCGGTGAAGCGTCTTCCGCCTATCTGCTGTAATATCGTCTGTGCTATCATATCCGTTGTTTTAGGNGTTTTAAGTGTTGGCGGTGCGGACACCGCCAACTTGTTCAAAATTCTCGCATCTCGGCAATGGGTGTCTGTCGTTGCAGCCACTCTTTCACACACTCCATATTATACTCGCTCGTGATGACTGCCGTATGGCTGTCGGTGGCGGTGAAACGTGTGCTTTCGTAATCATCTATCCACCCTTTGAGGGTGTTCGTTCCCCACGCTTGGGCTTCGTCAAAGATACCGTCCAATGCCGTGATAGGTTCGCTGAATTTGACTATCAGCGTTTGATAGGTCGTGTTCATCGGTTGCCCTCCTTTCCCTGCTTTGCGTTCAGCCACTTGTTCCTTGCGGTTCGGCACTCGTCCAATGTGGGTTTGACACAAGCGAACAGTTCTCCGTCCGTATGGCGGTAGTCGTACTGCACAAGTGTCCGCTTGCGTCTGCCGATACCCGATTGGAAACGCTCATATTTCTCCGTACCTGCTTCCGTACAGGTGCTTACTCCGTTGATGGTCATTCGTGTTGCCATAATGTTGCTTTTTAGATGATTAAAAATGTACTGACAGAACTCTGTCCTTCATCACCATTTCGGGGTTGCTCGTGTAGCGTTGATGCAGGTAGAAATGGTGTGAGCCGAAGCCGTAAAGGAAAAACTTGTCAAGTTCGTGCTTCTCGGCAAACTCCTTCACACTCCTTCTCAATCCCTCCTCACTCGTTGTGAGAGTGAGGAGATTTACAAATTCAATGAACATCGTGGGAATTGCATCATCCCACACACAAATCATGCTTTCGATTCTTACTTCCATATCAATGTTGTTTTAGGGTTTATGCTATGCCGCTTTCATCCGCTCACGGATAAGGTTGGCGTTCTTGTTCACAAGGTCTATGATGCGTTCGTGGTATTCGGTGTCTTGGTTGTACTTGCCGTGGCACTGCACCACCTTGAGTGTCCGCAAATCCACCTCTACGGTTTCAATTATCTCACCGCCAATCCTTGCCGAGAGTATGAGGGTGTCGGCTTTCTTGTAGTATTCACTGCCGAACACGCAGATGTTCTGTGCCTTGCCCTCGCTGTAATACTCGTCTATGCTTTCAAGCACCTTGATGATTATTTCCTCGTCCGTGATTACCAATCCGAAGAATTTGGATTTGTTGGCGATGAAATCCTCCGCATCTTTTTCCCTTTGCAGTTGCCGCTGTTGCTCACGCTCACGCCTTTCAATCTCCCAGCGGCGGCGTTGCTCTGCTCGTTCCTTCTCGTGTATGGTTTCAATCTTTCGGGTTGCGTTGTCGTGTGCCGCCATGAAATCTTCGGGGCAGATGTTCTTCGGGTTGCGGAGGTCTTGACCGAGTTTGTTGAGCATACGCAAATAGTCGCACCACATGGAGAAGTTGTCTATCAGATACTTGTGACGCTTGGCAATCAGATATGATGCCCAGCATTCATCGGCAGTACGGGCATTGAAAATAAAGTGTTTCATAACCTCAATCTCACCGCCTTTCATAAGGGTTTCAATTCTTGGGTCAGAAAGCAAGGCTTTGAAAAGACGCACGGGGGAAATGCCGTGGAAATCGCCCTTGAAGCCGTTACGTCTGAGTTGAGGTAATACCCTCATTTTGGGATATGCACAGCTTCTTGCCACAACATCATCGTATAGGCTGTTGTGCGGTCTTATCTCCATCGCGCTGCACAATGCCCATACATCGCAGTAATAGAATGTGAAGCCACGGAGCAACGCCATGTCTGTAACCTTACCGTCGGGTGAAATCCAACGCTGCACAACCTCGTGGCAGTAGAATTGCATCGGCTCGCCTTTCCTGCTTTCGCATCTGACCTGCGCCACACGGATTACCTGATAGCCTTTGCAGATGGTTATCACGCTGAAATATTGCGTTTCCTTGTAGATACGTTTGCGTGTGTCCTGCACTTTGAGTTTGGCATGGCATTGGGAACAGGTGCAACCTTCAAGGGTGTCGCATAGTCCACTGTCACTGTGCCACTCGTGACCGCAGTCGGAGCAGGTAATGTTCCCTTTCTTGGTGCGGTAGCCGATATGTTCAACGCAGTGGCGGTATGCCCATTCAATTTGTGTCGTTGATATGGGGCGGAGGTTGGCTGAAAGTCTTGCCACCTCTTTCTGTATCTTGGTCTTCGGTTTCATAAGCCTAAATCAAATAATGAGGGTTGGGGGTGGTTTTCTTTTCTCGCTGACGGTCTGTTGCGGTTCTGCAACTTGCGGAGTTCCTCCTCTTGGTATCTGCGGACTGCATTCTGACGTGCCTCCGCCTTTTCCTCTTCCGTGAGTTCCACAACATGGTTCACCACCACTTGGCAGTTCATAGGTTTGCCCACCTCTATCTCGTTTTCCTCATAGTAGTGGATGGCTTGCCCGAATATCTCTCCGTCCGTGAAGCCGTTGCAACCACTTTTCTGCACATGGTTCAGAATGTGGGTCACGCACTCGTCTATGTTCTTGGCAGGGTTGCGGTACTTCTTCGCAAAGAGCGTATCTTCCTCCGCCCGCTGTTCCAGATACATTTGTATCGTTCTTTTGAAATGGTCTGTTCCTTTCATATCGCTGTCGTTTTTAGATTGTCTGTTTAAGTATCTCTCTCCAATAGGTCGGCTCTACCTCGCTGAGAAGGAAGTCCATGAAGTCCCTCCGTGCGTCTTTGTTTAGTTCGTGGTACAATCTTCGGAACGTTTCAAAATTGCCGTTGATGTACGTTTCCACCATATACACGAAGATGTTGTCCACCTCGTAATATCTGCACTGCTGCGCTACCGTCTTGCTGTTTCTCTTTGTCATGTCGGTAAGGGTTAAAGAGTTAATGACCAAAGGATGAAGCCGAAGTAGGCAATGGTGGAAAGGATAGCCACGATTACACCTATCGCCACTCGGAACACTCCGTTTACAATCTCTCTGATGATGCCCCAAAGGATGCCGAACACCCCGAAGGCGGTGCGCATCATCAAGCCGCATATCGCCAACCCGATGTATTGCGCCACTTGTCTGAAATTTGCCGTTGCTGTCATATCTTCGCTGTTTTTAATTTTTTTGTTTTTTATGCGGATTCAAGAGCTGAGGGAGTTGAGTTTCAAACTATCTTATCTGCCTCTCGTTTATCCGACATTNTTTTTATGCGTCTTTCTGTCGCATCGGTCGTTTTCGTTTCGGGTGCTTGAAAAGGTAGGGATTAGGGAATGCAAGGTTTTTCGNGGGAAATACTACCCGAAGGGCTGGAGATTTCCGCAGAAAACAGGAGGCTTGACCTTGCTTTCCCGTCCAATCCCGGAATTACCTTTGCGCCCAGAACGAAAATGACTGACTGATGCGGCTTACTGAAAGGCGCAAAATGGAGGTAAACGAAAACAGAGGCAGATTAGGTAGAAAAAACTTTAGGGGAAAATCCGTAAAAAGAGGAAACCGTCTGAAAGAAAAAGACATCACCGGAAGCGTGAAAAGGGCAAANCCACGACAAAGGAAGTATGATTGTTTCCGTTCCGACGGAACTTGTCCAGCCAGGCGGCAACAATCATTCTTCCCGGTTTGTCCGGCTGTGTGTGACCGCCTGTTTCATTCANNNGGCAGGCTGACACACTCTGCATTCACTTTCCGCTTCCGGCAAAAGGGACAGCAAAAAAAGAAAAATCATCTGGTAGCCCGTAAAAGCACCTCTTGGCATAGACGCAANAAGAAAGGGGCATTGCGTCATCAGTCTAAACATCGTTTAGGCGTGAGGCAATGCCCTTTTCTCCGGCTATGCGGTAGTCGGCACACGATTGTTCAAACTCGTTTTTGGCAATGGTGTTCCGACAAACAAAACCGCTTTTACGGAAAAATCTATGAATGA
>BFG-194_1_RGP_2@Bacteroides@vulgatus
CATTTCAATTCATCAAGCCTGTAACTACTTCCGTCTATAAATATCGAAGTACCAACAGTTGTAAACGTAGCCTTCTCCCTCACCATTCCACCGAGAGAGTTTTTAGCCCCATAATCCAGTTCCCAATTTACTGTGAAATCTCCATCCTTTGTGTATTTTTCGCTGTACACCTTGAAAGATTCAGGGTCTTTTAAGGTATAATCGAAATATGCTTTATACACTTTCCTCCCTTTATAAACAGCTTCATCGCAGGAACTCATACAGAATAGTGCTGACAAGCCTATTATGGTAAATAGAATCTTCTTCATAATCTTATATATTTAGTTTGTTCTTTAATTCGTTGAAAGTATCTGGATTCTCAAAATCTCCCCAACAGTATTTCTTGTATCTGTCCCGGTCGAAGCTGTCTTTTTTCTCATAAACAATCAGGTAATCCTTATCACATAAAACAATCACAGAAGAATTAAGTAATCGGGCGTATGAGCGCGCTTGCAAATATGCTTCTTCTCTTTCCTTGTTATTCCTCATACACAGCTTGGCTTCAATCAACACTTTTGCCCTTTCCTCATTTGGTTTATTGCCATAATGTAACGCATAATCTGGGAATATCCTATGTCCTCTCCCTGCTTGGATTGGTAACTGCCGGATGAAGTCTTTGTTTTCATACCATCCCATAGAGTTAAGCAATGGTTCCAGCAATTGCTGTTCTACATCATGTTCGTACTCTATAATTACGTCTTTGGGCAAGGTTGGGGCATACAATTTTGGCAAAACCTCTATATCAAATCCTTTTGTTTTTATCATCCGAAGTAACTCTGAATAGTTCTCACTGTTAACCGACCAACCATTTACTCCCTGAAAGTTTTTTCTAACAAGTGGGTGTTTGAAAAAATATTCATCAGTTTGTAGTTCTTTCAAAGTAATGTGAGGAATATTTATTCTATTCCCAATATAGATACACCCGTAGTATCGGAATAGAGGGTCTATTACGCCATCCGTAAGCGATATCTCTATGCAAGTGATTGCACTGATTGGGGACGTTTCGTAATGAACAAGAATATCCCCTTTCTTTGTTTCGGGGCTTGACTGCCAGAATTTCGATTCTAAGGATTTATCTTCTTGGTATAACCTGCCGCCAATGAACCAGACTTGTGACGGTTTGGGCATGTCTATTTTCTCGCTTGGGAGATTATTGGGTGCGAAGTCGTATAGGAAAGACCATAGATCTGCTGGAGATAGTCCATTTTCTTTTCTGAACAAATAAAACACCTCGCAAAGTTCCCAATAATACATGCACCTTCCTTTGTAATCAGTTCTTTTGGGAATATTGGGGAGGTCTATGTTAAAGAAATCCGCTATTTTATTCAGCTCGAATATTCGGCAAAGGAACAGGTACGGGAAGAAATATTCTGGGGCGAACTGTGATAAGACATAGGACATCGGCTGGATAATCCCAAGCATATTCTTGAAGTCGTTAGCAGGAAGCCATTGTTGCCCTTCTACCCTTATGCCTAATGTGATAAGTGAAATGTATAAATCTTTTGCTTCTTCCAATGAGCTGGGATGGTCATAATCTGATACACCGTAGCAATATATATTCTCCAACCAATCGTTATATAAATCTTCTGGTATGAAATTAGCGTACGGACAATAATCCTTGAATAAAACATATCCTCCCGCATCAGAAAAGTATTTTATCATCTCTATTCCGATTGTGGTCTGTTTATATAGGTCCCATGTGTATTGGTTGAAACTCATGGCGTTTATTTCATCGTATTCATCCTAATGCTTAGTTTTACTAAAGCTAGTGCCTTAACTGATGCCAAAGGAAAATCTTTGGGTTGATGGTGCTGATTGTAACTTACCAACTTAATCCAATCACCTCCTTTTTCAGATTGATTTATGTATTTTACAGTTAGATATTCTTCACCTTCTACATCTATTGAAACCAAATACATTTCCCCATAAAAAATGTGTTGGATTTCTACGGGAACTTCTTTATAGGCTATAATATCTCCCGATTTCAATAAAGGATACATAGAATCTCCTTTGACATATACAGCACCGTCACATTTCGGTATGTTGGGGATACTTATCTTTCCTAGTATGTTTTGGTCTTTGTTCACCAAAAGAGATTTCAAATTTGCGGCAGCCTCAATGTCATATAGATTAATTATGCCTTCTTCATCTATCCTTTCTATATATTTAGGCTTATTGATAATCGTAACATCTCCTAGTTCAATCTCATCAGCCATTGCCTGTTGGACAAGATCGCCTAGAGACATATCCAAGGCTTTAGATATGATTATCAATTCTGATAGTCTTCTTTTAGATAAATCATCATATCTACCTATATTGGTAGATTCTATGCCTAACGCATCAGCTATTACTTTATTTGTAACACCTTGATTTCTAATTATTTGTCTTAATGTTATCATTTTAGATTAATCAAATTAGATATTATTAACACAAATAATAATCAAAAATGATATACTATATCAAAATTGATAGTATATTTGCATTATCAAATTAAACTGATACAAAGAAACGAAGATTAATTCAGATTTCAAATAGTATAAACATATTAAAATACACGATTATGAGAACAAGAGAATTTTTACACGAAGTAATGAGCCTTGCTTGGCAGTTCGTTAAGCGTAATGGCTACACCATGAGCGAAGCAATGAAGGTCTCTTGGGCTAACTTGAAGTTGAAAGGTGAGATGAAAAAGAAGATAGTGAAGTTCTACTTCAAAAAAGTGGACGGTTCCGTTCGTGAGGCATACGGTACACTAAATGAAAAGCTGATGCCTGCCATCACTGGTACTGACAACAGAAAAAAGAATGATACCGTCCAGACTTACTATGATACTGAACGCCAAGAATTCAGATGCTTCAAAAAAGCTAATCTGATGTCAATCGCATAAAAGATATGGATATGAATGCTTACACGATTAACCAGCAGTTGGATAGCCTTTATAAAGATTTAGAGGCTGCCCATAACAATGATGAAGAGGCTGTCTGCCTGATGTTCAATGCTGATAGCAAAAAAGAAGCTATCCAGTTGATAACGGATGAGATAGACAGTTTGGAAGATGCCTTAAAAGGTTTTGAAACTTGTGAAGATGATGGCATGGACTACGATGCTCTATGCCGGGTACAAGGTATCAGCCGATACGCATAATACACGATTATGCAACGCACGACAGCCCTACAGACGGATTGAACGGCAACCGATAGCGAGAATCGGGTAGGGTGCTATTGATTGGTTCTTTGACATATTGATACGATAAAAAGATATATTTCTGCGAAGGCACGTAAGCGAAGCCAGTGATGGTGGATAGTGGTGGGTGCAAGTGGAACGGAATTGACACCGATAGCAACCGAGGATAAGCCGACAATGGGCGAATGGTTGTATATGTCTGATGGTGGTAAAGCCACGAAGTTGAAATGATTTTTACTTTCAGCACGCCAATTTGTCTTTAGCGTGATGAGTATGCTTGGTTAGGCACAAGTATCGCTGAAAGGTCTTATAGTCTGTACTGAACTGAAATAAGGTTCTGCTATTCGATTAGGGTACAGATACTTATTTAAATTTATACGATTATGAAAACAATCCAATTCGTTTTATCTATATTGGTTGGTATATGTGCTGCCGGTATGCTTTACGGGGCTATTACTACTTACAGTCCTATGAAAATATTCTCTATCACTATAATGAGTGTTATATGTGTAGGGTGTGTGTCGCTCATGAGAATAACTTATAGAGAACTTAAAACAGACCGCTAAAAGGTAGTCCTATAATCCGGCACAAGGCGCATGGGGATGAGTGCACAATCACCTTGTAAACCAGCTGGGCGGTAATTTATGAAGTAGCATTGTTGGAATGCGTGTAAGCGATTAATTGTTGGTATTAACTTATATTCTAATTTATATATTCATTTAGCTTACAAGAAGTAGGTTCGACTCCTACCTTTTTAACGACATTTTAAATTTATACGATTATGACAGTGGAAGAATTAAGAGGCATGACGCATGAAGATTTAGTAAGGCGTGTGCAGGAACTGGAAGAGGCTAACGAGAAATTAGCTGAAGAGAAAAATACATGGTATAAATCTTGGAGTGATTTGAAACAGAAGTTTGATCATTTCAAAAATGCGGTTAAAAGCATTGTTCTGATAATAGATTAGATATTCGTGTTTTATATTGTGTTTGTACTGGGTGTGCCGTCCGTGAGGATAGTGCACCTTTTTTAAAAAAGGATGGTTAGCTTATCGGTTAGAGCTTCGTATTGCGCAAACAATTGGCACGATTGAGAGGGGTTCGATTCCCTTACCATCCACGAATCATTAATTAAATTTTACTCTTATGGCAAAAGAACTGAAAGAAAGAACAGAAATCAAGAAAAAGCTGAAAAAGAAGAATGACAGAATCAGCTTTGACTTTAGCGACAAACTTGCCGGACAGCTTCGCAGGTGTACCGCTGATCTTAACAGGCTGGCAAGGATTGATCGGATAATAGACAAGAAGCAAACTTTGTATTCGGTGGACACTAACAGGGAAGCCGGATATATTGAGGTTATTCGCAATTATTAATCAGCTGACTTACACGATTATGAAGAGAGTTTTTAATGAACTTACACCTGAATGCGAGATTACGGCACGAATGTATGCACAAGGGTATGAGAAAAAAGAAATTGCAAACCTCAAATGCCGAGCGGTCAGCACGATAAACAACCAACTGCAAAGAGCTTTTGAGATTTTGAACGTAAGGAACGGCAGAGAACTGGCAACCATGCTATATGAGAGAATAGCTGGTATGAAGTTCACGATGGACTTTTCACCTACTATTAGGTCGGCTGTTGCTTTCTGCCTGTTGTGCATCTTTTCTTTTTCGCTCTATCACGAACAGGGCGATATGAGAAGGGGACGAAGAACGAGAGTTGAACGAATTGAAAGAACTGGACGGTATGGAGGTAAGACTTGAATTATTTGAATTTAAAAATATCTGCATGGACATGGCGGAGCTTGGTGCAGCTGCCAGTGAGAAGAAACGGTCTCCTGTATCTGATGAAATCAAGCAAAGAGAAGCGTTCAGATGGTTAAAGACACTTGGGTATGAACCTAACTTTTTGGAAAAGTTAGAGAAAGAAGGATTGGTGCATAAGAAAAGAAAAGGCTCATCCAGAAATTCTCCTATCATATATTCCAAGTTCGAGATACAATCCGCTATTAATGCTTTTAAAATGAGTAAATATCTGAACAAATAACCCTATAAAATTTACGATTATGTCACTGATTAAGAAAAGTAATGAATTAGTTATCCCGACCACCGTGAAGATGATGATTTACGGTCAAGCCGGAATGGGAAAGAGTACGGTAGCATTGAGCGCACCGAAACCGCTGCTGTTGGACTTCGATAACGGCGTGAAGCGCATGAACATGGCGCACTTGGAGAATATAGACACGGTACAGGTCACTTCATGGAGCGATGTTCAGCAAGTTCTTCAAGAGGACTTGTCCGCTTATCAGACCATTGTAGTAGATACCATCGGCAAGATGATGGACTTCATCATTACTCACAAGTGTGGAACCCGCCAGCCGTCCATCCGTGATTGGAGCGGTATCAATGCAGAGTTTTCATGGATGACACGAACACTTTCGGGGCTTAACAAGCACATCATTTTCGTTGCCCATCGCGACACAAGAAAAGAAGGTGATGATACGGTGTTTATCCCTGCCTTGCGTGAAAAATCCTACAACTCTATCGTTACCGAACTGGATTTGCTCGGTTATCTTGAAATGAAAAGCGAAAGAGGCGTCCAAAGACGTACCATCACTTTTGACCCAACTTCAAGAAATGACGGTAAGAATACTTGCAATCTTCCTTCAGTGATGGAAGTTCCTACCATCCTTGACAAGAATGGTAATCCAACCGCAAAGAATGACTTTATCACCGCCAAGATAATCAATTCGTATTTGGGTATGCTTGCTGCCAAGAAAGAGGCACAGGAAAAGTATGATAAAGTTATTGAAGAGATAAAAGAACAGATCGAACTTATTACGGATGCGGAATCTGCCAATAATTTTATCGCGCAAATAGATAATTTTGAGCACGTTGGTTCTTCAAAGCAAATGGCGGCAAAGTTGGTAGCTAACAAAGCGAAGTCTTTGAATCTGAAACTTAATTCAGAAAAGAAATATGAACCAGCAGCCTAAATATCGTATTTACGCAACGCTTCTTGATGCCTTTGGGGCATATCTGAATAGTGATGTGATTTGGGATAAGTACTGGGGGTGGTCAGAAAATCCACCCCATACTCCTGAAGAATTTCACGAACAACAGTTTCAAGAACTGATAGACCGGATTAACCGCAAGCCATTCGATAGCGAAGCGGCAGACCGTGGCACGGCTTTCAATGAAATCATTGATTGTATGATTGAGAACCGTAAATCTTCTATAATGGAAATTAGCAAGGCATATCACGATGACGGAAAACTTTACGGGATAAAAGCTGTTTACAACAATCGCACTTTCACTTTTTACATTGACCTTTGCCGCGAGTTTGCCAACTACTACAAAGGAGCATTAACCCAACAAAGAGTAGAAGCCATCTTGCCTACTGCATACGGTAGTGTATTGGTTTATGGTTTGATTGACGAACTGATGCCTACCAGTGTTCACGACATCAAAACAACCGGTAGTTATACCGTGGGAAAGTTCAAAGATCACCACCAGCATTTAGTTTATCCTTATGCTCTTATGCAGAATGGGTCGGATGTACGGACATTTGAGTATAACATTGTAGAGTTCAACAAAGGCGGTTATGTGGTAGATACCTATACAGAAACATACGTTTTCAATCCTGAACGTGATATTCCTATTCTTACTAATCATTGTGAGGAATTTATCCGGTTTTTGGAAGAAAACAGAAAACTTATAACCGATAAAAAGATATTTGGAGGAGAAAATTAATGGCAAACCAAATAACCGGACGGATAATCGAAATCGGACAAACTGTTCAAATACCATCCAAAAACGGTGGTTCCTCGTTTACAAAACGGGAGTTCATTTTAGATGCTACCACTTACGACCCTTATACGGGAGAGCGTAGCGAGTATGAGAATGTTATTCCCTTAGAGTTTTCAGGCGATAAGTGTGCAGAACTTGACCGCTTTAATCAGGGTGATGTTGTTACTGTATCATTTGTTTTACAAGGACGTTCTTGGACGAATCAAGACGGAGAACTCAAACGTATGGCATCTATTCGGTGCTACAAAATAGATGCGCGTGGCGGTGTATCTCAATCCCAACAAACAACATCGGTACAACAGCCAGCGCCACAACCGACCTATCAGCAACAGCCGCAGAACTTTCCGCCTCCGGTTGATGCTAATGGCAATGTAAAGGACGATTTACCTTTTTAGCGTATGCTGTTCGACTTGAAGAATGATATGGAAGAGATTTGGAAAACAGTAAAAGGGTATAATGGATATTATCAAGTTTCTAATACAGGTAAAGTTCGGAATCCTAATAAGGTGCTTACTCCAAATGTTGGAGTAAAGAACGGATATGTTTATGTTACTTTGAGAAAAGATAAAAGACTGTTACATCGAATTGTTGCAGAAACTTTTATCCCCAATCCATTTAATAAACCAGAGGTAGACCACATTAATGGAATTAGAACGGATAATAATGTTTGTAATTTAAGGTGGGTAACTCGCACGGAAAACAATAATAATCCTATTACTAAAAGCCGTTTTAGTAAATCTGCTAAAGGTAAAGTTATCAATGCAGAAACTAAAAAACGAATGTCAATGAGCCGAAAAGGGGAAAAACATCCAATGTATAATAAAAAGCATTCAAGTTTTTCTAAAAGAAAGATGTCTATAACTCATTCAATTCCAGTTGTGCAATTGGGATTACAAATGAATTATATAGCTGAATTTGAAAGTGCAAAAGTGGCTTCTCTTGAAACACAAGTTGCTGCATCAAGTATCAATGCTTGTACGCTCGGCAAAAGGAAAACGGCTGGTGGCTATATTTGGAAAAAGAAAAATGATATTTAATTTATCAAATCATTATGAAATACCCAAGTTCAAGGAGTATGTAAACAAGCTGTTTAGTGAACGTGCGGTGGTGGAAGTGAAAAAGAAACTACCTAACCGTACGCTTGCCCAAAACAGCTACTTGCATCTTCTTTTAGGGTATTTCGGTAGTGAGTACGGTTGCAGTCTCGACGAAGCAAAAATTGATTTTTATAAGAGGACTTGCAACCGTGATTTGTTTGAACGTAAGATGGTCAACAAGAAAGGCAATGAAGTAACCTATTTGCGCAGTTCTGCCGAGCTGACAACAGGTGAAATGACTTTGAGTATTGACCGTTTCCGAAATTGGTCGGCATCAGTAGCTGGCATTTACTTACCTGCCGCTAACGAACAACAGATGCTTATCTACGCACAACAAGAAATTGAACGTAATAATGAATTTATTTAAAAATTGAGATTATGAAGAAAAGAAAATTTCCCCAAGATGTAGCAAGATTCTTTCATCCTGAAAAATCAATCAACCCTAAATCCAGCGGTATTCACCAAATAGAGAAAGCCTCTCAAAGAAGCTATATTCCAGTTTATAATACTATGGGTACTGCAAGAAAGGTTTACAATGAGTTTGGCAAAATAAGTTATAGATAATATGGACAAATTTTTAGGACAAGACATTCCTGAACAGGAACGATGGCAGTTTCTTCAGGACAATGCCGATGCAGTGGAGAAAATCGGTTATACTCACCGATTCACACCCGAAGAATTGGCGCAAAAGAAAGAAACATTAGCTGAAGTATCAATCACCATCAATGATATTGAGATAGAAAAGAAAGAGGCTATGGACGAGTTCAAAGAACGTCTGAAACCTTTGAACGAAGAAAAGCAGGAACTTTTGGACCACATTAAGAGAGGTTCTGAGTTTGTAGAAAATGAAGAATGTGCCAAAATCCTCTATCACGAGGAAAAGATGGCAGGATTCTACAACAAGCTGGGCGAACTGGTTTATAGCCGTCCCATTATGCCACAGGAGATGCAAAAGACAGTATTCAGTATTAACCGTAAAACAGGAACAGAATCATGAGCGAAAACAAAATCAACTTGGTTGTGCCTAAAGATTACAACGGCAAACCTATTGAAGTAGTATTAAGAGAAGGCGAAGCACCGGTAGCACTTGACCCGAAAGAACCGGAGCGAGTAGTTATCAGTGGAACGATAGATGCACCTCTCAGATGGTTGGAAAAGCGTGTCGAACTGATTAATCAGAAATCGACCAATATCATCGTAAACCGTGATAAGATGGGGTTGGCATTAACTATTGATGAAACCAACTACTATCAGACTGGAATCAGTGGTATTTTACAGGCTTCAAAAGAAATGCAGGAATTTGGCATTAACACGGATAAGAAATGGGAACCTGTCAAGCTATCCCAGTTCTTCAAGATGCACCGTGCTTTCTTCAAGGATAAATCAGAAAACATGATGCTGGTTTCCACTTTGAAGAATTTCAAAGCAAAGGTTAACCAAGACATCGAGCGCAGCAAAGAGGAAAACGGCAGCAAGACGGATAATTATTCTCAGGTGGTTGATTCTAATCTTCCGAAATCCTTCAAACTGAATATTCCTCTTTTCAAAGGCTTTGCTTGTGAGGAAATCGAAGTTGAAATTTATGCTGATGTAGATGGTCGTGATGTTTCACTTTCTTTGGTTTCTGCTGGTGCGAATGAAACCATTGAGGAATACAAAAACAAGGTGATTGACGAACAGATTGAAGCAATCAAAGGTGTTGCACCTGACATCGTAATCATCGAAGTATAATTGACAGCCCGGAAAGACGGGCATCTGGTATCGTGGCGGAATTGGTAGACGCACGACGAGTACTGGAGCTTTACCCAGCCGGAAGGGTTACTCAAAGCAGAAAGCTCATGCAGGTTCGAATCCTGCCGATACCACCACATAACAAGAGGATGCTTAATGATAAAAACATCCTCTTATTTACTAATAGTTACTTTTCATATTTCTATGACACCAACAACTTCATAATTCCCATTTAATCCATGATTTGTCATATAAGTTCTGATTTCAGTTCTATATGCTACTTCAAAATTATACTGTGATAAATTGGCACTTATCGCCTTTGTAAAGGAATACTCATTACCATGATGAGTGAAAATAATACGATAGTTCTTCATATAAATATGATTTTAGAGTGAATACAAATATTACACCCGCAAATATATAAAATAATGCCATACTACATAAAACGAAAACCAAAGAAGAAAGAAAAACCTATGCCTTTATTTGATAAAGCAGGGATAACAGTAAAGAAGAAGCCGGATTTGAAAGCTAAGCTCGACAAGGAGTTTTCCCTTTTTATCCGGCTTCGTGATTGTATGCCAAACGGATTCTTCCGATGTATATCATGTGGACAGATAAAACCATTCGTGCAAGCCGACTGCGGGCACTATTTCAGTCGTACACATTTGGCAACACGGTTTGATGAGAACAATTGCCATGCCGAATGCCGGCACTGTTTAACACCGGATTCTCTCGTCTTAATGAAAGATTTTATATGGAAACAGCTTGGTGAAATTAGTGTTGGTGAAGAAATATTTGCTTTTGACGAAGAAGTAATTTATAAAACTTCACGAAGATATAGGGTTGGAAGGGTTACACACATAGAACGTGATATTCAAGATGTGTATGAGGTAGAGTTAGAGAATGGAGATAAAATGAAGACAACTGCTAACCATAAATGGCTCGCAAGGGCAAGACAAGGAACTTCATACACATGGATTGAAACACAAGAAATGTGGGTTAATGGCGTAAATCTTCATGGGAAGCACAAGACCGGACCTCATACAGATAGGACTACGACCATTGTCTGTAAACCATTTCAAGTAATACAACAAGAAAAATCCTATGAAAGCGGATGGATTGCGGGAATGATTGATGCTGACGGACATATTTGTCAACAGAATATTTCTAATCCAGATGGGACGAAACGCTATGGTTTTCGTGTCGGTATAGCCCAATGTGAGAAGTACATGGATATTTGCTCTGAAATAAAACGCTTACTTGAAAAGTTCACAGGAAATAATAAAACTTGTCGGCAGATGATGGAAGATTCAAATAGGCGTGGCACGTTTAAAAAAACGTATCAATCTTGGCAATTTCTTATAACAGGTACAAACATAGAGAAGCTCCAATTTTTAATGCGTGTTCGTCCGCATAAAATTGAAAAGGTGGATATTGAAAAACTTGGCAAACTAAAATCTCAATATGATACCAAAGTGAAAGGTATCAAATATATAGGTAAAGAGGAGATTGTCGTGATGGAAACGGATACGCGTACTTTCATTGCTAACGGCTATGCCATGCACAACTGCAACAGGTTCAAAGCCGATCATTTGGAAGACTATCGGGTGAATCTGATAGCCAAAATCGGGCAACAGAAATTTGACTTGCTGAAAGTGAAAGCTGATGGTACTTCCAAAATGACTGATTTTGAGTACGAACAGCTAATCAAGTATTACAAAGCACTTAATAAGAAGTTACGAAAGGAGAAAGGGTTATGAATGATTTGGAAGCAGGAACATTTGTCATGATGATCAAGAATGATGATGGTTCATTCTCTCCGGTTGGATTAAGTAAGGAACAGGCTTATATAATCCGGACATTTCTTTCCAAACTTAGTGAGGATTCCCCTTTTATCATTAAATCAGAAGATAGATATGTACAAACTACGTGATTACCAACAGAAAGCCTCTGATGCTGCCGTTTCTTTCTTCAATAACAAGGCGAAGAAAACAAATGCCATTATGGTGTTACCTACGGGCAGCGGAAAGTCGCTTATCATAGCGGATATAGCTGCAAGGCTTGACGGTCATACATTGGTGTTCCAGCCCTCGAAGGAAATACTCGAACAGAACTTTAAGAAACTCTGCTCATACGGTATTCTTGATTGCAGCATTTATTCAGCTTCTTTCAACTCTAAAGAAATAAGCCGGATAACATTCGCCACCATCGGCAGTGTGAAGAATCATCCCGAACTGTTCACCCACTTCAAGAACATCATTGTGGATGAATGTCATCTTGTAAACCCCAAAGAGGGAATGTACAAGGATTTTTTTGATGCAGTGAAGTGTAAGGTTCTTGGACTGACAGCAACGCCATACCGTTTAAGCTCCAGCCGTGATTTCGGCTCCATGCTGAAATTTATCACTCGGACAAAACCTCATGTCTTTTCAGAGGTCATTTATCATGTACAGGTATCAACCCTATTAGATATGGGCTACTTGGCGAAGTTGGATTACTATTCAATGAATCCTTCAGGGTGGAATGAACTTAACTTGAAAGTAAATACTACTGGTGCCGACTATACGGATAGGTCAGTTCAAAAAGAATATGAACGGATAGACTTCTACGGTTATCTCGTTCATATCGTCCAAAGGCTGATGAATCCCAAAGCCGGAGGAAAACGGAAGGGTATTTTGGTCTTTACCCGTTTTTTGAAAGAAGCGGAACGGTTAACGATGTCAATACCTGGTTGCGCTATCGTTTCAGGTGATACTCCTAAGAAAGAACGTGAACATATTCTTGAGGCGTTCAAAGCTGGTGAAATCCTGGTAGTAGCTAATGTGGGTGTACTTACGACTGGCTTTGACTATCCGGAACTTGATACGGTCGTTATGGCACGTCCTACAATGTCACTTGCCATGTGGTATCAGATAGTCGGTCGTGCCATCCGCCCGCATCCTTCTAAAGAATGTGGATGGATTGTGGATTTATGCGGTAACATCAAACGTTTCGGAGAGGTGTCGGATTTACGATTGTTTGATAGCGGTAATGGTAAGTGGGCTGTATTTTCTAACGGAAGGCAATTAACTAACGTGAGATTCTAAGACTATGGACGAAGGATTTTTGAGGCTAAGCCGCAGGTTTTTCTCGAATGAAATGTGGAATGAAGCCCGTACTTTTAGCAGTTGCGAAGCGTGGTTAGATTTAATTCAGTCTGCACGATTTGAGGCAACGCCCCGAAAGGAGAGTATCGGAGGTCGAGAAATCTCTTATTCAAGAGGTCAATATCCTGCATCCATAAGATTTCTGTCACAGCGTTGGAAATGGTCTGAAAAGAAGGTGCGTTCCTTTCTTGTGCATCTTAGAAAGAAAGGTATGATAACTGTTGAGTGCAATCAAGGAATGAACCTTATAACCTTATGTAAATATGAAGAATATAATCCAATGGGCACAACCAAGGGCACAAGTAAGGACACAGGTATTGAAAAGGAAATCAATGAATTAAGACAGGAATGGGCACAACTAAGGGCACAACTTGGGGCACAGCCCATGAACAACAATCTACCGCAATCCGAACTTTTACAAAAATCAGGGCACACAGAGGGCACAAATACAAAGAAAGAAGAAAGAGAGTATATAGATATATCTCTACATCAAAAGAAAGAAAATACTCCTGACGGAGTATCAAAGAAAGACAAGCTTTCTTCGCCCTCCCCCTCTGAAAAGATTGATTACAGCGGATTGATGGAATACTATAATACCACATTCAAAGACAGACTCCAGCAGATAAGATCAATGACTGATGTGAGAAAAAAGGCTGTAAAAGCCCGGATAGCCCAATATGGGAAAGAGTCAGTGAGGAGTGTTTTCAATCTCATTCTTCAATCCCCGTTCTTACTTGGAGCTAATGACCGCAATTGGAAATGCGACTTTGATTGGATTTTCAAACAAGCAAACTTTACTAAAATATTGGAAGGAAACTATAATGGGACAAGACTTAGTAAAAATCAACAGGATAGCGAGCAGCGAAAACGTGATTCAGTTCTTGCAGTCGCTACAACCGTTAGAGAAGCTGCCGCAAAAAAGAGAAAGGAACTTGAAGCAGAGGGCGTTATTGAATAAATATCCCGATCCTGCACAATTCATTCTTGATTACAACCCTGATTTGCAGTTCAAACTTGTCAGATGTAATGCAACCCATTCAGAACTGGCGTTGAATGACAGCATTCCGAGTTTAGGGCTATTGTCTTCTACTTATGGGGATGAAACACCGATAGAATGGCTAAAGATACAATTTGGTTCATTGAATGACTTTGCAGAAGTTTCAACCAAGATAGCGAAAGAGCAACTTTCTGAACTATCGGAGATATTCCTTTCGGAGTATTATTATATAAATGCCGCTGAAATCTGTTTTTTCATAGCACGGTTTAAGTCAGGGAAGTATGGGCGGTTCTACGGTTCAATAGATCCATTGAAAATAACAAGTGCGATGCTGGACTACGTTTCTGAACGTCGGAAAGATATTGAACGGAAAGAGCGTGAACGATACAGAAACCAACGTGAAAAAGAGATAGAGGAGCGTGGAGATAACAGAATCTCTTATGCTGAGTACATTGAAATCAAGCACCGTGCTGATGCAGGAGATGAGGAAGCTAGAAAAATGCTGATATCACCATGAGAATAACCGTTTACTGGGTAACAAGAAATCCGGATGTTATCGTAAGAATCCGGAAAAAGTTCAATATCCCAAGTTATACTTCCGTGAACTACGAAACAGAATGTGAAATCAAGAATGAAGACTTTCCACTGTTAGAAGAAACAGAACGAAGGGGATTCATTCGAATTAGAAATAAGAATACACGATTATGCAAGGAACAGACAAACTGAATACGATAACCAAGATCGTATTTGTCCTCACGGACGTTTTAGAAACCAACCTTCTAGAAATGCAGCAGCAATATAAGAAAGAAGGCTTTGAACTCAGACACGATTCAAAAAGAAACTTCAACACAGCCATAGCCGCGATAAAGAGATTGAAAAGTGATGTGAATCATTGCAGCGAATCCACTCAGGAAAACTTCGGCAATGATTCTGACATGGTGAACGCCATGTTGCTCACACTGATTGATAGGTGCGGTGATGATGACAACCTCGCTTATAAGATGTACGAATACATTAAATCTTTCCCGTCCAAACTGAATCTAGACTTGGATTTGGATAATGCGTTCAGCCACCTGTTTAAAAAGGAGAAGTTATGAAATCGCAGAAAAATATCTTAAAATCCATTGAAGGTCTGTCCGATATAGAACTATTTGTTATTGATCTCTTTTGTGGCGCCGGCGGTTTGTCCGAAGGTGTGGAAGAAGCACGATTGGATGGAAATAGATGTGGAAAGGTTGTTTGCTGTGTGAACCATGACAAGAATGCCATCCTTTCACATGATGCCAATATCCCTGATGCACTTCACTTTATTGAGGATATCCGTACACTGGAACTTTCCCCGATAAGCACTATTGTAGAACGTATCCGTCAGCTATACCCTGATGCCATGATAATGCTTCATGCTTCTTTGGAGTGTACCAACTTCTCGAAAGCCAAAGGCGGTCAGCCGAGAGATGCCGACAGCCGAACGTTGGCAGAACATCTCTTCCGTTATATTGATGTTATAGACCCTGACTACATTCAGATTGAAAATGTAGAAGAGTTTATGTCATGGGGAGATATGGATGAGAATGGGAAACCTATCAGCATGGACAAAGGCCGGCTTTATCAAAAGTGGGTGCGCAATGTCAAGAAGTACGGTTACAACTTTGAGCACCGCATCTTAAATGCTGCCGACTTCGGTGCCTACACCACAAGAAAACGCTTCTTCGGCATCTTTGCTAAAAAGAACTTGCCGATAGTATTCCCTGAACCGACCCACTGTAAAGGTGGTAGGCAAGATATGTTCTCGCGGCTGGAGAAGTGGAAGCCGGTAAAAGATGTGCTTGATTTCTCTGATGAAGGAACTACCATCTTCAGGGAAAAGCCTCTTGCAGAGAAAACGCTTGAACGTATCTATGCTGGACTTATCAAGTTTGTAGCCGGAGGAAAGGATGCTTTCCTTTCCCGTTACAATACGGTTCGCCCTCAAGACACATGCAAATCAGTTGATGAACCATGCGGAGTGTTGACTACTGAAAACCGCTTTGCAAAGGTACAGGTAAGTTTCCTCTCCAAACAGTTCAGCGGACACCCCGACAGCAAGAACGTATCAGTGGAAGAACCGGCTGGAGCAATCACTTGTAAAGACCACCACGTTTTTGTATCGGCTTACTATGGGAACGGGCATAATCATTCGGTGGAACTTCCTGCACCTACGGTCACAACGAAGGACAGGATGGCTTTAATTGAAAGCCGATTTATGTGTTCTTATAACTTTAAGGATACAGGAAAGGATATTAATCAGCCTTGTCCTACACTTCTGACTAAAGACAGACTTTCCCTTGTATCTCCATTTTTTATGAATCAATATTCTGGAGGTGGTCAGGTGTCTGATATAAACTCGCCATGCCCCGCTGTTACCACAACACCGAAACAAAACTTGGTAACATGCCAGCCGTGGATAATGAATACTGCATTCTCAAATGTAGGTAGCAGTATAGAGGAACCCTCCCAGACCATTACCGCAAACAGGAAATGGCACTATCTGATGAATCCACAGTTCAACAGTGCTGGCGGCTCTGTTGATAGCCCCTGCTTCACATTAATAGCCCGCATGGATAAGATGCCGCCCTATCTGGTAGCAACAGAAAGCGGTCAGGTAGCGATTGAAATCTACGACAATGATAGTCCTATGACCGTGAAGATAAAGGAGTTCATGGCACTGTATGGCATAGTGGATATTAAAATGCGGATGCTTCGCATTCCGGAACTCAAAAAGATTATGGGATTCCCTGAAGATTATGTTTTAATAGGCACACAAGCTGACCAAAAGAAATTTATCGGGAATGCGGTGGAGGTTACACAAGCGAGAAAAAATACTGAAGCACTTTGCAAAGTATTGAGAAAGTTGAGATTGAAGAAATCAAAAGAAATAGCTTAATGGAAAATGGAAAACTTATATTAGATGCCTGTTGTGGCAGTAGAATGTTTTGGTTTGACAAATATAATCCTCTTGCCTTATTTGTTGACAAACGTTCGGAAACACTTACGGCCAAGGACAGGGGTAAGACAAGAATCATAGAAATAAAGCCGGATGTAATAGCCGATTTCACCAACCTTCCATTTGAAGACAATTCTTTCTACATGGTGGTGTTCGACCCACCGCACCTGAAAACACTTGGTGCAACCTCATGGATGGCTAAAAAGTACGGAAAACTGCCGAAAGACTGGCAGTCACTCATACACGATGGATTTACTGAGTGTATGCGCGTCTTGAAGCCTTACGGCACTCTTGTATTCAAATGGAATGAAAGTGAGATTAAATCCTCGGAAGTTTTGTCTGCCATCCCGTTTAAACCTCTATTTGGGCATACCACTGGAAGACAGAGCAAGACAATATGGATGTGCTTTATGAAACTGCCAATTAACTAATAACTGATTAAGAAATGAAAGAAAGACAGCTTGATTTTAACAGGCAAGATAAGCCAGCTATTGTAGAAGATTCTAACGGAGAACTGATAACTGAATTGAAAAAGCAATATAAAGAAATTCAGCAAAATTTAGGATTGGCTATAACGATGCTCGAAAAAGGGCAGCTCACCGAAGGAATGAAAGAAAACATCCTTTCTCTGACAGACCACAATGTGAATAGGTTTCTTACCCGAATGGGATATGAAGGTGTACTTGCAGAGAAACAAAAGAAATTAACTGAACAAATCCGCTCATTGAATGATGAAAATCGAAAATTACGTCATCAGCTTGGGGAGAAGGTTTCAAACGAAGATGTTAGAGAACGTTTGAAAATTATGGTATCATCATTTAGAAATTGGTGGACTGAATATGGATTTGGGCATGTTAGTGACTTTTATTTTGGAGAATACGTTGCAAAAATCTCATTGAGTGGAATGGTTTTCGCTTCCCGTGTTTCAAAGGCAGGAGAAGAAAAGAAAGAAGAATACTTGTCTCGGTTAGGTTTTGAGATAGAAGATAGGATGGTTATCTACAATGACAAATCTATTGCGCTACTAAATAAGCTACTTACCGATAAATATCCAAGTATTGATATTTATAGTATCAATCTGACCACTTCGGCTTTGAATGGAGTACCCGTTATCCAAGATGTAGTAGTTTTCTTGAGAGATTTAGACAACCTTACCGAAACCGCATCTCCTATCAACTAATTCCAAATTATTAATTCAAATCCGAAAAAGATATGAAACAGACAGTAGAAGAAGCGGCATACGATTATGCTACTAATAAAACGAAGTTCAGAAAAGACGTTCTGAAAGAAGTTGACGCGGATACCTACGTTTCACGTCATGCTGATAGTATGGAAGATTTTCAATGTGGTGCAGAGTGGCAGTCAAAGCAATCGCCTTGGATAAGCGTTAAGGAACGGTTGCCGGAAGAAGAACAAAAAGTTTTCGTTTTGACAATGCGTTATGGCGTACCATATATTCAAAAAGAAAAGTTTCGTAGAAGCAGCAATTTAGATACAAAGGAAAGATGGATTCACGGAAACAGTATCGTGTTGGCATGGCTTCCTATTCCGTCTTTTGATGAGATATTAAAGAACAACAATAAAAAATGAAAGCAATAACCATAAAACAGCCGTGGGCCTCTTTGATAGTCCATGGTATTAAAGACATTGAGAACCGTACTTGGAGCTGCCCTAAGAAATACTTAGGGCAGAGGTTACTGATTCATTCAAGCGGTAAACCTTTGAATTATGATAATTTCTATGATTCAATACTTACCAATGAGCAGTTATTGGCATTACCGGAAAACAAAGAGTGGAAAGATTTTAGTTTTTGTACAGGCTCCATAATCGGAAGCGTCGAGATAATAGACTGTGTACAAAACCATCCTTCCATCTGGGCAGAGAAAGGAGTTTATAACTGGGTACTAGCTAACCCTATTCTCTACGAAAATCCAATTAAGGACGTGAAAGGCAAATTATCCTTTTGGGATTATCCCGGTATCAAAGAGGTAAAGATAGAATGTCCGGAATGTGGCAGTATAGAAATAGCTGTTGAGGACTATACAACGGCACCATTCCCAACTTATTTGCATAGGTGTAATAAGTGTGAACATGTGATTATAGAAAGTGAGTGGAAGGAGGTAAAACAAAAATAAAATGAGTGAAGCAAAAATCATATTAGATGCCTGTTGCGGCAGTAGGATGTTTTGGTTTGATAAAGAAAACCCTTTGGTCTTATTTACTGACATCAGAGATGAAGAGCATACTCTTTGCGACGGTCGAAGTCTGAAAGTTCATCCGGATATTGTATCTGATTTTACCAATATGCCATTCCTAAATGAATCTTTTAAACTGGTAGTCTTTGATCCGCCCCATCTTTTAAATGTGGGTAAAGAAAGTTGGTTGGCCAAGAAGTATGGTAAACTTCCCGAAGATTGGCCAAGGGTGATAAAAAAAGGAATTGATGAATGCTTTCGAGTACTTGAAAATTACGGCGTTCTCATTTTCAAATGGAATGAAGACCAGATAACGGTTAAAGAAGTATTGAAAGCCATCGGACGGCAGCCGTTGTTCGGTCACACCACCGGAAGACATGGCAAGACTATGTGGATGTGCTTTATGAAACTACCAATTAACGAATAACTGATTAGAAAGGAGTGAAAAATGAAATATCCTAAAGTAAAGAAAAAGAAAAAATTTAAAAGAGATTGTCATAACTGCACTTTCTTTGCTGCATGCGCAGATAGATATCACAGGAATGCTGTGGATTGCAAAAGGTTTAGATTTTGTTCTATGTGTAAAAGTATATAAAAATGATTAGAGCAAGATTTTTTGTAGAAAAGAAAAAATGTGATGGAGATTATCGTCCATTAATATGGCCCATTCAATACCCATACTGGTGTACAGGTGAGAATGACAGATTTTTTATTTTAGTCGCTTATGTTAATGACATGGATGAACTGATGAATTTATGGCCAGAAGCATCTGATGTTTATATTGAAAAAGTGAATAAGATATTCTTCTCTGATAGGTTCCCGAAACCTTATTGGTACAAAGAGTTAAATCAATAAGAGAAAATTATGAAAACAATATTATTTACAATTATATGTGTTATTTCCCTATTATGGGTCGGAGATCTCACAATTACATTTAAGCCGTTTTCTATATCACTTCCCGGTTGGTATAAGCCTGTAGGTATCATCCTGTTTGTGTTGTCAATGGCGGTATATACTATAGGGGAATATACTAAAGGCTATAAGCATGGTTTCGATGATGGGATAAAGGAATGTGTTGAAATACTTAAAAAGAAAAATCCATGAGCAAACTATACAAAGTAACCATTTTCGGGGAATCATTCCTAATCGGGTGGTTCCCTTTTTCTTCACGCTGGTATAACAAGCTAAAGATAATCAAATGATAGTACGTCATTTTATAAGAGTTCCGGTTGGAAGTACTGTCTATTGCGACAATCAGCCGGTTAAAATACTGGAGAAAGGATATGCCCTTGCTCTATGTGATGTTAATGGGAAACGGGTATATATCACCTGCTATGATTTGGAAAAGAAACCATTCGTCAGCACGAATGGGGAAAATGAAAAAGAGCCAACCCACGCACGACCATGAATCAGCTCTTCCTTACACGATTATGATGCAAATATACTATTTACTTTTAAAATAATCGTGTTATGGAACTGGATTTTAACAAAATAATTCGCCTTAAAAAGATTAGAATTGAGAAATCAGAACTTTCAGAAGAAGAGAATGCCTTGACTGCCCCGGTTCTGAAAGACAAAAGCCTTATCCATGAAATCTATAAAATATTTGTTAAGTTACTGAATGAGAGAGGATGTCCACCGAATATTGACAGTGTTACCCAGCGGAAGAAGTTCATTTTCATTATCCTGTACCTGTTTTCTCCAAGTTCGCTTGCCGGTGGGAAAATGACAGCTGGGTTACGCGAAGAGATGTCAAGGGTACTTGGGGTTCAGTCCAAGAGTACAATTTCCGACAACTGCGCTGATGTCGTGTTTCTCTATCAGAATTATGGGGATTTCAGCGGGGATATAGAGTATCTTTATACCGAAATCGTAAATCGGTTAAGAATCAAAGGGCTAATCAATTAATGAGCCGGAGTTTAGTGCTCCGGCTTTTGTTATGTGTACACGGTGTTAAAAGTAACAAATATGTTATTTCTTTCTTCATCTTTGTTTGTTTTATTGTAACAAATATGTTACTTTTGTAGTGTCAATTAAAAATGTTCTTTGATTTTATGAAGTATTCAGAGTTTTACAAATTGATTGAATCAGCTGGCTGGACAATCAAAAAGGGAAAGAAACATTATAAATATGTTCATCCCGACTTTGACTACTTTATTCCTGTTGGCAGACATCAGTCTCAAGAGATACCCAATGGTACTCTTGACAGTATGTTGAAAAAGGCAGGGTTAAAGAAGTGAAAGGACTGCACCCACTTCGGTGGGTGCTTTAATTGACGAATTTAAAATACACGATTATGAAGAAGATTAAGGCAATTATTGAAAAGGCGAATGATGGGGGTATTTCCGTATATTCGGAGGATGTGAACGGAGCGTACGGTTTTGGGCTTACAGAGCAGGAAGCGAAAGATGATTTTATGTCCGTACTTGAGGAGCAGGCCGAATATTATAAAGAAAAACATGGAGACTTTCCTGTGTGGTATAAGTCTGGGTATTCTGTTGATTACATATATGATTTAAGCGGATTCTTCGAGGCATTTCCTTTCATAAATGCCAGTAAGTTTGCAAAGGAAATTGGCATGAATGAATCTGTCATGCGGAAATATAAGGGAAAGATTGTAACAGCTTCCGATAAACAAAGAGCTCTTATACAAGAGAGATATAATAATCTTCTCAGAAGAATGGAAGCTGTCAGATTCTGATATTCTAGCCGTGAGGCTCTGATATAAAATCAAGAACTAATTGACAACAGAAGGCGCATCATTTTGGTGCGCTTTTATTGCTTTTAATGAGGTTATCAATGAGTAAGCCGGAGTTTAATGCTCTGGCTTTACTTTTAATCTTTCACATATTTTTGGTAATACTCTCTTGTATTACTTGTTGGTAAAACAAGTGGAATGGAAAACTTTATTTTACTAACACTTTCATTTTGTATTGCATTTTCTGACGAAGTACCAACATTTATAATTTTGGCGATTCCTATTCCTGATTTATTACCTTCTTTTTCGGTAACGGAAATAGCTATGTCCATCTCTATATTTTGTACTTTGGTCTTTCGGTTATAATATTCATAATGAGATTCATTGTCAATATAATATTCTCCTTTTTCAGATTGAATATCATCGGGACAAATTAGGACATGTTTATCTTTGTATTTTTCTTGTGTTTCTGAAACAGCATCTATTATTTGACTAAGTGTTTCTTTTATAAAGTCTTTTAGTTCCATATTTTTTTATTTATAGTATTCTTTCCCTCGTATATTCTTGTGTTCCGGCATATGTGGTTCTCCGTCAAAATGTATTTTACCTCCACAGTGGGGGCAGGTGATGGTGTTGGCATCATCTTTTATATCCATATCATCAACAAAGAAGTCACCAACCTTGCATCCAATAACATCTGCTATCTTCTGTAATGTTCCTACTGTTGGATTTCTACTAAGGTTTTGGGCAAGTGTAACCCTTGTTATACCCATTTTTTTTGCAACGGATTCCATTGTGAAGCCTTTCTGCTTGATTATTGTCTTTACTTCCATGTGTGTATGATTTTAATCAGATGCAAATATAGGGGTAAAAATCGAATAAACAAATTAAATCAGCTTGTTTTGATTGAATATAGTCATTTGTATTAAAATATATTTAGATTATAATCATACTTATGCTGTTTTGTTAATATGTGATAATAATCATACAAATAGTATATTTATTTATTGTATGTATGATTTTAATCATTACATTTGCATCATCAGAAACGAAGTAATAACAATTAAAAGATATACGATCATGGCAACAAAGAAGATTGATGAAAAGAAAACATTGAAGTATGCAGTAGCATTCTACTTCTGTACATCAGGTAAGATAAACTTCATGTTAGGCAATAAAATGTATCAGCATATAAATACTGTTTATGACCAAAGAGAAGATGGTAGAGGTTTCAATACCTGTGAAGTCGTTTATAATTACAAGGCTCAAAAGTACGAGGTTCTGAATGTAGATACAGAGATAGGTAACAAAGAGATTCAAATATTATAAGTTTAACCAGCAGGGCGTAAGCCCTGCATAACATAGAAGATTATGAAAGCAACAGATATTAAAATGTACATCAGTACATTGTCTATTATCAAAAAAGGTCAAGAAATTGAATGTGGTGACTTTTTAGGTGGTAGAAAGGTAAATGCCAGTCAAGAAGATGCCTTGAATAGCATGAAAAATGCTGTATATATGTATTTGTTTGCATCTATCATGAAGAAGGATAAAGGTTACAAAACAATGGCATTCACAATAACCGCTTGCAATTCTGCTATTTATGATAACAGCATGAAGACAGAGGTTGTATGTAAGGTTGGTTATAAAGAAATGATACAGCTTATCAAAGATGGGTATAGAAGTCCACTATTTGATACTCGCAAGCTGAAATCATTGGTAGATATGAGACTTAAAGAGCTAAAGATAGCATAATAACCAGCAGGGCGAAAGCCCTGCGCAACAAAAAAGAATATGACCAAGAAAGAATTAATTGCAGCACTTGCAAATGTAAATGATGACGCGGTGGTATTGTTTGGCACGAAAGAAATTCAGTTTTTCGGTGCATTTGCTACACAGGTATATATTAACTGGGATAGTAATGAGGTTCTTATAGCCAATAAGCACACAGATGCCACAACACCAGTTTACTGCGAGTTATTACATGAGGATAAAACGCATTAACATAAATCGGCAGGGCGAAAGCCCTGCGCAATATAGAAGAATATGAAAGAAAATATATTTTTAAAAGCAGTTATAGAAAAACCGTTATTGAATAATGAACCAGAAGTTTTACACCTTTTCGTTCAAATTATCAATGAAATAACTTCTTGTATGTCAGAAGACGAGTTAAGAGGCTGTATGAGCTCTTTAATAGTAAGACACCCTTATTTTAAACTGTTTTTCGATTATGGTTTCGGACATAATCATATGTGGGTGCAAGCATCAGGTTCTTTAGAAAGATTGATATTGGTTGAGTTCTAATCCGGTAGCCTTATGGCTACCACAATATACACGATTATGAAAGCAGATTTAGTTTTAGTTATCAGCCCTGAAGCCCCACTGATGAAGCAACTGGGCAAGGTATTGGGTAAGATGGTAACCCCTTATGACTTCTCTACTATAGAGAGGGGTGAAAAGTACATCACCATACAGCATGATGAAACAGGGCTTGTAGTGGCTTATACGAGTGAAGAAAGATTGAACGTAAAAATGAATTAAGAATGAAGAATGTATTAGAATCTTTGAAAGAAAGTGTCAAGAGTGGCAAAATCACAATCAGAGAGGCAGCTATAAAGCTGCATAAAGCAGGGTGGACGAGTTTTGTAGACGTGGATAAAACGAAACAATTACTTGAATTATGAACTCAATAAATGTAAACGGTTGCAGCGTATGCCAGCCTGGCAAAGAGAATTACACTACCTACAACACCAGGTTGAGAGGTAAAAGAGTGAGAATGTACCAGTACGATTACCGTACTGAAAGTGGTGAACTCTTTGCTTGTTGTGCGCCTACCTTAGAGGCGTGTAGAGAAAGACGGGATAAATGGCTTAGTTCACGACAATAAGCCAATTGTCGTGTATAACGATTGAAGATATTTCGTTATCTTTGGTTGTGGTAGTACCTTTGGGGTACTATCGCGGGGTGTAGCAGTGGTAGCTTTTCACTTTGACTTGGTGAAGGTCGGTTGTTCGATTCAGCCCCCCGCAACTATTGAGTATTAATTTAAATTTGACACGATTATGAACATTCTTACATTAAGCATCAAACAGAAGTATTTCGATGAAATCTTGGCAGGCAAGAAAACCCACGAATACCGTGAAATCAGACCAACTAACGCTAAGAAGTATATCACTTACCTATGTGGCGGTAAAGAATATCCGGCTGATGCAGAACTGCCTGAAGAAGGTGAGGTAGAATTGAAGCCTATCAAGTACGATGCAATCAAGCTTCTGACAGGTGCATATACGGGCAAGCGTCCTTATATCATTGTAGAGGTAAAGAACGCAGAAGCAGTAATTCTCACAGATGAAAACGGTAATGATATTGTTTACGAACATCAAGGCGAAGAATATCTTGCCGCACAAATGGATTATACTTTGGGCAAGATATTAGAGAAATATATAGATTGATTTGTTTAACTTTTAAAATTAGAAAGCAGAGTCGCAAGAAGAATTAACAGAGTAGCCGGGCCTCGCAGAAATATGAATGGTGCAGGGGCAGGTGGTAGATTGGTTGCCAATCGTAGAGGTACAGCAAGTGCCACACAGTTAGGATCACGCAGACAGCGTTACAGTGATCTTCGTACTTCATTTGGTTTAAGTGGTGGCTAGCTATGAACAAAGTAGAACAAGCGAGTCAATATATAGACCTCATTCGGGTAAAATCGAATGAGGCTTTACTGTTTTTATCACTTGGTAAAGATTCGCTTGTTCTGCTTGATTTAGTCTATCCGAAGTTTGACCGGATTGTTTGCGTGTTCATGTATTTCGTCAAGAATTTGGAACATATTAACCGTTGGATAAACTGGACTAAAGCCAAATATCCGAAAATAGAGTTTGTTCAAGTACCACATTGGAATCTCACTTATATTCTCCGTGGCGGTATGTATTGTGTGCCAAACCCGAAAGTAAAGCTGTTGAAGTTGGCAGATGTGGTAAAGGCTATGCAACTTACTCATGGAGTTTATTATACATTCTTGGGTATGAAAAAAGCTGACGGTATGAATCGTAGACTTATGTTGAAAGGGTATGAGGTAAACGACTACGAGAATAACGGTATGGTTTATCCTTTAGCTGATTGGACACAAAAGGATATTCTTGCTTATATGAGGCAGCATAATTTACCCGAACCAGTTCGGTATTCATTGAAAGCCAGTTCGGGAGTAGGCTTTAATCTTGATTGTATGCTTTGGATGGAGAAGAACTATCCACAGGACTTACAGAGAATTTACAAAACTTTCCCGATGGCTGAAAGAGTACTTTGGGAGTATCATAATCAACAAAAATAATAGAAGGAAAGCCGAGTCAGAAGAAAATCAATTGATGATATTGCAGAGCAAAGATACAGACTATCTCGTACTTTAACGGGTAATAGGCTGAACAGAGTAAACTCTATTGCAAGAAAGTATATTCGATACATTGAACGAACCTTTGGGTATAACGAGGGGAAACAACAAGATGGCGCAAGAAAAGTATCTCGAAGAATTTATATGGGTTTAACTAATGGATGATATGGAATTGTCAAAATACATAAAGAGCGAATCGGTGGAACTTAACCGTTCTGCCATTCGTTTTGCAGACTACAATCCGAGAAAACTTTCCGATGAATCACGCAAAGCATTAAAGCGTGGTATCAAGAAATTCGGATTGGTAGGTGGAATAGTTGTGAATAAGCGTACCGGGCTTACCGTAGTTAGCGGGCACCAGCGTTTGTCTGTCATGGACGAATTGCAAAAGTTTCCCGATAACGACTATCGCATTCGTGTCGATGTCATTGACGTGGACGAACAGCAGGAAAAGGAGTTGAATATTCTAATGAACAACCCTAATGCACAAGGTTCTTGGGATTTTGACGCTCTTGCCCGTATTGTTCCTGATATTGACTGGAAAGATGCAGGATTGACGGATGCCGACTTGAATATGATTGGGGTTGATTTCCTTTTGCAGACCGAAGAAGAAAGCTCCATTGCTGACGAACTGGAAAGCATGATGTCGCCTGTAACAGAACAGAAAGAAGCCGATAAAGCCACCAAGCAGTTGGAACGTGCTGAAAAGGTAGCCCACATGAAAGAGGTCAAGCATCAGGTGAAAGAAAACGCACAGAAGCAAGCTGAGAACATGGATGCCTATGTGATGTTGTCCTTCGATACCTATGAAGCTAAAGCCGCTTTCTGCGAAAGGTTCGGGTATGAACCAGATATGAAGTTTATAAAGGGAGAAGTTTTTGATGAACAAGTAGAAAGAATAGATTAATTATTGGGAGGAAAGCTGAGTTAGAAAGAAAACATATAGCCAGTTATATCAGCAGTCCAGACGAATAATGTACAACGCTGGAAGACAATACGGGTTAGGTTCTGCAAGACAAAGAAACATAAGGGATAGAACGAAATCCATAATGGGAAGATATGCTGAGAAAATAGATAGCTATTTCTCAAAAAGAGGGGTTGATGTCTATGGAAACAAGCCAATTTCTCGCCGTGTATATATGGGTAACAATAACGGTTAAAATTATGATTGGCGATTTTATACTTTGGATAAGGAATGTTCTAAAGCAAAACCTGTTTTGTGTTCATCATTATGTTTGGAAAGGTAGTGTGATGTTCTCTGAGTTCAGGTATGAACAATGTGAGAAATGTGGAAAATTAAAGAAGTAATATGAGCAATAGTGAATCTCAAAATAGAAAAGGTAAAGGAGGAAGAAAGCCTAAGTTTGATTATACAAGCGAGGAATTTCTTTCTCTCGTGGAATCGTATGCCAAAAAGGGATTCACTGACAAGGAAATTGCTTATGCCATAGGGATTTTGCCTCAAACATTCTGCGAAAAGAAAAGTGAGTACACCGAAATATCCGAAGTCTTAGCGCGTGGGCGCGCGACAATCAATGCCACTGTAAGGGCTAAATTCCTTGCAATGGCTCTCGGTGGCATAAAAACCAAAAGCACCGTGGTAAGAAAACTGAAAGACCAAGAAGGCAACTTGACTGGTGAAGAAGAACTTCAGGTAAGTGAAAGTGAACTGGCTCCAAACCTTCAGGCAATGTCCGTTTGGTTATACCATCATGATGAAGAATGGAGAAAGGTTGAACGCCGACAAGATGAAGATGCCGATATACCTAAAGATATTGAACACGGAATCAATATTGATTCGTGGATTAAAGACAAGTTGAAATGATTGTTCCCCAAGAGATATATCATCCGTTATACACCGATGACGAGAAATTTATCATTCTCATCACTGGAGGTCGTGGCTCAGGAAAGTCTTTCAATGCTTCTACTTTCATTGAGCGGCTGACATTTGAAATGACTCCTACAGAGAAAATAGTCCATCAGATTCTTTATACCCGTTACACAATGGTGTCGGCTGGTATGTCTATTATTCCAGAGATGATGGAAAAGATAGATTTGGACGGAACAACTAAATATTTTAAGACTACCAAGACAGATATAGTAAACCGCATGACCGGCAGTCGTATCATGTTTCGGGGTATCAAGACTTCTTCCGGGAACCAGACAGCCAAACTGAAATCTATCCAAGGCATTACAACCTTTGTCTGTGATGAAGCGGAAGAGTGGACAAGCGAAGATGAGTTCGACAAGATAATGCTCTCCATTCGCAAGAAGGGTATTCAGAACCGGATTATCATTATAATGAACCCATGCGATTCCAATCACTTCATCTACAAGAAATACATTGAGAAAACTCACAAGCTGGTAGAGATTGACGGTGTGCAGGTTCAGGTTTCCACTCATCCGAATGTGCTCCATATCCATACTACGTATTTTGATAACTTGGATAACCTTTCTCCTGAGTTCCTGAAAGAGGTGGAAGATATGAAGGTGAGTAATCCTGAAAAGTATGCTCATGTGGTTATCGGCCGGTGGGCTGACGTTGCAGAAGGTGCTGTGTTCAAGAAGTGGGGAATTGTTGACGAGTTCCCTGCTGAATGCAAAAAAGTTGGCATAGGGCTGGACTTTGGGTATAGCATGGACCCCACAGCGATAGTTAGGTGCGGAATATGGGATAATAGACTATATCTTGACGAAGTAGATTACCGAACCGGATTGCTTTCAACCGATATAGTCAAATCGCTTAGACCCTGGGGCATGAAAACTATTGCCGATAGCGCAGATCCGAGATTGATACAAGAAATCCATAACGGGGGAATAAGGATATATGCCGTCGAAAAAGGTGCTGGATCAATCAATGCAGGAATTGACAAAATGCAAAGTCTTGAAATTTTCGTAACCAAGCGTTCATACAACCTGCAAAATGAGCTGAGGAATTATGTATGGGATAAAGATAAAGACGGAAGGTATATAAACACTCCAGTGGATGCAAACAACCACTGCTTTCGTGGAGACACACTGATTACTACCATAAATGGCGATATTCCTATCAAGGATATTCGGGTCGGGGATTATGTTCTTACACGAAATGGTTATAAAAAAGTGCTTAAGAAACACAATAACGGAGTAAGAAAAGTAATTGAAAAAGAAGTCTTTATAGGCTTTGAAAAACGAACATTTTTTGCTACCTTAGAACATAAATTTAACGCAAACGGAAAATGGAAGAAGTACGGAAAATTAACAAAAGGGGACAAGTTGTTTGTTCTATCGAATTTAACGGGAGAGTGTACAAACGGTATCCAAATGGGAAACACCCCAATTATTACTATTGGAAATTTGGACACGGAAACAAACAGAGCGAGATGCTGCATCATGCCGTTTACAAATTCTATCATGGGGAAATTCCGAATGGAAAGATTATCCACCACATTGACCACAATCCGCTCAATAACTCGATTGAAAACCTTGAAGCGGTTTCAAGAAGTGAACATAATAGGCTACATCCGGAGAAAATTGACAATATTGTCAGAATGGGTCTTAACACAAAAGGCGCATATACAAAATCAAATTGGAATCAAAGAAGAATTAAGGCAATTGCCCGATTACAGAGCGAAGAGAGAGTGTGCGAGCAATGTGGCGGACGATTCACAGCAACAAATGTTCATCAGCGATTTTGCTCAAAGAAATGCCATCACAAATGGCAGTACACCTCGCCTAAATGTACGACAGAAATGGTGTGCCAATACTGCGGAATCACATTCATGGGGAACAAGTATCTTAAGCCCAAATGCTGTTCAAAAGAATGCGCACATAAACTGCAAGCAAGTAACAGACGTAAAAACAATAAGTGAAAGCTATTGCGAGGTATATGATTTGACCATTGAAGGTGAACATGAATATTTTGCTAATGGGGTTCTCGTGCATAATTGTATAGATGCTGTACGTTACTATGTATTGGGTGAGCTTCTTGGTAAGATTCAGAAGCCGAAAGATTTAACAGGAATATTCACACATTAAAAATATAAACTATGCCATTGAATTTAGAAGAAATATTAGCATTGCCTGACATCGGGCAGAAGATAAACTACCTGAAGAAAGGTAGGAAGACTGAACTTCCCGACCGTTGCAAACTTTGGGATGATTGGAATCCGGAACGACATGAAATCATGGTTGACAAAAAGAAATATCCGGACAGAAAGGTTCTTGAAAAAGAAGCAGAGAAGCACTTCGATGAAAAAACGGGTAAGACTTATGAAATCGAAGCAAAGTATAAGACTGAACCGGTGAACCGTATCTCCATTCCATTGGAACAGGATATCGTGAACATCCAAACTGCTTTTACAGTCGGCACAGAACCGTCTATGGATTGCACTCCAACTGATGATGATGAAAAGAAGCTGCTGGATGCGGTAAAGGCTGTATTTAAATCCAACAAAATCAAATACCAAAACAAGAAGATTGTCCGTGCCTGGCTCTCCGAACAAGAAGCGGCAGAATATTGGTATGTTACCGATGATGATTCGTTTTGGGCAAAGTTTTGGAAGAAAGTTAAGACTACGTTCGGTGGCAAGGTCAAGCCCACCAAGAAACTGAAAAGCGTGTTATGGTCTCCATTCAGAGGTGATAAACTATACCCGTTCTTTAACGACGAAGGTAAAATGATTGCTTTCTCACGTGAGTATAAAAAGAAGCTCATGGATGATTCGGAGGTCACCTGCTTTATGACTATCACGGACAAAATGGTTTATCAATGGGATTTGTCTAAAGGGTATGAAGAAAGAACGCCTTTTGCTCATGGATTCCCAAAACTACCGGTTCTTTATGCTTATCGTCCTGAACCTTATTGCAAGAAGATAAAGACATTCCGTGTCCGGCTGGAAAAACTGTTATCTAATTATGCTGATTGTATAGACTACCATTTCTTCCCACTGCTGAAGCTAATTGGAGATGTAGAGGGTTTCATGGGTAAGGTTAAGGATAGAATGGTCAAACTTACAGGTGAAGGTGCGGATGCCCAGTATCTGACGTGGAACCAAGTTCCGGATACGGTACGTTTTGAAGCAGAAACACTCACTAATATGGCTTATGATATGTCAAACACTCCAAGAATATCGTTTGAGACATTGAAAGGCATAGGCAAGGCTTCCGGCACTGCTTTCCGCTTCATGTTTATGGGTGCACATATGGCGGTAGAAAATCACGGTGAGGTTATCGGTGAGTTCTTGCAGCGGAGAGTAAATTTCATTGTTTCCGCTTTAGGCTCTATCAATCCAACCGAGTTTAGCAAGGCATCGCAGACCATTGACATAGAAACAGAACTGGTTCCATATATGATTGATGATTTGAATGATAAGGTTACTACGGCTGTCTCCGCTGTTAGTGGTGGTGTATGGTCAAGACGTGAGGGCATTATGTTTGCTGGGAACGCGGATCGCATTGATGAAGAGCTGAAGGAAATCAAAGAGGAACAGGTGGCAAAGAATGAGCAAATCGGAAATAAGGGACAGAAAAACGCCTCTTAGTCAGAAAAATTACGGGATTTATAATTTTTTGATAGGGAAAATAGGATAGTTAGTGGTGACTCTTTGGAGTTGCCGCTATTTTTTTGCTCTTTAAATTGTAAATATTAGAATATAATTTTGAATTATAGAATTATATATGTATTTTTGTCACACGATAATTGAGTAACCAATGAGAATATTTACCGAACAAGCATTAAAAGAATATGCAGAGAACCATCCCGATTCAAAGGTCGCTTTGCAAGAATGGACTACCATTGTGAAAAGAAGCAAGTGGACCTGTTTTGCCGATATTAAGAAAACGTTTAATAGCGTTGATAATGTAGGTAATCAACACTATGTTTTCAATATCAAAGGCAATAACTATCGTTTGGTAGTAGTGATTAAATTCACTATTCAGTTTGTGTATATTCGCTTTATTGGTACTCATAAAGAATATGATAAAATAGATTGCGCTAATATTTAGGATTATGACAAAGATAGAAAATCAAGCCCAATATGAATGGGCGGTGAAAAGAGTAGAGGAACTTCTTCCATTAGTGAAAGATGATACTCCTTTGAATGACCCAAATAGCATAGAATTGGAGCTTCTTTCTAATTTGGTTGCTGATTATTCCGAAGAACATTTTGCATTGGGAGAACCAACACTTGTGGATGTTCTTAAACTTCGTATGTACGAAATGGGGCTTAATCAAAAATCACTTGCAAAGTTAGTTGGTGTCAGCCCATCACGATTAAGTGATTATATATCTGGTAAATGTGAACCAACCTTGAAAGTTGCTCGTGAGATAAGCCGGAAGCTAAATATTGATGCAAATATAGTGTTGGGAGTATAAGTATAAGTTTTTGTCGTGATATATTTTAGGCGTGATTCATTCGGTTTCACGCCTTTTTTTATACCATTTTACGACAATCGTTTTATTGTCGTGTATCACCTATCTGATAATTTTTCACCTTCTTTATAAATAACGAAATTTACCGTAGAAATTTATAAATCAAATTCATACGGTATGACAATCTTAGAACAAATCTTAGCAGGGCTACAACAGAAATTCGCTGGGGTGGACACTGCTATTCTTACCCGCATTGCCACCAAAAAGGCAGAGGGTGTAACGGACGAGACAAAAGTAAACTCCATTGTTGAGGGTATCAGTTTTTCGGACGTGCTTAATTCCTATGGTGATTTCCGTGCCGGGGATGCTTCAAAAACGGCAGTGACTAACTACGAGAAGAGGCATAACCTTAAAGACGGTAAGCCAATCGAGACTACCACAACCACCAAAACGGAAGAGAATAAAGACGATGTGCCTGCATGGGCGCAAGCTTTAATTGACTCCAACAAGAACCTTTCTGATAAGCTAACACAGTTAGAAACGGAAAAGGCTCAAACAACACGTAGCCAGCAGATTTTGGCAAAGGCAAAGGAGTATGGTATTCCCGAAAACTACGCCAAACGATGCGCCATTAAGGACGATGAGGACTTGGACGCATACTTCAAGGACTTGAAGCAGGAGTTTGCGAATGACGGCTTTAAGGGTGTAGTTCCTCCAGATACAGCAAAAAAAGAACTGGAGAATGAGACTCAGTCGTTTGCGAAAATGATTGCAGACGACACTAAAGAAATTGTAGAACAACAAAAACAGTGATTTTATGGCAGCAGGATTTAAGTATAATCTTGAACCGGAAGTTGAGCAGGAAGAACGCTACGACGTAGAAACCGGACGCAGACGCAGAGGTCCGTACAAGTTGGACACAACCAACCTCGTTGTCGGCTCGTACTTGCCCTCATTCACACCGATTGCAGCTGACTTGGTGAAGAAAACATCCCAAGTGGCTATCCGTGTGGAAGTATATGAGAAGTTTACAACAGGCTCCAATACCACATTGAAAATCAAGAAACGTTCTTTGGCTTACAAAGGTATGCACTTGGGTAACGGTGCGCATGGAGCGACAATCAACGCTATTGACAAGGCTGACAAAGCTTTTGATAAGCTGACGTTAGCGGCAGACTTTGGAGAAAATCTAGAAGCTGGAACAGTTCTTTACGAAGCGACAGCCGCAGACGGTACAACGCCCAAAGTTATCGCAAATTCAGCTCTGTATGAAAGGAAGCAGGTAGAGGATGGCATAGTATTGGTTTCCCTTTTGATGCGTGCGTTTGAAATCGAACCGACCAAGCTGGTAATGCCTTTCGCAGATATTGACAAGGCGAATATGCCGCACTTCCAGTTTAACGCTTTGGATGTCAAACAAGAAAAAGAAGCCGTATCTATTCCTAAGGCTTCTTCTAGTCAGGACGGTTTGATGAGTAAGGAAGATAAAGCCAAATTGGATGGGGTTGCAGCACAAGCTAACAAGTATACTTTAACAGCAGCTACGACTTCTGCTTTTGGAGGTGTAAAGCAGGCAGCCAAAGTGAATGATGCATCTAGTACGGTGTCGGTAGAAAACTTTAACGGATTATTGACAGCGTTGAAAAACGCAGGTATAATGGCAAAATAAAGAAAGGAGGACTAATATATGATGCTAACTATTCATACATTGTTTAATGACCCGAACATTGTAAATGCAGTGATTCAGCGTGTCCTCAAGACAAGAAAGGACACAATTTATTGGCAGCAGTATTTGGGCTTCCGTAGGACTACTACTCGTGTATTTAAAGACTACATCGGTCAGGTTACTGGCGTGATGGCTGGTTCCATCAACTCCCGTTATGGCGAAAAGCCTATCCGTGAACGCAGGAATATCGGTTCCGGATATGGTGAGATTGCCTATTTGGGTGACCGCTATCAAATCTCAATCGACCGTTTGTCTGACTTGCAGGACTTGATAGATAAGTATAATGCCGCCAAACCGGAAGACCAGAAAGCAGCCATGCGTGACATCGTGGACTTCATCTATGACGATTACCGTCAGGTATTGCTGGCACCGCACAAGCGTATGGACATTATCGTAGGCTCTCTGTTGATGACTGGAGCAGCAAGCGTGAAGAACAAGGACGACAATGCCGGAGGAATTGACTTATTGAACATCGACTTGCCGTTTAAGTTTATCAAGCCGGACACAGAGGATAAAGACTATTTCGTCACTTACTTGCAGCAGAAACTGAATGAGCTGAAATCTATTTACGGCACATTCCCCAAGATGATTATGAGCCGTGGCACATTCATCAAGAATATTATCGGTTCAAGTGAATTTGGAGATAAGTTCAAAATGCAGCTTACAGGCAATGAAATGTATATGTCTACCGGGCTTATCACCTCGCAACTGGCTTCTACCATTTTTACAGGTATCGGACTTCCGGCTATTGAAATCAAGGAAGATTATGTGGTAGACCAAACAGGTAAGAATATCCCCATTTATGCAGATGGTCGTATTTCCCTGCTTCCGCAGGATAAAATCGGTTATATGCGCTTCCACACTCCTTATGAAGCTGTGGATGGTGTACCGGGACGTAATTACACTCAGGCAGATGGCGATATGCTGATTTCAGGTTACAAGGACGGCAATGGTCGCTATCTGGAATACACAGCCGAATGGATTCCGCAGATTGCGAACCCGAACCTGATTGTGAACTTCGATTTGAGTGAGATGAACGCATGACAGTAAACGATTATATATTACAGAAGTTTCAGACCTTCAGCGTTAACTTGTCGGAGGCTGACCTTTTCGATATATGTCTGAACGCAAAGATAAGCGGAGGGGGTGAGATGAACGAGGATTGCCAAACACGGGTGTCGGTGGCAATTGCGAAGTTCATCCCCTCTCTATTGCTTCGTGCCACTTCCATCAGCGAAAGCGGTTTTTCTATGTCTTGGAACATTCAAGGCATTAAGGATTACTATTCATTTCTGTGTAAACAGTACGGTTTGAAAGACGAACTGGGTAACAAACCTAAAGTGACTTTCTTATGATATTCGCCCCACACATATTGCAGGTAAAAGTTATCACCCCGATGGACAAGGATGAGTTTGGCAGACCTATTCCCGGAACAGGTGGTGAATACTGGCAGAAGGTATGCAAGTGCCGTTGTGATGATAACACTACCAAAGAGTTTTCATCTGATAACGGCTCTGTGTATCGTCCGAATTATCATGTAGTATGTGAGAAAAGAATTACTGTCAAGGCTGGTGATGAAGTACGTTGCATGGATGGTGATGGCGTAAGAGGTCAAGGCGAAGTCTACACGGTAAAGAGTACAAACTACTTTAACTACTCGGAATTATGGATGTAGATTTCGATTTCTCAGATGTCGACTCCTTTTTCGATGAAGGAGAATGGGAGGTCGAAAAGAAGATGATTGATGTAGGCGATGAAGCCGTGAAGTACGCAGAGGAACATGGGGATTATCAAGACCATACACTCACTTTGAGAACGTCCAATGATTACGATGTCAATAAAGACGGTTTGACATTGAAAAACGAAGCGGAATACGCATCATTCGTAGAATCTAAAGGGTATGATGTTTTGAGTAGTGCTGCTTTATTTGCGGAGAAACGATTAAAAGAAGAATTTGAAAAATGAAAAAGTACATTGGAACAAAACAGATTGAAGCAGAACCTATGACATTGGGTGAAGCTTGCAGTAAAGGCTTGGTAAAAAGTGAAATAGAAGAGAATGAGTCTTATAAACTAGGATATCACACTCGTACTGAATATGGCTATGAAAGTTGGTCACCCAAAGAACTGTTTGAAGAATCATATCGAGAAGTCAAGAAAGAAACTCCTATCTGTTTCGGTGATGCTATCGAAGTGTTAAAACAAGGTGGGACTGTTCGTAGAAGTGGTTGGAACGGTAAAGGTTTGATGGTATTCAAACAAGTGCCAGCTCATATCGAAAGCGACATCATCCCTAAGATGCAATCGCTTCCCCAATCGGCAAAAGACCTTATTCTGAAAGGTAAGGGATTTATTGACTATACAAGCCAGTGTCTTATCTACAACGAGAATACCGGACGCGCTGATTCATGGGTTCCGTCTATCAGTGATGTATTTGCAGAAGATTGGGAGATTGTGGAATGATAGTAACTACCGACATAGGAAACATTCTCTATCGGGACTGCAAGGCTTTCGGAATAGATATAGTGCCTGATGGTGAAACGCTGACGGGTGAATTGAAGTCCGAAAGGATTGTCATCCACACGAAGAAACAACAGCCGGGAAAGTATTGGAAGAAATCTTTTGCAGAAGTGAATCTATGTGTACCCAATTTAAGCGAGAATGAAGCGAACACAATCCGGCTTAACGAACTTGAAAGAAAGGCTGACAAGCTGCTTGATGATGTAGTAAGCACCTATGACGGTACAACCTATCGTTACTCTATCGAATCAATTGGCGCGGAAGCGGATGCAGCTTTGAAATGCCATTACGTGAATGTGAGAATTTTATTTGAAGTAATAAATGTAAAACTATAAGATTATGATTTCAGCAGTAGGAATAAAAAGAATCTTGTTTGCCGATATTGATAAGGTAACGGCAGACATTACCCCCGAAATCGCAAAGACTTTGATTCAAGCCGCTATCAAAGCGAAAGATGAGGTTTTGAATGTACACGGGGAAACGTGGCAGATTGAGGAAACGGAAGCCTCCGTCACTGGGTACAAGAACCAATTAACGGGAAAGAATTACCGTTACGATGATGTGCCAGGAGAAGTATCGCCCGCTTTCTCTATCGGACAATATGACTGGAAGACCAAGAAAGCGTTCATGGGTGGCGATGTTATTCAGGCAACATCTAAAGATGTAGGTTGGAAGCGTGCTTTGGATAAAGTTATTATCAACAAAGCATTGTTCTGTCTGACCGATGATGATGTCTGGTTCATCTTCCCAAAATGCCGTATTGTTTCCCGTGAAGCCAATACGGATAAGGCAATTGCAATCGCTGTAAAAGGCTTGGTGCAGGAACCGGGAATCGAAGGTGTTTCTTCTGAGTATAACTATGAAGAAGGGCAGATTAAAGCTTTGCAGGCATGAACTACAGTAACCATTGTACCTACTCCTTCCGATGCGACCGTAAAGCTGGACGGTGCAACGGTCAAGTCAAAGCAGGTGAATGCTGGGGCTACCGTTCACTATGAAGTGTCGAAAGTGGGGTACGTCACTCAGTCAGGAGATATTAAAACCACTCCTTCTGAAGTTGATACCACTCTTAAAAAAGAGATAACATTGGTAAAAGCACAAGAGTGATAACCGGGGGATGGATATATACCATTCCCCCTTTTAGTTTAAGAATATGAATCAAGCAGCAAAAACGGTTTCTGATGCTTTGTTAGGGCTGGATTTCATGAATGTGGAGATAGGAGGGATGGTTTATACCATTAAACCTCCTACAATTAAAATTATCTGTCGTGCCATTCATCATTTTTCCAATATCGGCATGACTGGAGATAATGTCATGGAAGCTATTAAAGAGCTTCCTGAAGCTACTGAAGATATGCTGAAAGGTATTTCATGCTTTATCTGCGGGAATGATAGTTTGGTCAAAGAATTGGAGAACGGCACTTTTGAAGAAGTCAAAGATGCCTTGGAAGTCTGTTTCTCTATGATGGATATTTCGGCTTTTCAGTGTGTCAGCTCGATGAGGAACGTGTCGATGCTGGCAGCAAGACCGAAACAGTAGGAAACACAACGTTCTTCGGGCAGATAGCCCATTTGATTGACACGCTGCATCTGAGTTATACAGAAGTGTTTGAGATTATCCCTTATCGGAATCTGCTGATGATGCAACGGGATAAATTACGCGCAGTATATGGTGGTCAGAAGGTGAATAGAATCAGTGGTAAGGAATTGGCTAATCGTAGGAAAAAGAAATAGATATGTCAAAATTATATTTTAAGATAGGTAGTGACTGGGAAGAAGTTGTAAGACTTCGTAATGAAATTGCAAAATTAAAGCAGGAGTTAATGAGCATGGATGGCACGCAGACTCCTGCTGCTTTCAAGGCTTTGAATGCCCAACTTGCTGCATCCAACCAAAGATTGGATGAGTTGGTGACTAATGCAGCCAAAGCTGGAGCGGAGATGGAAACGGGATTCAAAAGGAAAATCTTCGATGCTTCCCAGGCCGTGAATGGATTCACAGAGAAGATTCTTGCTCAAAAAGCGGTAGTTAAGGATATTGAAGCGGATGTAAAACGACTTGGGGATGCTTATCGTATAGCATTGAAAAGGAATCCGTTATCAGCAAATAGCAAGTTAGAAGAATACAATGCTGCCCGCAAAGCTCTTGATGAAGAAAAGGCAGCTTTATTTGGATTAACCCAACAACAAGCCGAAGCGCGTCTTTCCGTAAAGAAACTTCGGGATGAATACGCCCTTTACAATGATAATGCTAAGGAAATCGTAGAGAGTAACAACGGTATCGCTATTTCTTGGAAGAAAGCATTGGCGGTTATTGGTGGTGCTGGAGTATTAAAGGCATTAGGTTCTGAAATGATTCGTGTTCGTGGAGAATTTCAATCCATGCAGACCGCTATTGAGACTATGGTTGGAAAGGATATGGCAGGACAACTGATTCCGCAAATCAAGGAGCTGGCTAAGATTTCTCCACTTACTATGTCAGATATGGTTGGAGCAGAAAAGATGATGCTTGGATTTAACATACAAGCAGAAGACACTATCAAATACTTGAAAGCCATTAGTGATATTTCTATGGGGGAATCCAGTAAGTTCAATTCGCTAACTTTGGCATTTTCACAGATGTCAGCAGCGGGTAAACTTATGGGGCAGGATTTGAATCAAATGATAAACGCTGGATTCAACCCGTTACAGATTATCTCCGAAAAGACCGGAAAATCTATCGCAACTTTGAAAGATGAAATGTCCAAAGGTGCTGTTTCCGCTGAAATGGTTCAACAGGCATTCATTGATGCAACTTCCGCAGGTGGTAAGTTCTATAATATGTCTGAGAATGCTTCAAAGACTATCAATGGTCAGTTGTCTATGATGCAGGATGCTTTGGATTCCGTGTTTAACGAATTGGGAACAAAGTCGGAAAGTGTTATCATGGACGGTATTCAAATGACAACTTCGTTGATTCAGAATTATGAAACAGTAGGTAGAATCTTGGCTGGATTAGTGGTTACTTATGGTACATACCGGACCGCAGTGATGCTTGTTACTGCTGCCGAAAGTAAACATACTCTTGTGGAGATTGGACTTACCAATGCCCGTTTATTGGCACGAAAAGCGCAGTTAGCTTTAAACGCTGCAATGCTTACCAATCCTTATGTGTTGTTGGCTACTGCTGTAGTAGGACTTGGAGTTGCAATGTTGGCTTTCCGCGATTCGGCAACAGAAGCAGAAAAGGCACAGAGAAGGTTTAATGAACAGCAAGAAGAAGCTAAAAAGCAAGAAGAAGAACACAAACAGAAGATTGATTCCCTCGTACAAAGTTCTCGTGATATAGCGTTGTCGGATTTACAAAGAGGTCGAAGTTTAGCGGAGTTAAGAAAAGAATACCCTAAGATATTCGCTCAATATGACATCGAAACCATTAAGTTGGCTGATATACTTAAACTAAAGCAACAGATAACGGAAGAAGATGCGAAACGTGCCGGAGAAAAGCAAACCAAGGAACTTTCTAACATTGAATCTGAAATCAAATATTACGAGAATCTGCTGAAAACTCTTTCCGGTCAGCAAGGCGTTGATGGATATGTGAAGAAACTAAAAGAATTGCGTGCTATGCGTGATGTCATGCTGCAAGAAAAAGGCAAAGGCATCTCCGAACAGTTCATTTCCAATCTTAAAGATGTTAATACTAATGAGTTTGACCGCTACATCTCTGAGTTGGAGAAGCGTATCAGAGGAAAGGGGGAAAATGGAACTGTGAAACTTCGTTTGCCTATTGATATTAAGGGTACTTTGTCTGATGAAGCAATCTATAATGTGAAAGACATAAAAACACTTATAGATACAGCAAAATCAGTCAAGCAAACCCGAATTGATTCAGAGAAGAATAAAACTACCTACAAGCAGGATTATGAGAAAGCGAAGAAAGACTGGGATGATGCTAAGAAGAAACTTTCTGAAATAGAAAAGAATAAATCCAAGTTTACTTCAAAGCTGTATGAAGAAGCTAAGAAACGAGTAGAAACAACTGAAAAAGCCTATAAAAATTTGGGCGGTATTACTGGTAGTTCTTTGACCAAGCAGGAAAAAGCTGCTGAAAAGCAAAAAAAAGAACAAAAAAAGACAGCCGAACAACTTCTTTCACTTCACCGTCAGAACCAACAGGATGAAATCAACCTGATGAGAGAAGGCACGGAAAAGAAGTTGAAACAGATTGACCTTGATTATCAGAAACAGATTGATGCGATAAGAAAACAGGAGGAAGAATGGAGCAAAGCCGGTAACGGTAAGCTGACCGACAAGCAGGCACAGAAAATTTCAGAAGCTTATACCAATGCCGAAAGTATGAGAGATAAAGATATTTCCGATGTAACTGAAGGACAGCTGAAAGCCGAACAACAGGCTTTGAACGACTACTTGAAAGAATATGGCACGTTCCAGCAGCAGAAATTGGCTATCGCCCAAGAGTATGCGGAAAAAATAAGGAAAGCACAGGAAGAAAACGGTGTTAATAGTGCACAAGTAAAGTTACTGGAGAAACAACGTGATGTTGCCATACAGAACAAGGAAACAGAAGCCATAAAAGCCAATATAGATTGGGTTACTGTGTTCGGTGAGTTTGGTTCCATGTTTTCCGACATGATAAAGCCTGCCTTGGACGAAGCGAAAAAATATGTACGGACTGACAAGTTCAAGAACTCCGATCAGGCAAGCCAGAAATCATTGATTGACGCCATCAGCCAGATGGAAAAGTCTTTGGGTGGTACAAGTGGAGTCAACTTCAAGAAACTTGGAGAGGATGTAAAAGCCTATCAAATAGCAGAACAGAATCGTATCAGTGCCATAGGGATTGAAACAGCTGCTTTGGAAAGACTAAAGAAATCACAGGATGATTACACCAAAGCGCAGAAGGGCGGAACGGAAAGTGAGAAACAAGCCGCAGCAAACGCTCTTGAAACAGCACGGCAGAATGCTGACATTGCATCCGCCAATGTGAAGACACAGACTGATATCGCCAATCAGGCCCAGCGTAATGTGACTGATACTGCCACCATACTGAAAGCAAGCATGGAAAATTTGTTGGGAGGCTTGCAGCAGATTTCATCCGGTGGATTGTATAACGCATATAGCGGAATTATCAAAACCGTGAACGGATTCAAGGATGTCATAGGAAAAACGTCAGAATCTCTTAAGGAGGTCCCCATTGTCGGATGGATTCTGTCCATCATTGACGTACTCAAAGACGGATTAAGTGATCTTGTCGGTGGTCTGCTTGATGCTGTTCTGAACGCTGTCAGTGGAATTATCGGTGATGTCTTGTCAGGGGATTTGTTTGTCACAATCGGCAAGTCATTGAGGAACGGCATAGGAAACATCCTGAACGCAATCTCATTCGGAGGCTTCAACTCCTTGTTTGGAATAGGTGGAAACGCCAAGGAAGTACAGGAAACGATAGACAGGCTGACGGACAGGAATGGAACTTTGCAAACGGCCATCGAGGATCTGACTGACGAGATGAAGGCAAGCAAGGGAATGAAATCGGTTGAATCTTACAGGGAAGCTGTAAAGTATCAGGAGGAAGTCAATAAAAACTATCTGCAAATAGCAAAGGAGCAAGCCGGATATCATAAGAGCCACGGCAGCTGGCAGCATTATCTGAAATGGACGGATGAAATGCTGGAACACGCAAGAAAAGCTACCGGCATGCAGGATTTCTCCGGCACCGATTCCTTGTGGAATCTGACCCCCGAACAGATGAAGGCTCTACGGTCGGACGTATGGTTATGGGATATCATGGAATCTTCCGGTAAGGGAGGTTACGGTGAGCGTGTTACCGACAAGCTGGATGATTATATAGAGCAGGCAGGAAAACTGGAAGAACTGACCGACAGTCTTTATGAGGGCCTGATCGGAATGTCATTCGATTCCATGTATGACAGTTTTATAAGCAGTCTGATGGATATGGAGAAGAGTGCGGAGGATTTTGCTGATGACATATCCAAATATTTCATGCAGGCGATGCTGTCAAATGCCATCGGTGAACAGTTTAGTGACAAACTGAGGACATGGTATGATAAATTCGGTGAAGCCATGAAGGATGATGGTACGCTTGATAATAATGAGCGTAAGGAGCTGATGGATGAATACATGGGTTATGTGGACGAAGCCATGAAGCTCCGTGACGAGCTTGCCGCAGCAACCGGATATGACAAGATTTCACAGGAAGCAGCTTCCCAGTCTGCAAGCAGCAAAGGTTTCCAAACCATGTCTCAAGATACCGGCGAAGAGTTGAACGGGCGGTTTACAGCATTGCAGATTGCAGGAGAAGAGATAAAGAATCAGAATATTATTCAATCTCAATCACTTAATCTACTGACAGTAAAAGCAGATGCTCTACTTTCCATAAATACGGAAACAAGGAATATCGCTGATGATACGCGAGATTTGATAGCACAATCTTATCTTGAATTGGTACAGATTTCAGAAAATACAGGGGCAATCGTCAAACCTATTCAACAGATGCAAAGAGATATAGCAGAAGTTAAAAAGAATACAGCAAAATTATAGTCTATGGATGAATTATTAATTAATGGCGAAAACGCTTATACAACATGGGGTGTGAGAATGGGAGAGGGGTTTCTTGATGTTATTGGGGCATCCGCTTCCATGAAGGATTTTATTGAGAACAAAAGCCGACTTGAACATGGGAAACGGGTAATAATCAATAATCCTAAAGTCGATGAGAGGGAAATAACTCTTTCGTTCACTATCGAGAGTAATTCTCAGTCTGATTATCAAGCAAAGAAGAAAGCTTTCTTTGATGAGCTGTATAAAGGTGTGGTTGATATTCAGATTCCTGCTAATAGTAGCGAGGTTTACCATCTTATTTATACTGGCAAGAGTGTCACTTACGCACAGAGTTTAGACCGAACTTTCGGAAAAATTTCAGCCAAGTTTAACGAGCCAAATCCGGCAAACAGAAGCTAATTCACGACATTGGTTTTATTGTCGTGTATGTGAGTGCTCAAAATTGGGCACTCTTTTTTTATCCCCGAACTTTGAAGACATGGAACAAATCGACATCAAAGACATATCCGGTGCTATCCAGCTTACAACTTTGATCAATGAAGGCTGCAAGCGTAAGTTCACTCTGATGAAGGAGGACTACATCATGTTAAAGTTCTCCTTAGAGAATCCCATATATTTCAAACTTGGCTCATACGTGGAATGTAACTTCGGATTGTTCGAGATGTGCGACTTGCAGAAGCCCGCATTCAACACCAATACCGCCGGCTACGATTACGAATTAAGACTTGACGCCTACTACTGGAAATGGAAAAACAAAATCTTCAAATATACCCCGGAGACGACCGGACAGGAGGCGTCCTGGAACCTGACCGCCCCGCTTGACGTACAAGCCGGTATAGTCCTTAGAAATTTGAAAGCTCTTGGTTACACATACAAAGGACAGGATTTTGTTTTCTCCATTGATTCCACAGTCGAAAACAAGTCCCAGTTGATGAGTTACGATAACATCAACATCCTTGACGCTTGTTTTGAGATGGCGAAGAAATGGGATTGCGAATGTTGGGTGACTGAAAACATCATCCATTTCGGACGTTGTGAGTCTGGCGATGCGGTGGATTTCGAAATCGGGAAAAACGTGCAGGAAATGTCACAGTCAGAATCCCGGTCCACTTATGCCACCCGTATCTACGCTTTTGGTTCAACAAAGAATATCCCATCTGACTACCGTCCGGTTGACGAGACCGTGGTTGTGAACGGCGTGGTGCAGCGCAGGCTGATGCTTCCCGAAGGCACTCCTTACATTGACGCTTATCCTGATATGACTACCGAGGAAGCCGTCGAGCAGGTGGTTATCTTCGATGAAGTCTATCCTCGAAGAACAGGCATCATGTCGGATGTCACCACTATCGAAGTGACGGACAAGGTGGAGAATGAGGACGGCACAACCACCGAGGAAAAATGGAATGCCTACCGCTTTAGGGACACGGGTGTTAACTTTTCCGAGAAATATATCCTCCCTGGTCAGGAGCTGAGGATACGTTTCGCATCCGGGCTTCTCAACGGTTTGGAGTTTGCCGTGAAGTTCAATCCTGAGGGAAAGCCGGAGAAATTGGAGGATGGCGGATGGAACCCTGAGGCACAGCTTTGGGAGATAGTCAGGAATGAGGACTATGGCAGACCGCTTCCNGGTGATGTGCTCTTTCCCCAGGATGGAGATGAATATGTGCTTTCCGGCTGGGACAGTACGAAAATAACCGAGCTGGGGCTTGTGGGTGCCGCCGAGCAGGAGTTGAAGGAAAAGACTGAAAAGTACGCTGCCAAATCCAAGATAGACCCGAGTACCTATGGCTGCACGATGATGTCAAATGACGCATACCGTGAGGATGGCGTTCATAATTTCTATAGCATCGGTCAAAAGGTCAACCTTATCAACAAGGCTTATTTCGAGAACGGAAGACAGTCAAGGGTTATCGGATTTGAATTCAATCTTGATTATTCCTTTGACTCACCTGTTTATACTGTCGGGGAAACCGCCGCCTATTCCCGTATCGGGGAGCTGGAGGAAAAGGTTGAGAGCCTTACCCTGAAGGGACAGACCTATACGGGCGGTGGTGGCAGCGGTGTGTATGTGATCGGAAGCCACGACTCCACCCCAGCAACAGACCATAACGTGTATTCCGCATTGCGCTCGCTGATCATGTTCATGCGCAAGGATACGGAGGAACGCACCGGTTTCCTATTATCCCTGTTGGGCGGAACCGTCATCAAGAAATACGCCAAGTTCGGTGATTTCGTTACCGGTGTTTCTGGAGGTTACATCGGTGAGGACGCCCGTGCCGAGCTGGAGGCTTTGGTCCTGCGCAGCTCTCTGAGTGTACCAGAACTTCGTTTCAACCGTCAGACCTATTTTGAAGGATATAATACTATAAGTCCCGGCGGAGGGCTGAAGATAAAAAGCTTTGTCGCCAATAGTGACGGCAGCTATACTGTCATCCCTGATCTGGAGGATGGTGTACCGCTGGGACAGAAGCCGGACGATATCCTCCTAGGCTTCTGGCATGACAAAAGCGTCACTACCGGTGACTTTATTGGTTTCCGGAAAATACAGTACCGTATCACTTCCGCAGATTACGACGAGAAGACATTCGTGATGGTTCCGCGTCCCGGATATGAGTTCGTTCCCCATAACGAGATGCGTCTCGGACAGACGGGGAACTTCACCGACAAGGAGCGTCAGACTTATATCATCATAGACGTGCGTGACGGTAACTGCTGCATCACCCTTGTTGACAATGCCAACACCTGGGACCCGGAGCCGGCACAGATGAAGAGCTGGTTCGGCAAGAAGAAGGGTATGACCATCAACGGGATCAACTGCGACAGGTTCTCGGCAGTATTGCAGGATATCATCATGACGGGATTGATTTTTCAAATTGATGAAATTACCGGTAGCACAGTCCGCGTTCCTATCGACTTCCCTAGCTGGGAGCCGGGCAGGAAGTATGCGTATTATTCCCGTGTGCCCCATAACGGTTCCACATGGTTGTGCGTCAATGACAAGGGCACTACTTCCGAGCCATCCGAAAACAATCCGGACTGGCTTGTATCAGCCGCCAAAGGTGACAAGGGTGATCCGGGACTGTCTGTAATAGGTGGCGGTCATTGGGAATCCTCTAAGACCCCATACGAGGTCAATACCATGGTCACTTTGGCGGGCTGTGTTTTTATCTCCAAGGTGGAAACCTCCAATCCTCCCATCAGAATATTGCGTATCAAAGGTGGCAATTTCTTAAGAAAGAAGGACGGTGGTTATTATCTTGCCGGGAAACCTGCGGACTGGGAGGTTAACGAAGACTGGGATATGCTGCTTGACGGGCGTGAACTGAAAGGTGAGAGTATCACTTTCCTTGGTGAATTTGCCACGGCTCCTGCCAATCCGAAAAACGGTGATTCATACCGTAACACGACTGACCGTGCTACCTACATCTATCAGGACGGAAGATGGCAGCTTATGATATCGGACGGAAAAGACGGTAAGGACTATGAGTATATATACACAAGAGGCAATATCATAGATAATCCTCCTGAAAAGCCTGACAGCCAGCAGAAGGATGATTATATCCCCGAAGGCTGGACGGATGATTTTGTTGGCGTGGACGCAGACCATCAGGTTGAATGGGGCTGCAAGCGTTTCAAGGAAAACGGTGTATGGTCAGAGTTCAGCACTCCTGCCGTGGTGCATCGCTGGAGTAAGGACGGAGAGAATGCCATCATGGCGGACTTCGATAACGAGATGGTCAATGCAGCCCTTACTTCAGACGGGAAGGTCGTATCCTCACAGACTTGGAATACAACTGTCAGTATGTGGTATGGAACGGAGAAGCTCACGCTTGACAGCATCACCTGTACACCTGACACAAATCTTCTGTGTGCGACAGACAAGAATACGGGAGTAGTGACAATATCGGTATCTGCCGGAGCTACTCTTGCTGCGACAAACACGGTGAAGATCACAATCAGGGCTACAAAGAACGGGCAGCAGTATTCCCGTGATCTGACATTCACAGTAGCTGGTGTGCGTGGGGGAGCGAATGGTGCGGATGCCATTCTATACAGCATTGTCGTTTCCGCCACTTCTGTAAGCAAGGACAAGAACGGGAACTACAGCGTGTCTTCCGTATCATGTTACAGGCAGAAGTCAGTGGGAGGCGTAATATCCACCACAACAGACGGTACATTGAAATACAGCATAGACGGTGGAGCAGAAGCTACCANNNACAACAATACAGCCATATCAAGCGGAAACTTTACGAAGACATNNNAGTTTATCTTTTACGNNNATGACCAGANNNTGGATGTTGAAACCGTTCCCATGCTTTCTGACGGTAAGGACGGTGCTGACGGTGAGAGCATCACAGCCGCAGGTCATTGGGAATCCGCCAATACCCCGTATGCCAAGAACAGTACAGTATCGTTTGCCGGAGGATCTTACTNNNGCAAGGTTCAAACATCCAATCCGCCACTTCCGCTTCTTCGCGNNNGAGGTGGACGTTATCNNNGGAAGAAGGATGGCGGTTACATACTTTCCGGGAAGAGATCGGACAAGGCTGTCAACTCCGACTGGCAGGAAANNNCTTCCGGTGTCGAACCGTCCGCTTCGTACTGGCTTGACAGCCTGGNNNGCACGANNNACTTCACGTCAACAGGCACACCGTCACCGTCAGCGTTTGTCGTTACCANNNAACAGAATGNNNGCGGCAATGNNNGCGATACGAACAGGTTCTATCTTGTCGCACGGAAATATAACGGAAGCTGGCTGGCTCATGNNNGTGCTACCCNNNGCAATCAGATATCCGTTCCAGCGACAGCCGGATACACCCAGTTTGCCGTCGGGCTTATCAATCCGCATCGGACGCGAACGCATGGAANNNNNNTTTTGTCGCNNNAAAAGGGGTGGGTGTAGCNNNNNNTGGTGCCATAGGAGCAACAGGAGCAACAGGGGCGTTTCCCCGNNNCAGAGGTGTATTCGCATCAGGACAGACTTATGTCTGGAATGCGGATTACCGGGANNNGGTCATATATCTGATAGGGGGAGTTTATTANNNTTTCCTTGTAAAGAATTACGGTGCTTCCGTTACCGTTGCACCCACATCAGCCAACGGGGATTCGAACTGGGAAGCCATGCAGAAGTTTGTGAATATCGCTACNNNCACCCTGTTTGCCGATGGTGCGAATGTAGCCGGCTTCATGTTCAAAAACAATGTGCTNNNATCCCACAACGANNNAGGNNNAACTCTTCTTATCAATGGCGTAACCGAGTATTTCAAATGNNNGAATGCAGAGATTACAGGAACAATCACAGCGGANNNAGGACGTATCGGTCCGTTCTCCATCGCTTCGGGAGTATTGTCCTCAAAGATCCTTTANNNAAANNNAACAAANNNATACGTCGGTTTCAACCTGTCTGCCGGGCAAATNNNATTTTANNNNNNAAGGACATTTGCAAACGTAAGAATCGGGGGAAACACGCAGTTTGTCACTATNNNAGGGATNNNGTANNNTGCCGGAATNNNTATACAGAGTCCGAATGCCATGATCGGGATGCACATCAAGACCCCGAGCATTCCCCTGTTCGTGGAAGGCGGNNNCATTTTCCTTCATCCGAACAANNNCAGCTATGTTTCTCTTCGTGGCATAGTTGGCAACTGGAGGAATATCTCTGTCAGCACTTCCCTGAANNNCAANNNNNNCAATGTGATGTTTATNNNTACGGGNNNTATAGAAGTGACACTTCCTCCGGATGTTCCGGGACATACTATATACTTCAAACGTATGAGCGGCGGAGTAAGATTGACAGGAGGACGGATCCTGCCTGCTCCCGGAGGACGGGAGGTGTCTTATATNNNTTTGGATTTTGCATCCGGCTTCATNNNGTGTATGGGNNNTTATTGGGTTATGTTTTATTGCGGATAATTTAAATATAAAGTATGAGAATAAATTTTGCACAATTCCCTATTTATGATGGGATTAAAAAAGAAAAGCTTATAGCCAGTAACATCACTGAGGCCTTCGGTGACTGGATATATAAGAACGTAGCGGGTTTGAAGGCGCATCTCCTTGCGGAGAAAATCTTCAAGTCGACTGTAGATGGTGTGGAACTTGACGAAGAGGAGGTGGATATCATAAGACGTTCTACCCCTATGTTGTCCGGCTTGCTGGCCGATTCATTGAATGATTATCTGGATAAAAAGAAGGAGGAACAACATGAAGATTGAGAATTTGGAACGTGCCAGCCGGATCAATGACGAACTGGCGAAACTGAAGCTGGCTAAGGAAACATTGAATAACGGAGGCTATGTCCGTATCTACAGCAGCGCCTGGTCAAGTGCCGGATGCGTGGAACTGGATATAGCAAACTTCAATGGCGAGGTGAGCACGTGTATTGATAACCATATCGCTGAACTTGAATCTGAAATAGAAACGCTATGAAAGAATTATGGCAATTAATCAAGATGCTGTTCTCAAGCAAGCCGGGTGATTTTGATACTCCTGAGCTGCTTGCCATGAAGCATTATCCTTTCAAGGGATACCGTTTCATGATGTGGTGCGGACGGATGATATACCGTGCCGAGAACAAGGAGAACATAGATAGGTATATGCAGACCTATGCGGGTAAGGAAAGCCTGACGCACGAAACCATACACCTGCGTCAGGCACAGGTTATCGGCTCATGGGTAAAATACTACTGGCGGTATTTTGTCGAATGGGTTAAGGGAAACCCTATCTGCCATCCTGCGAGTTCAGCGTATTATACCATTCCGTATGAAATGGAGGCGTATGCCAACGAAGGCAATCCGGATTATCCCGTGAACTATAACGGGAACAACCTTTCCCGTTACAAGATAAAAGGTGGTAGGAAGAAGCTGTACAAATCGGTTGGCGGCACTTCTAAAGCGTGGAAAACTTATATAAGAACTTTATAAAAATTGATATTATGAGTGATTTGAATTTAGAAAATATAGTTGGCTTCAAGGCTGTGGATAAAGACGGCAACGAACAAAATGTGACAGTAGATGAAATGGTGGATATGGTTTCCACAAGAATGGTTATGGCTTTGTCTGAAACTTCAACATTTGCCGCCGCTGCGGCAACAGGAAATGACGTGTATGAGAATGAACTTCCGACAGTGACGGATGCCGCAAATGTAAGAGTTTTACAAAGTAGCGGAGATGCGGCAAAAATGACGATGCAGTCGCTTGCATCAAAACTGGGAGGACTGATAGGAATAAATAATACGTGGTTTAGAACACGAAGTCAATATAAAGGAAGCATACTACAAGCCCCAACCGGTATATACCGACCTGCCCCGGGCGTTATTACTGACACCCTTTCAGGGGGTGGACTTATTCTAGTTTTTAGGATGGACGATAATAATGCTTGTGTTTTTCAAGTGACCGGGAATGGCATCTTAGCTGTTCGTACAATGAATGTAAACAACGGTAAATGGAGCGACTGGGATACAATAGCTAATCCAAGTTTTCCAACATAATATAGTGCCACAAACCCGACCTGGGAGGACTTTTTGCCGCTTGCCAGTATTACATCAAAGGGGCTAATCAGCGGATTGATTGTGTTTAATGCCTACATTTCTTCTACTACGACATGTGTTTTAATAGAAGGATCATTTAATGAATCAGGAGGTATGGGTGTCGTTAATTTGGATTTCCGACCTTATGGTATGGCATCGTATTCCATTTCATTGTTCATTGATTCTGTAGTGAGAGCTTCCGTTATAAACGGAACCAATAAAAATTCTTTTTCCATTTACTATTTAACGGAAGGTGGTTTGATAAGAATCAAAATCATATTTATATACGATGGTCCTATATCAATGGTAGCAAGAGGAAACAACACTGTCATTAAATCCATCTCTAAATCCGAAAATTTAGATACAAATGGTTTTAATAAAGTAACAATATCTTAACAAATATCAAAGAAAACCGACCTGGGAGAACTGCTGGAAAATAGATTGGTAAAATATAAGGAAATGAATCTTGGAGCAAATGAGATAATAGATACTGGTGCGAATACAGGATTAATACGTTTTAAAATTAATGCAACATCTGCATCATGTGTGTTTTTTTGCAATTCAGGATCATCTAATATAATGCTAATAACACAGAATGTCGATAATTATTTTACAACCAATAAATCTTCTAATAGTGAGAAAATAGCTATTTATAAAGAGTCTGACAACGGTAACATTTTAATAAAGAATCTAACAGCCATTAACTATGGAACTTTTGTGTTTTATTACATATAAGATCTCAGATAACTACTTCTGGGAGGACTAATGAACGGTTTGAAGCTGTTCCCGTTTATGCCCAAAGGTATATTAAGTACAGACGAAGAGGTAAATAGTGCAACTGCAAGCGGAATGTATCATGTATTCGGACGAAACGGAATTAGTGTTGTTTCAAATTATTCCATAATGATAGTTTTTAACGATGGACAAGGATATGTCATTCAAATGACATTCCGTCTAGGTGAGGATGTTGTTGGTTTCCGCCGTAATTATAATGGGGAATGGGGAGATTTTAGGTCTTTTGTATTGGCTTCTTAGAAACATGGATTACCTTTGCACCGCACATGGCGTTGTGCATATCAGGATCGGGTGGCACCGGCTTGTACCGGACCACCCGTTTTTTAATCATGTCTAAGATACGGTTTGCCAATTACCCCAACTGTTACTAAACCATTTCACTCGATATTTATAAATATCTCCGCTATAATTATATAGATTCTGAATACAACAGATATTAGGTTTGCCGATTACAACTAATACACAATTACGGACATATTCTAATTTTGATTTTTGTGATAGTAAGTATATTCCGCTATAATTCATCTGATCTAATTCGTCTTGAGATTCTATTTCTTTCTGATCTCTGAACCTTAACCACGTATCATTTATCCCCAACAGTTCTCCCAGGTCGGTTACGAAGTAAATTTTATGTCAATTATTACTGTGAATTATTATCTTAGGATCTTCCCAAGTTGAAACGTCTGGATAATTCCTTTTTCTAAATATTAATGTTCCGTCTATTGCTATTCCGAAGATGAAAACAGCATCTTCTAATTGTTTTATAACCAATCCTTGAACGACATTACCGTAGAATCCTTCTCCAGCAAAAGCATTGAAATTGGAAACGAAAGGTTGAATTGTTTTTATAGGCATTTCATTTACAAAATCCGTAAATTCACTCCATGAAGAAAACGATTTTGTTCCCTTCGGATTTCCCAACAGTTCTCCCAGGTCTCAACTTATGCTATTATTCTGTTGCAATTTGTTGCCAATCCCTTAATGGTTCTGTCGTTTCAATAACCGTTAAATCATCCATGGCTTTTATCTCCATAATGCCAGCTGAATTATCAGGGCATTCCAGCATGATGTCAAAATAATTAGCGCTATTCAACTTTTGATACAGCTTAAATTGGATATCATTTCCACATATCAATTTAAAATGGGAAACTCCATTACGATACCCACTTAATGAAGCTACATAGCAAGACGATATTCCATTTCTTAGCACATATAGTAAGCATATTACAGGTTTATATACATATAGTTCCTCTTTATATGCTATCTTGTATAATTTGCCTTGAATTAAATCAAAATATGCTGTTCTCCTTGTTAATCCCTTATTAGTATTTGTCGAAAGTGGCAAAAGTTCTCCCAGAAGTGGATTAATCAGGTGTAGGTGTAATTATTTCACCTGTAATATTGGAAAAATCAGAAAAGTCTATTGTTAAGAAATTCGGTCTTGTTCTTCTAACTAATGATACCTTATACGAGATGGAAGAATCATCCGACTTAGGTAACACATACAATTTACTATTTGCATATTTAAAATCGCACCAATGCGCCCCCATATATTTTATTTCTATGTTTTTAGATCCAGTAGGTATTGACATCACTCTATAAAATGCAGTATTAGCTCCCGAATAGACATATATTTCTATCAACGAAGAAGAAGTATATAAACCATTAGAATCAGCTTTATAGTCAATAATCAGACCTTTTCCTCTTTCTATATCAGTTACTACAAATATTTTACTCATTAATCCATTCTTATTAGCCGTAGCTGTACCAATCAGTTCTCCCAGGTCAGTGCTATATCTTTTGTCACGTCAAGATATTGGTACTTCAATCGCCCCACTAGGAATAGCATTGATTGATTCTATTTTGCTCGTGTTCACAAGACCTAATCGTGACACTATTATTTTCGCATACCAATTAGCTTTTATGTAAAAGCAAAATCTTTCTGTATCAACTGTATAATACATATTAATGTTACTAATTTTGGTTCCGTTTATCAATTTACAAAAGACTTTATTTGCATTCCATCTAATCATAGACACTGCGACTGAGAACGAGTCTCCACCAACATTTGTAACACTAATTACAGACTCATTTATTGATCCGGCATTTGGCATAAATACACTAATCTTACAATATTGATTATTATCTTTAGATAATTCTAAAGGTACCATACCGGAACTCATCAACCCGCTTTTATTTGATGTTGCATTCCCAATCAGTTCTCCCAGGTCGTTCCATGAAGAATATCTATGTTATAATTGTTACTTTAATTTTAGCCCATTCCCTGAAAACATTTCCATTGTTACTAATAGGCCGAATATATATGTATGGATCCGCATTAAAATTGTCAGGAACAAAATACTGAGATCCAAAAAAGCCAGAGTTTGCCACAAGTAACGTTCCAAACTTATATGCTCCTGTAGGGAAGTTATTGGTTGTGGTATCGTCCACATTATAAACTCCGGCTATAGCTGTGTTGCAGTCTTTTATTGCAAACCGTCTTCTTATCCACGTATCATTTATTCCGATGAGTCCTCCCAGAAGTAAAAAATAGTTTACTTGTGCGCAATATTCCTTACTCTGACAGATTCTTCTCCTGATAAAGCCGTTGCGTACAAATGGCTTTCTTGTACTCTAAATTTAATCCTATAATTTACTCCTCCTAATACATATGAATTATCGTAATCAATTACGACTAAAGTTGACACGGAATCTAGATAGGAATTTGAAACGTAATAAACACCAGTACCATTAGCTATTAGTGTTTCTTCTCCTTTTGCTAAAGTGAAAGAACTATAGGTATTCCCAATCAGTCCTCCCAGATCGAAAGATTAGGATTAATATTGTCGAATTTGATTATTTGGGAGGAAATAGCTAAATTTAAAATAAAAATATGCTAGAGAAGATACGATACAGGTTGGTCTTTAACCGCCAAAAGAAACTAAACAGGCAGGGCACGGCCCTTGTACAGGTTGAAGCCTATTTGAACCAAAGGAAAATCTACCTGAAGACCAATGTTTACCTCAAACCGGAGTGCTGGAGCCGTGAGGGGGCACAAGTCATTAACCACCCCCAATCTAACGAACTCAACGCAATGCTCTATGAATACATCCTGTATCTGCAAGGCATAGAGTTGGGGTATTGGAAGCGCGGAATACCTGCCACACTCTCACTACTGAAGGATGCTGTCAAGAAGAAAAGTGCCGTGAATGTCAGCTTCTCCACTTTCGCCAAATCAGCCATTGACAATTCGGACAAGAAACAGTCCACCAAGGACAACCTGCACTCGACACTGGCGGTCCTGCATGATTTCCGTTCCGGATTGGACTTCAAGGATCTTACCTATACATTCCTTCGTGATTTTGAGCAATACTTGAGAGAAAAGGGCAATGCGGTCAATACGATAGCCAAGCACATGAGACAGCTCCGTACCTTGGTCAATGAGGCAATCAACCAGGGATATATGCACGCAGATGCTTATCCGTTCAGAAAGTACAAAATCAAACAGGAGAAGGGCAGACATGAGTTTCTTACCCCGGACGAGCTGAAGAAGCTGGAAACGGTCGAGGTGGAAGAGGAGTCCATGCGCCATGTGCTCGATGCCTTCCTGTTCTGTTGTTATACCGGATTGCGCTATTCTGACTTCTGCCAGCTCACACCTGAGAATTTCATTAGAGTAAACGGCAAACGGTGGCTGTACTTCAAATCCGTCAAGACAGGGGTGGAAATCCGTCTGCCGTTACATCTGCTGTTTGAAAGCAGGGCATTGGGCATTCTTGACCGCTATCCGGATATCGGAAGTTTTGCCGCTTTGCCTTGTAACTCGGAAGTGAATAAGCAGCTTCGAAAGCTGGCCGGATTGTGTGGTATCAAAAAACGGATAACCTACCATGTGAGCCGTCATACCTGTGCCACCCTGCTGGTTCATCAGGGAGTTGCGATTACAACAGTCCAGAAGCTGCTCGGACATACTTCCGTAAAGACCACACAGATTTATTCGGAGGTACTTTCCAGCACCATTGTGCGTGACTTGAAAAATGTTCAAAGGAAAAGGAAAAAAGTAAAGATGTTTCCCGATAAAGGCTTAAGAACATCTGATTTTATAGACAACCGGTAGATTTCATGAATCCTATTTGTTTTCTATTAATATTGTGATTCTTTAAATTCTTCGGATAATCGAAATATTGCTCCTGATTATTTTTTTCAATATGGATTGAATATGGAATAGTTTTCACTATCTTTGCAGTGTAACCAGGAGCTTGATGGCAATAAATATTGTCATCAGGCTCTTTTTTTATTGTCTATCTGTCGAATAATGGAATCCCCCGTCTGGCTTCACAGTCTGACGGGGGAGGTTAAATCCAATCAATAATAGTTTTGAAAGAATCAGGTCAACAAAGTATTGACAAAGATAGTGAAATATGAATAGTAAGCAATATGGATATGGATTTATTTTGCATATATATAAATTCTCGGCATTTTTTCAGGAAAGATAGGGACAGTTGAGAAATAAAGGAAACAGGATGAATAATTTATCATATAATAATTAAACGGTGAATGTAATGGAGATAGATATTGCAAACATTATTAGTGCTGCCGGAACATTGCTGGCAGCTTATTTCGCCTATAATCAGTATACCAAAAACAAACTGACTGATTTAAAAGTGGAATATTTTAAAAAAGAGGAGGAAAGAAGAAGTTACCACCGCAGCGAGAACTCCGCCAAGGTGTTCGGTGAGCTGTGGCGTGTACTTTATGAAACGAAAGCAGACAGGGTATATATCGTACAACCCCATCCTTTAGGGCATATAGCTTTTCTTTCGGTGCAGTTCGAAGTAAAACGAAAAGGTATAGCCGGAATGCGTGAAAACATCCAATCACTTCCCATGAGTGAAGTGGCCGTTTTTGCAGAAAATCTCGCAAAGAATCTTTTCATGTTCTACTCAGATATTGATAACCAGGTTAAGGATAAGGTTGCCAAATCTCTATTATCAACAAATGGATGCAACAGCGTCGCTATTAAACGGCTTAATTCATCTCAAGATTGGGTTGGAAATATCTTTTGTGAGTTTACAGATGAAACGGATTTGAATGAAGATGAACTTCATAAGGTCTTGCATGAAGCAGCGGTCAACATACAATATATCCTGCCGGAATTCAAAGAAAATAAAATCGAATAATTATAATTAATGAATAGTATGGCTGACGTAAGAAAACTTGCACCGTTTATCCTAAAGTGGGAAGGCGGTTTTGTAAATGACCCTGACGATTTGGGAGGGGCTACCAATATGGGCGTGACTATCGGCACATGGAAATCGTGCGGCTATGACAAGGATGGTGACGGTGACATAGATGTGGATGATCTACATCTGCTTACTCGTGAGGACGTTGTTAATCGTGTACTCAAACCACATTATTGGGATAGATGGAAAGCTGATTTGATACAGGATCAATCTGTGGCAAATATTCTTGTGGACTGGGTGTGGGCATCCGGTGCGCACGGAATTAAGATTCCTCAACGCTTGCTTGGTGTTACGATGGATGGCATTGTAGGTCCCAAGACCATTGCCGCAGTAAATGCCAAGAATCCGCGTGAGTTGTTCGACATGATTAAGATTGCCTGGTTTGACTTTATCGAGGATATATGCCGGAAACGCCCAGCAAACAACAAGTTCAAACGGGGGTGGATGAACCGCATAAATGATATCTCTTATGTTGGTTAGAGTTATGAACTGGGTAAGCCGGCATATATTGCTGGCTCCTTTCATGTGTCTGTTCCTGCTGTTCGGATCATGTGGCAGCTCGCATAAATCTGTCAAGTCAGACACTAAGATTATACAGAAAGATAGTACACGTGAATCTGTCAATATCGTACACGGATCAAGTACGTCTTTGAGCGAACTCATTACCACTAATGGTAACTATGTAATTGATTTCCGTATCTATGATACCCGAAAACCGCCCGACAGTCTGACTGGAAAACCTCCGTTATTGGCAGACGGTCATGTGGAAGGTGATTTCAGCAAGAATAAAAGGAAGGAAACTGCAACCAAAGACAGTACGGAAGTGAAAGCTGACAAGGAAACCACTTCCAATACCCGTGAGGAAAACCGGTCAGAAACCATAAAAGAGAAAAAAGAATCCACGTTGCTTAAACAAATCGGTTTTGTCTGTGTTTGTGTAACCGTTTTGCTTGTTGTTATGCTGATAGTAAAACATTGGCGCAACAGATAAGCTTCATCATAAGACTTTAAATTTATAAATTGGACTGCCCTGGCTCGTGATGAGTCGGGGCTATTTTTGTTATCTTTGCCGGAACTAACATTAACTTATGTATTATGGCTGAAAAAAAAGAATCTTATTCCGAAGAGGAATTGAATGAAATGATCGTATGGTTCAATAACCATGCTGATGAACTTCCAAAAGAAATGCAGATTAACAAAGCGGCTTTTACNCCGGATTTGAAACTTACTGTTGAAAGTTGTATCATGCAGGCTAAGCAATGTCTGGGCAACTATAAGATGGCCGGAGCTTTCCGAATGCTCCAACAAATCAGAGAGAACCTTGAAAAGGCGGTCCAATAAGCTGCCTTACATTTACCCTTTCATCATATCGGGGTTAAAAACATAATCAATAACCCTACTGTTAACATCATTAATTACGGAAAAATCTTTTTTTATGTATAGATCTGTCATTCTGTTCTCTTTATCTACATGATTTAGTGCTTCTCCTACTGTACCTTTGTCCACTTTTAAATCGTTTCGTGCGATGGAAGCGAAAGAATGCCGGGCTGCGTAAAATTCCAAATCTTCAATGCCAAGAACTTTCCCTATCTGTTTCAAACCTACATTTATGGCAACATTGAGTCTGCCATAAGTGGAATACTTTTTATATAACCTAAAAACTCTTTCTTCGGATACGTCCTTATACTTTTCGTATATGGGCAATATGAAGGGATGAATGTTAACGCTTATTTTTGCTTTATCAGTCCTTCTTGTTGCAGTTTTTGCCCTGTTGTATGTGATTGTAAGCGTTCCCTTGCTTTCGCTTATAGTGTCACAAAGAAACAAATCTGCCGAGTTCATACCCATCAAGCAAAAGGATAATATAAACATATCCTTTGCAAAATTAAATCTGCAATCCTTCTCCTTTTTATCTTTAGTGAGTATATATGGCAGGTTGTATATGGCTCTGATAGTATCTGCGTCCAAAGCTCTTTCGCGGGTACATATTATATTAGGTATAGAATACTTGGTAAATGGAGACCATGGTATATTTATGTCCCCTGCTTCTTCATCATTATATTCTTTTTTAGCTTCGTTATGCAAATGCCTGATTGCTCCCATATATAAAGAGAGTGCACGTCTTTGACCGAGATGTTCTTCATACGATTTCAAGAATTTGTAATTTATCTCCTTAAAATCCAATTTCTCCCGTCCCAGGAATTTTGTTAAAGAGTTTACCATGCAGGAATACACATTGATTCCATGCTTCTCTCTGTTCTCATCTATCCATTTGCGGGCGTAGAAAATGAAGTCTATTTTTAGAGATGATTCATCAGTTTTGGTTATATGCTCCACAAGTTCTGTTATATCCATATCGTTTATGAGCAATGACAACAGGTTGCACTTGCTCCGATATATGGATATGATGTTATTTAATTCATCTAAGATGGACTGATTTTTGATTTTAAACCCCTTGGTTATATCTTCTTTCGTAACATATATGGAAGTGGGAATCCTTTTAAGCTTCCTATTGTGTGTGACTCTTATCTTAACGTTGTAAGTGCCATCTATTCTTTTCCTATCTTTAAATATTTCATATTTGAATGTTGCCAT
>BFG-195_1_RGP_6@Bacteroides@vulgatus
[truncated: 68,597,933 more chars]
