# Supplementary material for: Roving methyltransferases generate a mosaic epigenetic landscape and influence evolution in Bacteroides fragilis group
Source: Nat Commun. 2023 Jul 10;14:4082. doi: 10.1038/s41467-023-39892-6 (PMC10333322; doi:10.1038/s41467-023-39892-6)
Supplement: Supplementary file 5 — Supplementary Dataset 1,2,4-14 [file 41467_2023_39892_MOESM5_ESM.zip › Tisza_Supplemental_Data_Files/Supplementary_Data_5.faa]

>BFG-591_Bacteroides_fragilis_@contig_1_segment0_pilon_1613_
MEKLKMESVSIAEDSLNKIAELFPNVVTESMGKDGQLHKAIDFDKLKFLLTANQAEMGVVYDDDERYELTWVGKKQAIREVAHPIRKTLRPCPEESRNWEQTQNLYIEGDNLDAMKLLKKSYAGKVDVIYIDPPYNTGKDFIFNDTFALSQEESDEKQGRYNEEGQRLFQNTEANGKFHSDWCSMMYARLMLARTLLNDNGIIFISIDDHELANLIKIGNEVFNASNFIDVFNWAKTETPENLSKKSKQIIEYIVCYQKKKNDMKFQGLKKESVSSNGLLNQPNSVGILTFPANKVVTSIPDGVIKAGMYGTDAYDVELLEDTTVRGGLFTAPVKLKAKFKWSQANLDKEIQKGTTIKIPTLKLSPSYEKLEYDPEVPPNLINYKVGVETNEQAGNHQLQFFDKKVFNFPKPVSLIQYLCEFIDTKNKDCIVMDFFSGSGTTAEAVMRMNMKPRKNKVKYILVQLPEDVTETIKKAKTPSEKEIMQNAIDFLTENHKALNICELSKERIRRAGDTIEAECNQRKSKDLPDIGFRVFRIADSNMKDVYYSAKEYSQSDLFYFTDNIKEDRTGLDLLYGCLTNLGLSLSLPHDEEDINGYTVYSVDKTELMACFAEQIPEKVFREIAGRQPRRVVFRDASFRDSADRINIDEIFKTLSPGTTIEIL*
>BFG-591_Bacteroides_fragilis_@contig_1_segment0_pilon_1621_
MPIKEISAESVRDKSIRHGHISTLHLWWARRPLPVCRAVIFASLVPDPLDEQCPQAFKDAIQGLLGNDPLYAPYPDIPYTAIYDPMPDNLRNRLLMFIGKFSPVCQANMLKGKSTASKEQLSEGCLIKWESKNDKAVLAKARKLIWTAYNAEQNPDASFITLSQSFDVAYQAIEEAESNLYSCIDRHLETATIKEKETALQTAIDSFQSQMPSVFDPFAGGGAIPLEAARLGCRSYGNDINPVAHIIEKGSVEFPQKYGKPIRYTEDEFCRIYGKEGVDLLIAKGISICNGIIDIPNRLSFDVEYYAKQLLAMTEKEVGYLYPADENGNKPIAYYWARTATCSNPSCKAEVPLLKQFYLANTSTKKVYLNPVINGTDIQFEIKEGTCPIKEGWNNRGNMTCPCCGSITAVDQVKLQFKAKTSKEALLAIISETNSGKLYSSPTKNEYQEPPAENIDKPTDRMAVENNRNFNTPGWGIEIYGDMFSNRQLYMLQAFIKNLSFLKKGIESTLYTQALYTYLAIWINRISVVNTSLGRWIDARETIATPFNRQAIAMVFDYPESNPFCTSSGSASNQLEWILRYIESESNSIFWTNLKNASSGEKNQFGVKKLTAVVTDPPYYDAIAYADISDFFYVWLKRTLSDIYSLNFSTPQTPKSEECTALKHHHNNSEQEAKLYFEKKLTNIFDAIEQQTSDIVSIMFAHQTTEAWTTLCNSILSARMNITGSWPMDTERAERSLGLAGAALESSVTVSCRPSERSGYGSFKKVKRAIEEKVNKEVEKLYELGFRGADLLTACFGQAVSEFGKYEKVEKADGSEVTVAELLELAKTAAFNALLRGFDGDEYTKFYIGWLQMNGMGETDFDDAAKFTRIGMNIDVSDIFHHHLLIKDGNKQHLASYTERITGEVQGTNIGDPLIDQVQQAMMLWSKENRPKLLRLIKLVGSEANNSFWRVLASLKELLPDGDDLKQVNELLANSEELIQSCQKDITGQATQMNLGF*
>BFG-591_Bacteroides_fragilis_@contig_1_segment0_pilon_2340_
MKTIELFNDHFQNYKVYGIPKAQLIIADVPYNLGNNAYASNPSWYVDGDNKNGESDLAGKEFFDTDKDFRPAEFMHFCSQMLMKEPKEKSKAPCMIIFCEFEDQFRYIELGKRYGLNNYINLVFRKDFSAQVLKANMKIVGNCEYGLLLYRDKLPKFNNDGRMIFNCFDWVRDGETPKVHPTQKPVPLLRRLIEIFTDKGDVVIDPCAGSGSTLLASAQLGRKAYGFEIKKDFFREANKLVLSRVQQSLF*
>BFG-591_Bacteroides_fragilis_@contig_1_segment0_pilon_2795_
MAFNRKQKLRDNIEAIRTAFILDRENRTATTEERAILQRYCGFGGLKCILNPAKELTDAVRWAKSDLELFAPTVELHRLIRENSKDETEYKRFVDSLKASVLTAFYTPKEITDTIADVLADYSVRPARMLEPSAGVGVFVDSMLRHSPNADVMAFEKDLLTGTILRHLYPDQKMRTCGFEKIERPFNNYFDLAVSNIPFGDIAVFDAEFQRSDSFGRRSAQKTIHNYFFLKGLDAVRDGGIVAFITSQGVLNSTKTSVRNELFSQANLVSAIRLPNNLFTDNAGTEVGSDLIVLQKNLSKKEMSQDERLMTVIQTDTKTALTDNAYFIHHPERIVHTMAKLDTDPYGKPAMVYLHEGKAAGIAGDLRRMLDEDFHYRLAMRLYSGSIRQAGTEEKVAVQNKVERPAIKLETVSSAQTVETPTEKPQPADEKPEIEPRPQYSAGVQLTLLDLWGMTEEVSQPKTSKKKKTVKKAVTAKSTPPKPKVTVTPTAPTAKPAMENKEVKAENTAKPADPDDIYATLDWDTNPPINGFYEMMMGLTPERRKELRELARQHNEKQVAEKTEVKAVPETSREQPRQEETQPEAVAAPAVTDTPSEAVGTFLFPDIEAEKPKEEVVDLSPRAYHRTPEMHLREGSLVADRGRHNIGYLKDITPYGATFQPLDLKGYQKEKALLYVSLRDAYERLYRYESLRREANVPWREHLNTCYDEFVMRYGNLNAKQNVKLVMMDAGGRDILSLERMENGKFVKADIFEHPVSFAVESHANVGSPEEALSASLNKYGTVNLDYMREITDSTAEDLLTALQGRIYYNPLVTGYEIKDRFIAGNVIEKAERIEAWMGDNPENERMPEVKQALEALKDAEPQRIAFEDLDFNFGERWIPTGVYAAYMSRLFDTEVKIAYSASMDEFSVVCGYRTMKITDEFLVKGYYRNYDGMHLLKHALHNTCPDMMKSIGKDEHGNDIKMRDSEGIQLANAKIDEIRNGFSEWLEEQSPQFKERLVTMYNRKFNCFVRPRYDGSHQTFPDLNLKGLASRGIKSVYPSQMDCVWMLKQNGGGICDHEVGTGKTLIMCIAAHEMKRLNLAHKPMIIGLKANVAEIAATYQAAYPNARILYASEKDFSTANRVRFFNNIKNNDYDCVIMSHDQFGKIPQSPELQQRILQAELDTVEENLEVLRQQGKNVSRAMLKGLEKRKHNLEAKLEKVEHAIKSRTDDVVDFKQMGIDHIFIDESHQFKNLTFNTRHDRVAGLGNSEGSQKALNMLFAIRTIQERTGKDLGATFLSGTTISNSLTELYLLFKYLRPKELERQDIRCFDAWAAIFAKKTTDFEFNVTNNVVQKERFRYFIKVPELAAFYNEITDYRTAEDVGVDRPAKNEILHHIPPTPEQEDFIQKLMQFAKTGDATLLGRLPLSETEEKAKMLIATDYARKMALDMRMIDPNYEDHPDNKASHCAKMIAEYYQKYDAQKGTQFVFSDLGTYQPGDGWNVYSEIKRKLTEDYGIPPSEVRFIQECKTDKARKAVIDAMNAGTVRVLFGSTSMLGTGVNAQKRCVAIHHLDTPWRPSDLQQRDGRGVRAGNEIAKHFAGNNVDVIIYAVEKSLDSYKFNLLHCKQTFISQLKSGAMGARTIDEGAMDEKSGMNFSEYMALLSGNTDLLDKAKLEKRIASLEGERKSFNKGKRDSEFKLESKTGELRNNTAFIDAMTEDWNRFLSVVQTDKEGNRLNIIKVDGVDSADEKVIGKRLQEIAKNATTGGLYTQVGELYGFPIKVVSERILKEGLEFTDNRFVVEGNYKYTYNNGHLALADPLAAARNFLNAIERIPSIIDQYKAKNEVLEREIPQLQEIAGKVWKKEEELKQLKSELAALDRKIQLELAPPTPEITEKEHEGQQVKPEAKGVRNGIRQYPEDTSPQIRNPSESIIANHTITGHPGLYAKEETRSKGLKI*
>BFG-591_Bacteroides_fragilis_@contig_1_segment0_pilon_3120_
MADETPIIRNLLYLCTPKKNVMAERIEYKEGKVAYRFLDLFAGAGGISEGFLQAEEDNKYFDFVLASDINDNCELTHLVRYNFQLGLNTVFHRQDIMEEDFLKNLLEKLNGEQIDVVTGGPSCQSFSLSGRRKQYDKRDDLFEHYLKVIRVLKPKYFVMENVKGLLTKDGGKIKERIIKEIRSLVDEEEVYQLTEFIAKLKKSKATEKVFILDCYQQKIDLEVSVEDKNIFNEKYIQTIENHFKLITKKVDYKVSKSDVNINTIRHGLNLLKRISILNGIKQSLVNEKTQSDIDNDGFVDQFNEFISFISESQIIENIASAFNKINSFEAYKSQVNEILEALKIYTSTLDECFDEMRELIKSNELLDEYETILNNIRLYNIEKPIVVNSSDYGVPQNRERVLFIGCRKDQNIITEIPPTVSGNDKVTVYEALYDLDFIGNGEEVTKYKTVRVNSKYRQLLKTRALDGKIDGNTHLTYKDWSKQGRLNHRFELNDTPFYVRNFEELSEKSKHLMATLHNHKTSQQKEEVKERLRIIAESGGYDESRKKLIDCGLNSDKRNYNVLKADSQSPTVVTMPDDFIHYSAYRALTVREMARLQSFDDNFVFQGKRSTGGEKRKVEIPQYTLVGNAVPPLMARAIGHEILKKIQ*
>BFG-591_Bacteroides_fragilis_@contig_1_segment0_pilon_3382_
MAFNRKQKLRDNIEALRTAFILDRERRTPTARERLLLERFCGFGGLKFILNPAKELTDAVHWAKSDLELFAPTVELHRLIRENSNDDNEYKRYMDSLKGSVLTAFYTPAEITGTIADVLHEHGIRPDRVLEPSAGVGAFVDAVLDNRPDADVMAFEKDLLTGKILKHLYPDHKVRIQGFEKIEKPFNNYFDLAISNIPFGDVAVFDPEFSGSKDTARRSAAKTLHNYFFLKSLDTVREGGIVAFITSQGVLDAPSNAPIREYMMRHANLVGVARLPNNLFTENANTEVGSDLILLQKNSNKNGELYYNEKLFVQTEKTPIGTSINAYANSISLPSNTDIIKGTDPYGKPAYKYIHRGDTTQLAEDLREHLKIELQQLDKGLYEKYSLHPVQSKSTAEEVSPAPTAATVMPAITESSNDTEKVQPVEEKPETEPHQTDIPAGVQLDLFDLWGFTEAERKQAVTGKKKKTSDKTAKKAGAKKSAPIQPKVQSRPKAVPSPQTMTSPVPENKEEKQGNTIGQGNPEDVYATINWDDNPPINGFYEMMMDLTPERRAELRQVAARHGEEQQKETEAPKEVVRQSEPAQETPVATSTLFPEPETEQQQPEKEPDLLPRPYHRTPEMHLREGSLVADRAHDNIGYLKDITPYGATFQPLGLTGYQKEKALLYVSLRDAYERLYRYESLRREENVPWREHLNTCYDEFVMRYGNLNAGQNVKLVMMDAAGRDILSLERAEEGKFVKADIFEHPVSFSVKTDIHAGSPEEALSASLNKYGGVNIEYMRTITDGTEEELLTALKDRIYFNPLADGYEIKDRFIAGNVIEKAERIEAWMNGNPDSERMPDVRESLEALRNAEPRRITFEELDFNFGERWIPTGVYSAYMSHLYETDVRIGYSTSLDEFSVSCGHRSMKITDEFLVKGHYRHYDGMHLLKHALHNTCPDMMKPTGQKDEHGNDIKVRDSEGIQLANAKIDEIRNGFSEWLEEQSPQFKERLTTMYNRKFNCYVRPKYDGSHQTFPDLNLKGLASRGVKSIYPSQKDCVWMLKQNGGGICDHQVGTGKTLIMCMAAHEMKRLGMVHKPMIIGLKANVAEIAATYQAAYPNARILYASEKDFSAANRVRFFNNIKNNDYDCVIMSHDQFGKIPQSPELQQRILQEELDTVEENLDVLRQQGKDISRGMLKGLEKRKFNLTAKLEKIEHDIRSRTDDVVDFRQMGIDHIFIDESHQFKNLTFNTRHDRVAGLGNSEGSQKALNMLFAIRTIQERTGKDLGATFLSGTTISNSLTELYLLFKYLRPMELERQDIRCFDAWAAIFAKKTTDFEFNVTNNIVQKERFRYFIKVPELAAFYNEITDYRTAEDVGVDRPDKNEILHHIPPTPDQEDFIGRLMKFAQTGDATLLGRPPLSEMEEKAKMLIATDYARKMALDMRMVDPAYEDHPDNKASHCARMIAEYYHKYEAQKGTQFVFSDLGTYQPGESWNVYSEIKRKLSEDYGIPAHEVRFIQECKSEKARKAVIDAMNAGTVRVLFGSTSMLGTGVNAQKRCVAIHHLDTPWRPSDLEQRDGRGVRAGNEIAKLYAGNKVDVVIYAVEKSLDSYKFNLLHCKQTFISQLKSGAMGARTIDEGAMDEKSGMNFSEYMAILSGNTDLLDKAKLEKRIASLEGERKSFNKGKRESEFKLESKTGELRNNTAYIHAMTEDWDKFLAAAQTDKAGNRLNPVKIEGLDSTDEKVIGKRLQEIAKNAATGGLYTQIGELYGFPIKVISERSVSDGLEFIDNRFVVEGNYKYKYNNGHLAMADTHAVATNFLNALEKIPSIIDQYKEKNAVLEREIPQLQEIAGKTWKKEEELKGLKSELAALDRKIQLNLVPPKFETKQEQASDVQQKHEQQLESVKPNTIDGFICNHAFIMRPSISDESKVQSRGVKI*
>BFG-591_Bacteroides_fragilis_@contig_1_segment0_pilon_3410_
MEKIRVFVIDPAWRQRKGGLRKSRGNQGRELDYVTMEVPEIFGLLDREIFPLAEDDHCVFMWTIDRFLLECENEMEKRGYKRHCRMIWNKLNGVAPAFTVRYSHEYLIWFYRKRLPPIAGEQRGKFMTVFAERSRQHSRKPDFCYRMIDALYPSCGKMDVFSRERRHGWRQFGNQTDYFN*
>BFG-591_Bacteroides_fragilis_@contig_1_segment0_pilon_3418_
MISETYNMDCMDYMRSVPKHFFDLAIVDPPYGIGRSSMGEKKKWKSYNPKDWDNAPPDRKYFEELFRVSKNQVIFGGNYFTPHLPPSMGWIVWDKGQKLTMSDGELIYTSFSRALRIVTVHRTKICKYGGYLHPTQKPVELYYWILSRYARPGDKILDTHLGSGASRLAAHALGLDFWGCEKDNEYFESQENRFMKQCRTRLDFSEKENRVHNQ*
>BFG-474_Bacteroides_caccae_@contig_1_segment0_1464_
MAFNRKQKLRDNIEAIRTAFILDRENRTATTEERAILQRYCGFGGLKCILNPAKELTDAVRWAKSDLELFAPTVELHRLIRENSKDETEYKRFVDSLKASVLTAFYTPKEITDTIADVLADYSVRPARMLEPSAGVGVFVDSMLRHSPNADVMAFEKDLLTGTILRHLYPDQKMRTCGFEKIERPFNNYFDLAVSNIPFGDIAVFDAEFQRSDSFGRRSAQKTIHNYFFLKGLDAVRDGGIVAFITSQGVLNSTKTSVRNELFSQANLVSAIRLPNNLFTDNAGTEVGSDLIVLQKNLSKKEMSQDERLMTVIQTDTKTALTDNAYFIHHPERIVHTMAKLDTDPYGKPAMVYLHEGKAAGIAGDLRRMLDEDFHYRLAMRLYSGSIRQAGTEEKVAVQNKVERPAIKLETVSSAQTVETPTEKPQPADEKPEIEPRPQYSAGVQLTLLDLWGMTEEVSQPKTSKKKKTVKKAVTAKSTPPKPKVTVTPTAPTAKPAMENKEVKAENTAKPADPDDIYATLDWDTNPPINGFYEMMMGLTPERRKELRELARQHNEKQVAEKTEVKAVPETSREQPRQEETQPEAVAAPAVTDTPSEAVGTFLFPDIEAEKPKEEVVDLSPRAYHRTPEMHLREGSLVADRGRHNIGYLKDITPYGATFQPLDLKGYQKEKALLYVSLRDAYERLYRYESLRREANVPWREHLNTCYDEFVMRYGNLNAKQNVKLVMMDAGGRDILSLERMENGKFVKADIFEHPVSFAVESHANVGSPEEALSASLNKYGTVNLDYMREITDSTAEDLLTALQGRIYYNPLVTGYEIKDRFIAGNVIEKAERIEAWMGDNPENERMPEVKQALEALKDAEPQRIAFEDLDFNFGERWIPTGVYAAYMSRLFDTEVKIAYSASMDEFSVVCGYRTMKITDEFLVKGYYRNYDGMHLLKHALHNTCPDMMKSIGKDEHGNDIKMRDSEGIQLANAKIDEIRNGFSEWLEEQSPQFKERLVTMYNRKFNCFVRPRYDGSHQTFPDLNLKGLASRGIKSVYPSQMDCVWMLKQNGGGICDHEVGTGKTLIMCIAAHEMKRLNLAHKPMIIGLKANVAEIAATYQAAYPNARILYASEKDFSTANRVRFFNNIKNNDYDCVIMSHDQFGKIPQSPELQQRILQAELDTVEENLEVLRQQGKNVSRAMLKGLEKRKHNLEAKLEKVEHAIKSRTDDVVDFKQMGIDHIFIDESHQFKNLTFNTRHDRVAGLGNSEGSQKALNMLFAIRTIQERTGKDLGATFLSGTTISNSLTELYLLFKYLRPKELERQDIRCFDAWAAIFAKKTTDFEFNVTNNVVQKERFRYFIKVPELAAFYNEITDYRTAEDVGVDRPAKNEILHHIPPTPEQEDFIQKLMQFAKTGDATLLGRLPLSETEEKAKMLIATDYARKMALDMRMIDPNYEDHPDNKASHCAKMIAEYYQKYDAQKGTQFVFSDLGTYQPGDGWNVYSEIKRKLTEDYGIPPSEVRFIQECKTDKARKAVIDAMNAGTVRVLFGSTSMLGTGVNAQKRCVAIHHLDTPWRPSDLQQRDGRGVRAGNEIAKHFAGNNVDVIIYAVEKSLDSYKFNLLHCKQTFISQLKSGAMGARTIDEGAMDEKSGMNFSEYMALLSGNTDLLDKAKLEKRIASLEGERKSFNKGKRDSEFKLESKTGELRNNTAFIDAMTEDWNRFLSVVQTDKEGNRLNIIKVDGVDSADEKVIGKRLQEIAKNATTGGLYTQVGELYGFPIKVVSERILKEGLEFTDNRFVVEGNYKYTYNNGHLAMADPLAAARNFLNAMERIPSIIDQYKAKNEVLEMEIPQLQEIAGKVWKKEDELKQLKSELAALDRKIQLELAPPTPEVAEKENEGQQLKPEAEDVRNRQAQYPENAPPQIRSPADSIVANHVIIGRPGLYAKEETRSKGLKI*
>BFG-474_Bacteroides_caccae_@contig_1_segment0_1809_
MTDILKHLDLNSADGTQLNLDALYQIAPSAFTEVRDDKTGAISRKVNFEVFRQLLGDHATDGEGEMYQFTWVGKNAARAEAAKPTDKTLRPVVEDSMDWDNTKNIYIEGDNLEVLKLLQRSYMGKVKMIYIDPPYNTGNDFVYHDDFARTAAEEDLEAGSVDELGNRFRKNTDTNGKFHSDWCSMIYSRLLVARSLLTEDGVIFISIDDNEQRNLKNICDEVFGSSNFLAQIVWERAYSPINLMKHFSPSHDYVLCYAKNLDSAVCKGIARSSEADNRYTNPDNDPRGVWKASDLSVGPAVEENIYTITTPSGRNVEPPAGRSWSLSRKAFRERLQDNRIWFGPDGNSVPAMKRFLSELRKTGITPMTIWKYTEVDHSQGATQKLAKLFDGKKVFDYPKPVELIKRIISLYSDSNSIILDFFSGSATTAHAVMEQNALDGGCRQFIMVQLEEDFSESSDGYKMGFKTICDAAKERIRRAGAKIKADSPLTTQNIDTGFRVFRLDESNYEEVSISPNDYQQDQLNLFADNIKQDRTDLDLLFGAMLAWGVTLDLPMTQEEVDGCTIYTVNDGDLVACFTERITDNVVAAMADKTPLRVLFRDSCFAQDDQKINIYEQFKQLMDWTDDEAFKNIKVI*
>BFG-474_Bacteroides_caccae_@contig_1_segment0_2190_
MAFNRKQRLRDNIEAIRTAFLLDREQRTPTARERLLLERYCGFGGLKNILNPARELTDAVHWAKSDLELFAPTVELHRLLRENTKDETEYKRNMDAMKQSVLTAFYTPPEITGTIADVLHEHGIRPDRVLEPSAGVGAFVDAVLENRPDADIMAFEKDLMTGKILKHLHPGQKVRVQGFEKIEKPFMNHFDLAVSNIPFGDVAVFDPDFSGSKDPARLSAARTIHNYFFLKSLDAVREGGIVAFITSQGVLDAPTNAPIREYMMNHANLVGVARLPNNLFTDNAGTEVGSDLIILQKNSGKNGELYYNEKLFVQTEQTPIGTSVNGYVWSIGSLSHTDLIRSTDPYGKPAYKLLHCGDIAQLAEDLREHLKIELQQLDRKLYERHRLHPTKEGSTAAEVQPAPKTEKVSPSVIAPVSVIEPVKGVEKPQAQPIEEKPEIEPRQPNHSSAVQLTLLDLWGMPIEEPVKKKKAAKKESKPKPMPSTPKPQVKVTPPVEAAKPVNGNKEEKPENAEKPNDPDDIYATLDWETNPPINGFYETMMSLTAERRKALRLEAERHRQEQLKKMGIKDTLNPAFAPSSDNMDKKPEQTEEIKQPETLAEVVPTSETVATSLFPELETEKPKEEVMDLSPRPFNGLLEPHHRDGSMVLDASRNLGYLKDLTPYGATFQPLDLRGYQKEKAMLYISLRDAYERLYSHETENHTEHKPQRGYLNTYYDEFVMRYGNLNARQNVKLVMMDAGGRDILSLERAEDGKFVKADIFDRPVSFSVESRVNAGSPEEALSASLNKFGTVNLGYMREITDTTEEELLGALKGRIFYNPLVTGYEIKDRFIAGNVIEKAERIEGWMEDNPESERMPEVKQAWEALKEAEPQRIAFEDLDFNFGERWIPTGVYAAYMSHLFDTDVKIAYSASMDEFSVACGYRTMKITDEFLVKGYYRNYDGMHLLKHALHNTCPDMMKSIGKDENGNDIKVRDSEGIQLANAKIDEIRNGFSEWLEEQSPQFKERLTTMYNRKFNCFVRPKYDGSHQTFPDLNLKGLASRGIKSVYPSQKDCVWMLKQNGGGICDHEVGTGKTLIMCIAAHEMKRLNLAHKPMIIGLKANVAEIAATYQAAYPNARILYASEKDFSTANRVRFFNNIKNNDYDCVIMSHDQFGKIPQSPELQQRILQAELDTVEENLEVLRQQGKNVSRAMLKGLEKRKHNLVAKLEKVEHAIKSRTDDVVDFKQMGIDHIFIDESHQFKNLTFNTRHDRVAGLGNSEGSQKALNMLFAIRTIQERTGKDLGATFLSGTTISNSLTELYLLFKYLRPNELERQDIRCFDAWAAIFAKKTTDFEFNVTNNIVQKERFRYFIKVPELAAFYNEITDYRTAEDVGVDRPNKNEILHHIPPTPEQEDFIQKLMQFAKTGDATLLGRLPLSETEEKAKMLIATDYARKMALDMRMIDPNYEDHPDNKASHCAKMIAEYYHKYETHKGTQFVFSDLGTYQPGEGWNVYSEIKRKLVEDYGIPASEVRFIQECKTDKARKAVIDAMNAGTVRVLFGSTSMLGTGVNAQKRCVAIHHLDTPWVRHEVA*
>BFG-474_Bacteroides_caccae_@contig_1_segment0_2270_
MKEIELYNDHFQNYKVYGIPKAQLIIADVPYNLGNSAYASNPSWYVDGDNKNGESDKAGKQFFDTDKDFRPAEFMHFCSQMLVKEPKEKGKAPCMIIFCEFEDQFRYIELGKRYGLNNYINLVFRKNFSAQVLKANMKVVGNCEYGLILYRDKLPKFNNDGRMIFNCFDWVLDNETPKVHSTQKPVPLLRRLIEIFTDKGDVVIDPCAGSGSTLLAAAQLGRRAYGFEIXKKFFADANKFVLSRIQQSLFV*
>BFG-474_Bacteroides_caccae_@contig_1_segment0_2822_
MITNQIYNEDCLEALKRVPDNSVDCIITDPPYFLGMTHNGQKGSFKDLSICKPFYRDLFQEFSRVKKPGACVYFFTDWRGYAFYYPLFDLYLGASNMLVWNKQSGPGNHYAFIHELILFHCGKGVSIGATNIIDNIRSFASGAKLVEGEKVHPTQKPVALIRKLIEDSTKPGDLILDTFGGSGTTAVASIESGRNFVLMEQDEIYYFTAQKRIKDAYERFNGGR*
>BFG-474_Bacteroides_caccae_@contig_1_segment0_3046_
MSYNKLKSLVANVEAIETAMKIQVQGRQATAEEKEILSRYSGFGGIKEVLNIGTDKPIGGDMQEPIQRLQELINAYPHFTEPMRHNVIEGIKASVLTAFYTPKFLVDAVVRQIHATFSENGLKMRSFLEPSAGIGGFLPIAMSGTYDYAIEKDLISGMILSLLHENTLTRTAAFETIGEQGFEHTTFDVIASNIPFGNFRVFDAELWKKGGMYEQATKTIHNYXFVKAMELLNEGGLLAFITSRGIADTPGNKFVREYLVNHADLISAIRLPDMLFMQTSGIEVGSDLLIFQKHTHKTVLSQREQLFLQVGREKADAIGTMTEYANKLFTMPKTTLATGSRIVQNQYGKYVRKYQWQGNENAMSQYLAALLKLDFGRYFRKSLFTGNGQGSEHMQMSLFGNVAMKQVEKGKRAYTDGVEAWMKDGAMVLFEGQVGTIQYRKSSLYQEVAIDFVPVDEGKVNTDRAKDYFPIRKAYFELSIKEREEQKEDNGLRRELNARYDAFVAKWGCFHENDNKEFIMLDSLGVEVFTIEMQLGKDLVKSDIMREPVAFKKIDSNKRLTPIEALASSLNFYGRVDMDYLMQSTDSTEEEIIGDLKGEIFYNPAIGEWEHKGKFLSGNVITKCKEIGSYLSELTDREKDWTETAVRALVDATPEAIPYEELDINMGERWIDTKLYADFATELFKVETSVMYFDVNDTYMVRLQSYSPVAYNTYFVRNYNGEDLFVHALHDTVPEITKKIYRNGDKVRVPDEEAIQEAATKIQEIRDRFNCWLDRQPIEVRDELVRVYNERFNCYVRPHYDGSAQTFPQLSFEQFPYDSLYPSQKDAIWMIKQNGGGICWHEVGTGKTMIMCVAAYEMKRLGLVHKPLIIGLKANVHEIADTFRKAYPTAKVLYPGKEDFTLANRQEVFSKIKNNNWDCIILTHDQFAKIPQSEETMIDIFTEELADVERNLEFLEQSTMRYRSGKMQEGLEKRKQNLGAKLQELRMKINNRKDDAVDFHTMGIDHIFVDECHIFKNLMFQTRHNRVAGIGNTKGSQRAMNLLFAIRDIQLRTGRDLGATFLSGTVVVNALTELYVMFKYLRPQELQRQRISCFDAWAAIFTKKTADYELNVTGSVKRKERFRTYIKVPELAMFLREITDYCTADMINLDVPEKNVRFLSYPPTIEQEEMIGRLISFAGSGQWKDLGLDVPQPDNLDKAKMLVATNVARKMALDMRLLGCKFKDDADNKASICARTIYDYYIRSNDNRGTQFVFSDLGTYKPNEWNIYADIKEKLVQLGIPADEIQFIQCATTERTRKKLFEEMNNGKVRVLFGSTTMLGTGVNAQQRAVAVHHLEIPWRPADMEQRNGRAVRKGNTVKLWGGNVVDIVIYGTEKTLDAYKFNLLRNKQMFINQINNGTIAVRRIDEGGMDEDSGMNFAEFVAILSGNNDLLNKTKLDNKIMQLEKEQAIFKKERIRAERKIAAGQGEIEKAKRTEADFKRDLEYINSYNGTKATLLLNLPQASTEEVGRELHRIAKTYRNGAYGTVGTYAGLNLLVHSEYNMDGTFDRNTFFVEGISGLKYRCGLSGALPLGFVESAQYPHGALSKLPSLIEKQQKAVERIESEIPTLQDIICRQWSKADELSRLKQECKELQHRIDESLKEAEQPQAAKHEAIAEAA*
>BFG-474_Bacteroides_caccae_@contig_1_segment0_3090_
MNTRLEKSVRSSDEWYTPKEILDALGKFDLDPCAPIHPLWPTAEVMYDQNIDGLSQIWEGRVWLNPPYSRPLIELFVRKLAEHGNGIALLFNRCDSKMFQDVIFPKATGMKFLRHRIRFYRPGGARGDSPSRGSILLAFGEDNAEILRNCAIEGKYVQLN*
>BFG-474_Bacteroides_caccae_@contig_1_segment0_3096_
MKKIVFEKDITLYKADCLEVMPLLPESSIDLVLCDPPFGITASQWDKIIPFSKMWEEIRRVRKDNAPTALFGSEPFSSLLRCGNLAEFKYDWVWEKSKASNFLLAKKQPLKAHELISIFCNGRTPYYPIMEEGEPYENRTKRGSNWTGVNKVPNPTFRNENKGTRYPRSVKYFKTAESEGKTIHVNQKPVALLKYLIKTYTKEGDTVLDFASGSMSTAIACIHTNRKCICIEKDDMHFLRGEERIRNEYNIKRNVE*
>BFG-474_Bacteroides_caccae_@contig_1_segment0_3714_
MMASKYKAIDFFCGGGGMTCGLRQAGINVIAGVDFDQDAKETYEYNNSGSVFIQTNIKNLRSNYFERKFGIRKNDDFLILVGCSPCQFYSIINTDKNKALKSKDLLKNFARFIEYYRPGYVLVENVPGIITNKDSILPYFLRKLEDLGYKNPVYKVVDMSYYGVPQSRRRFSLIATRLENVNIHLPKADDKETVLADYLGERNGFPKVSAGHKDSSVFNHTVAGLSDVCLKRLAKTKHDGGNRLDWANDPELQLPCFVGKDDCFKDTFGRMWWHRPASTITTKFYSISNGRFGHPEEDRALSLREGATLQTFPKTYVFKTNSIAATAKLIGNAVPCEYARRLGETIKALENNGTI*
>BFG-474_Bacteroides_caccae_@contig_1_segment0_3879_
MGLLKPNQVLNKAYRQVAIETTDFDLFKNALRTLRDNIVDGQREHTQKEHLRNFLSETFYKPYYMAPEEDIDLAIRLDKTIKSNIGLLIEVKSTTNKGEMISNDNLNRKALQELLLYYLKERVNKKNNDIKYLIATNIHEFFIFDAHEFERKFYQNKQLRREFQDFVDGRKTSNKTDFFYTEIATTYIEEVKDSLEYTYFNLQDYQHLLDRTDGSASRKLIELYKIFSDTHLLKLSFQNDSNSLNRGFYTELLHIIGIEERKENNKTVIVRKAVERRDEASLLENTINQLDAEDCLRHINGSLYGNDYEERLFNVAMELCITWMNRILFLKLLEAQMLKYHNGDAIYKFLSITKIHDYDDLNTLFFQVLARDMGSRTHSIMRDFAYVPYLNSSLFEVTDLESKTIKINSLSQRTVLPVLASSVLRNKKRNLQVNALPTLQYLFAFLDAYNFASEGSEEVQEEAKTLINASVLGLIFEKINGHKDGSVFTPGFITMFMCREAITKTVLQKFNGYYGWNCTTRIELYNHIDNIVEANELINSLRLCDPAVGSGHFLVSALNELILLKYELGILVDATGKRIRKADYQLAIENDELIVTDTEGNLFAYNPLNAESRRMQETLFKEKRQIIENCLFGVDINPNSVKICRLRLWIELLKNAYYTAESNYTYLETLPNIDINIKCGNSLLHRFALTDSIQTVLRESSISISQYKEAVAKYKNAQSKSEKQDLETFITEIKSKLKTEINRRDARLVRLNKRRSELANLQAPQLFEPTKKEKKASDKRIADLKKEIATLENIFEEIRSNKIYLGAFEWRIEFPEVLDAEGNFLGFDCIIGNPPYIQLQSMGKSADVLECMGYITYARTGDIYCLFYELGMNLLTPNGFLCYITSNKWMRAGYGEALRGYFASKTNPIMLVDFAGIKIFDAITVEANILLSQKAANIFNTQACLVQDSNGLNNLSDFVQQQGVKCNFADSIPWVILSPIEQSIRRKIESIGTPLKDWDINIYRGVLTGYNDAFIISTEKRDEILANCQTEGERVRTAELIRPILRGRDIKRYEYEWADLWIIATFPSRHYDIESYPAVKNYLLSIGIERLEQTGETHIVNGKKIKARKKTSNEWFETQDSISYWEDFSKPKIVWKIIGNQMAFAYDANNYVMNNACYIMTGDHLDYLLAVLNSQAITWYSYVTNMNKTGVGDVQVGGQNIATFPIPFYDANKIELIELAELANSIINKNINLPFIDSKIEGLVSMIYGFTSEETNFLHSFVSSLRKSI*
>BFG-474_Bacteroides_caccae_@contig_1_segment0_586_
MITNQIYNEDCLEALKRVPDNSVDCIITDPPYFLGMTHNGQKGSFKDLSICKPFYRDLFQEFNRVKKPGACVYFFTDWRGYAFLLSVVDLYLGASNMLVWNKQSGPGNHYAFIHELILFHCGKGVSIGATNIIDNIRSFASGAKLVEGEKVHPTQKPVALIRKLIEDSTKPGDLILDTFGGSGTTAVASIESGRNFVLMEQDEIYYFTAQKRIKDAYERFNGGR*
>BFG-474_Bacteroides_caccae_@contig_1_segment0_609_
MANTNLKEAKAAKNDEFYTQFHDIEIEMNAYLEYDPDVFRGKIVLLPCDDPEWSNFTRYFAAKFDELGLKKLISTSYAPDSKKYKTPYQPSLFEQEAPQFDPSKAQVKGKIFILERDKSGDGRINIDDLEWKYMEGDGDFRSKEVTELRNEADFIITNPPFSLFREFLAWIVEAGKKFAVIGNMNAITYKEVFPLIKDNKVWLGATGNGNDMVFGVPEGAKVDEKDRAKAARLGYVGNYTRLGNSCWFTSIEHGRRHEPLSLMSMADNLRFSKHKELRGKAAYDRYDNYDAIEVPFTDAIPSDYEGVMGVPISFLIKYCPEQFEILGITKTWYGIASKIYPEQIQIDHHGKESKVTKLNDGAVLLHSKVPQNETYYIVDGKYYTQVYARVLIRHIRL*
>BFG-474_Bacteroides_caccae_@contig_1_segment0_2500__2501#merged
MEKKKSSPANLPGKPCFPWVGGKRRLLPVLIESLPKDFGQMDTYVEPFVGGGALFFXXXXMEKRTYYNEGNPNNITRAALFIFFMRTCYNGIYSVNHSGKLSVTFGAGGRVKLLEEELIRFNHKLLQDVVILDGDYRQTAEYTGANSLFYFDPPYKPVNEGNSCTSYMPQDFGDEEQINLANFCKGIGETGAK
>BFG-474_Bacteroides_caccae_@contig_1_segment0_3186__3187#merged
MESLSQYSKDVREELKLSLQEVYNRTDIDVTLWGYKMFDLESRRYIGNKAKLTPWIMNIINEHTGGFESFFDVFAGTASVSKAAIPYAKRIIMNDFLSSNNIIYQAFFGSGVYDMNKLHSIIEYYNNINPDTIEDNYFSDNFGDKFFDYKNSKLIGHIREDVERRKVALTHKEYAILLTSLIYSIDKIANTVGHFDAYIKKNILYHPLSIQLIRPLDPQCVEIFREDSNILAENITADVAYIDPPYNSRQYSRFYHIYENLVTWEKPELFGVAMKPKAQNMSAYCTSSAPVAFRDLISKLNVKYIVVSYNNTYESKSGSSKNKITLEQIKSILEERGTTKIYDCDHRYFNAGKTNFVKHKELLFITEVGQXXXXMKKKIVRSPFFYVGDKYKLIEEISSYFPDDIEKFVEPFVGGGSVFMNIDARKFYLNDIDVNVIALHKFLCKSANKRTEFFSRIESLIAEYGLSYSYKEDRIPVEFKRQYKKTYYAKYNKEAYGQMKRDFNESSVADLYVLYLLLIYGFNRMLRFNKNGDFNLPVGNVDFNANVVNALEAYFMQVISKKPKWFNIDYKDFLQKIRLSEKDFVYLDPPYLITFSEYNKLWNEQDEIELLQLLDSLNKRRIRFAISNVTHYKGRCNNLFIDWACKYNVHPIKSNYISYHDNSTKQISEVLITNY
>BFG-474_Bacteroides_caccae_@contig_1_segment0_3880__3882#merged
MQQQGVKCNFADSIPWVILSPIEQSIKQKIESVGIPLKDWNIQINYGIKTGFNDAFIISTEKRDEILANCQTEDERVRTAELIRPNTWPPNVAXXXXMGNAKGYILAIALPSHIHTSLYLCHEESEDFSKPKIIWGEISDKSKFAFDFLGEYIPEATFFYMKGECIEYLLSALNSSVSEWLFSKVGTTTGVGTIRWKKYTIEQLIVAKLSTEQLNTHLAAFNDLKVGKMSITDFECFSNKLMYDVYKLTSDEIQYIENQQIV
>BFG-350_Bacteroides_thetaiotaomicron_@contig_1_segment0_1027_
MSYNKLKSLVANVEAIKTALQIHIQGRQATPEEKETLSQYSGFGGIKEVLNIGTDKPVSGDMEEPIRQLQELIDTYPYFTEAMKASVLTAFYTPKFLVDAVAKQIHTTFKDNGLQMRSFLEPSAGIGGFLPVAMPNTYDYAIEKDPISGLILSLLHDNTVTRTTEFETIDEQGFEHTKFDVIASNIPFGNFRVFDAELWKKGGIYEQATKTIHNYFFVKAMELLNEGGLLAFVTSRGVADTPSNKFVRDYLVNHADLISAIRLPDTLFMQTSGIEVGSDLLVFQKHTHKASLSQREQLFLQVGREKADTTGTMTEYANKLFTLPKTTLATGSRIAMNQYGKYVRKYQWQGDENAMLQYLAALLKLDFGRYFRKSLFTSEGQDGIHTQMSLFGSVAVKQPPKGRRAYTDEPEVWMKEGAMVLFEGQVGVIQYRKSELYQETATDFVPVDEGKVNTDKANDYFAIRKAYFELAIKEQEEQTEQPHLRERLNACYDAFVAKWGFFHSNDNKEFIMLDSLGVEVFTIEMQVKGDIFKADIMREPVAFKRIDTTVLLTPTEALASSLNFYGCVDMGYLTQTTGKDEDEVIDDLKGKIFYNPATGEWEHKGKFIAGNVIAKSKETGSYLPDLTGKEKDWAETAVKALEEAMPEAIPYEELDINMGERWIDTKLYADFATELFGTETDVMYFDVNDTYLVRLQGYSPVVYNTYSVKNYNGEDLFVHALQDTVPEITKEIERNGETVRVPDEEAIQEAATKIQEIRNRFNQWLDCQPIEVRDELVRVYNERFNCYVRPHYDGSAQTFPQLSFENFPYDSLYPSQKDAICMIKQNGGGICWHEVGTGKTIIMCVSAYEMKRLGLVQKPMIIGLKANVHEIADTFRKAYPSAKVLYPGKEDFTPANRKEVFSKIKNNNWDCIILTHDQFAKIPQSEQTMIDIFTEELADVERNLEVLEQSTMRYRNGKMQDGLEKRKQNLTAKLKELRMKINERKDDTVDFHSMGIDHIFVDESHIFKNLMFQTRHTRVAGIGNTKGSQRAMNLLFAIRDIQHRTGRDLGATFLSGTVVVNALTELYVMFKYLRPRELQRQQISCFDAWAAIFTQKTADYELNVTGAIKRKERFRTYIKVPELAMFLREITDYRTADMINLDVPDKNVRFLSHAPTIQQEEMIGRLVSFAHSGEWEDLELGTPEPDNLDKAKMLVATNVARKMALDMRLLGDKFSDDADNKASICARTIYDYYVKSNANRGTQFVFSDLGTYKPNEWNVYTDIKEKLVNLGIPADEVQFIQCATTERARKHLFEDMNNGKVRVLFGSTTMLGTGVNAQQRAVAVHHLEIPWRPADMEQRNGRAVRKGNTVKLWGGNVVDVVIYGTEKTLDAYKFNLLKNKQMFINQINNGTIAVRRIDEGGMDEDNGMNFAEFVAILSGNTDLLNKAKLDNKIMQLEKEQAIFKKEHIRAERKIASNREEIEKARRTKAGFIKDWEYFNSYEGTKVTQLLNLPQATAEETGRELHRIAKTYRSGAYGTIGSFAGLNLLVRSEYSINGTFDRNTFFVEGASGLKYRCGLTGALPLGFVESAQYPQATLNKLPSLIEKQQKTVERIESEIPILQDIVGRQWSKADELVKLKLECKELQRRIDESLKEAERSLTPPETTATEYEPTTKAA*
>BFG-350_Bacteroides_thetaiotaomicron_@contig_1_segment0_2544_
MATNSSTEQSLTKKVWNLATTLAGQGIGFTDYITQLTYLLFLKMDAENVEMFGEESAIPTGYQWADLIAFDGLDLVKQYEETLKLLSELDNLIGTIYTKAQNKIDKPVYLKKVITMIDEEQWLIMDGDVKGAIYESILEKNGQDKKSGAGQYFTPRPLIQAMVDCINPQMGETVCDPACGTGGFLLTAYDYMKGQSASKEKRDFLRDKALHGVDNTPLVVTLASMNLYLHGIGTDRSPIVCEDSLEKEPSTLVDVILANPPFGTRPAGSVDINRPDFYVETKNNQLNFLQHMMLMLKTGGRAAVVLPDNVLFEAGAGETIRKRLLQDFNLHTILRLPTGIFYAQGVKANVLFFSKGQPTKEIWFYDYRTDIKHTLATNKLERHHLDDFVSCYNNRVETYDAENNPQGRWRKYPVDEIIARDKTSLDITWIKPGGEVDDRSLAELMADIKDKSQTISRAVTELEKLLANIEEN*
>BFG-350_Bacteroides_thetaiotaomicron_@contig_1_segment0_2557_
MAIKKSQIYSTLWNSCDALRGSMDASQYKDYVLMILFIKYLSDKESDEDSIFTIPDGCRFSDFVLLKGDDHIGEQINKKLEAIKEANAMFLNRLALPNFNDPSKLGKPKEMRETLSNLIAAFESEDLDFSKNRTADDDILGDAYEYLMKNFAAESGKSKGQFYTPAEVSRVMAKMLHLTEFTSPSTTIYDPTCGSGSLLLRAIGETPNGATPYGQEKDNSTASLAILNMLLHGVDTATIEQGDTINSPEFTEGGQLKTFDVCVANPPFSTKSWLGAAGKDDAIYHRWTAELCPPDKCGDYAFLLHLIASMKPGTGRGACILPHGVLFRGNAEYEIRKHIIRQGWIEGIVGLPANIFFGTGIPASIILINKQGAADRKGIFFIDAKDGFVKDGNKNRLREQDIKRIVDTWNARCDVPHYAKFVPISGENSIEANDYNLNIPRYIQPADIEIRQDIDAHLHGGIPKHDVEQLSVYWAVCPSLRSMLFDETVERITLRTDKAMIADAVAADHSFIEQKNHFSRSIEAWCDKMRPLFRGLTMNIKPKALIEEWAQSLLDIMKEDKSLVVAYDAYQQLLTYWLDTLQDDCYIISRDGWKPTLLRGTKKTVIYEDMVCDLLPISIVLNEYFADELEEIAVITADRDEVAAELQTMIDAAIEEAAEDDEDENKALTDEVKKTKEYKAKDKVRKAIDKKLKEKKAALTEAVAAKYAAFTETEVIDLVVEKKWIATITAMIQSEMQQVTQRLTADITVIVERYEQTLSVIDTDVADLEAKVNSHLAKMGFSL*
>BFG-350_Bacteroides_thetaiotaomicron_@contig_1_segment0_2644_
MKYRFIDLFAGAGGLSEGFIRAGYEPIAHIEMDHYACDSLKTRAAFHYLKENGKLEIYEEYLKNKKEKTDGSWLWNQVPKSVIDSVIQEAIGKETLPSLFERVDKLCNGKPVDMIIGGPPCQAYSVAGRARXRKKIEEDPRNDLYKFYVEFLKRYKPKMFVFENVLGIFTAKGGEPFRDLIRLVRELDYNIDFREQIASQHGVLQKRHRVIIVGWQNKRDTQEDTSYHYPYLLEEQMPYKMMRDLFCDLPIVKAGEGTLCGIVHYTKPLSDMEYLKKSGIRGVLSFTTQHIARPNNPTDREIYKQAVEQWNEGKRLRYDKLDPSLQKHKNTQTFLNRFCVVDPNGVCHTVVAHIAMDGHYYIYPTPNPTTDNVRSITIREAARIQSFPDDYFFEGSRSSAFKQIGNAVPVVLAEKIALEIKKILAHEDELRRTQNR*
>BFG-350_Bacteroides_thetaiotaomicron_@contig_1_segment0_2787_
MNRIGVFVIDPAWQLRKGGLRKTRKNQGRELDYPTMSVDDIFVLLDKDIFPQAEEEHCVFMWTIEQFLISCEHEMQQRGYKRHCRMIWNKMNGIAPAFTVRFSHEYLIWYYKGRLPPIATEQRGKFTTVFEERSRQHSRKPDFCYRMIDTLYPGCRKMDVFSREYREGWYQYGNQTDFFNKSSETIK*
>BFG-350_Bacteroides_thetaiotaomicron_@contig_1_segment0_2822_
MAFNRKAKLRDNIEAIRTVFTLEKEGRTATPAERKVLERYCGFGGLKCILNPADELTDAVHWAKSDLDLFPLTVELHRLIRENSKDERQYKRYVSSLKNSVLTAFYTPREVTEGIAKALVNYKVEARFLLEPSAGQGAFMDAYRKFYPQTDMTAFEKDLLTGKILTQLYPECKVRTEGFEKMEKYFNGHFDVALSNIPFGDIAVFDPDFSNSKSAERRTASKSIHNYFFLKGLDAVRDGGIVAFITSQGVVNSKRNENVLREMFRHADLVSALRLPNNLFTDGAGTEVGSDLIVLQKNGDKGDMSVDEDLLCGGYLSDKGVTVNEYFREYPDRIICTQQKMGTDPYGKPAMEYLHEGGVQGIADDVYEKLGMDCNARLDIMRYLAEIIRQRKTAVPQTEKIQERTAPENTVPAKDERLPEEMTAETAAITGTIPVTEDKEREKEKTAMPVEGGLFAFTTTDVKKEKEETEPTTAPLLTLYDLFGFTQAERKEAQQGIKKKKSPQRKGKTAPVQKSLFGDVKPQAANDAKDAQTAKGTTKQPETISPQHTSQKENPAASTAEDTVQAAEQMAAEQTAAQMSAQTINTDPEEVYAAINWETNPPINGFYETMMSLTPERREELRQKAGLHREMKTAKTQTTGTTGATNVTADNNGEKMSRNGTSNGNGISNGNEWVYPVENAPAEDLKRRAQEVEQEMRAEEAALTKEERQRRHEQEMQPRPYSRPMDAHLKEGSLVWEYTAGVRYQIGVLKRVTPLGATFQPLDLDSVQKEKAQQYIRLRDAYQRLYANEAEKQEEDKEWRDHLNTHYDEFVMRYGNLNAKQNVKLILMDAAGRDTLSLEREEDGKIVRADIFDHPVSFATEETTHVGTATEALALSLNRTGEVDLNYMQSLTGTDREELTEELKGRIYYNPLKDHYEIKDRFIAGNVVQKAENISRWLAANEEEGESHPMKVAAEASLAALHEAQPRPISFEELDFNFGERWIPTGIYSAYMSYLYGAKVNISYTKSIDEFSAECGSTNAKITQQYAVQGHYKLYNGLNLLRHALHNTVPDMMKSIGKDEHGNDIKVRDSEGIQLANAKIDEIRSGFTDWLEAQSPEFKERLADMYNRKFNCYVRPKYDGSHQTFPDLDLKGLERKYNIKEIYQSQKDCIWMSLLNGGGICDHEVGTGKTLIMCVIAHEMKRLGLAHKPIITGLKANVAEIAECYRTAYPNARILYASEADFSTKNRVKFFNNIKNNDYDCIIMSHDQFGKIPQSPEMQEEILQAELDTVEENLEVLRKQGKDISRGMMKGLEVRKHNLEAKLEKIADAIKTRTDDVVDFKQMGIDHILIDESHQFKNLMFNTRHGRVAGLGNSEGSQKALNMLYAIRTIQERSGKDLGATFLSGTTISNSLTELYLLFKYLRPQELERQNISCFDAWAAIFAKKTTDFEFSVTNNVVQKERFRYFIKVPELAAFYNEITDYRTAEDVGVDRPDMNEILYDIEPTGEQEAFIEKLMEFAKSGDATILGRGRLSDTEEKAKMLIATDYARKMALDMRMVDPAKYSDHPNNKASHCARKIAEYYKKFDEQKGTQFVFSDLGTFKPGEWNIYSEIKRKLVEDYGIPADEIRFIQECKTDKAREAVIKAMNEGKVRVLFGSTSMLGTGVNAQKRAVAVHHLDTPWRPSDLSQRNGRAVRKGNEIAKFFAGNKVDVIIYATKKTLDSYKFNLLHCKQTFISQLKSGAMGARTIDEGSMDEKNGMNFSEYMAILSGNTDLLDKAKLEKKIASLESERKTFLKAKMGAESKLKDKQEEIGQNRTRIDLMSKDYETFSSRMQTDGDGNRLNPVRLHGFDAADEKSIGTRLQEIAKNTTTAKEYTPIGELYGFPIKVKSESVVDGGLALTQNRFVIEGNYKYTYNNGAIAMADTKAAAMNFFRAMEKIPGMVEQYQEKNYVLEKDLPVLQEMAGKVWKKEDELKQLKTELAALDRKIQLELTPPTPSAGEPDKEQQQEEQTRKPEMQQGQRPNMIPPAYSDLICNPIADAPLEIKPVVKGLKI*
>BFG-350_Bacteroides_thetaiotaomicron_@contig_1_segment0_4005_
MSYNKLKSLVANVEAIETAMKIQVQGRQATAEEKEILSRYSGFGGIKEVLNIGTDKPIGGDMKEPIQRLQELINAYPHFTEPMRHNVIEGIKASVLTAFYTPKFLVDAVVRQIHATFGENGLKMRSFLEPSAGIGGFLPIAMSGTYDYAIEKDLISGMILSLLHENTLTRTIGFEEIGEQGFEHTTFDVIASNIPFGNFRVFDAELWKKGGMYEQATKTIHNYXFVKAMELLNEGGLLAFITSRGIADTPGNKFVREYLVNHADLISAIRLPDMLFMQTSGIEVGSDLLIFQKHTRKAALSQREQLFLQVGREKADATGTMTEYANKLFTIPKTTLATGSRIVQNQYGKYVRKYQWQGNENAMSQYLAALLKLDFGRYFRKSLFMGEGQGSEDMQMSLFGSVAMKQVAKGKRAYTDGVEAWMKDGTMVLFEGQVGTIQYRKSSLYQEVAIDFVPVDEGKVNADRAKDYFPIRKAYFELSIKEREEQKEDNGLRGELNARYDTFVAKWGCFHENDNKEFIMLDSLGVEVFTIEMQLGKDLVKSDIMREPVAFKKIDPNKRLTPIEALASSLNFYGRVDMDYLMQSTDSAEEEIIGDLKGEIFYNPVIGEWEHKGKFLSGNVIAKCKEIGSYLSDLTDREKDWTETAVKALADATPEAIPYEELDINMGERWIDTKLYADFATELFETETSVMYFDVNDTYIVRLQSYSPVAYNTYSVRNYDGGDLFVHALHDTVPEITKEICRNGDKVRVPDEEAIQEAATKIQEIRDRFNRWLDRQPIEVRDELVRVYNERFNCYVRPHYDGSAQTFPQLSFEQFPYDSLYPSQKDAIWMIKQNGGGICWHEVGTGKTMIMCVAAYEMKRLGLAHKPLIIGLKANVHEIADTFRKAYPTAKVLYPGKEDFTPANRQEVFSKIKNNNWDCIILTHDQFAKIPQSEETMIDIFTEELADVERNLEFLEQSTMRYRSGKMQDGLEKRKQNLAAKLQELRMKINNRKDDAVDFHTMGIDHIFVDESHVMKNLMFQTRHTRVAGIGNTKGSQRAMNLLFAIRDIQRRTGRDLGATFLSGTVVVNALTELYVMFKYLRPQELQRQRISCFDAWAAIFTKKTADYELNVTGSVKRKERFRTYIKVPELAMFLREITDYRTADMINLDVPEKNVRFLSYPPTIEQEEMIGRLVSFAGSGQWEDLGLDVPQPDNLDKAKMLVATNVARKMALDMRLLGCKFKDDADNKASICARTIYDYYIRSNDNRGTQFVFSDLGTYKPNEWNVYTDIKEKLVRLGIPADEIQFIQCATTERARKKLFEEMNNGKVRVLFGSTTMLGTGVNAQQRAVAVHHLEIPWRPADMEQRNGRAIRKGNTVKLWGSNVVDVVIYGTEKTLDAYKFNLLKNKQMFINQINNGTIAVRRIDEGGMDEDSGMNFAEFVAILSGNNDLLNKTKLDNKIMQLEKEQAIFKKERIRAERKIAAGQGEIEKAKRTEANLMRDLEYINSYNGTKATLLLSLPQATTEEVGRELHRIAKTYRNEAYGTVGTYAGLNLLVRSEYSIDGTFDRNTFFVEGISGLKYRCGLSGALPLGFVESAQYPHGALSKLPSLIEKQQKAVERIESEIPTLQDIICRQWSKADELSRLKQECKELQHRIDESLKETGQPQAAKHEAIAEAA*
>BFG-350_Bacteroides_thetaiotaomicron_@contig_1_segment0_4055_
MNTRFEKSVRSSDEWYTPKEILDALGKFDLDPCAPIRPLWPTAEVMYDQNIDGLSQIWEGRVWLNPPYSRPLIELFVRKLAEHGNGIALLFNRCDSKMFQDVIFPKATGMKFLRHRIRFYRPDGTRGDSPGCGSLLLAFGEDNAEILRNCAIEGKYVQLN*
>BFG-350_Bacteroides_thetaiotaomicron_@contig_1_segment0_4061_
MKKIVFAKDITLYKADCLEVMPLLPESSIDLVLCDPPFGITASQWDKIIPFSKMWEEIRRVRKDNAPTALFGSEPFSSLLRCGNLAEFKYDWVWEKSKASNFLLAKKQPLKAHELISIFCNGRTPYYPIMEEGEPYENRTKRGSNWTGVNKVPNPTFRNENKGTRYPRSVKYFKTAESEGKTIHVNQKPVALLKYLIRTYTKEGDTVLDFASGSMSTAIACIHTNRKCICIEKDDMHFSRGEERIRNEYNIKRNVE*
>BFG-350_Bacteroides_thetaiotaomicron_@contig_1_segment0_4384_
MAFNKKTHLRQNIDALKTAFTLDRERRAPTPEEERTLGAYSGFGAIKEVLENPTGKPDKDGMATLVAELQEVIRANTPDEREYKRYMDGIKNSVLTAFYTPPKVADAIVEAIWDTRIAPQRILDPSAGTGVFVNAVDFHDPYAEITCFEKDPATGLILKHLHPEKRVRVQGFERIEPKYAGYYDVAVSNIPFGDVALFDPFFSTHTDPVRRQGTRALHNYFFMKSVDMVREGGLVAFITSQGVLNAEQGRPVREWLMNRCEPVSAIRLPNNLFTEHAGTEVGSDLVILQKKAATGELSERQRDFIESRKLSNGIRINNLFQSFDRVIHTEAKVGKDPYGKPAMEFTHAEGVDGIDREMRRMLSEDFNRHFNESYCLEHAPEQTPGTPERELSRPRQAERQRAERHEPRLAGEIVKEIIADARNLQQQREEEEKRRVVAEMAAQGYHVDTETGEITRIENKPGQALPDSAATPAGEPTGEDLADFGAWSKERENRLWEQHPPKPEDFGMADTPVQHVGGTTEPKPQEGFAGSLFDTVETAAPVPATQAAEPVNVQQEPLLTLYDLFGFSAEERRQAELGISKKRNSRRGAKRKTPRQPSLFAPASSPEEQKSEMPKTTPPERDPEDLYASLNWEDNPPINGFYEMMMSLTPERRAELRRQNARQQETPEQRERQAVXPPTEAPKDRRKQAAGTPRTGSLFDTPDNPEEEEPGKEMPQIREADMKPRPFEGEVAPYFREGTLVTDGQNRVGYLRGIESLQPMFHPLELTPAQRTKASMYIEIRDAYYHLYNNEAETLTANPALREMLNRLYDNFTERFGRLNDKRNLDLIKMDARGTEILSLERYIDGKARKADIFERPVAFNPDEITHADDASEALVASLNKYGRVEPHYMASLTGTTVEGILGELKGRIYYNPETDGYEVADKFIAGNVIGKAERIEAFLRENPDHAPARESLEALREATPKPIAFDDLDFNLGERWIPKGVYERFASSLFDTEVKITFASNLDEYGVKAEATNVKITEQYAVSAQTRKYNGLHLLKHALQNTSPDITKTVLKWVDGERREVKVRDGEAIQLANSKIDEIRGAFPEWLREQSSDFKDRLTDLYNRTFNCYVRPKYDGTHQEFPDLDLKGLGIDNLYDSQKDAIWMDKLLGGGIIDHEVGGGKTLIMCCGAYEKKRLGLANKPMIIGLKANIHEIARTFCTAYPMAKVLYPGKEDFTPRKRERIFREIRNNDWDAVILSHEQFGMIPQSPEIQQEILQAELDCVEENLEVLKAQGRDVSRAMMKGCQKRKANLEAKLQKVAHALETRKDDAVDFRLMGIDHLYVDESHKFKNLTFTTRHDRVAGLGNPEGSQRALNMLFALRTIQQRTGRDLGATFLSGTTISNSLTELYLLFKYLRPKELERQNIRTFDAWAAIFAKKTIDYEFSVTNEVVQKERFRYFIKVPELAMFYSEITDYRSAEDIGIDRPQKNEILHNIPPTPQQTEFIERLVQFAKSGDATLLGRLPLSEREEKAKMLIATDYARKMSLDMRMIDPELYSDHVDNKASHCARMIAGYYRRFEAYKGTQFVFSDLGTYKPGAGWNVYSEIRRKLAEDYGIPQSEVRFIQEATSEKARKEMIAGMNTGKIRVLFGSTEMLGTGVNAQKRCVAIHHLDCPWRPSDLEQRDGRGIRTGNEIAKLHADNKVDVILYAVEKSLDAYKFGLLHNKQLFIRQLKTNNMGSRTIDEGAIDEKSGMNFSEYVAVLSGNTDLLDKARLEKKIATLESERQAFVRGKSSSRYKLEQITEKIEKNNDLIRRIGKDLEHFKARVEFNEDGSYRNPVKLNGLETSDPKLIGKQLNHIAETARTLDRLEPIGSLYGFELLVQSETTGKDGLDLVQNRFYVRGEGDYLYQYNYGNIASDPRLAAMNFIHALATIEPTLEKFRKKNEELEKDIPVLREVVESSWRKEPELTALKADLTEIDRRIQQSLKPIEESEGKEAEEDNDVCRERHDTAEELPKEDNTAARIPSRLRQIADASGGRIVIAGVGSPPENGPAKKGIKM*
>BFG-350_Bacteroides_thetaiotaomicron_@contig_1_segment0_4913_
MGLLKPNQVLNKAYRQVAIETTDFDLFKNALRTLRDNIVDGQREHTQKEHLRNFLSETFYKPYYMAPEEDIDLAIRLDKTIKSNIGLLIEVKSTTNKGEMISNDNLNRKALQELLLYYLKERVNKKNNDIKYLIATNIHEFFIFDAHEFERKFYQNKQLRREFQDFVDGRKTSNKTDFFYTEIATTYIEEVKDSLEYTYFNLQDYQHLLDRTDSSASRKLIELYKIFSDTHLLKLSFQNDSNSLNRGFYTELLHIIGIEERKENNKTVIVRKAVERRDEASLLENTINQLDAEDCLRHINGSLYGNDYEERLFNVAMELCITWMNRILFLKLLEAQMLKYHNGDAIYKFLSITKIHDYDDLNTLFFQVLARDMGSRTHSIMRDFAYVPYLNSSLFEVTDLESKTIKINSLSQRTVLPVLASSVLRNKKRNLQVNALPTLQYLFAFLDAYNFASEGSEEVQEEAKTLINASVLGLIFEKINGHKDGSVFTPGFITMFMCREAITKTVLQKFNGYYGWNCTTRIELYNHIDNIVEANELINSLRLCDPAVGSGHFLVSALNELILLKYELGILVDATGKRIRKADYQLAIENDELIVTDTEGNLFAYNPLNAESRRMQETLFKEKRQIIENCLFGVDINPNSVKICRLRLWIELLKNAYYTAESNYTYLETLPNIDINIKCGNSLLHRFALTDSIQTVLRESSISISQYKEAVAKYKNAQSKSEKQDLETFITEIKSKLKTEINRRDARLVRLNKRRSELANLQAPQLFEPTKKEKKASDKRIADLKKEIATLENIFEEIRSNKIYLGAFEWRIEFPEVLDAEGNFLGFDCIIGNPPYIQLQSMGKSADVLECMGYITYARTGDIYCLFYELGMNLLTPNGFLCYITSNKWMRAGYGEALRGYFASKTNPIMLVDFAGIKIFDAITVEANILLSQKAANIFNTQACLVQDSNGLNNLSDFVQQQGVKCNFADSIPWVILSPIEQSIKQKIESVGIPLKDWNIQINYGIKTGFNDAFIISTEKRDEILANCQTEDERVRTAELIRPILRGRDIKRYEYEWADLWIIATFPSRHYDIESYPAVKNYLLSIGIERLEQTGETHIVNGKKIKARKKTSNEWFETQDSISYWEDFSKPKIVWKIIGNQMAFAYDANNYVMNNACYIMTGDHLDYLLAVLXXPXXLK*
>BFG-350_Bacteroides_thetaiotaomicron_@contig_1_segment0_5086_
MAFNRKQKLRDNIEAIRTAFILDRENRTATTEERAILQRYCGFGGLKCILNPAKELTDAVRWAKSDLELFAPTVELHRLIRENSKDETEYKRFVDSLKASVLTAFYTPKEITDTIADVLADYSVRPARMLEPSAGVGVFVDSMLRHSPNADVMAFEKDLLTGTILRHLYPDQKMRTCGFEKIERPFNNYFDLAVSNIPFGDIAVFDAEFQRSDSFGRRSAQKTIHNYFFLKGLDAVRDGGIVAFITSQGVLNSTKTSVRNELFSQANLVSAIRLPNNLFTDNAGTEVGSDLIVLQKNLSKKEMSQDERLMTVIQTDTKTALTDNAYFIHHPERIVHTMAKLDTDPYGKPAMVYLHEGKAAGIAGDLRRMLDEDFHYRLAMRLYSGSIRQAGTEEKVAVQNKVERPAIKLETVSSAQTVETPTEKPQPADEKPEIEPRPKYSDGVQLSLLDLWGMTEEVSQQPKTAKKKKEAKKESSARRVLPKPQVHVTQNVTAVPTATTPKTVTENKEAKTENTAKPADPDDIYATLDWDTNPPINGFYEMMMDLTPERRKELRELARQHNEKQAAAEKMEVKAVPDTPREQPRQEETQPEAVTAPAVTDTPPEAVATSLFPDIEAEKPKEEVVDLSPRAYHRTPEMHLREGSLVADRGRHNIGYLKDITPYGATFQPLDLKGYQKEKALQYVLLRDAYERLYRYESNLHEANVPWREHLNTCYDEFVMRYGNLNAKQNVKLVMMDAGGRDILSLERAENGKFVKADIFERPVSFSVESHANVGSPEEALSASLNKFGTVDLDYMREITDSTAEDLLTALQGRIYYNPLVTGYEIKDRFIAGNVIEKAERIEAWMGENPESERMPEVKQALEALKDAEPPRIAFEDLDFNFGERWIPTGVYAAYMSRLFDTEVKIAYSASMDEFSVACGYRTMKITDEFLVKGYYRNYDGMHLLKHALHNTCPDMMKSIGRDEHGNDIKVRDSEGIQLANAKIDEIRNGFSEWLEEQSPQFKERLTTMYNRKFNCFVRPKYDGSHQTFPDLNLKGLASRGIRSVYPSQMDCVWMLKQNGGGICDHEVGTGKTLIMCIAAHEMKRLNLAHKPMIIGLKANVAEIAATYQAAYPNARILYASEKDFSTANRVRFFNNIKNNDYDCVIMSHDQFGKIPQSPELQQRILQAELDTVEENLEVLRQQGKNVSRAMLKGLEKRKHNLEAKLEKVEHAIKSRTDDVVDFKQMGIDHIFIDESHQFKNLTFNTRHDRVAGLGNSEGSQKALNMLFAIRTIQERTGKDLGATFLSGTTISNSLTELYLLFKYLRPKELERQDIRCFDAWSAIFAKKTTDFEFNVTNNVVQKERFRYFIKVPELAAFYNEITDYRTAEDVGVDRPNKNEILHHIPPTPEQEDFIQKLMQFAKTGDATLLGRLPLSETEEKAKMLIATDYARKMALDMRMIDPHYEDHPDNKASHCAKIIAEYYQKYDAQKGTQFVFSDLGTYQPGDGWNVYSEIKRKLTEDYGIPPSEVRFIQECKTDKARKAVIDAMNAGTVRVLFGSTSMLGTGVNAQKRCVAIHHLDTPWRPSDLQQRDGRGVRAGNEIAKHFAGNNVDVIIYAVEKSLDSYKFNLLHCKQTFISQLKSGAMEARTIDEGAMDEKSGMNFSEYMALLSGNTDLLDKAKLEKRIASLEGERKSFNKGKRDSEFKLESKTRELGNNTAFIDAMTEDWNRFLSVVQTDKEGNHLNIIKVDGVDSADEKVIGKRLQEIAKNATTGGLYTQVGEFYGFPIKVVSERILKEGLEFTDNRFVVEGNYKYTYNNGHLALADPLAAARNFLNAIERIPSIIDQYKAKNEVLEREIPQLQEIAGKVWKKEEELKQLKSELAALDRKIQLELAPPTPEITEKEHEGQQVKPEAKGVRNGIRQYPEDTSPQIRNPSESIIANHTITGHPGLYAKEETRSKGLKI*
>BFG-350_Bacteroides_thetaiotaomicron_@contig_1_segment0_5269_
MAFNRKQKLRDNIEAIRTAFILDRENRTATTEERAILQRYCGFGGLKCILNPAKELTDAVRWAKSDLELFAPTVELHRLIRENSKDETEYKRFVDSLKASVLTAFYTPKEITDTIADVLADYSVRPARMLEPSAGVGVFVDSMLRHNPNADVMAFEKDLLTGTILRHLYPGKKTRTCGFEKIERPFNNYFDLAVSNIPFGDIAVFDPEFQRSDSFGRRSAQKAIHNYFFLKGLDAVRDGGIVAFITSQGVLNSTKTSVRNELFSKADLVSAIRLPNNLFTDNAGTEVGSDLIVLQKNLSKKEMSQDERLMTVIQTDTKTDLTDNAYFIHHPERIVHTTAKLDTDPYGKPAMVYLHEGKAAGIAGDLHRMLDEDFHYRLAMRLYSGSIRQSGTEEKVTVQKEVERTAIKMETTSSMQAVETPTEKPQPTEEKPEIEPRPKYSDGVQLSLLDLWGMTEEVSQQPKTAKKKKEAKKESSARRVLPKPQVHVTQNVTAVPTATTPKTVTENKEAKTENTAKPADPDDIYATLDWDTNPPINGFYEMMMDLTPERRKELRELARQHNEKQAAAEKMEVKAVPDTPREQPRQEETQPEAVTAPAVTDTPPEAVATSLFPDIEAEKPKEEVVDLSPRAYHRTPEMHLREGSLVADRGRHNIGYLKDITPYGATFQPLDLKGYQKEKALQYVLLRDAYERLYRYESNLHEANVPWREHLNTCYDEFVMRYGNLNAKQNVKLVMMDAGGRDILSLERAENGKFVKADIFERPVSFSVESHANVGSPEEALSASLNKFGTVDLDYMREITDSTAEDLLTALQGRIYYNPLVTGYEIKDRFIAGNVIEKAERIEAWMGENPESERMPEVKQALEALKDAEPPRIAFEDLDFNFGERWIPTGVYAAYMSRLFDTEVKIAYSASMDEFSVACGYRTMKITDEFLVKGYYRNYDGMHLLKHALHNTCPDMMKSIGRDEHGNDIKVRDSEGIQLANAKIDEIRNGFSEWLEEQSPQFKERLTTMYNRKFNCFVRPKYDGSHQTFPDLNLKGLASRGIRSVYPSQMDCVWMLKQNGGGICDHEVGTGKTLIMCIAAHEMKRLNLAHKPMIIGLKANVAEIAATYQAAYPNARILYASEKDFSTANRVRFFNNIKNNDYDCVIMSHDQFGKIPQSPELQQRILQAELDTVEENLEVLRQQGKNVSRAMLKGLEKRKHNLEAKLEKVEHAIKSRTDDVVDFKQMGIDHIFIDESHQFKNLTFNTRHDRVAGLGNSEGSQKALNMLFAIRTIQERTGKDLGATFLSGTTISNSLTELYLLFKYLRPKELERQDIRCFDAWSAIFAKKTTDFEFNVTNNVVQKERFRYFIKVPELAAFYNEITDYRTAEDVGVDRPNKNEILHHIPPTPEQEDFIQKLMQFAKTGDATLLGRLPLSETEEKAKMLIATDYARKMALDMRMIDPHYEDHPDNKASHCAKIIAEYYQKYDAQKGTQFVFSDLGTYQPGDGWNVYSEIKRKLTEDYGIPPSEVRFIQECKTDKARKAVIDAMNAGTVRVLFGSTSMLGTGVNAQKRCVAIHHLDTPWRPSDLQQRDGRGVRAGNEIAKHFAGNNVDVIIYAVEKSLDSYKFNLLHCKQTFISQLKSGAMEARTIDEGAMDEKSGMNFSEYMALLSGNTDLLDKAKLEKRIASLEGERKSFNKGKRDSEFKLESKTRELGNNTAFIDAMTEDWNRFLSVVQTDKEGNHLNIIKVDGVDSADEKVIGKRLQEIAKNATTGGLYTQVGEFYGFPIKVVSERILKEGLEFTDNRFVVEGNYKYTYNNGHLALADPLAAARNFLNAIERIPSIIDQYKAKNEVLEREIPQLQEIAGKVWKKEEELKQLKSELAALDRKIQLELAPPTPEITEKEHEGQQVKPEAKGVRNGIRQYPEDTSPQIRNPSESIIANHTITGHPGLYAKEETRSKGLKI*
>BFG-350_Bacteroides_thetaiotaomicron_@contig_1_segment0_603_
MRKMYLSAPLPFMGQKRMFAREFITVLGQFPDSTVFVDLFGGSGLLSHITKCVRPDATVVYNDFDNYRQRLANIPATNVLLSDLRRIAEGEPRNKRITGEVRDKMFARIEREEKEHGYVDYITVSASLLFAMKYVTSLEGMKKEAIYNRIRQTDYPEAKDYLEGLTITGEDYKEVFKRYKDVPGVVFLVDPPYLSTEVGTYKMFWRLADYLDVLTVLKGHSFVYFTSNKSSILELCDWMDRNPFVGSPFKECKKAEFSASVNYQAKYTDMMLYTKPDEVSGIAA*
>BFG-350_Bacteroides_thetaiotaomicron_@contig_1_segment0_953_
MAFNRKQRLRDNIEAIRTAFLLDREQRTPTARERLLLERYCGFGGLKSILNPARELTDAVHWAKSDLELFAPTVELHRLLRENTKDETEYKRYMDAMKQSVLTAFYTPPEITGTIADVLHEHGIRPDRVLEPSAGVGAFVDAVLENRPDADIMAFEKDLMTGKILKHLHPGQKVRVQGFEKIEKPFMNHFDLAVSNIPFGDVAVFDPEFSGSKDPARHSAARTIHNYFFLKSLDAVREGGIVAFITSQGVLDAPTNAPIREYMMNHTNLVGVARLPNNLFTDNAGTEVGSDLIILQKNSGKNGELYYNEKLFVQTEQTPIGTSVNGYVWSIGSLSHTDLIRSTDPYGKPAYKLLHRGDIAQLAEDLREHLKIELQQLDRKLYEKHSLHPTKEESTAAEVQPAPKTEKVSPSVIAPVSVIEPVKGVEKPQAQPIEEKPEIEPRQPNHSSAVQLTLLDLWGMPIEEPAKKKKAAKKESKPKPMPSTPKPQVKVTPPVEAAKPVNGNKEEKPENAEKPNDPDDIYATLDWETNPPINGFYETMMSLTAERRKALRLEAERHRQEQLKKMGIKDTLNPAFAPSSDNMDKKPEQTEEIKQPETPAEVVPTSETVATSLFPEFETEKPKKEALDLTPRPYHRTPEMHLREGSLVANRARDIGYLKDITPYGATFQPLGLTGYQKEKALLYVSLRDAYERLYRYESNRREENVPWREHLNTCYDEFVMRYGNLNAKQNVKLVMMDAGGRDILSLERAEDGKFVKADIFDRPVSFSVENHANVGSPEEALSASLNKYGTVNLNYMRGITDSTEEELLNALKGRIFYNPLVTGYEIKDRFIAGNVIEKAERIEAWMENNLESERLPEVKQALEALKEAEPQRIAFEDLDFNFGERWIPTGVYAAYMSHLFDTDVKIAYSASMDEFSVACGYRTMKITDEFLVKGYYRNYDGMHLLKHALHNTCPDMMKSIGKDENGNDIKVRDSEGIQLANAKIDEIRNGFSEWLEEQSPQFKERLVTMYNRKFNCFVRPKYDGSHQTFPDLNLKGLASRGIQSVYPSQKDCVWMIKQNGGGICDHEVGTGKTLIMCIAAHEMKRLNLAHKPMIIGLKANVAEIAATYQAAYPNARILYASEKDFSTANRVRFFNNIKNNDYDCVIMSHDQFGKIPQSPELQQRILQAELDTVEENLEVLRQQGKNVSRAMLKGLEKRKHNLVAKLEKVEHAIKSRTDDVVDFKQMGIDHIFIDESHQFKNLTFNTRHDRVAGLGNSEGSQKALNMLFAIRTIQERTGKDLGATFLSGTTISNSLTELYLLFKYLRPKELERQDIRCFDAWAAIFAKKTTDFEFNVTNNVVQKERFRYFIKVPELAAFYNEITDYRTAEDVGVDRPHKNEILHHIPPTPDQEYFIKQLMEFAKTGDATLLGRLPLSETEEKAKMLIATDYARKMALDMRMIDPNYEDHSDNKASHCAKMIAEYYHKYDAHKGTQFVFSDLGTYQPGEGWNVYSEIKRKLVEDYGIPASEVRFIQECKTDKARKAVIDAMNAGTVRVLFGSTSMLGTGVNAQKRCVAIHHLDTPWRPSDLQQRDGRGVRAGNEIAKHFAENNVDIIIYAVEKSLDSYKFNLLHCKQTFISQLKSGAMGARTIDEGAMDEKSGMNFSEYMALLSGNTDLLDKAKLEKRIASLEGERKSFNKGKRDSEFKLESKTGELRNNTAFIEAMTEDWNRFLSVVQTDKEGSRLNLVKVDGVDSTDEKVIGKRLQEIAKNATTGGLYKAVGELYGFPIKVVSERTLKEGLEFTDNRFVVEGNYKYTYNNGHLAMADPIAAARNFLNALERIPTIIDQYKSKNEVLEKEIPQLQEIAGKVWKKEDELKQLKSELAALDRKIQLELAPAQENTEENRQGNEKKQTEQQPESPHVDFVRSHLIIGRPGLSESKGVKL*
>BFG-350_Bacteroides_thetaiotaomicron_@contig_1_segment0_1045__1047#merged
MNRNKGVLMNTRFEKSVRSSDEWYTPKEVLKALGRFDLDPCAPVRPLWPTAEVMYDRNMDGLSLKWEGRVWLNPPYSRPLIEQFVRKLAEHGNGIALLFNRCDSKMFQDVIFEKATGMKFLRHRIRFYRPDGTRGDSPGCGSILIAFGVENAEVLKNCSIEGKYVQLNXXXXMIEIDNIYNMDCIEGMKIMANGSVDAVIADLPYGVLNRSNKAAHWDRQIPLEALWEQYRRITKPGSPVILFAQGIFSARLMLSQPRMWRYNLVWRKDRVTGHLNANRMPLRQHEDIIVFYDRQPVYHPQMMPCPPERKNHGRRKTDGFTNRCYGEMKLAPVRVAEDKYPTSVISIPKEHKTGAFYHPTQKPVALIEYLIRTYTNEGDVVLDNCIGSGTTAIAAIRTGRHYIGFEIEPTYCEIAGRRIREELERGHGIKESEIREIKK
>BFG-435_Bacteroides_fragilis_@contig_1_segment0_1000_
MAFNRKQKLRDNIEAIRTAFILDRENRTATTEERAILQRYCGFGGLKCILNPAKELTDAVRWAKSDLELFAPTVELHRLIRENSKDETEYKRFVDSLKASVLTAFYTPKEITDTIADVLADYSVRPARMLEPSAGVGVFVDSMLRHSPNADVMAFEKDLLTGTILRHLYPDQKMRTCGFEKIERPFNNYFDLAVSNIPFGDIAVFDAEFQRSDSFGRRSAQKTIHNYFFLKGLDAVRDGGIVAFITSQGVLNSTKTSVRNELFSQANLVSAIRLPNNLFTDNAGTEVGSDLIVLQKNLSKKEMSQDERLMTVIQTDTKTALTDNAYFIHHPERIVHTMAKLDTDPYGKPAMVYLHEGKAAGIAGDLRRMLDEDFHYRLAMRLYSGSIRQAGTEEKVAVQNKVERPAIKLETVSSAQTVETPTEKPQPADEKPEIEPRPQYSAGVQLTLLDLWGMTEEVSQPKTSKKKKTVKKAVTAKSTPPKPKVTVTPTAPTAKPAMENKEVKAENTAKPADPDDIYATLDWDTNPPINGFYEMMMGLTPERRKELRELARQHNEKQVAEKTEVKAVPETSREQPRQEETQPEAVAAPAVTDTPSEAVGTFLFPDIEAEKPKEEVVDLSPRAYHRTPEMHLREGSLVADRGRHNIGYLKDITPYGATFQPLDLKGYQKEKALLYVSLRDAYERLYRYESLRREANVPWREHLNTCYDEFVMRYGNLNAKQNVKLVMMDAGGRDILSLERMENGKFVKADIFEHPVSFAVESHANVGSPEEALSASLNKYGTVNLDYMREITDSTAEDLLTALQGRIYYNPLVTGYEIKDRFIAGNVIEKAERIEAWMGDNPENERMPEVKQALEALKDAEPQRIAFEDLDFNFGERWIPTGVYAAYMSRLFDTEVKIAYSASMDEFSVVCGYRTMKITDEFLVKGYYRNYDGMHLLKHALHNTCPDMMKSIGKDEHGNDIKMRDSEGIQLANAKIDEIRNGFSEWLEEQSPQFKERLVTMYNRKFNCFVRPRYDGSHQTFPDLNLKGLASRGIKSVYPSQMDCVWMLKQNGGGICDHEVGTGKTLIMCIAAHEMKRLNLAHKPMIIGLKANVAEIAATYQAAYPNARILYASEKDFSTANRVRFFNNIKNNDYDCVIMSHDQFGKIPQSPELQQRILQAELDTVEENLEVLRQQGKNVSRAMLKGLEKRKHNLEAKLEKVEHAIKSRTDDVVDFKQMGIDHIFIDESHQFKNLTFNTRHDRVAGLGNSEGSQKALNMLFAIRTIQERTGKDLGATFLSGTTISNSLTELYLLFKYLRPKELERQDIRCFDAWAAIFAKKTTDFEFNVTNNVVQKERFRYFIKVPELAAFYNEITDYRTAEDVGVDRPAKNEILHHIPPTPEQEDFIQKLMQFAKTGDATLLGRLPLSETEEKAKMLIATDYARKMALDMRMIDPNYEDHPDNKASHCAKMIAEYYQKYDAQKGTQFVFSDLGTYQPGDGWNVYSEIKRKLTEDYGIPPSEVRFIQECKTDKARKAVIDAMNAGTVRVLFGSTSMLGTGVNAQKRCVAIHHLDTPWRPSDLQQRDGRGVRAGNEIAKHFAGNNVDVIIYAVEKSLDSYKFNLLHCKQTFISQLKSGAMGARTIDEGAMDEKSGMNFSEYMALLSGNTDLLDKAKLEKRIASLEGERKSFNKGKRDSEFKLESKTGELRNNTAFIDAMTEDWNRFLSVVQTDKEGNRLNIIKVDGVDSADEKVIGKRLQEIAKNATTGGLYTQVGELYGFPIKVVSERILKEGLEFTDNRFVVEGNYKYTYNNGHLAMADPLAAARNFLNAMERIPSIIDQYKAKNEVLEMEIPQLQEIAGKVWKKEDELKQLKSELAALDRKIQLELAPPTPEVAEKENEGQQLKPEAEDVRNRQAQYPENAPPQIRSPADSIVANHVIIGRPGLYAKEETRSKGLKI*
>BFG-435_Bacteroides_fragilis_@contig_1_segment0_1250_
MHYSPLRYPGGKNKLSAFIAQICIENDINGHYVEPYSGGASVALFLLLEGFVXKITINDKDRSIYAFWHSVLNKTEQLCELIENTEITISEWRKQKNIQSRKQNADLLELGFSTFFLNRTNRSGIIKGGMIXGVNQSGDYLIDCRFNKSDLIDRIRKIASRKKDIRLYXKDALKLIEKIQKESENSNIIFYFDPPYYYKASSLYMNHYKDENHRLVSEKIKSIKNIRWIVSYDNVPEIKELYSNCDKKEYSFKHTAHSTRIGKEIXFFSSGLLKTNLENKNPVNFKLVKRKSGAVIVYKELKSDKTDCLQII*
>BFG-435_Bacteroides_fragilis_@contig_1_segment0_1752_
MEKLKMESVSIAEDSLNKIAELFPNVVTESMGKDGQLHKAIDFDKLKFLLTANQAEMGVVYDDDERYELTWVGKKQAIREVAHPIRKTLRPCPEESRNWEQTQNLYIEGDNLDAMKLLKKSYAGKVDVIYIDPPYNTGKDFIFNDTFALSQEESDEKQGRYNEEGQRLFQNTEANGKFHSDWCSMMYARLMLARTLLNDNGIIFISIDDHELANLIKIGNEVFNASNFIDVFNWAKTETPENXLKKSKQIIEYIVCYQKKKNDMKFQGLKKESVSSNGLLNQPNSVGILTFPANKVVTSIPDGVIKAGMYGTDAYDVELLEDTTVRGGLFTAPVKLKAKFKWSQANLDKEIQKGTTIKIPTLKLSPSYEKLEYDPEVPPNLINYKVGVETNEQAGNHQLQFFDKKVFNFPKPVSLIQYLCEFIDTKNKDCIVMDFFSGSGTTAEAVMRMNMKPRKNKVKYILVQLPEDVTETIKKAKTPSEKEIMQNAIDFLTENHKALNICELSKERIRRAGDTIEAECNQRKSKDLPDIGFRVFRIADSNMKDVYYSAKEYSQSDLFYFTDNIKEDRTGLDLLYGCLTNLGLSLSLPHDEEDINGYTVYSVDKTELMACFAEQIPEKVFREIAGRQPRRVVFRDASFRDSADRINIDEIFKTLSPGTTIEIL*
>BFG-435_Bacteroides_fragilis_@contig_1_segment0_1766_
MADILKHLDLNSVDGTQLNLDALYQVVPSAFTEVRDDKTGEISRKVNFEVLRRLLGDHATDGDGEMYQFTWVGKNAARAEAAKPTDKTLRPVVEDSVDWDNTKNIYVEGDNLEVLKLLQRSYMGKVKMIYIDPPYNTGNDFVYHDDFAHTAAEEDFEAGNVDELGYRFRKNTDTNGKFHSDWCSMIYTRLLVARSLLAEDGVIFISIDDNEVRNLRNICDEVFGEHNFVAQLVWERAYSPKNDAKYISNSHDYILMFAKQIEDFTIGRLERTEEANARYSNPDNDPRGVWKPSDMSVKTYNAACDYPITTPSGKIVEPPAGRCWSLSKNAFFERLRDNRISFGVDGNSVPCIKRFLSELKFDGMAPTSILFYKEVGHSQEGAKEVVSLFGDKGVFDGPKPVRLLQRLITLANLKGDSIVLDFFSGSASTAHALMKTNLEKNTNCQFIMVQLPEEVSDTKKDQGYENICEIGKERIRRAGAKIKADSPLTTQNLDTGFRVYRLDESNYEKVSLSPKEYKQDQLDLFGNNIKADRTDFDLLYGSMLAWGVRLDLPLLTETVDGCTIYTVNEGDLVACFSPDITDKVVAAMADKSPLRVLFRDACFKEDAQKINIYEQFKQALDWADNDAFNNIRVI*
>BFG-435_Bacteroides_fragilis_@contig_1_segment0_1846_
MVSIIDFYVLQKRPSKEGFDIVIGNPPYGAKISSIDKACFKHIFTSAQTIPNIQKGSLDTFSLFIDLGYQILHTKGNAIFIVPLSVTASDAMSGLHRLLINHCDEIYVSSYGDRPRRIFESAEQQVSIISFKKSSNKATRIMTTHINKRYSDESLWLLLDDLKFVNALHHIRNGRIPKIGNEIELGILCKLERCVTTIKDVYKREGLPIYYRKAGGRYYKIITKIPTHSSAEGELKVREKYQSLVGAALSSNLFYWFWLIHSDWHNLRSSELEMFPIPFESFSDEELDKINTLYDTYLNDLYSKSQTTKTGLKCFFARQSKMHIDAIDKFIGEKYGLSEIEIKFLINYDYQYRNAE*
>BFG-435_Bacteroides_fragilis_@contig_1_segment0_1847_
MNKESLKEYLSSRYQGWSSFLNNVIFPIFGEDDFEDGFETELLESQPERRQLAEATGIRSIKQVGMMYVGVEPLQIFDVTVSDRVMMEHNRVNIQRLIRAVMDQFSCAFMLFHYEDDTRWDWRFTYCRKSGNKEESTDSKRYTFLLGPGQSCRTATDNFIALYDKRNSLEIKDIENAFNVEALSKEFFGKYKAQYEAFVNYMVDPTNGMRQHFIDTGFDHTGMAADKIRDREEKPIRDYVKKLLGRIVFLHFLQKKGWLGVPASKEWGEGDRDFMLNIFKNANERQKENFLDDILEDLFTEGLDRNRSDQGDLYDTKVEGFRNCRIPYLNGGLFERDILDKKPSHFPASYFNGLLTMLSQYNFTIDENDPNDAEVGVDPEMLGRIFENLLEDNKDKGAFYTPKEIVQYMCRESLIAYLQTDMREEDKECIRQFVTTHDASQLGELKEYIDQKLYDVKICDPAIGSGAFPMGLLRELFFCRSAIEPNIVENAANIKRHIIQNNIYGVDIERGAVDIARLRFWLSLIVDEKSPEALPNLDFKIMQGNSLLEQYKGVDLSTMTEKKIGAGESLTFFDSMLDVYRKNLRDKLTEYYACPEHDKKMQLRKDIADIVKQELVEQGIHIDFEDMDLSANSQFFLWHTWFHDVFSRPSKKGFDIVIGNPPYGAKYDNQTKRYYKNTYVTANSIRGLQKGSLDTYTLFIELGYNLLRKNGSFAYIVPISLTSSDSLTGVHRLLMGNCDTIYISSYAVRPKPVFENAVVNTSILLFKKTETPCQYLFSTKMHRRGNEFELQRLIDNLQFVDVKGQTLYGRIPKIGSEIEKTILNKLFNYTKLGSLIKTSGSPIIYRFAGGRYFKVVTNYSTGSSAERTIYFANSKIADAVGCILSSSLSFWFYQIFSDNLNWKTYEIENFTVPQLSAEDIDYLDKLYSRYLSDIEAKANIRITSGESTYNVDSFKEYKIVRSKAIIDEIDDYICPLYGLTQEETDFIKNYELEFRLAGE*
>BFG-435_Bacteroides_fragilis_@contig_1_segment0_1949_
MVLLELFSGIGGFSKGLEAAGYTFDKVYFSEIDKHAIANFKYNFPYAEHIGTVTNIGEVGIERPHIVTFGSPCQNFSAIGDGKGLQGGESHLVRYAVEAVRRFRPDVFIWENVKGIFFARHRPDFWSIVKAFADIGGYRLEWQLFNTAWFLPQNRERMYLVGRAAKKCTADIFPFPAPGGMYGKVGGDEPAARPSGTITRNYGRQPNIGNYVLCLKKGETYNGKLTASQLSQVRMLTEVECERLQGFPDNYTRYGIYDGERKEIAKIHRYALLGNAVSVPVVREVAARIRQTTTLF*
>BFG-435_Bacteroides_fragilis_@contig_1_segment0_2031_
MAFNKKTHLRQNIDALKTAFTLDRERRAPTPEEERTLGAYSGFGAIKEVLENPTGKPDKDGMATLVAELHEVIRANTPDEREYKRYMDGIKNSVLTAFYTPPKVADAIVEAIWDTRIAPKRILDPSAGTGVFVNAVDFHDPYAEITCFEKDPATGLILKHLHPEKQVRVQGFERIEPKYAGYYDVAVSNIPFGDVALFDPFFSTHTDPVRRQGTRALHNYFFMKSVDMVREGGLVAFITSQGVLNAEQGRPVREWLMNRCEPVSAIRLPNNLFTEHAGTEVGSDLVILQKKAATGELSERQRDFIESRKLSNGIRINNLFQSFDRVIHTEAKVGKDPYGKPAMEFTHAEGVDGIDREMRRMLSEDFNRHFNESYCLEHAPEQTPGTPERELSRPRQAERQRAERHEPRLAGEIVKEIIADARNLQQQREEEEKRRVVAEMAAQGYHVDTETGEITRIENKPGQVLPDSAATPAGEPTGEDLADFGAWSKERENRLWEQHPPKPEDFGMADTPVQHVGGTTEPKPREGFAGSLFDTVETAAAEPVNVQQEPLLTLYDLFGFSAEERRQAELGISKKRNSRRGAKRKTPRQPSLFAPASSPEEQKSEMPKATPPERDPEDLYASLNWEDNPPINGFYEMMMSLTPERRAELRRQSARQQETPEQRERQAVRPRRXAPKDRRKQAAGTPRTGSLFDTSENPEEEEPGKEMPQIREADMKPRPFEGEVAPYFREGTLVTDGQNRVGYLRGIESLQPMFHPLELTPAQRTKASMYIEIRDAYYHLYNNEAETLTANPALREMLNRLYDNFTERFGRLNDKRNLDLIKMDARGTEILSLERYIDGKARKADIFERPVAFNPDEITHADDASEALVASLNKYGRVEPRYMASLTGTTVEGILGELKGRIYYNPETDGYEVADKFIAGNVIGKAERIEAFLRENPDHTPARESLEALREATPKPIAFDDLDFNLGERWIPKGIYERFASSLFDTEVKITFASNLDEYGVKAEATNVKITEQYAVSAQTRKYNGLHLLKHALQNTSPDITKTVLKWVDGERREVKVRDGEAIQLANSKIDEIRGAFPEWLREQSSDFKDRLTDLYNRTFNCYVRPKYDGTHQEFPDLDLKGLGIDNLYDSQKDAIWMDKLLGGGIIDHEVGGGKTLIMCCGAYEKKRLGLANKPMIIGLKANIHEIARTFCTAYPMAKVLYPGKEDFTPRKRERIFQEIRNNDWDAVILSHEQFGMIPQSPEIQQEILQAELDCVEENLEVLKAQGRDVSRAMMKGCQKRKANLEAKLQKVAHALETRKDDAVDFRLMGIDHLYVDESHKFKNLTFTTRHDRVAGLGNPEGSQRALNMLFALRTIQQRTGRDLGATFLSGTTISNSLTELYLLFKYLRPKELERQNIRTFDAWAAIFAKKTIDYEFSVTNEVVQKERFRYFIKVPELAMFYSEITDYRSAEDIGIDRPQKNEILHNIPPTPQQTEFIERLVQFAKSGDATLLGRLPLSEREEKAKMLIATDYARKMSLDMRMIDPELYSDHVDNKASHCARMIAGYYRRFEAYKGTQFVFSDLGTYKPGAGWNVYSEIRRKLAEDYGIPQSEVRFIQEATSEKARKEMIAGMNTGKIRVLFGSTEMLGTGVNAQKRCVAIHHLDCPWRPSDLEQRDGRGIRTGNEIAKLHADNKVDVILYAVEKSLDAYKFGLLHNKQLFIRQLKTNNMGSRTIDEGAIDEKSGMNFSEYVAVLSGNTDLLDKARLEKKIATLESERQAFVRGKSSSRYKLEQITEKIEKNNDLIRRIGKDLEHFKARVEFNEDGSYRNPVKLNGLETSDPKLIGKQLNRIAETARTLDRLEPIGSLYGFELLVQSETTGKDGLDLVQNRFYVRGEGDYLYQYNYGNIASDPRLAAMNFIHALATIEPTLEKFRKKNEELEKDIPVLREVVESSWRKEPELTALKADLTEIDRRIQQSLKPIEESEGKEAEEDNDVCRERHDTAEELPGKDNTAARIPSRLRQIADASXGRIVIAGVGSPPENGPAKKGIKM*
>BFG-435_Bacteroides_fragilis_@contig_1_segment0_2146_
MAVNNIIKRIRNIMRQDAGINGDAQRIEQMTWMIFLKVYDTQEETWEYKASRESKTYQSIIPKDLRWRNWAVDEKDGEALTGEALLSFVNEKLFPALKNLPVDANTPRAKSIVQETFADLNQYMKNGTLLRQVVNIVNEIEFDDAEDRHTFGDIYEGILKDLQSAGNAGEFYTPRALTDFIVMMLDPKLGETFGDFTSGTGGFLTSALNYMGKSVRSAEDGEKLQNAVVGQEWKPLPYLLSITNLLLHDIEAPNIANCDSLGTNVTDFKETDKVDVIGMNPPYGGSTEDSVKNNFPLRYRSSETADLFIALIMYRLKAGGRCGVIIPDGFLFGTDGAKLALKENLLRKFNLHTIIRLPGSIFSPYTSIATNILFFNNEEAEGCEEGFKTKETWFYRLDMPEGYKHFSKNKPMKVEHTLPIQEWWNDRKEIVSNETGEKSRVFTAQQLLDLNCNFDQCKFPKEEEEILPPAELLKQYFEKRAALDYEIDKTLSEIQKILGIDIKSCN*
>BFG-435_Bacteroides_fragilis_@contig_1_segment0_2922_
MNTIDLLYIDLFCGAGGTSTGVESARINGEQCAKVIACVNHDANAIASHAANHPEAMHFTEDIRTLELSPLVTHVQRMKQLYPEARLVLWASLECTNFSKAKGGQPRDADSRTLAEHLFRYIESLNPDYIQIENVEEFMSWGPMDENGRPISMNKGEDYTRWVHNVKSYGYNFDHRIMNAADYGAYTSRKRFFGIFAKNELPIVFPEPTHCKEGKQDMFGSLAKWKPVKDVLDFEDEGTSIFTRKKPLSEKTLERIYAGLIKFVAGGKDKWLLKYNSINGKTGKHIPPGIDEPCPTISCQGRLGVVNAQFLSRYNTCRPQDICKSVEEPCGVLTTNNRFAKVDCHFLSKYFSGHPESKNIPIDGPAHTVKCKDNHALVGAKFLAAYYGNGDNVSQVDKPCPTVPTKDRFNYVSPKFLCSYNFNDTGKDIDAPCPTLLTKDRLSLVSPFFMNYYSGGGQHSDVNQPSPAILANPKQRLVSCQFMDQQFGQSKPTGLNRPLGALTSNPKYNLVSCRPWVMNTNFGNIGSQIDDPAPVITANRKWHYLMNPQFMSAGGNIENPCFTLIARMDKMPPYLVCTQEGDFLIRVYESDSPMTRKIKEFMALYGIVDILMRMLKIPELKQIMGFPKDYRLIGTQAEQKKFIGNAVEVTMARVLCEAVGRKLRELRKVAA*
>BFG-435_Bacteroides_fragilis_@contig_1_segment0_3445_
MMASKYKAIDFFCGGGGMTCGLRQAGINVIAGVDFDQDAKETYEYNNSGSVFIQTNIKNLRSNYFERKFGIRKNDDFLILVGCSPCQFYSIINTDKNKALKSKDLLKNFARFIEYYRPGYVLVENVPGIITNKDSILPYFLRKLEDLGYKNPVYKVVDMSYYGVPQSRRRFSLIATRLENVNIHLPKADDKETVLADYLGERNGFPKVSAGHKDSSVFNHTVAGLSDVCLKRLAKTKHDGGNRLDWANDPELQLPCFVGKDDCFKDTFGRMWWHRPASTITTKFYSISNGRFGHPEEDRALSLREGATLQTFPKTYVFKTNSIAATAKLIGNAVPCEYARRLGETIKALENNGTI*
>BFG-435_Bacteroides_fragilis_@contig_1_segment0_353_
MAKKQNKPVKEETLETILFNCRNSLRGRAAMTDKRDLLLTLVFLKFIGERFKQQKEKIRYEIVEVQGIDDKDFIELQLSRPNQYMXDGVFFLTDETFWDKLILTLPTGMAIKSLDDNEPKLKNALPQQIFTKTALEPGVLKSVVDEINKIDPQKFNDHDLIGRVYESFLQAFSINADKEEGEFYTPHSIVELIASLIEPFDGTVYDPCCGSGGMFVQAAIFIEAHGGNTKAVNVYGQESEPATYRLAKMNLAIRGISYHLGDRAVSTFSDDQHKELKFDNTMANPLKKYAEYGGFETDPRWQGYGVPPTSNANYAWILHILNKLNVSCGIAGFLLANGALGDSDTQGIRKQLIESDKVEAIIVSPRNMFYSTDISSVTLXILNNNKKGGPWHGRQLRNRTGEILFIDLRIWNSNIYEKKYVRLAEAEIDRVRQIYFGWQIENFAEYAEPELYYAAHCDEIXKKGYSLVPSDIDRDTEIDYKSALSEMSDKFDALKKRWDANETELVNAFKILGYGKE*
>BFG-435_Bacteroides_fragilis_@contig_1_segment0_3908_
MQYKCRPFFVFMGKTEEFCCPEIQTHILHDKMIMKKEKTYSRAPLPFVGQKRMFVSEFKKILKHFDDKTIFVDLFGGSGLLSHITKRERPDAVVIYNDHDNYRERLENIDRTNTLLRDLRKIVGIYPRHQKITGKMREAFLERIRLEETTGFVDYLTLSTSLLFSGKYAQNMEELEGLYFYNKIRQSDYRCDGYLDGLEVVCYDYKELADTYGVFPGVVFLVDPPYMGTDISTYKMDWKLADYLDVLLVLKGHPFVYFTSGKSPILDFCRWMEEHPGIGNPFKGAGRSTLTARMNYNSSYTDIMLYKDLPRAA*
>BFG-162_Parabacteroides_distasonis_@contig_1_segment0_1381_
MLNEKNKKGIFAREGGRLTHGSLFSGIXVGGFDLAAEWMGWENLFHCEINEWCQKVLRFHFPKSIQYEDITRTDFTPWRGKVDVLTGGFPCQPFSTAGKRRGAEDDRYLWPEMLRAIREIRPAWVIGENVAGITSMVQPGSEVTVESQASLFETSDKETLLEQEYVIETVCRDLEREGYSVQPILIPACGVGAPHKRDRVWFIAHSEGDGDRGASHEGGGTTQGSYGKEIEQSFIGSGIWTTSHPNCSRGLQFGERRDIRDKEQYDPDKEPERHEQPSRFGGSGEAYVISDTDSPRFQAKGTEQQTTGIAGSRLQGLIANAEGKQLENTLRAWRRITGSTNLYHKKDWRNFPTQPPVCGRDDGLPFDVDYLAIPFTKWRQESIKAYGNAIVPQVAFEIFKAIEASIIHHS*
>BFG-162_Parabacteroides_distasonis_@contig_1_segment0_2139_
MAPYNTPQAIRLLEKMICDFAYSNGYDPISVFNDFLRYVIHGFSPGAPPLMDWKYKRQQNRHFMEMLTGWIRLMQRELQSGGWFDAFGDLFMAISSKIGRQVNGQFFTPPDICDLMVLCTDSGETATGKRICDPTCGSGRLLLAYHVRHLGNYLVAEDVNRTCCLMTVCNMLVHGCIGEVIHHDSLFPENFMDGWMVNHTLTQTGIPSIRRMSEEEYRTSRNMSVDLLRKRKEKLCQMQPDKKQLPYKHSRIYKQ*
>BFG-162_Parabacteroides_distasonis_@contig_1_segment0_2362_
MSEELQQKLRDQLWEVANRLRGNMSASDFMYFTLGFIFYKYLSEKIEKYANNALVDDEITFKELWEMDDTDAVELQEEAKNQCLENIGYFIEPKFLFSSVIEAIKRKENILPMLERSLKRIEDSTLGQDSEEDFGGLFSDIDLASPKLGKTADDKNTLVSNVLLALDDIDFGVEASQEIDILGDAYEYMISQFAAGAGKKAGEFYTPQEVSRILAEIVSIGHQRLRNVYDPTCGSGSLLLRAANIGNAVDIYGQEKNPTTYNLARMNMLLHGIRFSNFKIENGDTLEWDAFGDTQFDAVVANPPFSAEWSAADKFNTDDRFSKAGRLAPRKTADYAFILHMIYHLNEGGTMACVAPHGVLFRGNAEGVIRRFLIEKKNYVDAIIGLPANIFYGTSIPTCILVFKKCRKEDDNILFIDASKEFEKVKTQNKLREQHIQKIVETYRDRKEIEKYSHLASLQEIAENDYNLNIPRYVDTFEEEEPIDIKAVMAEIKELEAKRAELDKEIEVYLKELGLVE*
>BFG-162_Parabacteroides_distasonis_@contig_1_segment0_2864_
MYKRTIDNRWSFKDADTKEFTHCYHAYPAMMIPQVARALIEEYKPEDGVELLFDPYMGSGTSLVEASIKGINAIGTDLNPLARLMSHVKTTHYDLSCIRDTFSMMQALFFEYSEDKVKNKNFDNISNYTYWYSRDSLLRLSYIYQVINECVALDFADFFKVPLSETVREVSFTRNGEFKRFRMKEEKIKDFKPDVFRLFEEKVIRNINGLEEFNSIKYPCNIGIYDFNSTIEIPSDIIQPNSVDMVVTSPPYGDSRTTVAYGQFSRWANEWFNFENAKTLDNLLMGGRVQKEELFETKSIKSELDEIKSIDPKRNLEVVSFLNDYSCSIKNVASVIKSGGVVCYVVGNRTVKGVQIPLDYFTAEMFEKNGFTHIDTIVREIPNKRMPSKTSPTNVAGKKVSTMCNEYIVILEKK*
>BFG-162_Parabacteroides_distasonis_@contig_1_segment0_3155_
MKRGGKNIESLDSLRVLSLFSGCGGMDLGFEGDFICHRKSISPQSTWVQEVIDEHWVRLQRNRFWTVFANDILKEAQIAWLQYMDRFGYDKNVYNTKSIVDLVKEHRAGKKVFPKNIDVVTGGFPCQDFSVSGKRLGFESNKDHTGKLREDDEASEETRGKLYYWMKQVIDITRPKIFIAENVKGLVNLGDVKSIIQRDFAHAAGDGYIVLDPQVLHAGNYGVPESRERVIFIGIRKSALKVKALRALQEEKIPKAYDPYPSPTHACTVEDKKLLPPVVCRDVFVGLEEPDRTEDPSQRYYSQAKYMGAHCQGQKEIALDNIGPTIRSEHHGNIEYRRLSREHGGIITEELDAGLQERRLTPRECALIQTFPPDYTFVSHKKNSTRFELSASGAYKVIGNAVPPVLAYHIANRIQTLWPLYFKKR*
>BFG-162_Parabacteroides_distasonis_@contig_1_segment0_4048_
MAPYNTPQAIRPLEKTICDFAYSNGYDPISVFNDFLRYVIHGFSPGAPPLMDWKYKRQQNRHFMEMLTGWIRLMQRELQSGGWFDAFGDLFMAISSKIGRQVNGQFFTPPDICDLMVLCTDSGETATGKRICDPTCGRLLLAYHVRHLGNYLVAEDLNHTCCLMTVCNMLVHGCIGEVIHHDSLFPENFMDGWMVNHTLTQTGIPTIRRMSKEEYRTSRNMSVDLLRKRKEKLRQMQPDKKQLPYKHGRIYKQ*
>BFG-162_Parabacteroides_distasonis_@contig_1_segment0_413_
MPTISLIEELPKIVKEGRQEAQRILERLSSNTHIGLQTNELVLPAKDTSGLWKGKNEQVINKEWMNRLIYGDNLLVMQALLAGDETTGLPSLRGKVDLIYIDPPFDSKADYRTKINLPGVDIEQKPTVIEQFAYSDTWQDGTVSYLKMLYPRLVLMRELLSEKGSIYVHIDWHIGAYLKVIMDDVLGKENFKNEIIWKSAVGDTSNKNKKYIKSHDTIFFYNKIQGIQVWNDIFQEYSEKNKNAYRYEDEKGTYRFVPIDNPGGGGYIYDLGYGENIPTNGYRMPKETALKWIESGELIVEKGKCPKRKLYQKTDGLRCTDIWTDINHERGLVYATQKPEKLLERIIKASSDEGDLVCDFFGGSGTTAAVAERLGRRWITTDIGKPATLVMRKRFIDQEVKPFLYQAIGDYQKEAFQNNKQYKRIGDLSQIIMQLYGAIPFTQEQLNDRNWGYIKNGRTLVLVDSPNKVTGAATIRRAYEAKKNLLGGGWNKVVVLAWNFAFDISAAIQQYKEDVEVLVIPPDLLDKLSKKGYDKLIREGSVRFSSYQYLLVKPIQTEPHYGEQDKLTIELDNYVLLSPDNIPLDDKDKAKLQQVLEKDPLALIEYWSIDPDYDGITFRSQWQDYRENTDNDSDPLHCIYTATLITPRKAERTVCVKAVDVFGFESMVTETIHS*
>BFG-162_Parabacteroides_distasonis_@contig_1_segment0_4150_
MAFNRKQKLRDNIEAIRTAFILDREHRAATTEERAILQRYCGFGGLKCILNPAKELTDAVRWAKSDLELFAPTVELHRLIRENSKDETEYKRFVDSLKASVLTAFYTPQEITDTLADVLADYSVRPARMLEPSAGVGVFVDSMLRHSPDADVMAFEKDLLTGTILRHLYPDQKMRTCGFEKIERPFNNYFDLAVSNIPFGDIAVFDPEFQRSDSFGRRSAQKAIHNYFFLKGLDAVRDGGIVAFITSQGVLNSTKTSVRNELFSQADLVSAIRLPNNLFTDNAGTEVGSDLIVLQKNLNKKEMSQDERLMTVIQTDSKTGLTDNAYFIHHPERIVHTTAKFDTDPYGKPAMVYLHEGKAAGIAGDLRRMLDEDFHYRLAMCLYSGTIRQSGTEEKVTVQKEAERPVIKLETAPPAQAVETPTEKPQPVVEKPEIEPRPKYSDGVQLSLLDLWGMTEEVSQPKTAKKKKMVKKAVTAKSTPPKPKVTVTPTAPTAKPAMENKEVKADSAAKPADPDDIYATLDWDTNPPINGFYEMMMGLTPERRKELRELARQHNEKQAAAEKTEVKAVPETSREQPRQEETQPKVAATPAATDAQVEAVATSLFPDIEAEKPKEEVVDLSPRAYHRTPEMHLREGSLVADRGRHNIGYLKDITPYGATFQPLDLKGYQKEKALQYVLLRDAYERLYRYESNLHEANVPWREHLNTCYDEFVMRYGNLNAKQNVKLVMMDAGGRDILSLERAENGKFVKADIFERPVSFAVESHANVGSPEEALSASLNKFGTVDIDYMRTITDSTAEELLTALQGRIYYNPLVTGYEIKDRFIAGNVIEKAERIEAWMGDNPENERLPEVKQALEALKDAEPPRIVFEDLDFNFGERWIPTGVYAAYMSHLFDTEVKIAYSASMDEFSVACGYRTMKITDEFLVKGYYRNYDGMHLLKHALHNTCPDMMKSIGKDEHGNDIKVRDSEGIQLANAKIDEIRNGFSEWLEEQSPQFKERLVTMYNRKFNCFVRPRYDGSHQTFPDLNLKGLASRGIKSVYPSQMDCVWMLKQNGGGICDHEVGTGKTLIMCIAAHEMKRLNLAHKPMIIGLKANVAEIAATYQAAYPNARILYASEKDFSTANRVRFFNNIKNNDYDCVIMSHDQFGKIPQSPELQQRILQAELDTVEENLEVLRQQGKNVSRAMLKGLEKRKHNLEAKLEKVEHAIKSRTDDVVDFKQMGIDHIFIDESHQFKNLTFNTRHDRVAGLGNSEGSQKALNMLFAIRTIQERTGKDLGATFLSGTTISNSLTELYLLFKYLRPKELERQDIRCFDAWAAIFAKKTTDFEFNVTNNVVQKERFRYFIKVPELAAFYNEITDYRTAEDVGVDRPAKNEILHHIPPTPEQEDFIQKLMQFAKTGDATLLGRLPLSETEEKAKMLIATDYARKMALDMRMIDPNYEDHPDNKASHCAKMIAEYYQKYDAQKGTQFVFSDLGTYQPGDGWNVYSEIKRKLTEDYGIPPSEVRFIQECKTDKARKAVIDAMNAGTVRVLFGSTSMLGTGVNAQKRCVAIHHLDTPWRPSDLQQRDGRGVRAGNEIAKHFAGNNVDVIIYAVEKSLDSYKFNLLHCKQTFISQLKSGAMGARTIDEGAMDEKSGMNFSEYMALLSGNTDLLDKAKLEKRIASLEGERKSFNKGKRDSEFKLESKTGELRNNTAFIDAMTEDWNRFLSVVQTDKEGNRLNIIKVDGVDSADEKVIGKRLQEIAKNATTGGLYTQVGELYGFPIKVVSERILKEGLEFTDNRFVVEGNYKYTYNNGHLAMADPLAAARNFLNAMERIPSIIDQYKAKNEVLEMEIPQLQEIAGKVWKKEDELKQLKSELAALDRKIQLELAPPTPEVAEKENEGQQLKPEAEDVRNRQAQYPENAPPQIRSPADSIVANHVIIGRPGLYAKEETRSKGLKI*
>BFG-162_Parabacteroides_distasonis_@contig_1_segment0_4190_
MKKTYLSAPLPFVGQKRMFARKFMKVLEQYPESTVFVDLFGGSGLLSHITKRCKPEATVIYNDFDNYHKRLENIPRTNRLIADLRAMVGNSVPRHKTITGELRERIFSRILQEEHETGYVDFITLSSSLMFSMKYKLNVPEMRKEALYNNIRKADYPECTDYLEGLEIVSCDYKELFNRYKDTPGVVFLVDPPYLSTDVGTYNMSWRMSDYLDVLNVLSGHPFVYFTSNKSSILELCEWIGKNKNIGNPFEGCTRMEFNAHINYSSSYTDMMLFKKRLPDGVSLPPVEIESLRR*
>BFG-162_Parabacteroides_distasonis_@contig_1_segment0_667_
MTFKEVLQRFRTGSFTEREKGAKFEKLMKRWFQTDPRYADKLQEVWLWEEFPGKKDFGGKDLGIDLVAKTDLGDYWAIQCKCYDEKAVISKAVVDSFISTAHRAFIDDLTLKTTYFSNLIWVSTTLRWGANAEETLKGQDISVTRINMHELEASPVDWDKLLKGDTGKAALREGKQPRKHQLEAMKAAHEYFRVHDRGKLIMACGTGKTYTSLEIIEQETGGKGLILFMVPSIALLGQSLNAWMTDTKYRMKAVCICSDSKASKRNDFDNDETSIIDNPLPATTNINSIKRQLLGYKDTDGLVVVFSTYQSIDVLAEAQRALLEADPSYGIFDYIVCDEAHRTTGFKQKGRDESHFTKIHDNDLIRGKKRLYMTATPRYYNDNAKATAKDKDLVLWSMNNPDYYGEEFFRIGFGRAVREGLLTDYKVLVLTISEDDIPDSILEDVKDKQQKEIKMDDASKLIGCINGLSKRIKGDKGVTKEADPVLMRRAVAFCSTINPSERGSGISSKGFAAVMPTMVRKYKESLSEEVREEVVDIEVQHIDGAMNAATREEKIAWLKEETGNPNECRILSNVRCLSEGVDVPALDAVLFVAARNSEVDVVQSVGRVMRTFHKGASDEKKYGYIIVPVVVPADVEPEKAMEDNERFSVVWKILNALRAHDDEFNATVNKIHLNKVKPPKVVVAGIPQGSGRMHGKDWMPDPQDQQTGATELSNEEIARQLELRFGSLQDGIYAKMVEKVGDRLYWENWAREIGLIAQKFIERIARVVKEGLHKEAFVEFLNGLQKNLNPSIDEGQAVEMLAQHMITRPVFDALFKDYQFVKNNAVSRSMQRMLELLESEAMEKDTEVLNKFYENVRMNVGDIDNLEGKQTLIKNLYEKFFKGAFPKTVDKLGIVYTPVECVDFIIHSVDDILRKEFDCSLSDENVHILDPFTGTGTFITRLLQSGLIRPEDLERKYKNEIHCNELVLLAYYIADVNIESVFHSLVKRDTYLPFEGICLTDTFQTTENEENVLDQTWFPENAANVDKQKKAPVRVIMGNPPYSVGQKSANDNAQNLSYAHLDKRIAETYAKAAQATNKNSLYDSYIKAFRWASDRIADCKDGGVVAFISNGAWIDGNAQEGFRKCLEDEYSSVYVFNLRGNQRTSGELSRKEGGKIFGSGSRTPISITLLVKNPAKKGKATIYYHDIGDYLSREQKLKKISEFGSVDSSELQWEIVAPNEKGDWINQRGGIFDSLIILGDKEDKNNKQVVFVPFYSRGLATARDAWCYNSSSESLNANIKRSMDFYNDQRYQLSKGFIKDVEYDLTQISWTTSVLNLALKNQEITQDKIGEKVISLYRPFFKQIGYYSRFWNERVYQLPKLFPTSKYKNLVICVKGIGDKDFSCLIADCIPDLQVIFNGQCFPLYWYEENKNKQQTLSLFDTESSDDYIRRDGITDWILKEVRTRFGNARKITKETIFYYVYGLLHSPKYREAFAADLKKSLPRIPIVEDIDAFLDFSYAGKQLANLHLNYEEIPAYEGVTVIGDRQKEEAPDGRMIAGTTDLYAVKVDYKYYEVEKMRFPKKGQKDTIIYNSSIRIENIPDEAYEYIVNGKSAIEWIMERYQVKTDPSSLIKNDPNDWSREHDNPRYILDLLLSVINVSVQTMEIVKKLPDLKLE*
>BFG-162_Parabacteroides_distasonis_@contig_2_segment0_32_
MIPKEIMKLYEKLAFSRGYEEAFRDFLDVCLYYLSVGMLAEDYRRVEKRYKPYEMELFVQMFYRVSEYSEGFCDVLGDMFMECVSHGNNGQFFTPIHVADLMACMGGNRLKPKQSVCDSCCGSGRMLLSAVKKCAEENDGGRLFCYGSDIDLICVKMTVVNLMMNSVPGEVAWMNTLTMQHWRSYHIDLQLIAGVWLPILKITEAGDTSFIRKLENAMEDNSELKRSIQSNARATQLTFDF*
>BFG-18_Bacteroides_fragilis_@contig_1_segment0_pilon_1704_
MEKLKMESVSIAEDSLNKIAELFPNVVTESMGKDGQLHKAIDFDKLKFLLTANQAEMGVVYDDDERYELTWVGKKQAIREVAHPIRKTLRPCPEESRNWEQTQNLYIEGDNLDAMKLLKKSYAGKVDVIYIDPPYNTGKDFIFNDTFALSQEESDEKQGRYNEEGQRLFQNTEANGKFHSDWCSMMYARLMLARTLLNDNGIIFISIDDHELANLIKIGNEVFNASNFIDVFNWAKTETPENLSKKSKQIIEYIVCYQKKKNDMKFQGLKKESVSSNGLLNQPNSVGILTFPANKVVTSIPDGVIKAGMYGTDAYDVELLEDTTVRGGLFTAPVKLKAKFKWSQANLDKEIQKGTTIKIPTLKLSPSYEKLEYDPEVPPNLINYKVGVETNEQAGNHQLQFFDKKVFNFPKPVSLIQYLCEFIDTKNKDCIVMDFFSGSGTTAEAVMRMNMKPRKNKVKYILVQLPEDVTETIKKVKTPSEKEIMQNAIDFLTENHKALNICELSKERIRRAGDTIEAECNQRKLKDLPDIGFRVFRIADSNMKDVYYSAKEYSQSDLFYFTDNIKEDRTGLDLLYGCLTNLGLSLSLPHDEEDIHGYTVYSVDKTELMACFAEQIPEKVFREIAGRQPRRVVFRDASFRDSADRINIDEIFKTLSPGTTIEIL*
>BFG-18_Bacteroides_fragilis_@contig_1_segment0_pilon_1738_
MSDIKEKTLRLIDGLKATCQSYGMGNDGNEYKIITQVFLYKFLNDKFGYELKNAKSEIAKKLTGDVKWETAYENLSDDERMLIQSAISPDVPMLEPYHLIANLWNQQGKGDFDTIFDSTMTDIAEQNADIFSTQTTANTKIPLFEALTPFVTDSAQRAPFARALVDKLVNFSFEEAFAQNYDFFSSIFEYLIKDYNTAGGGKYAEYYTPHAIATIMARLLVGDNVDLHSMECYDPSAGTGTLLMALSHQIGEERCTIFSQDISQRSNKMLKLNLLLNGLVSSLDNAIQGDTLVSPYHKSDDGQQLRQFDFVVSNPPFKMDFSDTREKIAAMPARFWAGVPNVPAKKKESMAIYTCFIQHVINSLKKTGKGAIVIPTGFITAKSGIENKILHKIVDDKVVFGCVSMPSNVFANTGTNVSVLFFDRSATADKVILIDASKLGEEYKDANGLKKVRLNDEEIEKIVGTFQRKEAVEDFSVAVSYDEIKEKGYSLSAGQYFDIKIDYVDITEEEFNFRMADYKQILSEQFAESHRLEEEIMKQLDALQFNANVGNNE*
>BFG-18_Bacteroides_fragilis_@contig_1_segment0_pilon_1882_
MKKMYLSAPLPFVGQKRMFAKEFMKVLEQYPDGTLFVDLFGGSGLLSHITKSLKPHSTVIYNDFDNYRFRMKHIPQTNQLLADIREMVGNSVPRHKIIKGELRERIFSRIEQEENTTGYVDFITLSSSILFSMKYKLSVQDMRKEALYNNIRKTGYPECTDYLEGLEIVSCDYKEVFNRYKDIPGVVFLVDPPYLSTDVGTYNMYWNMADYLDVLNVLKGHSYVYFTSNKSSILELCEWIGRNRDLGNPFENCTKVEFNAHMNYSSSYTDMMLYKKEAA*
>BFG-18_Bacteroides_fragilis_@contig_1_segment0_pilon_1888_
MAKEWASIIKNKEARKDAEDAARIILEHGIKLPRLLKKKGGKTSGAEYRAPMFEGDDGILYFNELRERDYKSYKEKKMQYRSGAQDNTFLHELGHHIDALLEPKAYSMVEHQWNMEKVNRELIEKELSRYALENRAEFEAELISATLRGKTFSKELLSYSNLHNPEQNEGIAKTLLQYASGKDICTPVDLVREKFDRMMKVLFRQEGASLEIGILASEEAQDFIETHSSVLNGSFRQVEMSEAMRKRLERSNYVFSGLKTFHELNEAFPSLLDENGNRKTFERFLNDVRKIDETYNSNYLRAEFNFVQASAEMAAKWERFMQDGDRYYLQYRTAGDAKVRPTHAEMAGITLPASDPFWEEFYPPNGWGCRCSVVQVRKSKYPATDHEEAMARGESALELDKKGMFRFNAGMEQKTMPDYNPYTIKRCKDCDMNNGKMELVFVPENELCAACKLVRELAKADAKQTRAAAKPLQGTIIRNTHFHHDVNITGTSIREWTNQPHKHFKAKNQMLLDINNVFSNAAYLGTTDNHKGIKRVVQSHIFEVEVSGEKNLLIVREYDWGEYVLHSISDSPELYNKIKKE*
>BFG-18_Bacteroides_fragilis_@contig_1_segment0_pilon_2565_
MAYNKKAHLRDNIEAIRLMFRLEKEQRTATPEEAGILAAYSGFGGIKAVLSPFGKLTDILRWTQADRELFPLITELHNVLRDGAADEREYRRLVESVKASTFTAFYTPPAIVNAIASSLGEHGVSPGRFLDPSSGTGNFVSAFRSQCHSASGNTPEIVAYEKDLLTGRILARLHPEAQVNIKGFEELPPHRNGYFDVVSSNIPFGDIRVFDPSFDNGTARRFALNSLHNYFFAKGLDAVREGGVLAFITSQGVMNSAMAYPVRQYLMNRSRLLSAVRLPNNLFTDYAGTEVGSDLIILQKDTLSQREYTSLERSFVEVGTQTDGTTQNEYFEHTAAIVHTRGHVGTDPYGKPARIYLHDGGMEAIAADMKYFLDRNLSEQLDLDLYLRHSPVQEFRNLVSRPAETMQQRIAQVREINRSGNMNGHSTSTDRQTIQVERRTSTPEQPSTDARPTAAKTTPEPVMSLYDLFGFTQEERSQVRKRKTRSTKKDSGQLSLFDMPPLEQHPAPAEPTPQEKERQERERQEQERRRQEEEAARQERMKPRPYPAGLQGHHRNGSLVDDDGQIGYLSAIGGAAPVFNPLDLPERQRRRASLYIEIRDTYHHLYENEAAAHAANPALRTMLNTLYDDFIRQFGNLNDRKNIDLFRMDAGNREILSLERYIDGRAVKADIFDHPVSYNINEITHTDDVHEALTASLNKYGNVDMAYMESLTDKSQSDLLEELRGRIFYNPLSKNYEIADRFISGNVMAKAEHIEEYLQSHPDNGEARISLEALRQSLPAPIPFEDLDFNFGERWIPAGVYSRYASWLFDTDVSVRYTASSDEYSIRADMTSPRIMNQYSVRSESRIFNGIALMRHAIHNTTPNITKTVLDKTGKEMKIRDPEVTLLANSKIDEIRNGFSDWLMEQSPEFKRKMADMYNRKFNCFVRPKYDGSHQSFPGLDLKGLGIPDLYPSQKDCIWMLKQNGGGIADHEVGGGKTLIMCCAAYEMKRLGLANKPLITGLKANIHEIAQTFATAYPNAKVLYPGKEDFTPERRVEIFHRMKNNDWDAIILSHEQFGMIPQSPEIQRDILQQELDSVEENLEVLYQQGAEVSNAQIKGMEKRKMNLEVRLKELLHEIETRKDDVADFKRMGIDHLFVDESHRFKNLMFTTRHDRVAGLGNSEGSQRALNMLFALRTIQQRTGKDLGATFLSGTTISNSLTELYLLFKYLRPRELERQGINSFDAWAAVFARKSVDYEFSVTNEVVQKERFRYFIKVPELASFYSEITDFRTAADIGIDRPEKNEILHNIPPTPDQREFIQKLIEFAKTGNATVLGRPPLNEREEKAKMLIATDYARKMSLDMRLIDPLSYGDDKDNKATHCADMIAKYYNKYAGHKGTQFVFSDLGTYKPDQWNPYSEIKRKLVEDHGIPEDQIRFIQEAKTEKKRKAMIEAMNEGKIRVLFGSTEMLGTGVNAQKRCVAIHHLDAPWRPSDLQQRDGRGIRKGNEVAKLYADNKVDVIIYAVEKSLDSYKFNLLYNKQLFITQLKQNNMGCRTIDEGGMDEKGGIPFSEYVAVLSGNTDLLDKARLEKRIAGMEGERKAFQRGKGESRIKLETFLANRASNDDIIARVRKDKAAIESRMQYDKEGNRLNPLKIDGVAGDDPKVIAAKLHEIEDRERTHGQPKVIGSLYGFDIVVKTDTTVKDGLDFCENRFFVRGEGNFLYNYNNGRLAVDPKTACQNFINAFDSIPRLIEKYTRDNEAIEKELPVLEQVVGEVWKKEDELKQLKADLAALDRKILLSLKSVDAQEKSTDGVIEVVPSQPVTPDGQDNAPAAGIPVADAPPGSSSPGSVPTQDTPPAEPYVHRMPDFLADRQRTPPKLSGMPKSISIKEAMGAPGGKLVIGGVPKSGNKDDPDPDRPEKPKPKLKL*
>BFG-18_Bacteroides_fragilis_@contig_1_segment0_pilon_3079_
MKDIELFNNHFQNYKVYGIPKAQLIIADVPYNLGNNAYASNPSWYVDGDNKNGESDLAGKEFFDTDKDFRPAEFMHFCSQMLMKEPKEKGKAPCMIIFCEFEDQFRYIELGKRYGLNNYINLVFRKDFSAQVLKANMKIVGNCEYGLLLYRDKLPKFNNDGRMIFNCFDWVRDGETPKVHPTQKPVPLLRRLIEIFTDKGDVVIDPCAGSGSTLLAAAQLGRKAYGFEIKKQFFADANKLILSRIQQSLFV*
>BFG-18_Bacteroides_fragilis_@contig_1_segment0_pilon_3615_
MQYKCRPFFVFMGKTEEFCCPEIQTHILHDKMIMKKEKTYSRAPLPFVGQKRMFVSEFKKILKHFDDKTIFVDLFGGSGLLSHITKRERPDAVVIYNDHDNYRERLENIDRTNTLLRDLRKIVGIYPRHQKITGKMREAFLERIRLEETTGFVDYLTLSTSLLFSGKYAQNMEELEGLYFYNKIRQSDYRCDGYLDGLEVVCYDYKELADTYGVFPGVVFLVDPPYMGTDISTYKMDWKLADYLDVLLVLKGHPFVYFTSGKSPILDFCRWMEEHPGIGNPFKGAGRSTLTARMNYNSSYTDIMLYKDLPRAA*
>BFG-18_Bacteroides_fragilis_@contig_1_segment0_pilon_4419_
MKDIELFNNHFQNYKVYGIPKAQLIIADVPYNLGNNAYASNPSWYVDGDNKNGESDLAGKEFFDTDKDFRPAEFMHFCSQMLMKEPKEKGKAPCMIIFCEFEDQFRYIELGKRYGLNNYINLVFRKDFSAQVLKANMKIVGNCEYGLLLYRDKLPKFNNDGRMIFNCFDWVRDGETPKVHPTQKPVPLLRRLIEIFTDKGDVVIDPCAGSGSTLLAAAQLGRKAYGFEIKKQFFADANKLILSRIQQSLFV*
>BFG-18_Bacteroides_fragilis_@contig_1_segment0_pilon_486_
MAFNRKQKLRDNIEAIRTAFILDRENRTATTEERAILQRYCGFGGLKCILNPAKELTDAVRWAKSDLELFAPTVELHRLIRENSKDETEYKRFVDSLKASVLTAFYTPKEITDTIADVLADYSVRPARMLEPSAGVGVFVDSMLRHNPNADVMAFEKDLLTGTILRHLYPGKKTRTCGFEKIERPFNNYFDLAVSNIPFGDIAVFDPEFQRSDSFGRRSAQKAIHNYFFLKGLDAVRDGGIVAFITSQGVLNSTKTSVRNELFSKADLVSAIRLPNNLFTDNAGTEVGSDLIVLQKNLSKKEMSQDERLMTVIQTDTKTDLTDNAYFIHHPERIVHTTAKLDTDPYGKPAMVYLHEGKAAGIAGDLHRMLDEDFHYRLAMRLYSGSIRQSGTEEKVTVQKEVERTAIKMETTSSMQAVETPTEKPQPTEEKPEIEPRPKYSDGVQLSLLDLWGMTEEVSQQPKTAKKKKEAKKESSARRVLPKPQVHVTQNVTAVPTATTPKTVTENKEAKTENTAKPADPDDIYATLDWDTNPPINGFYEMMMDLTPERRKELRELARQHNEKQAAAEKMEVKAVPDTPREQPRQEETQPEAVTAPAVTDTPPEAVATSLFPDIEAEKPKEEVVDLSPRAYHRTPEMHLREGSLVADRGRHNIGYLKDITPYGATFQPLDLKGYQKEKALQYVLLRDAYERLYRYESNLHEANVPWREHLNTCYDEFVMRYGNLNAKQNVKLVMMDAGGRDILSLERAENGKFVKADIFERPVSFSVESHANVGSPEEALSASLNKFGTVDLDYMREITDSTAEDLLTALQGRIYYNPLVTGYEIKDRFIAGNVIEKAERIEAWMGENPESERMPEVKQALEALKDAEPPRIAFEDLDFNFGERWIPTGVYAAYMSRLFDTEVKIAYSASMDEFSVACGYRTMKITDEFLVKGYYRNYDGMHLLKHALHNTCPDMMKSIGRDEHGNDIKVRDSEGIQLANAKIDEIRNGFSEWLEEQSPQFKERLTTMYNRKFNCFVRPKYDGSHQTFPDLNLKGLASRGIRSVYPSQMDCVWMLKQNGGGICDHEVGTGKTLIMCIAAHEMKRLNLAHKPMIIGLKANVAEIAATYQAAYPNARILYASEKDFSTANRVRFFNNIKNNDYDCVIMSHDQFGKIPQSPELQQRILQAELDTVEENLEVLRQQGKNVSRAMLKGLEKRKHNLEAKLEKVEHAIKSRTDDVVDFKQMGIDHIFIDESHQFKNLTFNTRHDRVAGLGNSEGSQKALNMLFAIRTIQERTGKDLGATFLSGTTISNSLTELYLLFKYLRPKELERQDIRCFDAWSAIFAKKTTDFEFNVTNNVVQKERFRYFIKVPELAAFYNEITDYRTAEDVGVDRPNKNEILHHIPPTPEQEDFIQKLMQFAKTGDATLLGRLPLSETEEKAKMLIATDYARKMALDMRMIDPHYEDHPDNKASHCAKIIAEYYQKYDAQKGTQFVFSDLGTYQPGDGWNVYSEIKRKLTEDYGIPPSEVRFIQECKTDKARKAVIDAMNAGTVRVLFGSTSMLGTGVNAQKRCVAIHHLDTPWVRHEVA*
>BFG-18_Bacteroides_fragilis_@contig_1_segment0_pilon_1967__1969#merged
MAFNRKAKLRDNIEAIRTVFELGKAGRAATPEEREWLARYCGFGGLKCILNPAATLTDAVQWAKSDLELFPLTVELHRLIRENSANENEYKRYIDSLKSSVLTAFYTPSAVTEALADVLHDYNVRPRRLLEPSAGHGAFVEAFIRKDADTDVMAFEKDLLTGKILSCLYPDKKVRAEGFERIEKPFNDYFDAAVSNIPFGDVAVFDPAFSASESVGRRNAAKAIHNYFFLKGLDAVRDGGIVAFITSQGVMNATRNEAVRLEMLKGAHLVSAIRLPNNLFADHAGTEVSSDLVVLQKDTRREGLTEDEKLFIQTGMQNGVSTNRYFIEHKDQIIHTSAKLDTDPYGKPAMVYRHDGGVEGIATQLRELLDDDLHARLVMRLYSGGIRDARLQEQQAKAQTTDTPLRTEPTAEDLAAFGAWAKEKEQRLWEERPPKATDFEEATVVQETVQPPTAVIRQEAERTAVPPKEEKPEIEPPVMSLYDLFGFTAEERRIAQTGGKLRRRSNRPKLAQPRQPSLFDTPTQATVTTIQAEQTAQTSTETAARPAYSVENAAGADMNRRIADVERQIREDEARLTAEERQRRHEEEMKPRLFDGLLEPHHREGSFVKVNTVGARYQIGYLKDVTRYGATFHPLDLGKEQREKIAAYIPVRDAYERLYAYEAEYHDEGSAQREALNTCYDKFVARYGNLNAKANVKLLMMDTSGRDILALERAENGQFVKADIFDHPVAFALNGITHVDTPEEALSASLNRYGGVNFDYMESLSDNSREELIDELKGRIFYNPLSGGYEIKDRFIAGNVVDKAERIEAWMAGNPHGEREKEALAALQEAAPRPITFDELDFNLGERWIPTGIYSAYASYLFDTKVSVGFSESMDDYAVKCGVKNAKILDQFCVKGYYRSYDGIALLKHALVNTVPDMTKSIGKDEHGGDIKVRDSEGIQLANAKIDEIRNGFVEWLAEQSPDFQKRLTDMYNRKFNCFVRPQYDGSHQTFPDLDLKALDRRFGIKDVYQSQKDCIWMLKQNGGGICDHEVLRPXXXXMEGNRLKITMESRIHGDVYVRFGGERLETYRPKGRQGALHLACGTGKTLIMCVAAHEMKRLELAHKPMIIGLKANVAEIAECYRTAYPNAKILYASEKDFSPENRVRFFNNIKNNDYDCVIMSHDQFGKIPQSPELQQRILQAELDTVEENLEVLRRQGKDVSRAMLRGLEKRKINLSVKLEKIAYAIKSRTDDVVDFKQMGIDHIFVDESHQFKNLMFNTRHDRVAGLGNQDGSQKALNMLYAIRTIQERTGKDLGATFLSGTTISNSLTELYLLFKYLRPKELERQSINSFDAWAAIFAKKSTDFEFSVTNNIVQKERFRYFIKVPELAAFYSEITDYRTAEDVGVDRPDKNEILHNIPPTPQQEEFIEKLMQFAQSGDATILGRAPLSETEDKAKMLIATDYARKMALDMRLIDPNYDDHTDNKASHCARMIAEYYRKYDAQKGTQFVFSDLGTFQPGQWNVYSEIKRKLIEDYGIPSSEIRFIQECKNEKSRKAVIDAMNEGKVRVIFGSTSMLGTGVNAQKRAVAVHHLDTPWVRHEVA
>BFG-492_Bacteroides_fragilis_@contig_1_segment0_1711_
MEKLKMESVSIAEDSLNKIAELFPNVVTESMGKDGQLHKAIDFDKLKFLLTANQAEMGVVYDDDERYELTWVGKKQAIREVAHPIRKTLRPCPEESRNWEQTQNLYIEGDNLDAMKLLKKSYAGKVDVIYIDPPYNTGKDFIFNDTFALSQEESDEKQGRYNEEGQRLFQNTEANGKFHSDWCSMMYARLMLARTLLNDNGIIFISIDDHELANLIKIGNEVFNASNFIDVFNWAKTETPENLSKKSKQIIEYIVCYQKKKNDMKFRGLKKESVSSNGLLNQPNSVGILTFPANKVVTSIPDGVIKAGMYGTDAYDVELLEDTTVRGGLFTAPVKLKAKFKWSQANLDKEIQKGTTIKIPTLKLSPSYEKLEYDPEVPPNLINYKVGVETNEQAGNHQLQFFDKKVFNFPKPVSLIQYLCEFIDTKNKDCIVMDFFSGSGTTAEAVMRMNMKPRKNKVKYILVQLPEDVTETIKKAKTPSEKEIMQNAIDFLTENHKALNICELSKERIRRAGDTIEAECNQRKSKDLPDIGFRVFRIADSNMKDVYYSAKEYSQSDLFYFTDNIKEDRTGLDLLYGCLTNPGLSLSLPHDEEDINGYTVYSVDKTELMACFAEQIPEKVFREIAGRQPRRVVFRDASFRDSADRINIDEIFKTLSPGTTIEIL*
>BFG-492_Bacteroides_fragilis_@contig_1_segment0_1720_
MMKKTYTFIDLFAGIGGFHTAMHYVGGKCVFASEWDKNARLSYEANYKKIEPKLFKKDKDGRYLYFNEDINDAVPSHIPDFDVCCGGFPCQPFSVAGLKRGFEDTRGTLFFSIANIIREKINAGNPPRVLFLENVRGLKTHDKGNTLKVILATLEELGYAYSFDVLNAKYFGVPQNRERLFIIAWYKKLVNVDEFRFPYGIAEDGSTIYDKKKLKEGTLLTKVSDIFEPEKTMDSQYTISDKMWEGHQKRKERNRKNGKGFGYSLFNADSTYTSTISARYWKDGSEILIDQSEKGLNPRVLTPVEAGRLQGYRIIGEGWEKPECANNLNYNGSNIEFKIVVSRKEAYRQFGNSVAIPVIKRLAEEIVKQLM*
>BFG-492_Bacteroides_fragilis_@contig_1_segment0_1983_
MVTQSEQVLENALIKTLQGMNYEFVSIKEEDNLYANFKLQLEKHNRKELALHGRDSFTEKEFEKICIYLEGGTRFEKAKKLRDLYPLETEEGQRIWIEFLNKNKWCQNEFQVSNQITVEGRKKCRYDVTILINGLPLIQVELKKRGAELRVAYDQIQRYHKTSYHGLFDYIQLFVISNGVNTRYFANNPNSGYKFTFNWTDAENVPFNDLSKFAYFFFDQCNLGKMISKYIVLHEGDKCLMVLRPYQFYAVERILERVQNSNKNGYIWHTTGAGKTLTSFKTAQLVSEIDGIDKVMFVVDRHDLDTQTQSEYEAFEPGAVDGTDNTYELIKRLSGDSKIIITTIQKLNCAITKDYYNKYLQEIRHKKVIMIFDECHRSHFGDCHKNIVKFFTNLQIFGFTGTPIFVDNAKQEHTTTEVFGECLHRYLIKDAIADENVLGFLVEYYKGRDESGIDYANEARMKEIAKFILTNFNKSTYDGEFNALFAIQSVPMLIQYYKIFKELNPKIKIGAVFTYAANASQDDEQTGMNQGYANDKVVADDLQEIMNDYNQMFGTSFTTDNFSAYYDDINLRMKKKKKDMEPLDLLLVVGMFLTGFDAKKLNTLYVDKNLEYHGLLQAFSRTNRVVNEKKRFGKIICFRDLKDNVDAAIKLFSNNNPTETILREPFEKIKKEFNDLAIKFKEKYPDVQSIDNLKSEYAKRDFVLAFREIIKKRAEIQIYEDFESDDEDFILSEQEFMDFRSKYLDITIGCIEPTVVPQIVSGEEVPYGDERTLEDIDFCLELLHSDVINVAYILSLIVDLDPASNDYQEKRQQILDTMIKDAALRNKTKLIDGFMRQNIDNDKVSFSKAKADGSVDLESRLTEYVNQERSKAVHELSEEEDIEEAALVKFLNEYYFLQKEKTDILQEAIKKKKVGLKERRSLLKRLTEKLRIIINLFXLEIKNKNMSEELQQRLRSQLWTVANALRGNMSASDFMYFSLGFIFYKYLSEKIELYANEILEEDQVTFKEVWMGDDEEMKQDVKEECIQNLGYFIEPEYLFSTIIDAINRKENILPSLERSLKKIEDSTIGQESEDDFGGLFSDIDLISPKLGRTTDDKNRLISDVLLALNGIDFGLKEARDIDILGDAYEYMIGQFAAGAGKKAGEFYTPQEVSRILAEIVITGKVRLRDVYDPTCGSGSLLLRTAQSGKADSIFGQEKNPTTFNLCRMNMLLHDVKYNDFNIQNGDTLEADAFGDRQFDAVVANPPFSATWTAADKFNNDDRFSKAGVLAPKSKADYAFILHMIYHLNDGGTMACVAPHGVLFRGAAEGKIRQFLIEKKNYIDAVIGLPANVFYGTSIPTCILVMKKCRKEDDNILFIDASKEFEKVKTQNKLRSEHINKIIDTYRERKEIEKYSHCATLQEIKDNDFNLNIPRYVDTFEDEEPIDIHAVMAEIKELEAQRADLDKQIDVYLKELGLI*
>BFG-492_Bacteroides_fragilis_@contig_1_segment0_2303_
MYPTILETTPTPPILPRYVDGDNKNGESDLAGKEFFDTDKDFRPAEFMHFCSQMLMKEPKEKGKAPCMIIFCEFEDQFRYIELGKRYGLNNYINLVFRKDFSAQVLKANMKIVGNCEYGLLLYRDKLPKFNNDGRMIFNCFDWVRDGETPKVHPTQKPVPLLRRLIEIFTDKGDVVIDPCAGSGSTLLAAAQLGRKAYGFEIKKQFFADANKLILSRIQQSLFV*
>BFG-492_Bacteroides_fragilis_@contig_1_segment0_2770_
MKNNDLTTYGEYLEKLSPKHGREKVFNDFLQIVVCCLSMGRKEELYFKTIKPYDKTELDLFSQAFAALVMQMDRQPLVDPFGDYFQEFLSNAQNGQFFTPFGVCELMNQLITAPKVNDQPKQGDRRVLDPACGSGRLLLSAAQKDRALTFVGIDISYTCCLMTIINLCLNSLNGEVLHMNALTDQYWHRWLIIVDSVTKIPTVYEVEAGIINQPPACADDLKPLPVTGIIQPVKNMIPANFVRYTPKC*
>BFG-492_Bacteroides_fragilis_@contig_1_segment0_2790_
MRKEILFSLFGIEDLRDLPDAVMSLLQGDVEVRNEVYKELIRNNNMDMSYDWFQENYENELSERKQKKQDFTPNSLGVLCSKLTSQAGSIHEPTAGNGSMIIADWWQRCKQKMPWEHFPSQNMVTCWELSSRSIPILLLNLSIRGIMGYVYHGDVLTKEVKQKYILLNRKNDALAFSEVIKVDINAKIVEV*
>BFG-492_Bacteroides_fragilis_@contig_1_segment0_2887_
MRKEMLFSLFGIEDLRDLPNAVMSLLQGDIEVRNEVYKELIRNNNMDMSYDWFQEIYENELSERKQKKQDFTPNSLGVLCSKLTSQAGSIHEPTAGNGSMIIADWWHRCKQNMPWEHFPSQNMVTCWELSSRSIPILLLNLSIRGIMGYVYHGDVLTKEVKQKYILLNRKNDALAFSEVIKVDINAKIVEV*
>BFG-492_Bacteroides_fragilis_@contig_1_segment0_3612_
MAATYTPDILRKLFQSSFNLTQWYTFLQYFFNATELKEGPEKIIGSTSNNGYYLGNIDTTDSYRIGLFHYNITKGSVANRRVGLRNLVKSFINPTWGEFDAALVVFDSGDHWRLSFICDIKGEATSPKRYTYVFGSDDLLYRTPIERFNFLKKKGISFENLKTAFSVEALSDEFFDRYREQYADFIQYITGKRFVKVGSKWEEKRLSEPNAALMGAFDYNEKKIRDYVKKMMGRITFLHFLQRKGWMCGDLNYMQNMFENSLYKNDYLDSVLEPLFFGILNTKPAEREALFADYDWDKSLLNEWKDIPYLNGGLFERDKEDEPESRFPADYFKRLFQFFSEYNFTIDENDPNDAEVGVDPEMLGKIFENLLEDNKDKGAFYTPKEIVRYMCQESLIAYLETNTSIAKDKIRQFVLSPEEGVKDIPENKKPKLLSALENVKICDPAIGSGAFPMGLLNELLHCREVLSGDHYDRAEIKKSIIQNNIYGVDIEKGAVDIARLRFWLSIVVDEETPSPLPNLDYKIMQGNSLIESFIGVDLSKLTYEKEYKKDKGEISLFDDEKNRLQKTVSHLLSSYYSCNDHNRKVKLQQEISDTINKQLEAQAYDPTILARLKDINLAENNKFFLWHIWFSDVFNRDDDKNGFDIVIGNPPYFLYQESHVGEIADLRSDKDYTIAFGGKLNAYKLFIANAVKKLLSTNGINCFIFQNSFLGDRQAANLRKYILKNDKIIKIDSFPERDSKKKRVFESVKMSVCISLIQNTKVDSDYVFPVFVWDDKHKSSGLSTSFSLNDIIAIDNIDYTIPRLRPEYKTTVIKLLKKKGISLKCIEGELNVTFHKKFFGSNISNPVILKGASIQRYYYTHQMSQGQIDYLEEEKYLLEYGNTEKSAHHKYERIAMQGMTGANDKIRLVMSIVPQGYYLANSCNYILPSHLIDLYCLLGFLNSKTINWFFRCFSTNSNVNGYEVDNFPIPQLSPNAQATISELVKKVIDAKRTNSSTDTSAIEKQIDELVYQAYELSKDDIKIIEQ*
>BFG-492_Bacteroides_fragilis_@contig_1_segment0_4033_
MAFNRKQKLRDNIEAIRTAFILDRENRTATTEERAILQRYCGFGGLKCILNPAKELTDAVRWAKSDLELFAPTVELHRLIRENSKDETEYKRFVDSLKASVLTAFYTPKEITDTIADVLADYSVRPARMLEPSAGVGVFVDSMLRHNPNADVMAFEKDLLTGTILRHLYPGKKTRTCGFEKIERPFNNYFDLAVSNIPFGDIAVFDPEFQRSDSFGRRSAQKAIHNYFFLKGLDAVRDGGIVAFITSQGVLNSTKTSVRNELFSKADLVSAIRLPNNLFTDNAGTEVGSDLIVLQKNLSKKEMSQDERLMTVIQTDTKTDLTDNAYFIHHPERIVHTTAKLDTDPYGKPAMVYLHEGKAAGIVGDLHRMLDEDFHYRLAMRLYSGSIRQSGTEEKVTVQKEVERTAIKMETTSSMQAVETPTEKPQPTEEKPEIEPRPKYSDGVQLSLLDLWGMTEEVSQQPKTAKKKKEAKKESSARRVLPKPQVHVTQNVTAVPTATTPKTVTENKEAKTENTAKPADPDDIYATLDWDTNPPINGFYEMMMDLTPERRKELRELARQHNEKQAAAEKMEVKAVPDTPREQPRQEETQPEAVTAPAVTDTPPEAVATSLFPDIEAEKPKEEVVDLSPRAYHRTPEMHLREGSLVADRGRHNIGYLKDITPYGATFQPLDLKGYQKEKALQYVLLRDAYERLYRYESNLHEANVPWREHLNTCYDEFVMRYGNLNAKQNVKLVMMDAGGRDILSLERAENGKFVKADIFERPVSFSVESHANVGSPEEALSASLNKFGTVDLDYMREITDSTAEDLLTALQGRIYYNPLVTGYEIKDRFIAGNVIEKAERIEAWMGENPESERMPEVKQALEALKDAEPPRIAFEDLDFNFGERWIPTGVYAAYMSRLFDTEVKIAYSASMDEFSVACGYRTMKITDEFLVKGYYRNYDGMHLLKHALHNTCPDMMKSIGRDEHGNDIKVRDSEGIQLANAKIDEIRNGFSEWLEEQSPQFKERLTTMYNRKFNCFVRPKYDGSHQTFPDLNLKGLASRGIRSVYPSQMDCVWMLKQNGGGICDHEVGTGKTLIMCIAAHEMKRLNLAHKPMIIGLKANVAEIAATYQAAYPNARILYASEKDFSTANRVRFFNNIKNNDYDCVIMSHDQFGKIPQSPELQQRILQAELDTVEENLEVLRQQGKNVSRAMLKGLEKRKHNLEAKLEKVEHAIKSRTDDVVDFKQMGIDHIFIDESHQFKNLTFNTRHDRVAGLGNSEGSQKALNMLFAIRTIQERTGKDLGATFLSGTTISNSLTELYLLFKYLRPKELERQDIRCFDAWSAIFAKKTTDFEFNVTNNVVQKERFRYFIKVPELAAFYNEITDYRTAEDVGVDRPNKNEILHHIPPTPEQEDFIQKLMQFAKTGDATLLGRLPLSETEEKAKMLIATDYARKMALDMRMIDPHYEDHPDNKASHCAKIIAEYYQKYDAQKGTQFVFSDLGTYQPGDGWNVYSEIKRKLTEDYGIPPSEVRFIQECKTDKARKAVIDAMNAGTVRVLFGSTSMLGTGVNAQKRCVAIHHLDTPWRPSDLQQRDGRGVRAGNEIAKHFAGNNVDVIIYAVEKSLDSYKFNLLHCKQTFISQLKSGAMEARTIDEGAMDEKSGMNFSEYMALLSGNTDLLDKAKLEKRIASLEGERKSFNKGKRDSEFKLESKTRELGNNTAFIDAMTEDWNRFLSVVQTDKEGNHLNIIKVDGVDSADEKVIGKRLQEIAKNATTGGLYTQVGEFYGFPIKVVSERILKEGLEFTDNRFVVEGNYKYTYNNGHLALADPLAAARNFLNAIERIPSIIDQYKAKNEVLEREIPQLQEIAGKVWKKEEELKQLKSELAALDRKIQLELAPPTPEITEKEHEGQQVKPEAKGVRNGIRQYPEDTSPQIRNPSESIIANHTITGHPGLYAKEETRSKGLKI*
>BFG-492_Bacteroides_fragilis_@contig_1_segment0_4135_
MIAKKTVIQDIKLADFPEEIDEQNNIKVYGETSRENQLAVLSHYLHNNDCIKGEESKWEVIYAIREFLEQKKESKEEEITDEYVTKVAEDPAAYGLFSDFFNVPFLDPKEPKFTFIDLFAGMGGFRLAMQAQGGKCVFSSEWNKYAQKTYLANFGEMPFGDITKEMTKSYIPRNFDVLCAGFPCQPFSIAGVSKKKSLGRETGFKDKTQGTLFFDVADIISRHRPKAFFLENVKNLMSHDKGNTFKVIKGTLEELRYSLHYLVMDGQTYVPQHRERIMIVGFNQDVFHGKEQFAFPEQKQSTRSIKEILDPDIDGKYTLSDKLWSYLQNYAEKHRAKGNGFGFGIVDLNGISRTLSARYYKDGSEILIPQTGGKNPRRLSPRECARLMGYPDKYRLNQVSDVQAYRQCGNSVVVPLITAVSEQLVKAMLND*
>BFG-492_Bacteroides_fragilis_@contig_1_segment0_4299_
MKDIELFNNHFQNYKVYGIPKAQLIIADVPYNLGNNAYASNPSWYVDGDNKNGESDLAGKEFFDTDKDFRPAEFMHFCSQMLMKEPKEKGKAPCMIIFCEFEDQFRYIELGKRYGLNNYINLVFRKDFSAQVLKANMKIVGNCEYGLLLYRDKLPKFNNDGRMIFNCFDWVRDGETPKVHPTQKPVPLLRRLIEIFTDKGDVVIDPCAGSGSTLLAAAQLGRKAYGFEIKKQFFADANKLILSRIQQSLFV*
>BFG-492_Bacteroides_fragilis_@contig_1_segment0_3700__3701#merged
MKSLKEILESLEGLSDIELFVIDLFCGAGGLSEGVEEARLNGNRCAKVVCCVNHDKNAILSHDANIPDALHFIEDIRTLELSPINAIVELIRQLHPDAMVMLHASLECTNFSKAKGGQPRDADSRTLAEHLFRYIDVIDPDYIQIENVEEFMSWGDMDENGKPISMDKGRLYQKWVRNVKKYGYNFEHRILNAADFGAYTTRKRFFGIFAKKGLPIVFPEPTHCKGGRQDMFSKLEKWRPVKEVLNFSDEGTTIFREKPLAEKTLERIYAGLIKFVAGGKDAFLSRYNTVRPQDTCKSVDEPCGVLTTENRFAKVQVSFLSKQFSGHPESKNLSVEEPAGTITCKDHHAFISAYYGNGHNHCVDEPAPTVTTKDRFSLIESRFMCSYNFNDAGKDINEPCPTILTKDRLSLVSPFFMNQYSGGGQVSDINSPCPAVTTTPKQNLITPRFIDQQYGQSKPTSLQRPLGCITANPKYNLISCKPWIMNTAFSNIGSSIEDPSQTITANRKWHYLMNPQFNSAGGSVDNPCFTLIARMDKMPPYLVATETGQVAIEIYETDSPMTVKIKEFMALYGIVDIKMRMLRIPELKRIMGFPESYVLIGTQADQKKFIGNAVEVTQARKNTEALCEKLRELRLKKLKEVAXXXXMKNIELFNDNFQNFKVYGIPKAQLIIADPPYNLGKNAYASNPAWYKDGDNKNGESELAGKEFFDTDKDFRPAEFMHFCSQMLVKEPKVKGKSPCMILFCEFEQQFKYIELARRYGLNNYINLVFRKNFSAQVLKANMKVVGNCEYGLLLYRDKLPKFNNDGRMIFNCFDWVADSDTPKIHPTQKPVPLLRRLIEIFTDKGDVVIDPCAGSGSTLLAAAQLGRKAYGFEIKKEFCSKATNLVLSRIQQSLFV
>BFG-554_Bacteroides_faecis_@contig_1_segment0_1127_
MAFNRKQKLRDNIEAIRTAFILDRENRTATTEERAILQRYCGFGGLKCILNPAKELTDAVRWAKSDLELFAPTVELHRLIRENSKDETEYKRFVDSLKASVLTAFYTPKEITDTIADVLADYSVRPARMLEPSAGVGVFVDSMLRHSPNADVMAFEKDLLTGTILRHLYPDQKMRTCGFEKIERPFNNYFDLAVSNIPFGDIAVFDAEFQRSDSFGRRSAQKTIHNYFFLKGLDAVRDGGIVAFITSQGVLNSTKTSVRNELFSQANLVSAIRLPNNLFTDNAGTEVGSDLIVLQKNLSKKEMSQDERLMTVIQTDTKTALTDNAYFIHHPERIVHTMAKLDTDPYGKPAMVYLHEGKAAGIAGDLRRMLDEDFHYRLAMRLYSGSIRQAGTEEKVAVQNKVERPAIKLETVSSAQTVETPTEKPQPADEKPEIEPRPQYSAGVQLTLLDLWGMTEEVSQPKTSKKKKTVKKAVTAKSTPPKPKVTVTPTAPTAKPAMENKEVKAENTAKPADPDDIYATLDWDTNPPINGFYEMMMGLTPERRKELRELARQHNEKQVAEKTEVKAVPETSREQPRQEETQPEAVGKYKVT*
>BFG-554_Bacteroides_faecis_@contig_1_segment0_1472_
MRDNIEAVRTAFTLDRERRTPTERERALLERYCGFGGLKCILNPARELADAARWAKSDLELFAPTVELHRIIRENSKDETEYKRYVDSLKASVLTAFYTPKAITDTIADVLHDKKVRPNLVLEPSAGMGAFIGSVLSDNPQAEVMAFEKDLLTGKMLGHLYPQQKIRTEGFEKIEKPFLNRFDLAISNIPFGDIAVFDPEYANGSVFKKIAARKVHTYFFLKGLDAVRDGGIVAFITSQGVLNTESNGGTRYMMTRKADLVSAIRLPNNLFTEDANTEVGCDLIILQKNEGKEELSEEDKRLGDVVKSNHTNIVSNGYFLDHPERIIHTDAKRDTDPYGKPAMVYTHSGGVEGIATDLYQMLSADLSARLDLERYNGIKEKRQETRQTIVVQPMQTEAKKEEKSVQLKAEPVQAVAQEVESKRPEAPVMDLYDLFGYTQEERRLAERGLKPERKKSGKSKGKKAVQPTLFSLPKSGKEEAAKKESGKVKAKSTEAASDITSLTPEEAQEMEEIIRNRMDVPQASRQETVSATSPDVKDASETTEDDDPEDAIYRSLDWETNPPINGFYEMMMSLTPERRAELRRLGREKMDANAAKQAERAAEAKKEERQATEMEQPSSVRPFYPVENGFEAEGKAQIERVEREMREEEAALTPEERQRRKEEAMMPRPFKGIMEPHLKDGSLVWEHTGGVRFQIGVLRDVTRYGATFQPLDMEGMQAQKAQLYIDLRNTYERLYVHEAENHEENALLRRNLNTYYDEFVMRYGNLNAKHNAKFILMDASGRNMLSLERGEDGQFVKADIFDRPVSFSQETLVEVESPEEALSASLNLYGGVNLPYMESLCDLPQAEMLEALKGRVFYNPLAEGYEIADRFIAGNVVQKVADVEGWIREHEGHAMLPQAQESLAALRENVPEQIPFEDLDFNFGERWIPTGVYAAYMSRLFDTDVRITYSESLDEYSVNCACKTMKITDEFLVKGYYRNYDGMNLLKHALHNTCPDMMKSIGKDENGNDIKVRDSEGIQLANAKIDEIRNGFTEWLEEQSPEFKKRLTDMYNGKFNCFVRPKYDGSHQKFPGLDLKGLGIKDLYPSQKDCVWMVKQNGGGIGDQEVGGGKTLIMCVASYEMKRLGLAHKPMIIGLKANVREIAETYRKAYPNARILYASEKDFSAANRVRFFNDIKNNDWDCVIMSHDQFGKIPQSPELQQRILQAELDTVEENLEVLRSQGKDVSRAMLRGLEKRKFNLQAKLEKVEHAIKTRADDVADFKQMGIDHLFVDESHQFKNLTFNTRHDRVAGLGNSEGSQKALNLLFAIRTIQERTGRDLGATFLSGTTISNSLTELYLLFKYLRPKALEKQDIRCFDAWAAIFAKKTTDFEFNVTNSIVQKERFRYFIKVPELAAFYNEITDYRTAEDIGVERPKKNEILHHIPPTPDQEVFIGKLMQFAKSGDATILGRPPLSETEEKAKMLIATDYARKMALDMRMIDPNYEDHPDNKASHCAKMIAEYYHKYDAQRGTQFVFSDLGTFQPGGGWSVYTEIKRKLVEDYGIPAHEIRFIQECKTEKARKAVIEAMNEGQVRVLFGSTSMLGTGVNAQRRAVAIHHLDTPWRPSDLAQRDGRAVRKGNEIAKLYADNKVDVIIYAVEKSLDSYKFNLLHCKQTFISQLKSGAMGARTIDEGAMDEKSGMNFSEYMAILSGNTDLLDKAKLEKKIASLEGERKSFNRGKRDSELKLESKTTALRNNQAIIAAMTEDWEKFTAAAQIDKDGNRLNLIKIDGLDTTDEKAIGKRLQDIAKNATTGGVPQRIGELYGFPIKVVSERTLSEGLEFIDNRFHVEGNYKYTYNNGHLAMADTHAAALNFLNALERIPAIIKQYEEKNEVLEREIPQLQEIAGKTWKKEEELKQLKSELSALDRKIQLELAPKQEPVLEEDGKGKESQKESLHAGVSHEIVPTPPSDRHTWHIRPEMQTEAPLPQVKKVRI*
>BFG-554_Bacteroides_faecis_@contig_1_segment0_193_
MAIYSIILAQSYSHSIQTVQIILECNSNAKQCNASFCFSHFMEIDSTPLFIGNPTCFCSRRSLHTSFCAPYSSLADVARWTKSDRELFPFVSQLHSVIRSHSKDEAEYKRYFSSLKNSVLTAFYTPQDIVSVLASELGNYGIAPSCFLDPSSGTGVFVDAFQQQSAQQPPAEQQSVEQHPSRTDLSPSPAIRTTQTPPIPTSPKALSYN*
>BFG-554_Bacteroides_faecis_@contig_1_segment0_2532_
MSEELQQKLRTQLWTVANTLRGNMSASDFMYFTLGFIFYKYLSEKIEMYIDGELEADEMTFKEAWASDEQELKDEIREISMENLGYFIEPDFLYSSVIEAIKRKENILPMLERSLKKIEDSTIGHDSEEDFGGLFSDIDLASPKLGKTADDKNTLICNVLLALDDIDFGLSEASDIDILGDAYEYMIGQFAAGAGKKAGEFYTPQEVSQILADIVTTGKTRLKNVYDPTCGSGSLLLRTARNGKADLIYGQEKNPTTFNLARMNMLLHGVKFSDFCIENGDTLEADAFSEEQFDAVVANPPFSAEWSAADKFNNDDRFSKAGRLAPRKTADYAFILHMIYHLNEGGTMACVAPHGVLFRGNAEGIIRRFLIEKKNYIDAIIGLPANIFYGTSIPTCILVMKKCRKEDDNILFIDASKEFEKVKTQNKLRPQHIQKIVDTYRERKEIEKYSHLATLQEVADNEYNLNIPRYVDTFEEEEPIDIKAVMAEIKELEAKRAELDKEIEVYLKELGIV*
>BFG-554_Bacteroides_faecis_@contig_1_segment0_2647_
MAKKATNKKENLPMEEVLWKACDALRGSIEPSEYKHVVLSLIFLKYAGFHFDKRRREIINDGLEDFVDSVEFYAAKNVFYLPETARWTYIKENAKQPNVASIVDKALSDIEKENKPLRGALPNNYYSSLGIEAEKLGSLLDKVDGFDTILESADGNDIIGRVYEYFLSKFAIKEGKGKGEFYTPKTIVNLIAEMIEPYEGKIYDPCCGSGGMFVQSMKFVESHHGNRRKVSVYGQEYTKTTFKLAKMNLAIRGIAADLGDYAANTFTDDQHKDLKADFIMANPPFNQKDWRAENQLTDDPRWDGYDVPPTSNANYAWILNMVSKLSSNGVAGFILANGALSADGTEGEIRRKMIERGLVEAIVILPRNLFYSTDISVTLWILNANKKARIVHRNGEEIHYRDREKEILFIDMRQMGEPFEKKYVRFTDEDICKVADAYHNWQREGHTETYTDIPEFCKSVSVGEDGGIADKGFSLVPSKYIEFVNRDESVDYDIRMKELQLELADILRQEAKSRESVLNVFKSLGYEIEL*
>BFG-554_Bacteroides_faecis_@contig_1_segment0_325_
MAFNKKTHLRQNIDALKTAFTLDRERRAPTPEEERTLGAYSGFGAIKEVLENPTGKPDKDGMATLVAELHEVIRANTPDEREYKRYMDGIKNSVLTAFYTPPKVADAIVEAIWDTRIVPKRILDPSAGTGVFVSAVDFHAPYAEITCFEKDPATGLILKHLHPEKRVRVQGFERIEPKYAGYYDVAVSNIPFGDVALFDPFFSTHTDPVRRQGTRALHNYFFMKSVDMVREGGLVAFITSQGVLNAEQGRPVREWLMNRCEPVSAIRLPNNLFTEHAGTEVGSDLVILQKKAATGELSERQRDFIESRKLSNGIRINNLFQSFDRVIHTEAKVGKDPYGKPAMEFTHAEGVDGIDREMRRMLSEDFNRHFNESYCLEHAPEQTPGTPERELSRPRQAERQRAERHEPRLAGEIVKEIIADARNLQQQREEEEKRRVVAEMAAQGYHVDTETGEITRIENKPGQVLPDSAATPAGEPTGEDLADFGAWSKERENRLWEQHPPKPEDFGMADTPVQHVGGITEPKPREGFAGSLFDTVETAAPVPATQAAEPVNVQQEPLLTLYDLFGFSAEERRQAELGISKKRNSRRGAKRKTPRQPSLFAPASSPEEQKSEMPKTTPPERDPEDLYASLNWEDNPPINGFYEMMMSLTPERRAELRRQSARQQETPEQRERQAVRPPTEAPKGKRKQAAGTPRTGGLFDTPDNPEEEEPGKEMPQIREADMKPRPFEGEVAPYFREGTLVTDGQNRVGYLRETESLQPMFHPLELTPAQRTKASMYIEIRDAYYHLYNNEAETLTANPALREMLNRLYDNFTERFGRLNDKRNLDLIKMDARGTEILSLERYIDGKARKADIFERPVAFNPDEITHADDASEALVASLNKYGRVEPHYMASLTGTTVEGILGELKGRIYYNPETDGYEVADKFIAGNVIGKAERIEAFLRENPDHAPARESLEALREATPKPIAFDDLDFNLGERWIPKGVYERFASSLFDTEVKITFASNLDEYGVKAEATNVKITEQYAVSAQTRKYNGLHLLKHALQNTSPDITKTVLKWVDGERREVKVRDGEAIQLANSKIDEIRGAFPEWLREQSSDFKDRLTDLYNRTFNCYVRPKYDGTHQEFPDLDLKGLGIDKLYDSQKDAIWMDKLLGGGIIDHEVGGGKTLIMCCGAYEKKRLGLANKPMIIGLKANIHEIARTFCTAYPMAKVLYPGKEDFTPRKRERIFREIRNNDWDVVILSHEQFGMIPQSPEIQQEILQAELDCVEENLEVLKAQGRDVSRAMMKGCQKRKANLEAKLQKVAHALETRKDDAVDFRLMGIDHLYVDESHKFKNLTFTTRHDRVAGLGNPEGSQRALNMLFALRTIQQRTGRDLGATFLSGTTISNSLTELYLLFKYLRPKELERQNIRTFDAWAAIFAKKTIDYEFSVTNEVVQKERFRYFIKVPELAMFYSEITDYRSAEDIGIDRPQKNEILHNIPPTPQQTEFIERLVQFAKSGDATLLGRLPLSEREEKAKMLIATDYARKMSLDMRMIDPELYSDHVDNKASHCARMIAGYYRRFEAYKGTQFVFSDLGTYKPGAGWNVYSEIRRKLAEDYGIPQSEVRFIQEATSEKARKEMIAGMNAGKIRVLFGSTEMLGTGVNAQKRCVAIHHLDCPWRPSDLEQRDGRGIRTGNEIAKLHADNKVDVILYAVEKSLDAYKFGLLHNKQLFIRQLKTNNMGSRTIDEGAIDEKSGMNFSEYVAVLSGNTDLLDKARLEKKIATLESERQAFVRGKSSSRYKLEQITEKIEKNNDLIRRIGKDLEHFKARVEFNEDGSYRNPVKLNGLETSDPKLIGKQLNRIAETARTLDRLEPIGSLYGFELLVQSETTGKDGLDLVQNRFYVRGEGDYLYQYNYGNIASDPRLAAMNFIHALATIEPTLEKFRKKNEELEKDIPVLREVVESSWRKEPELTALKTDLTEIDRRIQQSLKPIEESEGKEAEEDNDVCRERHDTAEELPKEDNTAARIPSRLRQIADASGGRIVIAGVGSPPENGPAKKGIKM*
>BFG-554_Bacteroides_faecis_@contig_1_segment0_3407_
MNNKETLIKTLRGSVAQLNELANMTEGIDVYDAAGYVDTEFLMEALSCVNTFMDASNMVITKISSLLAPDAPVDEKKKQADEGKKWNVEEILKHCTLEDSVLKLPKVQFNKKSYVEAKKWIEEAGGSWQGGKIQGFTFPFNPERVFSILKEGKRCDLQKDFQFFETPADIADWLVMLAGGIHETDTVLEPSAGRGALIKAIHRSCPSVTVECYELMPENREFLHTLDNVILLDEDFTKDSVGHYTKIIANPPFSGNQDIDHVRLMYERLEEGGILAAITSRHWKFASEKKCVEFREWLEEVHGEVFEIGAGEFKESGTTVSTMAVVIKK*
>BFG-554_Bacteroides_faecis_@contig_1_segment0_3817_
MKLLYIDLFCGAGGTSTGVEKARLENEQCAKVIACVNHDKNAIASHAANHPDALHFTEDIRTLNLSPLVSHLQKCRAEYPEALIVLWASLECTNFSKAKGGQPRDADSRTLAEHLFRYIEAINPDYIQIENVEEFMSWGDLDEYGKPISRDKGKSYLRWLDNVRSYGYKFEYKILNSADYGAYTSRKRFFGIFAKGSLPIVFPEQTHSKKPDQKLKNWKAVRDVLDFDDEGKSIFGRKTPLVDSSLLRIYAGLIKFVAGGKDAFMVKYNSMSKAGKYNAPGVDDPCPVISTQNRLGVACINRLNILTGKAFISVHYGNGFCKSVDEPAPTVTTKDRFSLISSVFIDQQYGNSKPSSLDKPLGCITVNPKYSLVSCKPWILDTNFKNVGTSINQPAPVITANRKWHYLMNPQFNSAGGSVDKPCFTLIARMDKMPPYLIEASREGDLPSFIKMFSGGLVYEIYDTDTDVMKKIKEFMAMYGISDIKMRMLTIPELKRIMGFPEDYMLIGTKAEQKKYIGNAVEVNMARVLCEALCKILVTTQRKVHNLTTIIWKI*
>BFG-554_Bacteroides_faecis_@contig_1_segment0_3896_
MFAREFIKVLGQFPDSTVFVDLFGGSGLLSHITKCVRPDATVVYNDFDNYRCRLVNIPATNVLLSDLRRIAEGEPRNKRITGEVRDKMFARIEREEKEHGYVDYITVSASLLFAMKYVTSLEGMKKEAIYNRIRQTDYPEAKDYLEGLTITSEDYKEVFKRYKDVPGVVFLVDPPYLSTEVGTYKMFWRLADYLDVLTVLKGHSFVYFTSNKSSILELCDWMDRNPFVGSPFKECRKVEFSASVNYQAKYTDMMLYTKPDEVSGIAA*
>BFG-554_Bacteroides_faecis_@contig_1_segment0_444_
MKFTSSLKLKLIYVFRINDAAHRGCLKVGEATCDNDNVFGLAPNSKALNESAKKRINQYTQTAGIAYDLLYTELTIYNSRKGLCSFNDKEVHSVLERSGIRKKIFDTENKANEWFITDLETVKRAITAVKEGRESLSSAEVSHDQTPIVFRPEQREAIEKTKKQFKKSNQMLWNAKMRFGKTLSALQVVKDMDFSRTLILTHRPVVDSGWFEDFGKIFYDCPCFAYGSKNNGDSHASLEVRAKQGKCQYVYFASMQDLRGSELVGGNFDKNNEVFATAWDCIIVDEAHEGTQTELGKAVMQELTKANTKILRLSGTPFNLLDDFKEDEIYTWDYVMEQRAKASWDLTHFGDPNPYASLPTMNIYTYDLGRLLHEFVDEDVAFNFREFFRVNDNGTFIHEKDVKAFLNLISKEDKDSCYPFANEESRNIFRHTLWMLPGVKEARAMSALLQSHPVFQHFKVVNVAGDGDEDEESKDALAAVEEAIGKDPDATRTITLSCGRLTTGVSVKAWTGVFMLSGSYNTAASSYMQTIFRVQTPATINGRVKEQCYVFDFAPDRTLKVIAETAKISAKAGKTSGNDRKIMGEFLNFCPIISIEGSKMSQFDVPKMLEQLKRVYVERVVRNGFEDRSLYNDELMKLNDLELQEFDDLKKIIGQTKAMPKTNQVDINNQGLTDEQYEELEDLEKKSKKRGKDKQLLTEEEKKRLEELKKKKNNREAAISILRGISIRMPLLIYGAELSDENQEITIDNFTSLIDPQSWEEFMPKGVTKQKFNSIKKYYDPEIFCAAGKRIRAMARAADKLSVEERIERITDIFSTFRNPDKETVLTPWRVVNMHLGDCLGGYNFFEKGYETTLSEPRFIDRGEVTANVFAPDSRILEINSKSGLYPLYMTYSIYCARVKNSLFSVSSIEDELRIWDKVVAENIFVICKTPMAKSITKRTLIGFRKTKVNTRYFEDLINQIKNKPEHFIKQVDKFITERTGIKNMKINAIVGNPPYQEVVAQKETTNGQKRSSSIFQHFQTISDRLGRYTSLIYPGARWIHRSGKGLEQFGLSQINDPHLCFLKFFPDSTDVFKEVGIADGLSIVMKDTQKGSGGFKYIYSIHGKDIIVNANNPKEDLFPLNPLDNEIVFCLDTIIARYKCLHDSVLSQKLFSIESDFVERNPTLVREYNDGDYFDPKSEIKLFTNDKAGKSGRARWYIANKNVITTGLEHLNRWKVIVSSANAGGQKRSNQIAIADNHSAFGRSRVALKTLATEQEAKNFFKYATSEIIRFAFLLTDESLTSLAKKVPDLLDYSDANGIIDYNGDVNDQLYKLFGIDDKNQQYIREVLTSKE*
>BFG-554_Bacteroides_faecis_@contig_1_segment0_5133_
MRDNIEAVRTAFTLDRERRTPTERERALLERYCGFGGLKCILNPARELADAARWAKSDLELFAPTVELHRIIRENSKDETEYKRYVDSLKASVLTAFYTPKAITDTIADVLHDKKVRPNLVLEPSAGMGAFIGSVLSDNPQAEVMAFEKDLLTGKMLGHLYPQQKIRTEGFEKIEKPFLNRFDLAISNIPFGDIAVFDPEYANGSVFKKIAARKVHTYFFLKGLDAVRDGGIVAFITSQGVLNTESNGGTRYMMTRKADLVSAIRLPNNLFTEDANTEVGCDLIILQKNEGKEELSEEDKRLGDVVKSNHTNIVSNGYFLDHPERIIHTDAKRDTDPYGKPAMVYTHSGGVEGIATDLYQMLSADLSARLDLERYNGIKEKRQETRQTIVVQPMQTEAKKEEKSVQLKAEPVQAVAQEVESKRPEAPVMDLYDLFGYTQEERRLAERGLKPERKKSGKSKGKKAVQPTLFSLPKSGKEEAAKKESGKVKAKSTEAASDITSLTPEEAQEMEEIIRNRMDVPQASRQETVSATSPDVKDASETTEDDDPEDAIYRSLDWETNPPINGFYEMMMSLTPERRAELRRLGREKMDANAAKQAERAAEAKKEERQATEMEQPSSVRPFYPVENGFEAEGKAQIERVEREMREEEAALTPEERQRRKEEAMMPRPFKGIMEPHLKDGSLVWEHTGGVRFQIGVLRDVTRYGATFQPLDMEGMQAQKAQLYIDLRNTYERLYVHEAENHEENALLRRNLNTYYDEFVMRYGNLNAKHNAKFILMDASGRNMLSLERGEDGQFVKADIFDRPVSFSQETLVEVESPEEALSASLNLYGGVNLPYMESLCDLPQAEMLEALKGRVFYNPLAEGYEIADRFIAGNVVQKVADVEGWIREHEGHAMLPQAQESLAALRENVPEQIPFEDLDFNFGERWIPTGVYAAYMSRLFDTDVRITYSESLDEYSVNCACKTMKITDEFLVKGYYRNYDGMNLLKHALHNTCPDMMKSIGKDENGNDIKVRDSEGIQLANAKIDEIRNGFTEWLEEQSPEFKKRLTDMYNGKFNCFVRPKYDGSHQKFPGLDLKGLGIKDLYPSQKDCVWMVKQNGGGIGDQEVGGGKTLIMCVASYEMKRLGLAHKPMIIGLKANVREIAETYRKAYPNARILYASEKDFSAANRVRFFNDIKNNDWDCVIMSHDQFGKIPQSPELQQRILQAELDTVEENLEVLRSQGKDVSRAMLRGLEKRKFNLQAKLEKVEHAIKTRADDVADFKQMGIDHLFVDESHQFKNLTFNTRHDRVAGLGNSEGSQKALNLLFAIRTIQERTGRDLGATFLSGTTISNSLTELYLLFKYLRPKALEKQDIRCFDAWAAIFAKKTTDFEFNVTNSIVQKERFRYFIKVPELAAFYNEITDYRTAEDIGVERPKKNEILHHIPPTPDQEVFIGKLMQFAKSGDATILGRPPLSETEEKAKMLIATDYARKMALDMRMIDPNYEDHPDNKASHCAKMIAEYYHKYDAQRGTQFVFSDLGTFQPGGGWSVYTEIKRKLVEDYGIPAHEIRFIQECKTEKARKAVIEAMNEGQVRVLFGSTSMLGTGVNAQRRAVAIHHLDTPWRPSDLAQRDGRAVRKGNEIAKLYADNKVDVIIYAVEKSLDSYKFNLLHCKQTFISQLKSGAMGARTIDEGAMDEKSGMNFSEYMAILSGNTDLLDKAKLEKKIASLEGERKSFNRGKRDSELKLESKTTALRNNQAIIAAMTEDWEKFTAAAQIDKDGNRLNLIKIDGLDTTDEKAIGKRLQDIAKNATTGGVPQRIGELYGFPIKVVSERTLSEGLEFIDNRFHVEGNYKYTYNNGHLAMADTHAAALNFLNALERIPAIIKQYEEKNEVLEREIPQLQEIAGKTWKKEEELKQLKSELSALDRKIQLELAPKQEPVLEEDGKGKESQKESLHAGVSHEIVPTPPSDRHTWHIRPEMQTEAPLPQVKKVRI*
>BFG-554_Bacteroides_faecis_@contig_3_segment0_94_
MIPKEIMKLYEKLAFSRGYEEAFRDFLDVCLYYLSVGMLAEDYRRVEKRYKPYEMELFVQMFYRVSEYSEGFCDVLGDMFMECVSHGNNGQFFTPIHVADLMAXYGGNRLKPKQSVCDSCCGSGRMLLSAVKKCAEENDGGRLFCYGSDIDLICVKMTVVNLMMNSVPGEVAWMNTLTMQHWRSYHIDLQLIAGVWLPILKITEAGDTSFIRKLENAMEDNSELKRSIQSNARATQLTFDF*
>BFG-554_Bacteroides_faecis_@contig_1_segment0_2519__2521#merged
MNRNKGVLMNTRFEKSVRSSDEWYTPKEVLKALGRFDLDPCAPIRPLWPTAEVMYDRNMDGLSLKWEGRVWLNPPYSRPLIEQFVRKLAEHGNGIALLFNRCDSKMFQDVIFEKATGMKFLRHRIRFYRPDGTRGDSPGCGSILIAFGVENAEVLKNCSIEGKYVQLNXXXXMIEIDNIYNMDCIEGMKLMANGSVDAVIADLPYGVLNRSNKAAHWDRQIPLEALWKQYRRITKPGSPVILFAQGIFSAQLMLSQPRMWRYNLVWRKDRVTGHLNANRMPLRQHEDIIVFYDRQPVYHPQMTPCPPERRNHGRRKTDGFTNRCYGEMKLAPVRVAEDKYPTSVISIPKEHKTGAFYHPTQKPVALIEYLIRTYTNEGDVVLDNCIGSGTTAIAAIRTGRHYIGFEIEPTYCEIVGRRIREELERGHGLKKAK
>BFG-554_Bacteroides_faecis_@contig_1_segment0_5052__5053#merged
MAFNKKTHLRQNIDALKTAFTLDRERRAPTPEEERTLGAYSGFGAIKEVLENPTGKPDKDGMATLVAELHEVIRANTPDEREYKRYMDGIKNSVLTAFYTPPKVADAIVEAIWDTRIVPKRILDPSAGTGVFVSAVDFHAPYAEITCFEKDPATGLILKHLHPEKRVRVQGFERIEPKYAGYYDVAVSNIPFGDVALFDPFFSTHTDPVRRQGTRALHNYFFMKSVDMVREGGLVAFITSQGVLNAEQGRPVREWLMNRCEPVSAIRLPNNLFTEHAGTEVGSDLVILQKKAATGELSERQRDFIESRKLSNGIRINNLFQSFDRVIHTEAKVGKDPYGKPAMEFTHAEGVDGIDREMRRMLSEDFNRHFNESYCLEHAPEQTPGTPERELSRPRQAERQRAERHEPRLAGEIVKEIIADARNLQQQREEEEKRRVVAEMAAQGYHVDTETGEITRIENKPGQVLPDSAATPAGEPTGEDLADFGAWSKERENRLWEQHPPKPEDFGMADTPVQHVGGITEPKPREGFAGSLFDTVETAAPVPATQAAEPVNVQQEPLLTLYDLFGFSAEERRQAELGISKKRNSRRGAKRKTPRQPSLFAPASSPEEQKSEMPKTTPPERDPEDLYASLNWEDNPPINGFYEMMMSLTPERRAELRRQSARQQETPEQRERQAVRPPTEAPKGKRKQAAGTPRTGGLFDTPDNPEEEEPGKEMPQIREADMKPRPFEGEVAPYFREGTLVTDGQNRVGYLRETESLQPMFHPLELTPAQRTKASMYIEIRDAYYHLYNNEAETLTANPALREMLNRLYDNFTERFGRLNDKRNLDLIKMDARGTEILSLERYIDGKARKADIFERPVAFNPDEITHADDASEALVASLNKYGRVEPHYMASLTGTTVEGILGELKGRIYYNPETDGYEVADKFIAGNVIGKAERIEAFLRENPDHAPARESLEALREATPKPIAFDDLDFNLGERWIPKGVYERFASSLFDTEVKITFASNLDEYGVKAEATNVKITEQYAVSAQTRKYNGLHLLKHALQNTSPDITKTVLKWVDGERREVKVRDGEAIQLANSKIDEIRGAFPEWLREQSSDFKDRLTDLYNRTFNCYVRPKYDGTHQEFPDLDLKGLGIDKLYDSQKDAIWMDKLLGGGIIDHEVGGGKTLIMCCGAYEKKRLGLANKPMIIGLKANIHEIARTFCTAYPMAKVLYPGKEDFTPRKRERXLPGRYXNNDWDVVILSHEQFGMIPQSPEIQQEILQAELDCVEENLEVLKAQAGTFPAPXXKGVRNARPTWKPSCRRWRTRWKHARTTPWTSASWVSTTSTWTRATNSRTXXXXMGIDHLYVDESHKFKNLTFTTRHDRVAGLGNPEGSQRALNMLFALRTIQQRTGRDLGATFLSGTTISNSLTELYLLFKYLRPKELERQNIRTFDAWAAIFAKKTIDYEFSVTNEVVQKERFRYFIKVPELAMFYSEITDYRSAEDIGIDRPQKNEILHNIPPTPQQTEFIERLVQFAKSGDATLLGRLPLSEREEKAKMLIATDYARKMSLDMRMIDPELYSDHVDNKASHCARMIAGYYRRFEAYKGTQFVFSDLGTYKPGAGWNVYSEIRRKLAEDYGIPQSEVRFIQEATSEKARKEMIAGMNAGKIRVLFGSTEMLGTGVNAQKRCVAIHHLDCPWRPSDLEQRDGRGIRTGNEIAKLHADNKVDVILYAVEKSLDAYKFGLLHNKQLFIRQLKTNNMGSRTIDEGAIDEKSGMNFSEYVAVLSGNTDLLDKARLEKKIATLESERQAFVRGKSSSRYKLEQITEKIEKNNDLIRRIGKDLEHFKARVEFNEDGSYRNPVKLNGLETSDPKLIGKQLNRIAETARTLDRLEPIGSLYGFELLVQSETTGKDGLDLVQNRFYVRGEGDYLYQYNYGNIASDPRLAAMNFIHALATIEPTLEKFRKKNEELEKDIPVLREVVESSWRKEPELTALKTDLTEIDRRIQQSLKPIEESEGKEAEEDNDVCRERHDTAEELPKEDNTAARIPSRLRQIADASGGRIVIAGVGSPPENGPAKKGIKM
>BFG-554_Bacteroides_faecis_@contig_1_segment0_5468__5469#merged
MEKKKSSPANLPGKPCFPWVGGKRRLLPVLIESLPKDFGQMDTYVEPFVGGGALFFXXXXMEKRTYYNEGNPNNITRAALFIFFMRTCYNGIYSVNHSGKLSVTFGAGGRVKLLEEELIRFNHKLLQDVVILDGDYRQTAEYTGANSLFYFDPPYKPVNEGNSCTSYMPQDFGDEEQINLANFNE
>BFG-636_Bacteroides_ovatus_@contig_16_segment0_pilon_103_
MKKKSTYSSIQSDIVFPDMSKTFADFFSGCGGLSLGFIQAGLKCVSAMDIAHEAVSTYWYNLCYKGWSHLYVPDNTTPQQMKKFTKYMGDGTTGNWLFRNGVPDNWLSVADPMPCLNLFLWSILDLEPEDWMDLIGVRPGDIRIFAGGPPCQGFSTANTSRSEYDKRNKLPLRYIYYAKVCKPEVVFMENVPGLLSLGRKKGDKXXPFVRWIREAFEEAGYEMDYQVHDAADYGVPQRRKRVIFLAHRKDASHWRDFHIEKEYGPEGMPWISTMEAIGELPPLQAGECWGEAGKNAIIHPYGYNKKEGYVICPSCLKYNLIERKTCHNCKYDLTDPITGGVIRFPGLGTLIDTKMGINNDLLRRIFHQK*
>BFG-636_Bacteroides_ovatus_@contig_16_segment0_pilon_64_
MAKSNSNEQGLTKKVWTLATTLAGQGIGFTDYITQLTYLLFLKMDDENVKLLDEESAIPEGYRWENLIELDGLDLIGQYENTLKILSEQDNLIGTIYTKAQNKIDKPVYLKKVITMINEEQWLIMDGDVKGAIYESILEKNGQDKKSGAGQYFTPRSLISAMVDVTRPQIGETVCDPACGTGGFLLAAYDYMKKQSQDKGKRDFLRNKALHGSDNTPLVVTLASMNLYLHGVGTDRSPIICQDSLEKEPDILVNVILANPPFGTRPSGSVDINRSDFYVETKNNQLNFLQHIMLSLKTGGRAAVVLPDNVLFEGGAGEVIRKKLLSEFNLHTILRLPTGIFYAQGVKANVLFFTKGGSTKDIWFYDYRTDVKHTLATNPMQRHHLDDFVSCYHAEDINARVETYNAEDNPNGRWRKYTCDEIITRDKTSLDVSWIKXGGDEVDYSLSELMAIIKEKSDNISKAVAELQKLMANIED*
>BFG-636_Bacteroides_ovatus_@contig_16_segment0_pilon_81_
MISKEFQQYYDNLCYSRNRSEVFTDFIDYCLYILSVGMLREEYTKLEKKYSDDELAAFREMLDIVSIHSEGCKDALGDFFMEYVSHGHNGQFFTPMIIGDFMAKAVATDEIQPGQSVCDPSCRSGQLLLSAAKKCVEKETERPYCYGSDIDLNCVKMCVINMIINSIPGEIAWMNTLTMEHWRSYHIKLILIAGMWFPSLTVTGPGETSFIQRMEKTLEEKPEMRETIREKIEAKQLTLEF*
>BFG-636_Bacteroides_ovatus_@contig_1_segment0_pilon_362_
MGNINISEATIALIDSLKSTTGAFGLAGTGSEYKIVTEMFLYKFFNDKFGYEAKRDPMYGERLSKAEKWDAEYDTFTEEEVEDLFSYLPHSVPRLKPEHTLSHLYNSATKGDFSTLLDATLVDIASLNAETFSVTTSGKSKVNIFFPLTTYVTDTQKRDEFAKSLMRNVASFNFEDVFDEKYDFFSRIFEHLLKGFNNAGGGKYAEYYTPRAIAQVMARLLVGENTDLRGVTCYDPSAGTGTLLMALAHQIGEERCTIFSQDISEKSSEMLRLNLILNNFAASLPNVVQGNTLTEPSHKESNGVLRKFDFIVSNPPFKLDFPEYRDTLASDTIRFWAGVPNAVKKVDPMKPKMAIYTCFIQHVLNSLKTTGKAAIVIPTGFITAKSGVEKRILQRIVDERWVYGVVSMPSNVFATTGTNVSVIFFDKSANHDKVILIDASKLGEEYKEGNNQKRRLRDFEIDQIVNTFQNKEAVDDFSVAVTYDEIKEKGYSLSAGQYFDIKIDYVDITEEEFYARMEEYKRTLAKQFAESRRLEAEIMRQLDSLQFNNINNPEQHDTTD*
>BFG-636_Bacteroides_ovatus_@contig_1_segment0_pilon_373_
MVSIIDFYVLQKRPSKEGFDIVIGNPPYVNFANIKSAEYRTVLKEKFYSTKNKCDLYAFFIEFGFDILNRNGIITYIVPHTWKATDSFSKLREIMFTQHSVKQIVNLDMGIFDAIVQPLIMLATYNFDEHSDINIFNSNFSLTSNVNIKEILASPVYVIDTTSSLLEKSIFKKIEEGSKPLSDFIKFSRGIKTSDDKRFITKELNNSDCKKVYRGRNLKAYQLNWNGEYIWYRPDLMRQKVGCVPHTKEFFDVPEKLVTQRVNSSRQLLVAYDDQQNYFLDTTNVSNYSTWDGRTPLKYLCGLLNSKVINFWYCKKYLMPTIGGYELHSIPIKTVADYTPFITLINEAILLAQQNNYKVLNLKMSEIDKVVYSLKSATIIQYTIKGRFMSR*
>BFG-636_Bacteroides_ovatus_@contig_1_segment0_pilon_377_
MATIYTSDSLRNIFQSSFNLAQWYSFSQHFFNASELKEKPERIIENTSDEGYYLGNINTTDSYRIGLFHYNIRQGSVANKRVGLRNLVKSFINPTWGEFDAALVVFDSGDHWRLSFICDIKGEATSPKRYTYVFGSDDLLYRTPIERFNFLKKKGISFENLRTAFSVEALSDEFFDKYREQYADFIQYATGKRFVKVGSKWEEKVLGEPNTALMQAFNHNEKKIRDYVKKMMGRITFLHFLQRKGWMCEDLNYMQNMFENSPYKNDYLDSVLEPLFFGILNTKPAEREALFADYDWDKSLLNEWKDIPYLNGGLFERDEEDEPESRFPADYFKRLFQFFSEYNFTIDENDPNDAEVGVDPEMLGKIFENLLEDNKDKGAFYTPKEIVRYMCQESLIAYLETNTSVAKDKIRKFVLSPEDGVADIPDNKKPKLLTTLEEVKICDPAIGSGAFPMGLLNELLHCREVLSGERYDRAEIKKSIIQNNIYGVDIEKGAVDIARLRFWLSIVVDEETPSPLPNLDYKIMQGNSLIESFMGVDLSKLTYEKEYKKDKGEILLFDDEKNRLQKTVSHLLSSYYSCSDHGRKVKLQQDISDTINKQLEAQAYDPVILGKLKTINLAENKKFFLWHTWFSDVFSRPSKEGFDIVIGNPPYGANIDDLVSLYEELYPNTSHGYKDIYKYFYDFGLSICKNNGVVCYITPNTFLRQPRYGDLRRVLLEFNILQILDLGENIFEDAVVPVAICLCKAITSPTVTFFADLTMDITVNNAKNILNLNSATLL*
>BFG-636_Bacteroides_ovatus_@contig_1_segment0_pilon_574_
MAFNRKQRLRDNIEAIRTAFILDRERRTATAEEQAILRKYCGFGGLKCILNPAKELTDAVHWAKSDLELFAPTVELHRLVRENSKDDTEYKRYVDAMKQSVLTAFYTPPEITGTIAEALHEHGIRPDRVLEPSAGVGAFVDAVLKNKPDADIMAFEKDLMTGKILGHLHPDQKVRAQGFERIEKPFTDYFDLAISNIPFGDVAVFDPEFTNSHDMARRSAAKTIHNYFFLKSLDAVREGGIVAFITSQGVLDAPSNAPIREYMMRNANLVGVARLPNNLFTDNAGTEVGSDLIILQKNSGKNGELYYNEKLFMQTEQTPIGTSVNGYVWSISSLSNTDLIRGTDPYGKLAYQLLHRGGIGQMAEDLREYLKIELHQLDRKLYEMHSLHPAQGKSTVTETISTPVVTPEIQPRHEMAAKPEATAPQPEEEKPEIEPRRPDYSEGVQLSLLDLWGMTEEVRKQDAPAKKKKTAKKESPTRRMPPKPQAQVTPKVTTVPPQPSAAPLTENRDSHETKPVSVAAKADPDDIYATLDWDTNPPINGFYEMMMDLTPERRKELRRLAAQHQEKQRVDGTAVKAAPAIDMPEKEATKRPEAQTEVATVPVTDNNASETTTSLFPEFETEKPKEEPLDLSPRPFNGLLEPHYRDGSMVLDASRNLGYLKDLTPYGATFQPLDLTGYQKVKAMLYVSLRDSYERLYRYEAEYHDEGSAQRGALNTCYDEFVMRYGNLNAKHNVKLLMMDAGGRDILSLERAEDGRFVKADIFERPVSFSVESHASVSSPEEALSASLNKFGTVNLDYMREITDSTEEGLLDALKGRIFYNPLVTGYEIKDRFIAGNVIEKAERIEAWMGDNPENGRMPEVKQALEALKEAEPQRIAFEDLDFNFGERWIPTGVYAAYMSHLFDTDVKIAYSASMDEFSVACGYRTMKITDEFLVKGYYRNYDGMHLLKHALHNTCPDMMKSIGKDEHGNDIKVRDSEGIQLANAKIDEIRNGFSEWLEEQSPQFKERLTTMYNRKFNCFVRPKYDGSHQTFPDLNLKGLASRGIKSVYPSQMDCVWMLKQNGGGICDHEVGTGKTLIMCIAAHEMKRLNLAHKPMIIGLKANVAEIAATYQAAYPNARILYASEKDFSTANRVRFFNNIKNNDYDCVIMSHDQFGKIPQSPELQQRILQAELDTVEENLEVLRQQGKNVSRAMLKGLEKRKHNLEAKLEKVEHAIQSRTDDVVDFKQMGIDHIFIDESHYQNFYEFPIKSLNYLVIICFDL*
>BFG-636_Bacteroides_ovatus_@contig_1_segment0_pilon_579_
MSHQFKNLTFNTRHDRVAGLGNSEGSQKALNMLFAIRTIQERTGKDLGATFLSGTTISNSLTELYLLFKYLRPKELERQDIRCFDAWAAIFAKKTTDFEFNVTNNVVQKERFRYFIKVPELAAFYNEITDYRTAEDVGVDRPHKNEILHHIPPTPEQEDFIQKLMQFAKTGDATLLGRPPLSETEEKAKMLIATDYARKMALDMRMIDPNYEDHPDNKASHCAKTIAEYYHKYDAQKGTQFVFSDLGTYQLGDGWNVYSEIKRKLTEDYGIPASEVRFIQECKTDKARKAVIDAMNAGTVRVLFGSTSMLGTGVNAQKRCVAIHHLDTPWVRHEVA*
>BFG-636_Bacteroides_ovatus_@contig_5_segment0_pilon_132_
MGYNKLTSLSANIKVIETAVAIHSQGRTATQEEKQVLAQYSGFGGIKDVLDLGTDKPLDKEVAGLLNRLLDALRTLAGGDEAACRSLVESIKSSVLTAFYTPQFLIDAVAAQIHKTFSANGLQMQSFLEPSVGIGGFLPVAMPGTRSYAFEKDTITGLVLSLLHEDATTVTAGFETIGTQELEHRKFDVIASNIPFGNFRVFDADLWKKGGIYEQATKTIHNYFFVKAMELLSEGGLLAFVTSRGVADTAGNKFVREYLVNHADLISAVRLPDALFMQTSGIEVGSDLLIFQKHTNKTALSAREQMFLQVAKEMYDMNGTMTENANRLFSMPKTVLATDSRIVMNQHGKYVRKHQWLGSDAAMAQYLSALLKYDFDRYFRKILFGQQGEASVQMSLFGMQETTALSVNRGRRAYTEKLEDWMKSGTLVMFEGQIGTVVFRKSSHYADVAVDFVPVNEGKVNMERAADYFPVREAYFLLSTKERDLQTEQTAIRERLNTLYDAFVAKWGFFHENDNKEFIMLDSLGVEVFTIEMQLGGDIVKADIMREPVAFTKIATDRILQPSEALASSLNFYGKVEMDYIMRSTSLSDEDVIAALQGEIFYNPVTDEWEHKGKFIAGNVIAKCTEFVSCIPDLSERQQQWTEISVKALENATPEPIPYEELDINMGERWIDPQLYADFAAELFGVEAEVMYFDVNDTYVVRLKGYSPAAYNTYSVRNFNGEDLFVHALHDTVPEITKEVYRNGDKVRVPDEEAIQEAVTKIQEIRSNFNQWLDARPLEVRDELVRTYNERFNCYVRPAYDGSAQTFPQLSFEQFPYNELYPSQKDAIWMIKQNGGGICWHEVGTGKTMIMCVSAYEMKRLGLVQKPLIIGLKANVHEIADTFRKAYPNAKVLYPGKEDFTPANRREVFSKIKNNNWDCIILTHDQFAKIPQSEETMIEIFTEELYDVERSLEVLEQSTMRYRSRKMQKGLEVRQENLKAKLSELRKKLDDRKDDTVDFHSMGIDHIFVDECHYQNFYEFPKFRIKLLILILLHFNIVRIIY*
>BFG-636_Bacteroides_ovatus_@contig_5_segment0_pilon_136_
MFKNLMFQTRHNRVAGIGNTKGSQRAMNLLFAIRDIQHRTGRDLGATFLSGTVVVNALTELYVMFKYLRPRELKRQQISCFDAWAAIFTKKTADYELNVTGAIKRKERFRTYIKVPELAMFLREITDYRTADMIHLDVPEKNVRFLSHAPTIEQEEMIGRLVSFAGSGNWEDLGLDTIEPDNLDKAKMLIATNVARKMALDMRLLGEKFSDDAGNKASICARTIYDYYVRSAVNKGTQFVFSDLSTYKPNEWNIYTDIKEKLVRLGIPADEIQFIQCATTERARKRLFEDMNSGRVRVLFGSTSMLGTGVNAQQRAVAVHHLEIPWRPADMEQRNGRAVRKGNTVKLWGGNVVDIIIYGTEKTLDAYKFNLLKNKQMFINQINNGTIAVRRIDEDCMDEDSGMNFAEFVAILSGNTDLLNKAKLDNKIMQLEKEQVIFKKERIRAERKIAANTEAVGKAERIVAQVEQDMEYIASYSGNRETLLLNLQQATREETGRELHRIAKTYRGEAYRTIGSYMGLNLLVRSEYTLSGSFDRNAFFVEGVSGLKYRCGVSGALPLGFAESARYPQAALERMPSLIEKQQKQIAMLQHEIPTLQEITARKWSKAEELERLKQGCKELQQRIDEALKEAERPQSEVPEEENTVRAA*
>BFG-636_Bacteroides_ovatus_@contig_5_segment0_pilon_169_
MIETDKIYNMDCLEGMSRMPEGSVDAIIADLPYGVLNRGNRSACWDRQIPLGPLWEQYRRIIKPDSPIILFAQGIFSAHLMLSQPGIWRYNLVWQKDRVTGHLNANRMPLRQHEDILVFYMKQPVYHPQMTPCPPERRNHGRSMTEGSFTNRCYGEMKLVPVRMADNKYPTSVIFIPKEHKTGAFYHPTQKPVALVEYLIRTYTDEGDTVLDNCIGSGTTAIAAIRSGRHYIGFETVKEYCDIAELRIREELERIHTTT*
>BFG-636_Bacteroides_ovatus_@contig_5_segment0_pilon_2468_
MAKSNSNEQGLTXKVWTLATTLAGQGIGFTDYITQLTYLLFLKMDDENVKLLDEESAIPEGYRWENLIELDGLDLIGQYENTLKILSEQDNLIGTIYTKAQNKIDKPVYLKKVITMINEEQWLIMDGDVKGAIYESILEKNGQDKKSGAGQYFTPRSLISAMVDVTRPQIGETVCDPACGTGGFLLAAYDYMKKQSQDKGKRDFLRNKALHGSDNTPLVVTLASMNLYLHGVGTDRSPIICQDSLEKEPDILVNVILANPPFGTRPSGSVDINRSDFYVETKNNQLNFLQHIMLSLKTGGRAAVVLPDNVLFEGGAGEVIRKKLLSEFNLHTILRLPTGIFYAQGVKANVLFFTKGGSTKDIWFYDYRTDVKHTLATNPMQRHHLDDFVSCYHAEDINARVETYNAEDNPNGRWRKYTCDEIITRDKTSLDVSWIKQGGDEVDYSLSELMAIIKEKSDNISKAVAELQKLMANIED*
>BFG-636_Bacteroides_ovatus_@contig_5_segment0_pilon_2655_
MKDVELFNDHFQNYKTYGIPKAQLIIADIPYNIGKNAYGSNPSWYIDGDNSNGESELAGKEFFDTDKDFRITEFLHFCSKMLVKEPKEKGKSPCMIVFCEFQQQFELIQKAKEYGLNKYINLVFKKNFSAQVLKANMKVVGNCEYGVLLYRDKLPKFNNGGRMVFNCFDYPRDIDTPRIHPTQKSVPLLERLIELFTDAGDVVIDPCAGSGTTLLAAAQCGRKAYGFEIKKKFYADANKIILSRMQPRMFV*
>BFG-636_Bacteroides_ovatus_@contig_5_segment0_pilon_3023_
MNTSFEKSVNTTDEWYTPKEIIDALGKFDLDPCAPVKPLWQTAETMYNKKHDGLTKEWAGRVWLNPPYSRPLIEQFVRKLAQHGNGIALLFNRCDSKMFQDVIFEKATAMKFLRNRIRFFRPDGTRGDSPGCGSILIAFGEDNAEILRTCDIAGKYIRIN*
>BFG-636_Bacteroides_ovatus_@contig_5_segment0_pilon_3162_
MITNQIYNEDCLEALKRVPDNSVDCIITDPPYFLGMTHNGQKGSFKDLSICKPFYRDLFQEFNRVKKPGACVYFFTDWRGYAFYYPLFDLYLGASNMLVWNKQSGPGNHYAFIHELILFHCGKGVSIGATNIIDNIRSFASGAKLVEGEKVHPTQKPVALIRKLIEDSTKPGDLILDTFGGSGTTAVASIESGRNFVLMEQDEIYYFTAQKRIKDAYERFNGGR*
>BFG-636_Bacteroides_ovatus_@contig_5_segment0_pilon_3413_
MKLVHGSLFSGFDAPSVAASWMGWKNAFHCEINPFCNEILKYWFPNSEHYEDITKTDFSQWKGRIDVLTGGFPCQPFSLAGQRKGADDNRYLWPHMLRAIREIRPAWVIGENVAGILTMVQPGKETEVGSQTSLFGEDNRKRILLRQEYVVETICKDLEREGYSVQPLLIPACAVGAPHRRDRVWFIAHCADSRTEDVRREREDKVLSDGIAPDTNGKRCNNRSDNWKERPFYYNRKRNSEEDQSKRDKRKCRTCKNGSVASDSQCSGSGQIQQKIQSKKPNGYCIDSNGSKRNVADSYKFNGDLPGFHSGRISQFEASGLRIDPNTYCEFPSQRMLQGEKGRYKQKIRTESLHSRSNWENFPTQSPVCRGNDGLPFDVDNLTIPFTKWRQESVKGYGNAIVPQVILEIFKAIEEIEQLE*
>BFG-636_Bacteroides_ovatus_@contig_5_segment0_pilon_3451_
MDLCHEYKHLGFATAMQRGVKGVDPSYSKKSQGVFLKTQAILEKNNGRNVIFATGTPISNTAAEIWTFMRYLMPADTMKEYGIYYFDDFVRNFGNIQQMLEFTTSGKFKENNRFAGYVNLPELVRIWSGVSDTVLTKEAGGVKDKIPEMEGGKAQDLYLPQTRALRSIMKFVKNELEHYEQMSGKEKKENSHIPLTMYGIAKAAAVDARLVQSDAEDDVNSKTHEAVRQTLRSLKETADYKGTVAIFADNYQNKQSGFNLYDDIRDKLIXRGVPADEIVIMRSGMTVKKKLEIFEKVNRGEVRVILGSTFTLGTGVNIQERLHTLIHLDAPNRPMDYTQRNGRILRQGNLHKDMNKPVRILRFGVEDSLDVTAYQRLKTKGAIADSIMNGKQMMSNSMTNRVLEEEEDVFGDTIAQLSGSEYAMLKNNAEKNVRKYASRKKQWETDQAYIHNAKPRLKAFIKDAEKRVEDNSRSLEAVRASFPDEQFKEIVIGKHRFTSVDTMDDFFKEHNKTVLAEMKQMKDGDIAGEQKRELTIQIGNFPFIVTTKLTRQTMRDGTTLFNDVERKMTYSCTELGIEDVPVRQNLLRNAIEDITGNVITGKNFAERLEAAERSKKHNETELKELLSREGKPFEYEEELAQAKSQLEEYAELMKKELEEKEAKYAEMDATVETANNVSTSEEDDELKREDDGAYTDDEVSYDNDSVAKLLGQSRRTAKQRRKFAQRERQRMAERVVSLTEKLHLDNVEVVTDASTLDGKKQRAKGFYSKSTGKITIVIPNHTSMFDVEQTLLHEAVAHYGLRQLFGEHFDTFLDNVFNNADEIIRRRIVDMASKNGWDFRKATEEYLAGLAEHINFEEARKNGWWQRIKQFFFEMLDKLGFSDFRGVTLTDNELRYILWRSYENLKEGKHSNLFGEAADIAMQHKLRVGEFADTSTDDVLNRDGDPEIHERTLARAKYEQRVKSGMYQSQEALQDSMLGLKEAMTAILGKNTRMEDVDGFENAYLGENRLSSVNKAEADAFAHLLFKPMLEEVAKLAHNTAEREELTDYMMAKHGLERNRVMAERDAQKDFAEYQKQHPKSTKTLQDFIDECRKRDYAGLTALTGMEEIVDAEAEAQVMVDEYENAHDTTALWSKVNAVSKAVLSKSYECGMMSKETYDSVRDMYEFYIPLRGFDEKTSSEAYAYLTHKQSLFNAPIKKAEGRRSKADDPFANLQSMAESAIMQGNRNKLVKQKFLNFALNHPSDLVSVSDLWLQYDAVADEWKPIFPDNIDINDSPEEVERKMNEFEDKMKQLAESAPDNYKHGKDAVNIPYRVVENRNLRQHQVVVKRNGRDYVITINGNPRAAQALNGQTNPDNDISGSIGQLVHLIGDVNRTLSSLYTTLQPDFIASNFLRDMVYSNSMVWVKESPKYAIQYNMNFAKLPIVRMVMLLDKYRRGTLDMNDEIEKMFYQFMMNGGETGFSRMADIDEHKKEIKKMLKAANEKIPAHVVRECMATWIGEVGRGIEMRARFAAFVTSRNAGRTIDRSIWDAKEISVNFNKKGAGDKFLGAEGQTMLGNVAAGVSGAGRAGYIFWNAALQGTFGNFLKYAMRHPGKMGTVVASWYGLAMLVTALASAGGDDDDDSYYDIPEHTRRQNLIVKGPGNAWIKIPLPIEYRAVYAMGELTGSSLFHNEKLEVSDVLAQMSQLLPVDMMEGTKALWPSSVKPMVEVSNNESWYGSPIWKDTPYNKYMPNWTKAYKSANKDLVNLSETLNEVSGGSKYRKGTIDLNPAAIEYLLKQYTGGFFTVTNQIRNLINVGTGEKDFDWRYVPLANRMLMSGGDERNVGRGLDEKFFGYLDAYRAKASEFSAIKGDLSLPLEKKAELISEIIIDPEYVKMKEMERIYSKLKKAYDTAKEIGDTSKAEELEKRINELKRTFILEMEQDERK*
>BFG-636_Bacteroides_ovatus_@contig_5_segment0_pilon_3496_
MSYNKLKSLVANVEAIETAMKIQVQGRQATAEEKEILSRYSGFGGIKEVLNIGTDKPIGGDMKEPIQRLQELINAYPHFTEPMRHNVIEGIKASVLTAFYTPKFLVDAVVRQIHATFSENGLKMRSFLEPSAGIGGFLPIAMSGTYDYAIEKDLISGMILSLLHENTLTRTTGFEEIGEQGFEHTTFDVIASNIPFGNFRVFDAELWKKGGMYEQATKTIHNYFFVKAMELLNEGGLLAFITSRGIADTPGNKFVREYLVNHADLISAIRLPDMLFMQTSGIEVGSDLLIFQKHTRKAALSQREQLFLQVGREKADATGTMTEYANKLFTIPKTTLATGSRIVQNQYGKYVRKYQWQGNENAMSQYLAALLKLDFGRYFRKSLFMGEGQGSEDMQMSLFGSVAMKQVAKGKRAYTDGVEAWMKDGTMVLFEGQVGTIQYRKSSLYQEVAIDFVPVDEGKVNADRAKDYFPIRKAYFELSIKEREEQKEDNGLRGELNARYDAFVAKWGCFHENDNKEFIMLDSLGVEVFTIEMQLGKDLVKSDIMREPVAFKKIDPNKRLTPIEALASSLNFYGRVDMDYLMQSTDSAEEEIIGDLKGEIFYNPAIGEWEHKGKFLSGNVIAKCKEIGSYLSELTDREKDWTETAVKALADVTPEAIPYEELDINMGERWIDTKLYADFATELFETETSVMYFDVNDTYIVRLQSYSPVAYNTYSVRNYDGGDLFVHALHDTVPEITKEICRNGDKVRVPDEEAIQEAATKIQEIRDRFNRWLDRQPIEVRDELVRVYNERFNCYVRPHYDGSAQTFPQLSFEQFPYDSLYPSQKDAIWMIKQNGGGICWHEVGTGKTMIMCVAAYEMKRLGLAHKPLIIGLKANVHEIADTFRKAYPTAKVLYPGKEDFTPANRQEVFSKIKNNNWDCIILTHDQFAKIPQSEETMIDIFTEELADVERNLEFLEQSTMRYRSGKMQDGLEKRKQNLGAKLQELRMKINNRKDDAVDFHTMGIDHIFVDESHVMKNLMFQTRHTRVAGIGNTKGSQRAMNLLFAIRDIQRRTGRDLGATFLSGTVVVNALTELYVMFKYLRPQELQRQRISCFDAWAAIFTKKTADYELNVTGSVKRKERFRTYIKVPELAMFLREITDYRTADMINLDVPEKNVRFLSYPPTIEQEEMIGRLVSFAGSGQWEDLGLDVPQPENLDKAKMLVATNVARKMALDMRLLGCKFKDDADNKASICARTIYDYYIRSNDNRGTQFVFSDLGTYKPNEWNVYTDIKEKLVRLGIPADEIQFIQCATTERARKKLFEEMNNGKVRVLFGSTTMLGTGVNAQQRAVAVHHLEIPWVRHEVA*
>BFG-636_Bacteroides_ovatus_@contig_5_segment0_pilon_391_
MKIVSLFAGAGGLDLGFERAGFDIVWANEYDKDIWKTYEKNHSNTILDKRSITDIPTTDIPECDGIIGGPPCQSWSEAGALRGINDKRGQLFFDFIRILQDKQPLFFLAENVSGMLLGRHSEALSXYKNMFANAGIGYELSFNMLNAHDYNVPQDRKRVFFIGIRKDLNFKFEFPKPYPYKKTLKDAIGDLADNVVPSIGNNKANPDCKVTNHEYMTGGFSPIFMSRNRVRKWDEQSFTIQAGGRQAPIHPQAPLMEFVEQNVRKFVEGKEHLYRRLSVRECARIQTFPDDFIFYYNSVAAGYKMIGNAVPVNLANALAESIKQQLQIHV*
>BFG-636_Bacteroides_ovatus_@contig_5_segment0_pilon_4091_
MAKIKKTKIEDLIPDDLNFNKGTQFGQSMIEKSLRTFGAGRSILLDKNNKIIAGNKTTEGFASAGMEDVIIVETTGNELVAVKRNDIDLDTKEGRELALADNATAAANLDWDEEAIAKAKEDFGIDNEAWGVPVDFGEDSEGDENPEKQLKRLKDDFILPPFSVLNTRTAEWQERRRAWLEIGIKSDEGRSEDLTFAKTAQPPIFYDTKNALRETLGREPQTEEVIAEMERLGLKTMTTTSIFDPVLTELSYRWFNIEGGRILDPFAGGSVRGIVAAKLNMPYVGNDLSEAQIRANKANAEEVLGISYPFFPQWTVGDSSQLEDVLSTNGISGDFDMIFSCPPYADLEVYSNDPRDISNMDYAQFIEAYKRIIKQSCSRLKNNRFAVFVVGDIRDKKGIYRNFVSHTIEAFTGCGLHYYNSLILVNQITSLAIRVRRQFNGTRKVGKVHQNVLVFCKGSVEETIDSFEELQVKKALEIFNKSRENSNLHDDVLVFYKGDPKNIKEDFGELHISDELPQ*
>BFG-636_Bacteroides_ovatus_@contig_5_segment0_pilon_4264_
MGLLKPNQVLNKAYRQVAIETTDFDLFKNALRTLRDNIVDGQREHTQKEHLRNFLSETFYKPYYMAPEEDIDLAIRLDKTIKSNIGLLIEVKSTTNKGEMISNDNLNRKALQELLLYYLKERVNKKNNDIKYLIATNIHEFFIFDAHEFERKFYQNKQLRREFQDFVDGRKTSNKTDFFYTEIATTYIEEVKDSLEYTYFNLQDYQHLLDRTDSSASRKLIELYKIFSDTHLLKLSFQNDSNSLNRGFYTELLHIIGIEERKENNKTVIVRKAVERRDEASLLENTINQLDAEDCLRHINGRLYGNDYEERLFNVAMELCITWMNRILFLKLLEAQMLKYHNGDAIYKFLSITKIHDYDDLNTLFFQVLARDMGSRTHSIMRDFAYVPYLNSSLFEVTDLESKTIKINSLSQRTVLPVLASSVLRNKKRNLQVNALPTLQYLFAFLDAYNFASEGSEEVQEEAKTLINASVLGLIFEKINGHKDGSVFTPGFITMFMCREAITKTVLQKFNGYYGWNCTTRIELYNHIDNIVEANELINSLRLCDPAVGSGHFLVSALNELILLKYELGILVDATGKRIRKADYQLAIENDELIVTDTEGNLFAYNPLNAESRRMQETLFKEKRQIIENCLFGVDINPNSVKICRLRLWIELLKNAYYTAESNYTYLETLPNIDINIKCGNSLLHRFALTDSIQTVLRESSISISQYKEAVAKYKNAQSKSEKQDLETFITEIKSKLKTEINRRDARLVRLNKRRSELANLQAPQLFEPTKKEKKASDKRIADLKKEIATLENIFEEIRSNKIYLGAFEWRIEFPEVLDAEGNFLGFDCIIGNPPYIQLQSMGKSADVLECMGYITYARTGDIYCLFYELGMNLLTPNGFLCYITSNKWMRAGYGEALRGYFASKTNPIMLVDFAGIKIFDAITVEANILLSQKAANIFNTQACLVQDSNGLNNLSDFVQQQGVKCNFADSIPWVILSPIEQSIKQKIESVGIPLKDWNIQINYGIKTGFNDAFIISTEKRDEILANCQTEDERVRTAELIRPILRGRDIKRYEYEWADLWIIATFPSRHYDIESYPAVKNYLLSIGIERLEQTGETHIVNGKKIKARKKTSNEWFETQDSISYWEDFSKPKIVWKIIGNQMAFAYDANNYVMNNACYIMTGDHLDYLLAVLNFPITEVTFV*
>BFG-636_Bacteroides_ovatus_@contig_5_segment0_pilon_694_
MEIHKFPYNWKLAEANFTKDKGKVFSCFACGGGSTMGYKLAGFDVIGCNEIDPKVNQVYVTNHAPRFNFLGDIRELRERELPPELYNLDILDGSPPCSTFSLSGNREKDWGKEKVFREGQTAQVLDTLFFDFIALAKALQPKVVIAENVKGLLMGNAIDYVRRIYKDFEDAGYYCQHFLLDASKMGVPQMRNRVFFVCIRHDLGVNFLKVSDLFNVEPHISMDFNEPGICYGEFADYMGKPYGKRMKEMFDNRTHGDIDMSNAYRKLTGKRGFFNQCYLYEDKICNTLTAHADSTIPFNKPVYLSKSEVCNASTFPQDYDFCGFSPHYICGMSVPPVMMAQVATRVYEQWLSKL*
>BFG-636_Bacteroides_ovatus_@contig_5_segment0_pilon_837_
MSDIKEKTLKLIDGLKATCQSYGMGNDGNEYKIITQVFLYKFLNDKFGYELKNAKSDIAKKLIGDVKWETAYENLSDDERMLIQSAISPDVPMLEPYHLIANLWNQQSKGDFDTIFDSTMTDIAEQNADIFSTQTTANTKIPLFEALTPFVTDTAQRAPFARALVDKLVNFSFEEAFAQNYDFFSSIFEYLIKDYNTAGGGKYAEYYTPHAIATIMARLLVGDNADLHSMECYDPSAGTGTLLMALSHQIGEDRCTIFSQDISQRSNKMLKLNLLLNGLVSSLDNAIQGDTLVNPYHKSDGGQQLRQFDFVVSNPPFKMDFSDTREKIAAMPARFWAGVPNVPAKKKESMAIYTCFIQHVINSLKKTGKGAIVIPTGFITAKSGIENKILHKIVDDKIVYGCVSMPSNVFANTGTNVSVLFFDKSATTDKVILIDASKLGEEYKDANGLKKVRLNDEEIEKIVGTFQRKEAVDDFSVAVTYDEIKEKGYSLSAGQYFDIKIDYVDITEEEFNQRMANYKQTLSEQFAESHRLEEEIMKQLNALQFNVNVGDNE*
>BFG-636_Bacteroides_ovatus_@contig_5_segment0_pilon_3763__3764#merged
MEKKKSSPANLPGKPCFPWVGGKRRLLPVLIESLPKDFGQMDTYVEPFVGGGALFFXXXXMEKRTYYNEGNPNNITRAALFIFFMRTCYNGIYSVNHSGKLSVTFGAGGRVKLLEEELIRFNHKLLQDVVILDGDYRQTAEYTGANSLFYFDPPYKPVNEGNSCTSYMPQDFGDEEQINLANFCKGIGETGAK
>BFG-636_Bacteroides_ovatus_@contig_5_segment0_pilon_395__396#merged
MNLISLFSGAGGLDLGFHKAGFKVVTANEFDAKICPTFRANFSDTNLIEGDIRDIPSSEFPDNIAGIIGGPPCQSWSEAGSLKGIEDARGQLFYEYIRILHDKQPLFFVAENVSGMLAKRHTDAVRGFMELFDKAGYDVNLKMLNANDYDVPEDRDRVFYIGFRKDLNIHNFEYPTPQKHKPTLRESIWDLQFTAIPALEKNKTNGKACKIPNNEYFIGAYSPIFLSRNRVRSWDEPGFTVQASGRQCQLHPQAPKMIKVEKNLQKFAEGYEHLYRRMTVREVARVQSFPDEFQFIYDDVNYGYKMIGNAVPVNLAYHVAMQIKKTLVEKGIIVDLKXXXXMKVASFFAGCGGLDLGFEQAGYEVIWANEFDEGIHETYQFNHPNTYLCKSDIRTLKAADIPDCDGFIGGPPCQSWSEGGKQLGLNDDRGRLFLDYIQLIKQKRPKFFIIENVQGMISDKHFKTFLSFLSSLECAGYVVSYSLLNAADYCIPQDRFRVFIVGFIKELNGAFKFPEPSQKPLVTLQKAIGDITEEPHLYDNERVNQEYEKWTNHDVFTGPFDTKFMARNRVRSWDEVSFTIQAQAKNCPLHPQAPVMKYVSPNQRIFLPGYEHLYRRLSVRECARIQSFPDKFRFSYTHIKEGYKMVGNAVPPRLARCLALSIKDALGSMNXKKEADVLVAYYKDEHQLRMTLRNKLYYVRTGFRRGALQMPIGATSPKYLLLHNCSNRYLYAMVEDHPKVMSGSELSHLGFAPSGNEYLTFKLKTAECINLECLNLADVKFRGNKRDIAIPYIANIQELF
>BFG-410_Bacteroides_thetaiotaomicron_@contig_2_segment0_365_
MKVLSLFDGMSCGQIALKRLGIRTETYYASEIDRHAIRQTQLNFPDTIQLGDVTQVDVRQLEPIDLLIGGSPCQSFSFAGKRAGMSTIDKEEIYTLKRYLELKREGFLFEGESYLFWEYMRILTDIRMYNPDVLFLLENVEMGKKWERVLSEAIGIFGVHINSALVSAQNRARIYWTNIRXKKVGLFGELHADIPQPQDRKIFLRHIVEEEADKKYYLSEKMMGWLKRHGEKRNTDMNVLGDNDKSHCLTATAQAKGNLTTNYVCMAMRGRETCLTSRRTEYGKRIRKAYEAGSIAELRKNIQQLEPRTDGKTNCLTSVQKDNLIWAGLAGCRPDRKGKTGTCSQNPLPFGEICMSCGRIRRLTPTECARLQTIPEWYQWKCSDTQQYRMLGNGWTVEVIVHIFSFLKDNIHINIAWQQA*
>BFG-410_Bacteroides_thetaiotaomicron_@contig_2_segment0_389_
MSYNKLKALEGNIEAISTALAIHEERRNATTAERETLSKFTGCGGIKEVLSIGTGTPIPDTMQEAVKRLLSVLSKAAKGNETLYRQLLQSLKSSVLTAFYTPTFLIQAVAKQIKDTFTANDLKMGTFLEPSAGIGGFLPVGDMATHRTAFEKDLLTGLVLSALHPDTQVFIEGFETIDSQETEHNRFDVIASNIPFGDFRVFDNTFSKKGGIYAQASKTIHNYFFVKAVEKLNEGGILAFVTSRGIADTQGNQFVRDYLVHRCNLITALRLPDSLFMQTSGIEVGSDLLIFQKSGRKVTLTDREKLFMETTREIVPGSDQYTGHANKLFTLPKTALFTESRIQTNQYGEYVRKYRWQGEEADLQQTLSSMLKADFERFFRKNLFATPNKGIGGIQMSLFDCFNTNKAAQPNREKRTYTGTLHKWMKNGTLVLFENQLGTLRYKQANCFSDMTVTFVPLKVSRINIERANDYFPIREAYFELTTKESEELAEYPKLREQLNKHYDTYVRKWGFFHHNDNKEFFSWDSLGMEVFTIEMQLGKDICKADIMHEPVAFKKIDTSIQLTPVEALASSLNYYGSVNMDYLVQTTGQTETELTEALAGEIFYNPLTDCWENKGKFLAGNVVEKCKEICTVLADLTGNAQKWAATSVEALEDATPELIPYEELDFNMGERWIPASIYASFAKDLFGVNTTVMYFDVNDTYIVSLQGHSPIAYNVYSIGSYNGEALFVHALHDTVPEITKEIMRNGESIRVPDEEAIQAASTKIQEIRRKFNEWLDCQPIAVRDELVRLYNERFNCYVRPHYDGSVQTFPNLSFEQFPYDDLYPSQKDAIWMIKQNGGGVCWHAVGAGKTMVMCVAAYEMKRLGMTQKPLIIGLKANVHEIADCFRKAYPTAKLLYPGKEDFTPANRQELFSKIKNNNWDCIILTHDQFSKIPQSEQTMLEICEQELQDVERSLKVLEDSGMADNNKRLQKGLEKRQKNLNANLEALKKKLGEKKDDCVDFHAMGIDHIFVDESHYFKNLMFQTRHTRVAGIGNTQGSQRAMNLLVAIRDIQQRTGRDLGATFLSGTVVVNALTELYVLFKYLRPKELSRQCISCFDAWAAIFRKKTTDYELNITGSIKRKERFRTYIKIPELATFLREITDYRTAEMINLDVPQKNVRFLSDKPTIAQEEMIGRLVSFAGSGNWDDLGLDIPQPDNLDMAKMLVATNVARKMALDMRLLGDKFADDPGNKASRCAATIYDYYVRSKSNKGTQFVFSDLSTYKSNEWNIYQDIKDKLVTMGIPANEIRFIQTAKTEQERKKLFTDMNNGTVRVLFGSTSMLGTGVNAQQRAVAVHHLEVPWRPADLEQRNGRAVRKGNTVKFWGGNVVDIIIYGTEKTLDAYKFNLLRNKQLFINQINNGTIAVRRIDEDSMDENTGMNFAEFVAVLSGNMDLLNKAKLDNRIMQLEKEQAIFNKERYRAERKIAKTEQDIEEAMLTKQRMSEDWAYYKEYKGERKTLLLNLQQAIAEETGRELHKIAKTYRSEAIGTVGSYIGLNLSVRSEYHYTGAFERNIFLVEGKSGLKYKCGLSGALPLGFADSAVYPQATLDKLPELIRRQQEKIDQLANELTTLQQIFSRKWGKTAELDALKQECKELQRKIDNSLKELEQQPAVTVIAA*
>BFG-410_Bacteroides_thetaiotaomicron_@contig_2_segment0_497_
MRKMYLSAPLPFVGQKRMLAKEFMKVLEQYPDGTLFVDLFGGSGLLSHITKSLKPHSTVIYNDFDNYRFRMKHIPQTNQLLADIREMVGNSVPRHKIIKGELRERIFSRIEQEENSTGYVDFITLSSSILFSMKYKLSVQDMRKEALYNNIRKTGYPECTDYLEGLEIVSCDYKEVFNRYKDIPGVVFLVDPPYLSTDVGTYNMYWNMADYLDVLNVLKGHSYVYFTSNKSSILELCEWIGKNRDLGNPFENCTKVEFNAHMNYNSSYTDMMLYKKEAA*
>BFG-410_Bacteroides_thetaiotaomicron_@contig_2_segment0_568_
MITNKIYNEDCLEALKRVPDNSVDCIITDPPYFLGMTHNGQKGSFKDLSICKPFYRDLFLEFNRVKKPGACVYFFTDWRGYAFYYPLFDLYLGASNMIVWNKQSGPGNHYAFIHELILFHCGKGVSIGATNIIDNIRSFASGAKLVEGEKVHPTQKPVALIRKLIEDSTKPGDLILDTFGGSGTTAVAAIESGRNFVLMEQDEIYYFTAQKRIKDAYERFNGGG*
>BFG-410_Bacteroides_thetaiotaomicron_@contig_3_segment0_1065_
MAVNNIIKRIQNIMRQDAGINGDAQRIEQMTWMFFLKVYDTQEETWEYKDENYKSIIPEDLRWRKWAVDEKDGEALTGEALLSFVNEKLFPTLKNLPIDANTPRAKSIVLETFADLNQYMKNGTLLRQVVNIVNEIEFDDADDRHTFGDIYEGILKDLQSAGNAGEFYTPRALTDFIVMMLDPKLGETFGDFTSGTGGFLTSALNYMSKSVSSAEDGEKLQNAVVGQEWKPLPYLLSITNLLLHDIEAPNIANCDSLGTNITDFKESDKVDVIGMNPPYGGSTEDSVKSNFPVQYRSSETADLFIALIMYRLKVGGRCGVIIPDGFLFGTDGAKLALKENLLRKFNLHTIIRLPGSIFSPYTSIATNILFFNNEEAEGCEEGFKTKEIWFYRLDMPEDYKHFSKTKPMKVEHTLPIQEWWKDRKEIISDEVGEKSRVFTAQQLIDLDCNFDQCKFPKEEEEILPPAELLKQYFEKRAALDHEIDKTLSEIQKILGIDIKSCN*
>BFG-410_Bacteroides_thetaiotaomicron_@contig_3_segment0_1567_
MAFNRKQKLRDNIEAIRTAFILDRENRTATTEERAILQRYCGFGGLKCILNPAKELTDAVRWAKSDLELFAPTVELHRLIRENSKDETEYKRFVDSLKASVLTAFYTPKEITDTIADVLADYSVRPARMLEPSAGVGVFVDSMLRHSPNADVMAFEKDLLTGTILRHLYPDQKMRTCGFEKIERPFNNYFDLAVSNIPFGDIAVFDAEFQRSDSFGRRSAQKTIHNYFFLKGLDAVRDGGIVAFITSQGVLNSTKTSVRNELFSQANLVSAIRLPNNLFTDNAGTEVGSDLIVLQKNLSKKEMSQDERLMTVIQTDTKTDLTDNAYFIHHPERIVHTTSKLDTDPYGKPAMVYLHEGKTAGIAGDLRRMLNEDFHYRLAMRLYSGTIWQSGTEEKVTVQKEAERPAIKLETVSSAQTVETPTEKPQPVEEKPEIEPRPKYSDGVQLSLLDLWGMTEEVSQPKTSKKKKTVKKAVTAKSTPPKPKVTVTPTAPTAKPAMENKEVKAENTAKPADPDDIYAKLDWETNPPINGFYEMMMELTPERRKELRELARQHNEKHENRTVATITPEVPREQPRQEETQPEAVAAPAVTDAPPETVATSLFPDIEPEKPKEEVADLTPRAYHRTPEMHLREGSLVADRGRHNIGYLKDITPYGATFQPLDLKGYQKEKALLYVSLRDAYERLYRYESLRREANVPWREHLNTCYDEFVMRYGNLNAKQNVKLVMMDAGGRDILSLERVENGKFVKADIFEHPVSFSVESHANVGSPEEALSASLNKYGTVNLDYMREITDSTAEELLTALQGRIYYNPLVTGYEIKDRFIAGNVIEKAERIEAWMGENPESERMPEVKQALEALKDAEPPRIAFEDLDFNFGERWIPTGVYAAYMSRLFDTEVKIAYSASMDEFSVACGYRTMKITDEFLVKGYYRNYDGMHLLKHALHNTCPDMMKSIGKDEHGNDIKVRDSEGIQLANAKIDEIRNGFSEWLEEQSPQFKERLTTMYNRKFNCFVRPKYDGSHQTFPDLNLKGLASRGIKSVYPSQMDCVWMLKQNGGGICDHEVGTGKTLIMCIAAHEMKRLKLAHKPMIIGLKANVAEIAATYQAAYPNARILYASEKDFSTANRVRFFNNIKNNDYDCVIMSHDQFGKIPQSPELQQRILQAELDTVEENLEVLRQQGKNVSRAMLKGLEKRKHNLEAKLEKVEHAIKSRTDDVVDFKQMGIDHIFIDESHQFKNLTFNTRHDRVAGLGNSEGSQKALNMLFAIRTIQERTGRDLGATFLSGTTISNSLTELYLLFKYLRPKELERQDIRCFDAWAAIFAKKTTDFEFNVTNNVVQKERFRYFIKVPELAAFYNEITDYRTAEDVGVDRPNKNEILHHIPPTPEQEDFIQKLMQFAKTGDATLLGRLPLSETEEKAKMLIATDYARKMALDMRMIDPHYEDHPDNKASHCAKMIAEYYQKYDAQKGTQFVFSDLGTYQPGDGWNVYSEIKRKLTEDYGIPPSEVRFIQECKTDKARKAVIDAMNAGTVRVLFGSTSMLGTGVNAQKRCVAIHHLDTPWRPSDLQQRDGRGVRAGNEIAKHFAGNNVDVIIYAVEKSLDSYKFNLLHCKQTFISQLKSGAMGARTIDEGAVDEKSGMNFSEYMALLSGNTDLLDKAKLEKRIASLEGERKSFNKGKRDSEFKLESKTGELRNNTAFIDAMTEDWNRFLSVAQTDREGNRLNIIKVDGVDSADEKVIGKRLQEIAKNATTGGLYTQVGELYGFPIKVVSERILKEGLEFTDNRFVVEGNYKYTYNNGHLAMADPMAAARNFLNAMERIPSIIDQYKAKNEVLEREIPQLQEIAGKVWKKEDELKQLKSELAALDRKIQLELAPPTPEVAEKEKEGQQVKPEAEDVRNRQAQYPENAPPQIRSPADSIVANHVIIGRPGLYAKEETRFKGLKI*
>BFG-410_Bacteroides_thetaiotaomicron_@contig_3_segment0_1853_
MRKMYLSAPLPFVGQKRMFAREFIKVLGQFPDSTVFVDLFGGSGLLSHITKCVRPDATVVYNDFDNYRCRLVNIPATNVLLSDLRRIAEGEPRNKRITGEVRDKMFARIEREEKEHGYVDYITVSASLLFAMKYVTSLEGMKKEAIYNRIRQTDYPEAKDYLEGLTITSEDYKEVFKRYKDVPGVVFLVDPPYLSTEVGTYKMFWRLADYLDVLTVLKGHSFVYFTSNKSSILELCDWMDRNPFVGSPFKECRKVEFSASVNYQAKYTDMMLYTKPDEVSGIAA*
>BFG-410_Bacteroides_thetaiotaomicron_@contig_3_segment0_2313_
MAFNRKQRLRDNIEAIRTAFILDRERRTATAEEQAILRKYCGFGGLKCILNPAKELTDAVHWAKSDLELFAPTVELHRLVRENSKDDTEYKRYADAMKQSVLTAFYTPPEITGTIAEALHEHGIRPDRVLEPSAGVGAFVDAVLENKPDADIMAFEKDLMTGKILGHLHPDQKVRVQGFEKIEKPFTDYFDLAISNIPFGDVAVFDPEFTGSQDPARRSAPKAIHNYFFLKSLDAVREGGIVAFITSQGVLDAPSNAPIREYMMRNANLVGVARLPNNLFTDNAGTEVGSDLIILQKNSGKNGELYYNEKLFMQTEQTPIGTSVNGYVWSISSLSNTDLIRGTDPYGKPAYQLLHRGGIGQMAEDLREHLKIELHQFDKELYEMYSLHPAQGKSTVTETISIPVVTPEIQPRNEMAAKPEAVTPQPEEEKPEIEPHRPDYSEGVQLSLLDLWGMTEEVRKQEAPSKKKKTAKKESPARRMPPKPQAQVTPKVTTAPPQPSAAPPTENRDSQETKPVSVAAKADPDDIYATLDWDTNPPINGFYEMMMDLTPERRKELRRLAAQHQEKRQHVPDVKAAPEQETRQPETQPEVAATPAAHATETAATSLFPEMEAEKPEEEPLDLSPRPFNGMLEPHYRDGSMVLDASRNLGYLKDLTPYGATFQPLDLTGYQKEKAMLYVSLRDSYERLYRYEAEYHDEGSAQRIALNTCYDEFVMRYGNLNAKQNVKLLMMDAAGRDILSLERAEDGRFVKADIFERPVSFSVESHANVSSPEEALSASLNKFGTVNLDYMREITDSTEEGLLDALKGRIFYNPLVTGYEIKDRFIAGNVIEKAERIKAWMGDNPENGRMPEVKQALLALKEAEPPRIAFEDLDFNFGERWIPTGVYAAYMSHLFDTDVKIAYSASMDEYSVACGYRTMKITDEFLVKGYYRNYDGMHLLKHALHNTCPDMMKSIGKDEHGNDIKVRDSEGIQLANAKIDEIRNGFSEWLEEQSPQFKERLTTMYNRKFNCFVRPKYDGSHQTFPDLNLKGLASRGIQSVYPSQKDCVWMIKQNGGGICDHEVGTGKTLIMCIAAHEMKRLNLAHKPMIIGLKANVAEIVATYQAAYPNARILYASEKDFSTANRVRFFNNIKNNDYDCVIMSHDQFGKIPQSPELQQRILQAELDTVEENLEVLRQQGKNVSRAMLKGLEKRKHNLVAKLEKVEHAIKSRTDDVVDFKQMGIDHIFIDESHQFKNLTFNTRHDRVAGLGNSEGSQKALNMLFAIRTIQERTDKDLGATFLSGTTISNSLTELYLLFKYLRPKELERQDIRCFDAWAAIFAKKTTDFEFNVTNNVVQKERFRYFIKVPELAAFYNEITDYRTAEDVGVDRPRKNEILHHIPPTPDQEYFIKQLMQFAKTGDATLLGRPPLSETEEKAKMLIATDYARKMALDMRMIDPHYEDHPDNKASHCAKTIAEYYHKYDAQKGTQFVFSDLGTYQPGDGWNVYSEIKRKLTEDYGIPASEVRFIQECKTDKARKGVIDAMNAGTVRVLFGSTSMLGTGVNAQKRCVAIHHLDTPWRPSDLQQRDGRGVRAGNEIAKRFAGNNVDVIIYAVEKSLDSYKFNLLHCKQTFISQLKSGAMGARTIDEGAMDEKSGMNFSEYMALLSGNTDLLDKAKLEKRIASLEGERKSFNKGKRDSEFKLEAKTGELRNNTAVIEAMTEDWNRFLSVVQTDKEGSRLNIVKVDGVDSTDEKVIGKRLQEIAKNATTGGLYKPVGEIYGFPIMVVSERILKEGLEFTDNRFVVEGNYKYTYNNGHLAMADPVAAARNFLNALERIPSIIDQYKAKNEVLEKEVPQLQEIAGKVWKKEDELKQLKSELAALDRKIQLELAPPAQEVTEKEKNGQEIKPDAEGVRSISPQQTDDVPQIRSPMDKRSPSGNFIANHIIIGRPGFQFKDENRSKGIKI*
>BFG-410_Bacteroides_thetaiotaomicron_@contig_3_segment0_3639_
MAFNKKTHLRQNIDALKTAFTLDRERRAPTPEEERTLGAYSGFGAIKEVLENPTGKPDKDGMATLVAELHEVIRANTPDEREYKRYMDGIKNSVLTAFYTPPKVADAIVEAIWDTRIAPQRILDPSAGTGVFVNAVDFHDPYAEITCFEKDPATGLILKHLPPEKRVRIQGFERIEPKYAGYYDVAVSNIPFGDVALFDPFFSTHTDPVRRQGTRALHNYFFMKSVDMVREGGLVAFITSQGVLNAEQGRPVREWLMNRCEPVSAIRLPNNLFTEHAGTEVGSDLVILQKKAATGELSERQRDFIESRKLSNGIRINNLFQSFDRVIHTEAKVGKDPYGKPAMEFTHAEGVDGIDREMRRMLSEDFNRHFNESYCLEHAPEQTPGTPERELSRPRQAERQRAERHEPRLAGEIVKEIIADARNLQQQREEEEKRRVVAEMAAQGYHVDTETGEITRIENKPGQALPDSAATSAGEPTGEDLADFGAWSKERENRLWEQHPPKPEDFGMADTPVQHVGGTTEPKPREGFAGSLFDTVETAAPAPATQAAEPVNVQQEPLLTLYDLFGFSAEERRQAELGISKKRNSRRGAKRKTPRQPSLFAPASSPEEQKSEMPKTTPPERDPEDLYASLNWEDNPPINGFYEMMMSLTPERRAELRRQSTRQQETPEQRERQAVRPRRKPRKTDGXQAAGTPRTGSLFDTPDNPEEEEPGKETPQIREADMKPRPFEGEVAPYFREGTLVTDGQNRVGYLRGIESLQPMFHPLELTPAQRTKASMYIEIRDAYYHLYNNEAETLTANPALREMLNRLYDNFTERFGRLNDKRNLDLIKMDARGTEILSLERYIDGKARKADIFERPVAFNPDEITHADDASEALVASLNKYGRVEPHYMASLTGTTVEGILGELKGRIYYNPETDGYEVADKFIAGNVIGKAERIEAFLRENPDHAPARESLEALREATPKPIAFDDLDFNLGERWIPKGVYERFASSLFDTEVKITFASNLDEYGVKAEATNVKITEQYAVSAQTRKYNGLHLLKHALQNTSPDITKTVLKWVDGERREVKVRDGEAIQLANSKIDEIRGAFPEWLREQSSDFKDRLTDLYNRTFNCYVRPKYDGTHQEFPDLDLKGLGIDKLYDSQKDAIWMDKLLGGGIIDHEVGGGKTLIMCCGAYEKKRLGLANKPMIIGLKANIHEIARTFCTAYPMAKVLYPGKEDFTPRKRERIFREIRNNDWDAVILSHEQFGMIPQSPEIQQEILQAELDCVEENLEVLKAQGRDVSRAMMKGCQKRKANLEAKLQKVAHALETRKDDAVDFRLMGIDHLYVDESHKFKNLTFTTRHDRVAGLGNPEGSQRALNMLFALRTIQQRTGRDLGATFLSGTTISNSLTELYLLFKYLRPKELERQNIRTFDAWAAIFAKKTIDYEFSVTNEVVQKERFRYFIKVPELAMFYSEITDYRSAEDIGIDRPQKNEILHNIPPTPQQTEFIERLVQFAKSGDATLLGRLPLSEREEKAKMLIATDYARKMSLDMRMIDPELYSDHVDNKASHCARMIAGYYRRFEAYKGTQFVFSDLGTYKPGAGWNVYSEIRRKLAEDYGIPQSEVRFIQEATSEKARKEMIAGMNAGKIRVLFGSTEMLGTGVNAQKRCVAIHHLDCPWRPSDLEQRDGRGIRTGNEIAKLHADNKVDVILYAVEKSLDAYKFGLLHNKQLFIRQLKTNNMGSRTIDEGAIDEKSGMNFSEYVAVLSGNTDLLDKARLEKKIATLESERQAFVRGKSSSRYKLEQITEKIEKNNDLIRRIGKDLEHFKARVEFNEDGSYRNPVKLNGLETSDPKLIGKQLNHIAETARTLDRLEPIGSLYGFELLVQSETTGKDGLDLVQNRFYVRGEGDYLYQYNYGNIASDPRLAAMNFIHALATIEPTLEKFRKKNEVLEKDIPVLREVVESSWRKEPELTALKADLTEIDRRIQQSLKPIEESEGKEAEEDNDVCRERHDTAEELPKEDNTAARIPSRLRQIADASGGRIVIAGVGSPPENGPAKKGIKM*
>BFG-410_Bacteroides_thetaiotaomicron_@contig_3_segment0_3949_
MSDIKEKTLRLIDGLKATCQSYGMGNDGNEYKIITQVFLYKFLNDKFGYELKNAKSEIAKKLTGDVKWETAYENLSDDERMLIQSAISPDVPMLEPYHLIANLWNQQGKGDFDTIFDSTMTDIAEQNADIFSTQTTVNTKIPLFEALTPFVTDSAQRAPFARALVDKLVNFSFEEAFAQNYDFFSSIFEYLIKDYNTAGGGKYAEYYTPHAIATIMARLLVGDNADLHSMECYDPSAGTGTLLMALSHQIGEERCTIFSQDISQRSNKMLKLNLLLNGLVSSLDNAIQGDTLVSPYHKSDDGQQLRQFDFVVSNPPFKMDFSDTREKIAAMPARFWAGVPNVPAKKKESMAIYTCFIQHVINSLKKTGKGAIVIPTGFITAKSGIENKILHKIVDDKVVFGCVSMPSNVFANTGTNVSVLFFDKSATTDKVILIDASKLGEEYKDANGLKKVRLNDDEIEKIVGTFQRKEAVEDFSVAVSYDEIKEKGYSLSAGQYFDIKIDYVDITEEEFNARMANYKQTLTEQFKESHRLEEEIMKQLDALRFNANVGNNE*
>BFG-410_Bacteroides_thetaiotaomicron_@contig_3_segment0_3961_
MATNSSTEQSLTKKVWNLATTLAGQGIGFTDYITQLTYLLFLKMDAENVEMFGEESAIPTGYQWADLIAFDGLDLVKQYEETLKLLSELDNLIGTIYTKAQNKIDKPVYLKKVITMIDEEQWLIMDGDVKGAIYESILEKNGQDKKSGAGQYFTPRPLIQAMVDCINPQMGETVCDPACGTGGFLLTAYDYMKGQSASKEKRDFLRDKALHGVDNTPLVVTLASMNLYLHGIGTDRSPIVCEDSLEKEPSTLVDVILANPPFGTRPAGSVDINRPDFYVETKNNQLNFLQHMMLMLKTGGRAAVVLPDNVLFEAGAGETIRKRLLQDFNLHTILRLPTGIFYAQGVKANVLFFSKGQPTKEIWFYDYRTDIKHTLATNKLERHHLDDFVSCYNNRVETYDAENNPQGRWRKYPVDEIIARDKTSLDITWIKPGGEVDDRSLAELMADIKDKSQTISRAVTELEKLLANIEEN*
>BFG-410_Bacteroides_thetaiotaomicron_@contig_3_segment0_4048_
MITNQIYNEDCLEALKRVPDNSVDCIITDPPYFLGMTHNGQKGSFKDLSICKPFYRDLFLEFNRVKKPSACVYFFTDWRGYAFYYPLFDLYLGASNMIVWNKQSGPGNHYAFIHELILFHCGNGVSIGATNVIDNIRSFSSGAKKIEGEKVHPTQKPVALIRKLIEDSTKPGDLILDTFGGSGTTAVAAIESGRNFVLMEQDEIYYFTAQKRIKDAYERFNGGG*
>BFG-410_Bacteroides_thetaiotaomicron_@contig_3_segment0_4247_
MGLLKPNQVLNKAYRQVAIETTDFDLFKNALRTLRDNIVDGQREHTQKEHLRNFLSETFYKPYYMAPEEDIDLAIRLDKTIKSNIGLLIEVKSTTNKGEMISNDNLNRKALQELLLYYLKERVNKKNNDIKYLIATNIHEFFIFDAHEFERKFYQNKQLRREFQDFVDGRKTSNKTDFFYTEIATTYIEEVKDSLEYTYFNLQDYQHLLDRTDSSASRKLIELYKIFSDTHLLKLSFQNDSNSLNRGFYTELLHIIGIEERKENNKTVIVRKAVERRDEASLLENTINQLDAEDCLRHINGSLYGNDYEERLFNVAMELCITWMNRILFLKLLEAQMLKYHNGDAIYKFLSITKIHDYDDLNTLFFQVLARDMGSRTHSIMRDFAYVPYLNSSLFEVTDLESKTIKINSLSQRTVLPVLASSVLRNKKRNLQVNALPTLQYLFAFLDAYNFASEGSEEVQEEAKTLINASVLGLIFEKINGHKDGSVFTPGFITMFMCREAITKTVLQKFNGYYGWNCTTRIELYNHIDNIVEANELINSLRLCDPAVGSGHFLVSALNELILLKYELGILVDATGKRIRKADYQLAIENDELIVTDTEGNLFAYNPLNAESRRMQETLFKEKRQIIENCLFGVDINPNSVKICRLRLWIELLKNAYYTAESNYTYLETLPNIDINIKCGNSLLHRFALTDSIQTVLRESSISISQYKEAVAKYKNAQSKSEKQDLETFITEIKSKLKTEINRRDARLVRLNKRRSELANLQAPQLFEPTKKEKKASDKRIADLKKEIATLENIFEEIRSNKIYLGAFEWRIEFPEVLDAEGNFLGFDCIIGNPPYIQLQSMGKSADVLECMGYITYARTGDIYCLFYELGMNLLTPNGFLCYITSNKWMRAGYGEALRGYFASKTNPIMLVDFAGIKIFDAITVEANILLSQKAANIFNTQACLVQDSNGLNNLSDFVQQQGVKCNFADSIPWVILSPIEQSIKQKIESVGIPLKDWNIQINYGIKTGFNDAFIISTEKRDEILANCQTEDERVRTAELIRPILRGRDIKRYEYEWADLWIIATFPSRHYDIESYPAVKNYLLSIGIERLEQTGETHIVNGKKIKARKKTSNEWFETQDSISYWEDFSKPKIVWKIIGNQMAFAYDANNYVMNNACYIMTGDHLDYLLAVLXXPXXLK*
>BFG-410_Bacteroides_thetaiotaomicron_@contig_3_segment0_466_
MKNMNLSAPLPFVGQKRMFAKEFIKVLEQFPEDTVFVDLFGGSGLLSHIAKRSKPDATVVYNDFDNYRFRLKNIPQTNKLLADIRELVGNSIPKHKPIKGELRERIFKRIEEEELNVGYVDFITLSSSLMFSMKYKLSVAEMRKEVLYNNIRKTGYPESSDYLKGLEIVSCDYKAVFNQYKDVPGVVFLIDPPYLSTDVGTYNMYWRLSDYLDVLKILEKHSFVYFTSNKSSILELCEWIGANKTIGNPFEGCTKKEFNAHMNYSAEYTDMMLYKKQEKLVHKTAA*
>BFG-410_Bacteroides_thetaiotaomicron_@contig_3_segment0_751_
MEIHKFHYNWKLAEANFTKDKGKVFSCFACGGGSTMGYKLAGFDVIGCNEIDPKVNQVYVTNHAPRFNFLGDIRELXERERELPPELYNLDILDGSPPCSTFSLSGNREKDWGKEKVFREGQTAQVLDTLFFDFIALAKALQPKVVIAENVKGLLMGNAIDYVRRIYKDFEDAGYYCQHFLLDASKMGVPQMRNRVFFVCIRHDLGVNFLKVSDLFNVEPHISMDFNEPGICYGEFADYMGKPYGKRMKEMFDNRTHGDIDMSNAYRKLTGKRGFFNQCYLYEDEICNTLTAHADSTIPFNKPVYLSKSEVCNASTFPQDYDFCGFSPHYICGMSVPPVMMAQVATRVYEQWLSKLK*
>BFG-410_Bacteroides_thetaiotaomicron_@contig_7_segment0_97_
MKLLYIDLFCGAGGTSTGVEKARLENEQCAKVIACVNHDKNAIASHAANHPDALHFTEDIRTLNLSPLVSHLQKCRAEYPEALIVLWASLECTNFSKAKGGQPRDADSRTLAEHLFRYIEAINPDYIQIENVEEFMSWGDLDEYGKPISRDKGKSYLRWLDNVRSYGYKFEYKILNSADYGAYTSRKRFFGIFAKGSLPIVFPEQTHSKKPDQKLKNWKAVRDVLDFDDEGKSIFGRKTPLVDSSLLRIYAGLIKFVAGGKDAFMVKYNSMSKAGKYNAPGVDDPCPVISTQNRLGVACINRLNILTGKAFISVHYGNGFCKSVDEPAPTVTTKDRFSLISSVFIDQQYGNSKPSSLDKPLGCITVNPKYSLVSCKPWILDTNFKNVGTSINQPAPVITANRKWHYLMNPQFNSAGGSVDKPCFTLIARMDKMPPYLIEASREGDLPSFIKMFSGGLVYEIYDTDTDVMKKIKEFMAMYGISDIKMRMLTIPELKRIMGFPEDYMLIGTKAEQKKYIGNAVEVNMARVLCEALCKILVTTQRKVHNLTTIIWKI*
>BFG-410_Bacteroides_thetaiotaomicron_@contig_3_segment0_4557__4558#merged
MEKKKTSSGCLPGKPCFPWVGGKRRLLPVLIQSLPENITEMKTYVEPFVGGGALFFXXXXMINDSNESLVNVYRVIRDTPEELVGLLAGIQGEYHALRERTERRDYFMEKRRVFNEEHPDDITRAALFIFFMRTCYNGIYSVNRKGRLSVTFGTGSRARILEEELIRCNHKLLQDVIILDGDYRQTEKYAGEKSFFYFDPPYKPVNEAGTCTSYMPDDFDDDCQIELAGFCKGLGEKGSK
>BFG-34_Bacteroides_fragilis_@contig_1_segment0_pilon_1682_
MEKLKMESVSIAEDSLNKIAELFPNVVTESMGKDGQLHKAIDFDKLKFLLTANQAEMGVVYDDDERYELTWVGKKQAIREVAHPIRKTLRPCPEESRNWEQTQNLYIEGDNLDAMKLLKKSYAGKVDVIYIDPPYNTGKDFIFNDTFALSQEESDEKQGRYNEEGQRLFQNTEANGKFHSDWCSMMYARLMLARTLLNDNGIIFISIDDHELANLIKIGNEVFNASNFIDVFNWAKTETPENLSKKSKQIIEYIVCYQKKKNDMKFQGLKKESVSSNGLLNQPNSVGILTFPANKVVTSIPDGVIKAGMYGTDAYDVELLEDTTVRGGLFTAPVKLKAKFKWSQANLDKEIQKGTTIKIPTLKLSPSYEKLEYDPEVPPNLINYKVGVETNEQAGNHQLQFFDKKVFNFPKPVSLIQYLCEFIDTKNKDCIVMDFFSGSGTTAEAVMRMNMKPRKNKVKYILVQLPEDVTETIKKAKTPSEKEIMQNAIDFLTENHKALNICELSKERIRRAGDTIEAECNQRKSKDLPDIGFRVFRIADSNMKDVYYSAKEYSQSDLFYFTDNIKEDRTGLDLLYGCLTNLGLSLSLPHDEEDIHGYTVYSVDKTELMACFAEQIPEKVFREIAGRQPRRVVFRDASFRDSSDRINIDEIFKTLSPGTTIEIL*
>BFG-34_Bacteroides_fragilis_@contig_1_segment0_pilon_1839_
MAEINSAEIGFEKEIWKAADKMRGNIDASEYKSVVLGLIFLKYISDKFEAKYDELVAEGIGMEEDKDEYLAENIFYVPTEARWAAIAERAHTPEIGTAIDDAMRAIERENKRLKDILPKNFSRPELDKRRLGEVVDLFTNIKMHQHGETKDILGRAYEYCLSKFAEAEGKLAGEFYTPACIVRTLVEVIQPYKGRVYDPCCGSGGMFVQSAKFIEEHAHSIKDISVYGQDSNPTTWKMAQMNLAIRGIEADLGRYNADTFFNDCHPTLKADFVMANPPFNLSDWGADKLSDDVRWKYGTPPNGNANFAWIQHIIHHLAPSGRAGIVLANGSLSSQSGGEGEIRKQIVEADLVDCILAMPSQLFYTTQIPVSVWFLNKDKKQKGKTLFIDARNMGTMITRKLRQLTDGDIRMVAETVDAFEAGTLAEEKGFCAVVPTAEIAKQDFILTPGRYVGIAEQKAESEPFGEKMARLTGELSGLFKQSHSLEEEIKRQLESIGYELK*
>BFG-34_Bacteroides_fragilis_@contig_1_segment0_pilon_1966_
MVTQSEQVLENALIKTLQGMNYEFVSIKEEDNLYANFKLQLEKHNRKELALHGRDSFTEKEFEKICIYLEGGTRFEKAKKLRDLYPLETEEGQRIWIEFLNKNKWCQNEFQVSNQITVEGRKKCRYDVTILINGLPLIQVELKKRGAELRVAYDQIQRYHKTSYHGLFDYIQLFVISNGVNTRYFANNPNSGYKFTFNWTDAENVPFNDLSKFAYFFFDQCNLGKMISKYIVLHEGDKCLMVLRPYQFYAVERILERVQNSNKNGYIWHTTGAGKTLTSFKTAQLVSEIDGIDKVMFVVDRHDLDTQTQSEYEAFEPGAVDGTDNTYELIKRLSGDSKIIITTIQKLNCAITKDYYNKYLQEIRHKKVIMIFDECHRSHFGDCHKNIVKFFTNLQIFGFTGTPIFVDNAKQEHTTTEVFGECLHRYLIKDAIADENVLGFLVEYYKGRDESGIDYANEARMKEIAKFILTNFNKSTYDGEFNALFAIQSVPMLIQYYKIFKELNPKIKIGAVFTYAANASQDDEQTGMNQGYANDKVVADDLQEIMNDYNQMFGTSFTTDNFSAYYDDLNLRMKKKKKDMEPLDLLLVVGMFLTGFDAKKLNTLYVDKNLEYHGLLQAFSRTNRVVNEKKRFGKIICFRDLKDNVDAAIKLFSNNNPTETILREPFEKIKKEFNDLAIKFKEKYPDVQSIDNLKSEYAKRDFVLAFREIIKKRAEIQIYEDFESDDEDFILSEQEFMDFRSKYLDITIGCIEPTVVPQIVSGEEVPYGDERTLEDIDFCLELLHSDVINVAYILSLIVDLDPASNDYQEKRQQILDTMIKDAALRNKTKLIDGFMRQNIDNDKVSFSKAKADGSVDLESRLTEYVNQERSKAVHELSEEEDIEEAALVKFLNEYYFLQKEKTDILQEAIKKKKVGLKERRSLLKRLTEKLRIIINLFXLEIKNKNMSEELQQRLRSQLWTVANALRGNMSASDFMYFSLGFIFYKYLSEKIELYANEILEEDQVTFKEVWMGDDEEMKQDVKEECIQNLGYFIEPEYLFSTIIDAINRKENILPSLERSLKKIEDSTIGQESEDDFGGLFSDIDLISPKLGRTTDDKNRLISDVLLALNGIDFGLKEARDIDILGDAYEYMIGQFAAGAGKKAGEFYTPQEVSRILAEIVITGKVRLRDVYDPTCGSGSLLLRTAQSGKADSIFGQEKNPTTFNLCRMNMLLHDVKYNDFNIQNGDTLEADAFGDRQFDAVVANPPFSATWTAADKFNNDDRFSKAGVLAPKSKADYAFILHMIYHLNDGGTMACVAPHGVLFRGAAEGKIRQFLIEKKNYIDAVIGLPANVFYGTSIPTCILVMKKCRKEDDNILFIDASKEFEKVKTQNKLRSEHINKIIDTYRERKEIEKYSHCATLQEIKDNDFNLNIPRYVDTFEDEEPIDIHAVMAEIKELEAQRADLDKQIDVYLKELGLI*
>BFG-34_Bacteroides_fragilis_@contig_1_segment0_pilon_3578_
MNTSFERSAAATDEWYTPKEIIDSLGKFDLDPCAPINPLWQTAKIMYNKSDDGLTKEWAGRVWLNPPYSRPLIGQFVRKLAEHGNGIALLFNRCDSKMFQDIIFEKATAMKFLRNRIRFYRPNGTRGDSPGCGSILIAFGEENAEVLRTCDLTGKYVRIN*
>BFG-34_Bacteroides_fragilis_@contig_1_segment0_pilon_3775_
MNKRIFQQLLLDGDFKKLFISELGWNKWKVRAELLPIVIDGTDYQFRTVADRNGLQVVVAEVSELPKASLARRIDAQLRKQAQDYIAIYVLCNKPGHHQWVIPVKNVDKRDIVSIEYESPEKTDFLFSKMQDLEFDPAERTTIVDVKAAVHHAFSVNAEKVTKDFYAGFRKEHKAFSKFITGIDDELAEKDNRNKLWYASVMLNRLIFCYFIQKKGFLNSNVNYLRDKLDWCRKERGEDRFFSTFYRGFLTRLFSDGLNNPNHDREFLQQFGRIPYLNGGMFDSHKIEREYTDIDIADEAFISLFAFFDKWQWHLDTRVTASGKDINPDVLGYIFEQYINDRAQMGAYYTKEDITEYIGRNTILPFLFDRVGKASKPMAELFAPDGWVWLQLQQSGDRYIFDAVKQGYTPDWRNRIPENIAIGLDTTKPELLERRKDWNTKTPEPFALPTEIWRETIERLQRCEDILDKIRKGEIVSINDFITYNLDIRQFAADLINADDAPQSFIYNFYDALRSVTILDPTCGSGAFLFAAMNILEPLYYDCITRLEGIERKSPDTQKALDEIKSKYRSNIHYFIYKSIILRNLYGVDIMAEATEIAKLRLFLKMVAVVDVQPLVDNLGLDPLPDIDFNIRCGNTLVGYVNAESIVKDHDGDMFAIHDFEENVAAEMDKVARIFKLFKHLQLTQESEHHEEFIAAKHQLRDLLSSLNDTLNHHLHNATASGMPYEEWLNSHQPFNWVAEFYDIIHGNGGFDVIIGNPPYVEYSKIRKEYQVTGIKCIDSGNLYAYVIERTLSFSHKGTRNGMIIQMSAFCTPRMASFQKMYFENAKFSSIAFFDDRPGKLFENLQHIRVVIPIIEVGMPTSLTATTGYVKFYSHCRNILFQNISYYLSQSSRKAFSVLKIRTAIENSIAEKVWSMSKTIQCFESCLRNNNYVYYGYGYGYFGKILNKKSYFWGENVKESTGDKYYFINDEYDRDIFVGLLNSSLFYWFYINFSDGHNFTKTVIGAMPFEYGSCQRIKQAVEILMLDLEQCKGRKVCNYKSTGRVEYDEYYPKLSKRYIDEIDKVLANHYGFTDEELDFIINYDIKYRMGDELNNEE*
>BFG-34_Bacteroides_fragilis_@contig_1_segment0_pilon_2406__2407#merged
MAYKVTQSKEESLEQLKVLISAFEREYAIYKTTQYSEAQLRIDFLNPLLKTFGWDVDNEQGKSQFLREVIQEESIDVEEEDVVTKKNPDYTLRIQGIRKLFIEAKKVSIDLDKTNKPAFQTRRYGWNANLGISILTNFEILSIYDCRLKPVVNDSVNTARYKSFHYSQFIVDFDELYRILSFQSIASGYIDEYFSLAQKETITFDEYFLKQIENWREGLAIDIIANNTGFNNEEINFLVQRLLNRIIFLRICEDREIEKYETLKHIKSYDELKALFVRSDKKYNSGLFDFIEDNFSLNIKINPGILISIFNELYYPQSPYDFSVVDPAILSQIYERYLGSKINIVDDHTISVVQEPEVAASSGVVPTPKLIVRNIVNETFNPLFSGKSLQQIQQLKIADICCGSGTFLISAYDYFLEKIILSLVHMGGDNSQVIYKTFDGSYHLTMRAKHQILTDNIFGVDINPYAVEVAKFSLLLKLLENENASSIDDFLAKYDTKALPNLDSNIKCGNSLIDDTYFTYKPEAIEDNSLLFKIKPFNWNDEFDFLRQSNGFDAIIGNPPYVRIQNIAKFSSEEIFFFQNKISGYEVAVSDAFDKYYLFIQRAIELLNDNGMLGYIVPHKFFIVKGGKFLRRFIIQKASIQKIIHFGVSQAFPNRSTYTAILILDKKKRDDFYFKRIRVFSPEFITGAIKYDTYKSALFRENPWVFVSKSTESIFNKLRSPQTAPLSSIAEIAVGLQTSADKIYIFQPIEETETTYRFKYKNNIYEVEKAICKPCLYDLSLELFDTVASNAKIIFPYIIQGGKAEVFSEQHFQTNFPLTWGYLNEHKDILVKRSINGSKEPKWYQYGRSQSLTRFHDTPKLIWPVLSTKPGYVFDANNLQFTGGGNGPYYSLFAKSSYSLHYILGILSHPVIEAMVKSGASEFRGAYYSHGKQFIENLPIRLIDFNNKSEVTLYKEIIKAVNGLIETKQASKGIHITSERRVLQRKMNLLWNLLISKVNLLYGLSDEDIREIEADELLNSDINEDXXXXMKTNIVVEKIENIDSKKLRGGYYTPQEITDFICKWAINSPAQKVLEPSCGDGNFIESAIRRFNKLGVDGNNLSGLIKGIELIDKEAQKSKIRAAKYGLNSNTIQNADFFSYISTAKEKFDVVIGNPPFIRYQNFPEEHRELALKMMHELKLHPNKLINIWVPFLVISASKLKPSGKLAMVIPAELFQVKYAAETRVFLSNFFSRITIVTFRKLVFDDIQQEVVLLLCEKDLADNHGIRVIEVENLVELENIDFDIIHQSDVKYLDHSTEKWTKYFLNEDEIQLLRKIKSDNRILPCSTIMDVDVGIVTGKNNFFMLNKETVSEKKLMPYTTHVVGKSNYFKGIVYNEEDFQKNSEANLPVYLFIPPAKDYATLPKECRDYISYGETQKYHEGYKCSIRKLWYLTPSLWTPDAFVLRQVGDYPKLILNQAEASSTDTIHRVRFKTKAISGETIALSYLNSLTFAFSEITGRSYGGGVLTFEPTEIEELPLPILGKHNIDFKRVDSLIRQRKIEEVLDIVDRELLIKQLKFSEKEVKTLRGIWKKLSGRRTNRKSK
>BFG-34_Bacteroides_fragilis_@contig_1_segment0_pilon_2468__2469#merged
MEKKKTSSGCLPGKPCFPWVGGKRRLLPVLIQSLPENITEMKTYVEPFVGGGALFFXXXXMINDSNESLVNVYRVIRDTPEELVGLLAGIQGEYHTLEERTERRDYFMEKRRVFNEEHPDDITRAALFIFFMRTCYNGIYSVNRKGRLSVTFGTGSRARILEEELIRCNHKLLQDVIILDGDYRQTEKYAGEKSFFYFDPPYKPVNEAGTCTSYMPDDFDDDCQIELAGFCKDLGGKGSK
>BFG-469_Bacteroides_uniformis_@contig_1_segment0_1825_
MTDILKHLDLNSADGTQLNLDALYQIAPSAFTEVRDDKTGEISRKVNFEVLRRLLGDHVTDGDGEMYQFTWVGKNAARAEAAKPTDKTLRPVVEDSVDWDNTKNIYIEGDNLEVLKLLQRSYVGKVKMIYIDPPYNTGNDFVYHDDFALTAAEEDFKAGNVDELGYRFRKNTDTNGKFHSDWCSMIYSRLLVARSLLTEDGVIFISIGDDENANLIKICDEVFGEHNFIADICHKHRASVSNDRIISENHNHIAFYAKEINEVFAQQKNIGEDPVLDGFDREDDKGKYKLAPVDGPGGAKKGNPFYEFMGVEGYWRYSKETMQKLYDNGLLIVTENNLQKKYYEDQARQSRKKVTTWWDTDFLTSSATSYLQKLMGCKAFDNPKSINLLIRMLKMMTHFDKDALILDFFSGSATTAHAVMQLNAEDGGNRRYICVQLPEETPEDSEARKAGYATIPEIAKERIRRSGAKIKADSPLTTQNLDTGFRVYRLDESNYEKVSLSPKEYKQDQLDLFAYNIKRDRTDLDLLYGSMLAWGVRLDLPLQAETMDGCTIYTVNEGDLVACFSEGITDKVVTAMADKSPLRVLFRDACFKEDAQKINIYEQFKQFLDWSDNDAFNNIRVI*
>BFG-469_Bacteroides_uniformis_@contig_1_segment0_2023_
MADILKHLDLNSVDGTQLNLDALYQVVPSAFTEVRDDKTGEISRKVNFEVLRRLLGDHATDGDGEMYQFTWVGKNAARAEAAKPTDKTLRPVVEDSVDWDNTKNIYVEGDNLEVLKLLQRSYMGKVKMIYIDPPYNTGNDFVYHDDFAHTAAEEDFEAGNVDELGYRFRKNTDTNGKFHSDWCSMIYTRLLVARSLLAEDGVIFISIDDNEVRNLRNICDEVFGEHNFVAQLVWERAYSPKNDAKYISNSHDYILMFAKQIEDFTIGRLERTEEANARYSNPDNDPRGVWKPSDMSVKTYNAACDYPITTPSGKIVEPPAGRCWSLSKNAFFERLRDNRISFGVDGNSVPCIKRFLSELKFDGMAPTSILFYKEVGHSQEGAKEVVSLFGDKGVFDGPKPVRLLQRLITLANLKGDSIVLDFFSGSASTAHALMKTNLEKNTNCQFIMVQLPEEVSDTKKDQGYENICEIGKERIRRAGAKIKADSPLTTQNLDTGFRVYRLDESNYEKVSLSPKEYKQDQLDLFGNNIKADRTDFDLLYGSMLAWGVRLDLPLLTETVDGCTIYTVNEGDLVACFSPDITDKVVAAMADKSPLRVLFRDACFKEDAQKINIYEQFKQALDWADNDAFNNIRVI*
>BFG-469_Bacteroides_uniformis_@contig_1_segment0_2331_
MKEYIEFLKDKMAISHQTGFEVNLDELTPSLYPHVKDTVRWAVSGGCRAIFSSFGMQKTVTQLEILRVVLKHKGGKGLIVCPKRVVVEFLTQAEQHLHMKVTYVRTMADVMVCPTDIMVTNYERVRDGEDGVRIEPSYFTATSLDEASVLRGFGTKTYQEFLPLFADVPYRFVATATPSPNRYKELIHYAGYLGVMDTGQALTRFFQRDSTKANNLTLYPHKEKEFWLWISTWALFLTKPSDLGYPDTGYELPELRVHEEVVSVDNSTAGTDRDGQVKMFREAALGLSDAAKERRDNMQEKIARVVEIINRPENKNDHFLLWHDLENERKALCDAIPGCKAVYGSQDDEEADEVIADFKDGRLKYLAAKPEMLGEGLNFQYHCHKAIMFIDYRFNDKFQAIARIYRFMQQHPVDLYLVYAESEGEIYKSFMQKWAQHREMVAKMTDIVRENGLFGLQAEEKMMRWMFASREEKSGKLWRAINNDNVLECQTMESNSVDLIVTSIPFSNHYEYTPTYNDFGHNEDNGKFFEQMDYLTPELMRILKPGRLACIHVKDRVLFGNATGDGMPTIDPFSEMTVFHYMKHGFRYMGRITVDTDVVRENNQTYRLGYTEMCKDGSKMGIGCPEYVLLFRKLPSDTSRAYADLPVTKNKSEYSLARWQIDAHASWKSSGNSLLSYEDMKGAGIDKIRHLFRNYERGHVYDYEEHVSFAEELEAYGKLPKTFMAVDPVSKKPWIWDDVTRMRTLNTKQSQKKRQNHICPLQLDIVERLIERYSNKGELVFDPFGGIGTVPYCAINLGRKGLSTELNYDYWKDSLSYLYEAEMEVSAPTLFDLMNDAV*
>BFG-469_Bacteroides_uniformis_@contig_1_segment0_2485_
MYAIIPQQIPQGMRAEVNEKILFAIDSGKDLIPAESIYNCYTGIGGLHNLKQSDFANYHEYAQAKKEFEMGQFFTPHEICRDMVDMLCPVSSEMVLDMCCGMGNFFNHLPNPHNAYGFDIDGKAVSVARYLYPEAHIEKCDIRQYYPEQRFDVIIGNPPFNLKFDYKLSQEYYMDKAYDVLNPAGILMVIVPCSFMQSEFWEKTRITGINGNFSFVGQTKLAPSAFAAVGVHDFNTKIMVFLRKSGHIKMQAYNAEEFITADELKKRIGEARAMKHRLRFDLMRETNRIDKEELELFEYKLAKYLYELKAHAKLNKHIDKAEALVTKFRNQKPPENATREQVEQWEKNKLTPKKVLAVIRRYITSQNTVPRKEVALVKTSYGFKLKQYAPRLLDKVPHKAASINDLVLERAELPIPEVPTEKNMHQIRAAEKLIRRKRREYEMQNRQFPEMEEDDRLKEYLDRCAFINKDGETCEFTTLQKHDLNLVLQKRHALLNWQQGSGKTAAVYHRAKYLLKFRKVRNVIILAPAIATNMTWIPFLSINREQFRVARKNADLETVPEGVFLVLSTSMLGKLKRGMARFVKRSSRKLCLVFDESDEITNPSSQRTRHILGLFRRLKYKILDTGTTTRNNIAELYSQFELLYNNSINMVCWSSRVYHESRDKEIEEDNNPHYGEPFPAFRGHVLFRACHCPGKSTVFGIEKQNQDVYNKEELAGLIGKTVITRKFRDFAGEKYKIRTHTVSPSDGEREVYRVIIEEFCRICELYYNSTGDAKKDAGLRLMRQIKLLIKACSVPHLIEGYSGDGIPNKTRYIERLVRKIPGKVAVGCTSIAAFDLYESRLRECFPDRPVFVVKGDVAFKKRQSIVTEFDSTINGILVCTQQSLSSSVNIPTCNDVILESLQWNIPKMEQFYFRFIRLDSKELKDVHYVTYKDSVEQNLMALVLTKERLNEFIKTGEVKEQSEIFEEFDVTMSVIESLLVRERDSEGKIHISWGSQRIMN*
>BFG-469_Bacteroides_uniformis_@contig_1_segment0_2930_
MKEYIEFLKDKMAISHQTGFEVNPDELTPSLYPHVKDTVRWAVSGGCRAIFSSFGMQKTVTQLEILRVVLKHKGGKGLIVCPKRVVVEFLTQAEQHLHMKVTYVRTMADVMICPTDIMVTNYERVRDGEDGVRIEPSSFTATSLDEASVLRGFGTKTYQEFLPLFADVPYRFVATATPSPNRYKELIHYAGYLGVMDTGQALTRFFQRDSTKANNLTLYPHKEKEFWLWVSTWALFLTKPSDLGYPDIGYELPELRVHEEVVSVDNSTAGTDRDGQVKMFREAALGLADAAKERRDNMQEKIVRVVEIINRPENKDAHFLLWHDLENERKALCDAIPGCKAVYGSQDDDEADKVIADFKDGRLKYLAAKPEMLGEGLNFQYHCHKAIMFIDYRFNDKFQAIARIYRFMQQHPVDLYLVYAESEGEIYKSFMQKWAQHREMVAKMTDIVRENGLFGLQAEEKMMRWMFASREEKSGKLWRAINNDNVLECQTMESNSVDLIVTSIPFSNHYEYTPTYNDFGHNEDNGKFFEQMDYLTPELMRILKPGRLACIHVKDRVLFGNATGDGMPTIDPFSEMTVFHYMKHGFRYMGRITVDTDVVRENNQTYRLGYTEMCKDGSKMGIGCPEYVLLFRKLPSDTSRAYADLPVTKNKSEYSLARWQIDAHASWKSSGNSLLSYEDMKGAGIDKIRHLFRNYEREHIYNYEEHVSFAEELEAYGKLPKTFMAVDPVSKKPWIWDDVTRMRTLNTKQSQKKRQNHICPLQLDIVERLIERYSNRGELVFDPFGGIGTVPYCAINLGRKGLSTELNYDYWKDSLSYLYEAEMEVSAPTLFDLMNDAV*
>BFG-469_Bacteroides_uniformis_@contig_1_segment0_3009_
MKFFEILGITKTWFGSASKIYPEQIQIDRHGKESKVTKLNDGAVLLHHETPMNETYYIVEGKCYTQVYARVLIRHIEL*
>BFG-469_Bacteroides_uniformis_@contig_1_segment0_3049_
MRYSPLRYPGGKGKISSFFSELFVANNLIGGTYIEPYVGGGSIALSLLINGVANQIIINDKDRSLFAFWYSILNYTDEFCQLIENTPITIDTWYEQREIQKNKTNAELLSLGFSTFFLNRTNRSGIIKGGVIGGLNQTGNYLIDARYNSDDLKKRIKLIALYKDKIELHNLDAVELIHNLQSNLPNNSLFYFDPPYYKKGKGLYMNYYDDQDHRDIYNAIAGLENIKWVVTYDKEDFILDLYLKFRMYEYSLNYSAATVGKGQEYMIFSDNCIVPEKSSINFNKVITI*
>BFG-469_Bacteroides_uniformis_@contig_1_segment0_3059_
MKFFEILGITKTWFGSASKIYPEQIQIDRHGKESKVTKLNDGAVLLHHETPMNETYYIVEGKCYTQVYARVLIRHIEL*
>BFG-469_Bacteroides_uniformis_@contig_1_segment0_3060_
MANTNLKEAKAAKNDEFYTQFHDIEIEMNAYLEYNPDVFRDKTVLLPCDDPEWSNFTRFFAAKFDELGLKKLISTSYAPDAKKMKLLAEPSLFEMDAPQFDPTKAQTKGKIFILDKDLTGDGKVNIADLQWEYLEGDGDFRSKEVTKLRNEADIIITNPPFSLFREFLAWIVEADKKFIIIGNMNAITYKEAFPLIKENKMWLGYSIHSGDREFEVPNEYPLAAAGWRIDESGRKFIRVKGVRWFTNIDHGRRHEPLPLMTMADNLRFSKHKELKGKSSYDHYDNYDAIEVPFTDAIPSDYDGVMGVPISFLDKYCPEQFEILGITDRGNEWALKVKEYTSFDTPNFADLNRRGAIWNSGFLVSTYARLLIRKL*
>BFG-469_Bacteroides_uniformis_@contig_1_segment0_3139_
MIPYFKSSDRAFTLLHGDCIELLKQFSFKFDMIFADPPYFLSNGGISVQSGKMVCVDKGEWDKGGTPEYIDSFNRAWISECQNKLKENGTIWISGTYHNIFSIANILTELGFKILNVVTWAKTNPPPNISCRYFTHSTEFIIWARKSAKITHYYNYSIMKQINSNKQMTDVWQLPAIARWEKSCGKHPTQKPLSVLSRIILASTRGGAWILDPFTGSSTTGIAANLLGRRFLGIDREEEYLILSKNRKKEIEQIAKFSLYHKKIKDISLLNNAERMSVHEKEVSIYDLPF*
>BFG-469_Bacteroides_uniformis_@contig_1_segment0_3142_
MQHRIYRTAKPFVKWVGGKTQLLGDIERTLPSDFSQKKNVIYVEPFVGGGAVLFWILQQFPNIQKAVINDINPHLITTYKVIKEQPYKLIEQLKELQEKYIPLGEEDRKEYYLNKRDIYNASSLSEIETAALFIFLNRTCFNGLYRVNSKGKFNVPHGKYANPRICDEDTILADSKILQKVDILCGDFEKTIAYASPDALFYFDPPYKPLSKTSSFNSYAKDEFDDNEQIRLRDFCHKIVQYKTNFILSNSDVKGKDENDNFFDEIYNEYHIQRVMATRMVNANPEKRGKLSELMISNISMNYR*
>BFG-469_Bacteroides_uniformis_@contig_1_segment0_3807_
MKNERQTRELFPQVRLLHELLREYSKDGKEYKAYVQSLKNSALTAFYTPEPVVTAIQESLQLPGIRPGRFLDPSAGTGMFISGLKDVPEVHCFEKDKLTGKILSSLYPESRVAIDGFQSIQPYYNNYFDMVSSNIPFGNTRVYDRDFDRSEDVVRKSSLAAVHNYFFLKGMDTLHEGGILAYITTSGVMDSPQNRPVREWLVNHANLVSAIRLPDNLFVDAGTEVSSDLIVLQKNTRKSELTEKERNFIETRLISGSININNSYADLDHIVHTSVSMGKNMYGQPAMNFIHEGGIGAISEHLRQLLAQDVENHLDRKLYDDNLSRSNDSTILKTEFEALLNTAETERQEVREKSPTQPYDPMPNLFAAYADEEEAEVQVAESRPSPSRAPSASRKKKGEEPEMFNLFSQENMYDEAATQEDMTGERAAAEAKWQERRQKFEEERKKEMEPRPFTGETRPEYKNGSIVKSGEQYGYLXGVGTPEVQFHPLKLTVTQQYRAAYYIPLREAYHNLYNKEAETETEQPELREELVKRYDSFYRMFRELNGKDNAKFLLMDAGGREILSLERSVNGKIQKADIFSVPVSFNANEVTHVDTPQEALAASLNKFGEVNLDYMENLSETGRQELLTQLENRIFYNPMMKNYEIKDRFIAGNVVAKVEWIENYLKDYPDDDASKKSLEALQKAIPEPISFELLDFNLGERWIPVSVYEEFAGYLFEAKAHIHYTESIDEFSVSFEETNANITDRYYVKGEKRGYYGNDLLKHALHNTVPDITKTVQDEEGNDIKVRDAEAIQLADAKINEIRSAFTGWLNEQLPEFKQHLADMYNRKFNCYVRPDYDGSLQSFPFLDLKGLGIPSLYDSQKNAVWMLKMNGGGIIDHQVGTGKTLIMCVAAFEMKRLGLANKPMIIGLKSNVHDIADTFKRAYPNAKVLYPGKEDFTPEKRVGIFHDIKNNNWDCIILTHDQFGKIPQSPEIQQEIYTQEIDSIEENLAVFEQQGNEVSGWIKKGLERRKENLEAKLEKLEQDIKDRTDDVTDFGQMGIDHLFVDESHNFKNLMFNTRHARVSGLGNPEGSMKAMNMLFAIRTIQERTGRDLGATFLSGTTISNSLTELYLLFKYLRPKEMERQGITCFDGWAAVYAKKSTDFEFSVTNQVVQKERFRYFIKVPELANFYAEITDYKTAEDVGVDRPELNEQLYHIPPTPQQEIFIQKLIKFAETGDAAYIDREPLSKAEEKAQMLIATNYSNKMSLDMRLIDPEYGDNPGNKASHCAAKIAEYYYKYLDQKGTQFIFSDLSTYKPDQWNIYSEIRRKLVEDHNIPEKQIKFIQEANSDNARKELFKDMNSGRIRFLFGSTQKLGTGVNAQERAVAIHHLDIP*
>BFG-469_Bacteroides_uniformis_@contig_1_segment0_4365_
MAFNRKQKLRDNIEAIRTAFILDRENRTATTEERAILQRYCGFGGLKCILNPAKELTDAVRWAKSDLELFAPTVELHRLIRENSKDETEYKRFVDSLKASVLTAFYTPKEITDTIADVLADYSVRPARMLEPSAGVGVFVDSMLRHSPNADVMAFEKDLLTGTILRHLYPDQKMRTCGFEKIERPFNNYFDLAVSNIPFGDIAVFDAEFQRSDSFGRRSAQKTIHNYFFLKGLDAVRDGGIVAFITSQGVLNSTKTSVRNELFSQANLVSAIRLPNNLFTDNAGTEVGSDLIVLQKNLSKKEMSQDERLMTVIQTDTKTALTDNAYFIHHPERIVHTMAKLDTDPYGKPAMVYLHEGKAAGIAGDLRRMLDEDFHYRLAMRLYSGSIRQAGTEEKVAVQNKVERPAIKLETVSSAQTVETPTEKPQPADEKPEIEPRPQYSAGVQLTLLDLWGMTEEVSQPKTSKKKKTVKKAVTAKSTPPKPKVTVTPTAPTAKPAMENKEVKAENTAKPADPDDIYATLDWDTNPPINGFYEMMMGLTPERRKELRELARQHNEKQVAEKTEVKAVPETSREQPRQEETQPEAVAAPAVTDTPSEAVGTFLFPDIEAEKPKEEVVDLSPRAYHRTPEMHLREGSLVADRGRHNIGYLKDITPYGATFQPLDLKGYQKEKALLYVSLRDAYERLYRYESLRREANVPWREHLNTCYDEFVMRYGNLNAKQNVKLVMMDAGGRDILSLERMENGKFVKADIFEHPVSFAVESHANVGSPEEALSASLNKYGTVNLDYMREITDSTAEDLLTALQGRIYYNPLVTGYEIKDRFIAGNVIEKAERIEAWMGDNPENERMPEVKQALEALKDAEPQRIAFEDLDFNFGERWIPTGVYAAYMSRLFDTEVKIAYSASMDEFSVVCGYRTMKITDEFLVKGYYRNYDGMHLLKHALHNTCPDMMKSIGKDEHGNDIKMRDSEGIQLANAKIDEIRNGFSEWLEEQSPQFKERLVTMYNRKFNCFVRPRYDGSHQTFPDLNLKGLASRGIKSVYPSQMDCVWMLKQNGGGICDHEVGTGKTLIMCIAAHEMKRLNLAHKPMIIGLKANVAEIAATYQAAYPNARILYASEKDFSTANRVRFFNNIKNNDYDCVIMSHDQFGKIPQSPELQQRILQAELDTVEENLEVLRQQGKNVSRAMLKGLEKRKHNLEAKLEKVEHAIKSRTDDVVDFKQMGIDHIFIDESHQFKNLTFNTRHDRVAGLGNSEGSQKALNMLFAIRTIQERTGKDLGATFLSGTTISNSLTELYLLFKYLRPKELERQDIRCFDAWAAIFAKKTTDFEFNVTNNVVQKERFRYFIKVPELAAFYNEITDYRTAEDVGVDRPAKNEILHHIPPTPEQEDFIQKLMQFAKTGDATLLGRLPLSETEEKAKMLIATDYARKMALDMRMIDPNYEDHPDNKASHCAKMIAEYYQKYDAQKGTQFVFSDLGTYQPGDGWNVYSEIKRKLTEDYGIPPSEVRFIQECKTDKARKAVIDAMNAGTVRVLFGSTSMLGTGVNAQKRCVAIHHLDTPWRPSDLQQRDGRGVRAGNEIAKHFAGNNVDVIIYAVEKSLDSYKFNLLHCKQTFISQLKSGAMGARTIDEGAMDEKSGMNFSEYMALLSGNTDLLDKAKLEKRIASLEGERKSFNKGKRDSEFKLESKTGELRNNTAFIDAMTEDWNRFLSVVQTDKEGNRLNIIKVDGVDSADEKVIGKRLQEIAKNATTGGLYTQVGELYGFPIKVVSERILKEGLEFTDNRFVVEGNYKYTYNNGHLAMADPLAAARNFLNAMERIPSIIDQYKAKNEVLEMEIPQLQEIAGKVWKKEDELKQLKSELAALDRKIQLELAPPTPEVAEKENEGQQLKPEAEDVRNRQAQYPENAPPQIRSPADSIVANHVIIGRPGLYAKEETRSKGLKI*
>BFG-469_Bacteroides_uniformis_@contig_1_segment0_167__169#merged
MNRNKGVLMNTRFEKSVRSSDEWYTPKEVLKALGRFDLDPCAPIRPLWPTAEVMYDRNMDGLSLKWEGRVWLNPPYSRPLIEQFVRKLAEHGNGIALLFNRCDSKMFQDVIFEKATGMKFLRHRIRFYRPDGTRGDSPGCGSILIAFGVENAEVLKNCSIEGKYVQLNXXXXMIEIDNIYNMDCIEGMKLMANGSVDAVIADLPYGVLNRSNKAAHWDRQIPLEALWKQYRRITKPGSPVILFAQGIFSAQLMLSQPRMWRYNLVWRKDRVTGHLNANRMPLRQHEDIIVFYDRQPVYHPQMTPCPPERRNHGRRKTDGFTNRCYGEMKLAPVRVAEDKYPTSVISIPKEHKTGAFYHPTQKPVALIEYLIRTYTNEGDVVLDNCIGSGTTAIAAIRTGRHYIGFEIEPTYCEIVGRRIREELERGHGLKKAK
>BFG-469_Bacteroides_uniformis_@contig_1_segment0_2999__3000#merged
MRYSPLRYPGGKGKISSFFSELFVANNLIGGTYIEPYVGGGSIALSLLINGVANQIIINDKDRSLFAFWYSILNYTDEFCQLIENTPITIDTWYEQREIQKNKTNAELLSLGFSTFFLNRTNRSGIIKGGVIGGLNQTGNYLIDARYNSDDLKKRIKLIALYKDKIELHNLDAVELIHNLQSNLPNNSLFYFDPPYYKKVRVSIXXXXMNYYDDQDHRDIYNAIAGLENIKWVVTYDKEDFILDLYLKFRMYEYSLNYSAATVGKGQEYMIFSDNCIVPEKVP
>BFG-469_Bacteroides_uniformis_@contig_1_segment0_3010__3011#merged
MANTNLKEAKAAKNDEFYTQFHDIEIEMNAYLEYNPDVFRDKTVLLPCDDPEWSNFTRFLRQSSMSWGXXXXMKLLAEPSLFEMDAPQFDPTKAQTKGKIFILDKDLTGDGKVNIADLQWEYLEGDGDFRSKEVTKLRNEADIIITNPPFSLFREFLAWIVEADKKFIIIGNMNAITYKEAFPLIKENKMWLGYSIHSGDREFEVPNEYPLAAAGWRIDESGRKFIRVKGVRWFTNIDHGRRHEPLPLMTMADNLRFSKHKELKGKSSYDHYDNYDAIEVPFTDAIPSDYDGVMGVPISFLDKYCPEQFEILGITDRGNEWALKVKEYTSFDTPNFADLNRRGAIWNSGFLVSTYARLLIRKL
>BFG-469_Bacteroides_uniformis_@contig_1_segment0_3668__3669#merged
MAFNRKQRLRDNIEAIRTAFVLDREQRTPTARERLLLERYCGFGGLKCILNPARELTDAVHWAKSDLELFAPTVELHKLLRENTKDDTEYKRYMDAMKQSVLTAFYTPPEITGTIADVLHEHGIRPDRVLEPSAGVGAFVDAVLENKPDADIMAFEKDLMTGKILRHLHSDQKVRIQGYEKIEKPFMNHFDLAISNIPFGDVAVFDPEFTNSHDVARRSASKTIHNYFFLKSLDAVREGGIVAFITSQGVLDAPTNAPIREYMMNHANLVGVARLPNNLFTENAGTEVGSDLIILQKNSGKNGELYYNEKLFVQTEQTPIGTSVNGYVWSIGSLSHTDLTKSTDPYGKPAYKLMHRGDTVQLAEDLREHLKIELHQLNRQLYEKHSLHPAQAENTDKSTPEEVRPAPKVEAVTSTANVFITEAEKPKVHPIDEKPEIEPRQTNHSNAVQLTLLDLWGMPIEEPAKKKKATKKENKPKRAIPKPKPPIMAVPPVESVKPATESKEAKPENAGKQSDPEDIYATLDWETNPPINGFYETMMSLTPERRKALRLEAERHRQEQLKKSGVKDTLNPAFVPSSDNKPEQKEAAQQPEAQPEATPVPVTDYNPSEQATTSLFPEFEPEKPKEEVIDLSPRPFNGMLEPHYRDGSMVLDASRNPRLPERHHALRRDISTAXXXXMLYISIRDAYERLYSYEAENHTEHKPQRGYLNTYYDEFVMRYGNLNAKQNVKLVMMDAGGRDILSLERAEDGKFVKADIFDRPVSFSVENHANVGSPEEALSASLNKYGTVNLGYMRGITDSTEEELLNALKGRIFYNPLVTGYEIKDRFIAGNVIEKAERIEAWIDGNPENERLPEVKQALEALKEAEPQRIAFEDLDFNFGERWIPTGVYAAYMSHLFNTDVKIAYSASMDEFSVACGYRTMKITDEFLVKGYYRNYDGMHLLKHALHNTCPDMMKSIGKDENGNEIKVRDSEGIQLANAKIDEIRNGFSEWLEEQSPQFKERLVTMYNRKFNCFVRPKYDGSHQTFPDLNLKGLASRGIQSVYPSQKDCVWMIKQNGGGICDHEVGTGKTLIMCIAAHEMKRLNLAHKPMIIGLKANVAEIAATYQAAYPNARILYASEKDFSTANRVRFFNNIKNNDYDCVIMSHDQFGKIPQSPELQQRILQAELDTVEENLEVLRQQGKNVSRAMLKGLEKRKHNLEAKLEKVEHAIKSRTDDVVDFKQMGIDHIFIDESHQFKNLTFNTRHDRVAGLGNSEGSQKALNMLFAIRTIQERTGKDLGGYVLVRHDHFQQSDGIVPALQISAPEGTGTAGYSVFRRMGGNFCQKDNRLRVQRDKQRGAKGAFSLLHQSARTCRLLQRNHRLPHGGGRGCGPSAQERDTAPHTAYARPRVFHQAADGICEDWRRHVVGQVAAV
>BFG-167_Bacteroides_fragilis_@contig_1_segment0_1229_
MQLGNNFYNIDFEQIPVDEYWNTGSEKECRMHKIHAYPAKFPAFITTKAIEFVKRXGGEVNLIADIFCGCGTVAYETKKNGIDFWGCDINPVATLIAEVKSQKYQDDLLKKYSNEIVNVFSSLIIANEDIENINERIKYWFKNQQIRDLLALKRAISIVLIENVSYKKFFLCAFSNILKSTSVWLTKSIKPQVDPDKVPAVVIDAFVRQVDMMIKANNENLISNENQIKIENINFLDKKIENSFADLIVTSPPYVTSYEYADLHQLSTLWLGFVDDYKILRKGTIGSIYHESDYEDNLNQLSPIGLDIVSSLYKVDKSKAKAASKYFVDMQKVTSKAFQLLNNNGYSLFVIGNTEYKKVKIDNAKHLIESMYSAGFRDLEIIQRKISKKILTPYRDSRGKFTSNKNSRQVYSEEFIIIGKKYED*
>BFG-167_Bacteroides_fragilis_@contig_1_segment0_1254_
MAYNKKAHLRDNIEAIRLMFRLEKEQRTATPEEAGTLAAYSGFGGIKAVLSPFGKLTDILRWTQADRELFPLVTELHNVLHDGAADEREYKRLVESVKASTFTAFYTPPAIVNAIASSLGEHGVSPGRFLDPSSGTGNFVSAFQPQFHSAAGNAPEIVAYEKDLLTGRILARLHPEAQVNIKGFEELPPHRNGYFDVVSSNIPFGDIRVFDPSFDNGTARRFALNSLHNYFFAKGLDAVREGGILAFITSQGVMNSAMAYPVRQYLMNQSRLLSAVRLPNNLFTDYAGTEVGSDLVILQKDTLSQREYTPLERSFVEVGTQADGTTQNEYFEHTAAIVHTRGHVGTDPYGKPARIYLHDGGMEAIAADMKYFLDRNLSEQLDLDLYLRHSPVQEFRNLVSRPAETMQQRIAQVREINRSGDVSGHSTSTDQQTVQVERRTPTPEQPSTDARPTAAKTTPEPAMSLYDLFGFTQEERSQVRKRKTRRKKEDSGQLSLFDIPPLEQHSAMQTVPTEPAPQEKERQEQERQERERRRQEEEAARQERMKPRPYPADLQGHHRNGSLVDDDGQIGYLSAIGEAAPVFNPLDLPERQRRRASLYIEIRDTYHHLYENEAAIHAENPALRTMLNTLYDDFIRQFGNLNDKKNIDLFRMDAGNREILSLERYIDGRAVKADIFDHPVSYNINEITHTDDVHEALTASLNKYGNVNMSYMESLTDKSQSALLEELRGRIFYNPLSKNYEIADRFISGNVMAKAEHIEEYLQSHPDNGEARISLEALRQSLPTPIPFEDLDFNFGERWIPAAVYSRYASWLFDTDVSVRYTASSDEYSIRADMTSPRIMNQYSVRSESRIFNGIALMRHAIHNTTPNITKTVLDKAGNEMKIRDPEVTLLANSKIDEIRNGFSDWLMEQSPEFKRKMADMYNRKFNCFVRPKYDGSHQSFPGLDLKGLGIPDLYPSQKDCIWMLKQNGGGIADHEVGGGKTLIMCCAAYEMKRLGLANKPLITGLKANIHEIAQTFATAYPNAKVLYPGKEDFTPERRVEIFHQMKNNDWDAIILSHEQFGMIPQSPEIQRDILQQELDSVEENLEVLYQQGAEVSNAQIKGMEKRKMNLEARLKGLLHEIETRKDDVADFKRMGIDHLFVDESHRFKNLMFTTRHDRVAGLGNSEGSQRALNMLFALRTIQQRTGKDLGATFLSGTTISNSLTELYLLFKYLRPKELERQGINSFDAWAAVFARKSVDYEFSVTNEVVQKERFRYFIKVPELASFYSEITDFRTAADIGIDRPEKNEILHNIPPTPDQREFIQKLIEFAKTGNATVLGRPPLNEREEKAKMLIATDYARKMSLDMRLIDPLSYGDDKDNKATHCADMIAKYYNKYAGHKGTQFVFSDLGTYKPDQWNPYSEIKRKLVEDHGIPEDQIRFIQEAKTEKKRKAMIEAMNEGKIRVLFGSTEMLGTGVNAQKRCVAIHHLDAPWRPSDLQQRNGRGIRKGNEVAKLYADNKVDVIIYAVEKSLDSYKFNLLYNKQLFITQLKQNNMGCRTIDEGGMDEKGGIPFSEYVAVLSGNTDLLDKARLEKRIAGMEGERKAFQRGKGESRIKLETFLANRASNDDIIARVRKDKAAIESRMQYDKEGNRLNPLKIDGVASDDPKVIAAKLHEIEDRERTHGQPKVIGSLYGFDIVVKTDTTVKDGLDFCENRFFVRGEGNFLYNYNNGRLAIDPKTACQNFINAFDSIPRLIEKYTRDNEAIEKELPVLEQVVEEVWKKEDELKQLKADLAALDRKILLSLKSVDTQEKNNDGVIEVVPSQPVTPDGQDNAPVAGIPVVDAPPGSPSPNSVPTQDTPPAEPYVHRMPDFLTDRQRTPPKLSGMPQSISIKEAMDTLDGKLVIGGVPKLGNKDDPDPDQPEKPKPKLKL*
>BFG-167_Bacteroides_fragilis_@contig_1_segment0_1657_
MEKIVFAKDITLYKADCLEVMPFLPESSIDLVLCDPPFGITASQWDKIIPFPEMWKEIRRVRKENAPTVLFGSEPFSSLLRCGNLEEFKYDWVWEKSKASNFLLAKKQPLKAHELISVFGKGRTPYYPIMEEGEPYGNRTKRGSNWTGINNVPNPTFRNENKGTRYPRSVIYFKTAESEGKTIHVNQKPIALLQYLIRTYTKEGDTVLDFASGSMSTAIACIYTHRKCICIEKDETHFSQGEKRVRNEYQYLRL*
>BFG-167_Bacteroides_fragilis_@contig_1_segment0_1664_
MIETDRIYLMDCMEGMKQIADGSVDAIIADLPYGVLNRSNPSVNWDRQIPLAALWEQYRRITKPDSPIILFGQGLFSAWLMLSQPRLWRYNLVWQKDRVTGHLNAKRMPLRQHEDILVFYKKQPAYHPQMTPCPPERRNHGRRKTEGFTNRCYGTMKLSPVRIADDKYPTSVIFMPKEHKKGAFYHPTQKPVALMEYLIRTYTDEGDVVLDNCIGSGTTAVAAIRTGRHYIGFEIEQAYCEIAERRIQEELECRNKVQEEKEIREEKQINKSMTWTKKES*
>BFG-167_Bacteroides_fragilis_@contig_1_segment0_1851_
MEKLKMESVSIAEDSLNKIAELFPNVVTESMGKDGQLHKAIDFDKLKFLLTANQAEMGVVYDDDERYELTWVGKKQAIREVAHPIRKTLRPCPEESRNWEQTQNLYIEGDNLDAMKLLKKSYAGKVDVIYIDPPYNTGKDFIFNDTFALSQEESDEKQGRYNEEGQRLFQNTEANGKFHSDWCSMMYARLMLARTLLNDNGIIFISIDDHELANLIKIGNEVFNASNFIDVFNWAKTETPENLSKKSKQIIEYIVCYQKKKNDMKFQGLKKESVSSNGLLNQPNSVGILTFPANKVVTSIPDGVIKAGMYGTDAYDVELLEDTTVRGGLFTAPVKLKAKFKWSQANLDKEIQKGTTIKIPTLKLSPSYEKLEYDPEVPPNLINYKVGVETNEQAGNYQLQFFDKKVFNFPKPVSLIQYLCEFIDTKNKDCIVMDFFSGSGTTAEAVMRMNMKPRKNKVKYILVQLPEDVTETIKKAKTPSEKEIMQNAIDFLTESHKALNICELSKERIRRAGDTIEAECSQRKLKDLPDIGFRVFRIADSNMKDVYYSAKEYSQSDLFYFTDNIKEDRTGLDLLYGCLTNLGLSLSLPHDEEDIHGYTVYSVDKTELMACFAEQIPEKVFREIAGRQPRRVVFRDASFRDSSDRINIDEIFKTLSPGTTIEIL*
>BFG-167_Bacteroides_fragilis_@contig_1_segment0_2146_
MEGNRLKITMESRIHGDVYVRFGGERLETYRPKGRQGALHLACGTGKTLIMCVAAHEMKRLELAHKPMIIGLKANVAEIAECYRTAYPNAKILYASEKDFSPENRVRFFNNIKNNDYDCVIMSHDQFGKIPQSPELQQRILQAELDTVEENLEVLRRQGKDVSRAMLRGLEKRKINLSVKLEKIAYAIKSRTDDVVDFKQMGIDHIFVDESHQFKNLMFNTRHDRVAGLGNQDGSQKALNMLYAIRTIQERTGKDLGATFLSGTTISNSLTELYLLFKYLRPKELERQSINSFDAWAAIFAKKSTDFEFSVTNNIVQKERFRYFIKVPELAAFYSEITDYRTAEDVGVDRPDKNEILHNIPPTPQQEEFIEKLMQFAQSGDATILGRAPLSETEDKAKLLIATDYARKMALDMRLIDPNYDDHTDNKASHCARMIAEYYRKYDAQKGTQFVFSDLGTFQPGQWNVYSEIKRKLIEDYGIPSSEIRFIQECKNEKSRKAVIDAMNEGKVRVIFGSTSMLGTGVNAQKRAVAVHHLDTPWVRHEVA*
>BFG-167_Bacteroides_fragilis_@contig_1_segment0_2278_
MEFSKIYNRDEFLNFLRRDFLPDDFSQVNEPVVFATKTTYSKQATKLGVCKSLDLVVYEIKHSGKDDPRVGLSKEAFRMLSEEWQSRALVLFVPETNASNYRFSLIEIKLEGDQTSAKVHRKYSNPRRYSYLLGEGIGGYTPNKYLAKGKIRENDEKDLLERFSVEVLTKAFYNELSDWYAWAIDSVEFPGEQLMDTEDRRTEHRSKNVIRLLTRLLFVWFLKQKSLIPWQLFDEDYLSANLLKDFAPNMKIGLFKEKSQESRYYRAILQNLFFATLNCPIVPQSKEDSRERGFRKSDWYGQSFGEDHLMRYESEFTNAKHFLELVNERVPFLNGGLFDCLDDKQNKIYIDGFSDNLPKPNRLKVPDFLFFGESQGKGQDISAFYGDKKKKSTDILGLVDILKKYNFTIEENMPFDQEVSLDPELLGKVFENLLASYNPETKTTARKQTGSFYTPREIVQYMVDESLVAHLKRTVGEELEDKYRKLMQYTDEDLQLTNTQKSDIIRSLQNCKVLDPACGSGAFPVGVLQQMVHILSQLDPRNEIWKDLILEESVRELGSTLRDCTEEERKEVQDDINRNFDDSINRPDYARKLYLIEKCIYGVDIQSIAVQISKLRFFISLVVDQKPTSDRTDNFGIRPLPNLEAKFVAANTLIGLNKEKNLFDNREIDKLQAKLTQASHRIFGAKSNKSKNRWKERVMELQTKIAEQLEVLSVVSPADAKLMREWKMFDQNASSPFFDPEWMFGVSGGVDIVIGNPPYGVSIKGEYRKDIERHLGKVPDYEIYYYFIQIAYRLLTNNGVLSYIIPNTYLFNTFADKYRINLAEKWNLLEILDCSKFPVFESATVLNTINTWQKCESSIIGYRNTSDVNSFKELIAKPKLIISKKDLLSMNQNWGLAFRLSKSFIRLISKIKGSSNSLESYFPEISQGLIAYDKYRGQSAEIISNRAYHYTSFEKDTLKKWLWGGDVNRYSVQWNSKEYIDYCDGIANPRSPKYFLRERVLIREITNPSIFAAITDEELYNDPSVLIVLSSEEYSSKVLVAILNSKLATFYHFNNAPKATKGAFPKILVKDIKEFPLPEINNKQEAIIINLVDRILGAKKSDPTADTSTLENEIDFMVYKLYGLVYEEVLTIDPKTSITQQQYENK*
>BFG-167_Bacteroides_fragilis_@contig_1_segment0_2455_
MAVNNIIKRIRNIMRQDAGINGDAQRIEQMTWMIFLKVYDTQEETWEYKASRESKTYQSIIPKDLRWRNWAVDEKDGEALTGEALLSFVNEKLFPALKNLPVDANTPRAKSIVQETFADLNQYMKNGTLLRQVVNIVNEIEFDDADDRHTFGDIYEGILKDLQSAGNAGEFYTPRALTDFIVMMLDPKLGETFGDFTSGTGGFLTSALNYMGKSVRSAEDGEKLQNAVVGQEWKPLPYLLSITNLLLHDIEAPNIANCDSLGTNVTDFKETDKVDVIGMNPPYGGSTEDSVKNNFPLRYRSSETADLFIALIMYRLKAGGRCGVIIPDGFLFGTDGAKLALKENLLRKFNLHTIIRLPGSIFSPYTSIATNILFFNNEEAEGCEEGFKTKETWFYRLDMPEGYKHFSKNKPMKVEHTLPIQEWWNDRKEIVSSETGEKSRVFTAQQLLDLNCNFDQCKFPKEEEEILPPAELLKQYFEKRAALDYEIDKTLSEIQKILGIDIKSCN*
>BFG-167_Bacteroides_fragilis_@contig_1_segment0_2886_
MKSFYEAIGILNEDKKEKGQVSILLNTPFEMLEYYNKNHILPDSGVLYRIEQKLGISRFDIMLKMGIYTQELKEHISNNSSFLSLNKEINLTNNIPIELAFETKLGKLYHGDCCDLLSTIGNETFDLIFADPPFNLDKLYPSNINDNLKQSEYIEWCEKWLDECIRTLRVGGSLFIWNLPKWSTYLSKYLNERLTFRHWISADIKYSLPINGRLYPSHYSLLYYVKGEKPKTFKPDRLPMEVCGKCFNEIKDYGGYKNKMNPLGISLTDVWYDIPPVRHSKYKARKDANELSVKLLDRIIEMSSNIGDTIFDPFGGAGTTYITAEIKQRKWIGVEIGPLEDIINRFQNIQTDRSLILKYRDKYNHLFPPAIEKKRIEKNLWTCKKEE*
>BFG-167_Bacteroides_fragilis_@contig_1_segment0_3203_
MKNNDLTTYGEYLEKLSPKHGREKVFNDFLQIVVCCLSMGRKEELYFKTIKPYDKTELDLFSQAFAALVMQMDRQPLVDPFGDYFQEFLSNAQNGQFFTPFGVCELMNQLITAPKVSDQPKQGDRRVLDPACGSGRLLLSAAQKDRALTFVGIDISYTCCLMTIINLCLNSLNGEVLHMNALTDQYWHRWLIIVDSVTKIPTVYEVEAGIINQPPACADDLKPLPVTGIIQPVKNMIPANFVRYTPKC*
>BFG-167_Bacteroides_fragilis_@contig_1_segment0_3620_
MQYKCRPFFVFTGKTEEFCCPEIQTHILHDKMIMKKEKTYSRAPLPFVGQKRMFVSEFKKILKHFDDKTIFVDLFGGSGLLSHITKRERPDAVVIYNDHDNYRERLENIDRTNTLLRDLRKIVGIYPRHQKITGKMREAFLERIRLEETTGFVDYLTLSTSLLFSGKYAQNMEELEGLYFYNKIRQSDYRCDGYLDGLEVVCYDYKELADTYGVFPGVVFLVDPPYMGTDISTYKMDWKLADYLDVLLVLKGHPFVYFTSGKSPILDFCRWMEEHPGIGNPFKGAGRSTLTARMNYNSSYTDIMLYKDLPRAA*
>BFG-167_Bacteroides_fragilis_@contig_3_segment0_32_
MAFNKQEKLRDNIEAIRLLFDLESSKRVANIQEKEILSRYCGFGGLKCILNPLDRSRWTKSQLPLFPMILELHELIRTHVNTENEYRQYISSLKSSVLTSFYTPPTIASTISDVLYKNGVTPQRILDPSAGQGVFLDAFLSNNTDATIMAFEKDLLTGKILSYLYPEQKIRIEGFXKTFNEYFDVATSNIPFGDIAIFDPIFNNSQNEARRLSAKTIHNYFFVKGLDTVRDGGIVAFITSQGVMNAPLHKAQRQLLMQNADLLSAIRLPNNLFREVAGTEVGSDLIVLQKHSGKQILNERETAFLDGYTTEIKTNTNRYFQDGKRVIYTKRFLDKDLYGHPAMVYLHEGGVTGISKELERMLTEDLVNHLNIDKFITPGNKNKGPLAIETQATTEPPLLDLYDLFGFSDRERQAAQQGITHIKNHRNTNQKKEEIKSQSISPMRARPFSGNMKSFYQEGTLVQEHNQIGCLRKITLYDAVFQPIELGKEQQEKALLYISIRDNYHHLYSKEAELHIEQKLERYNLNATYDAFTERFGPLNKKENVQLILMDACGRDMLSLERVENNKFIKADIFNHPVSFSIDTPVSVATPEEALAASLNMYGEINMEYMEGLYQSKEELIEALKGRIFFNPLINNYEIKDSFIAGNVIEKAEQIKQWQQENPIDTRVNESLIALQEATPRPIKFDELDFNFGERWISPKIYADYASNLFETEVNIRYMENLDEYLVNIESKNAKITDQYAVKGYYRNYDGITLLKHALVNTVPDISKCIGKDANNRDIKVRDSEAIQLANAKIDEIRNGFTDWLQDQPSEFQQQLANEYNKKFNCFVRPAYDGSHQTFPDLNLKGLGISGLYPSQKDCIWMLIQNGGGIGDHEVGTGKTLIMCVAAHEMHRLGLVHKPIIIGLKANIAEIAQCYHTAYPNAKILYATEKDFTPKSRKQFFNNIKNNNYDCIIMSHDQFAKIPQSPDMMRKILQTELDSVEENLETMRSQGKDVSNAMIKGLEKRKLNLNAKLEKIAHDISQRKDDIIDFAQMGIDHIFVDESHQYKNLTFNTRHTRVAGLGNSEGSQKALNLLFAIRTIQERTGRDLGATFLSGTTISNSLTELYLLFKYLRPLELKRQNINCFDAWAAIFAKKTTDFEFSVTNNIVQKERFRYFIKVPELATFYNEITDYRTAEDVGVDRPAKNEILHNIPPTPEQEEFIQKLMKFAETGDATILGRPPLSETEEKAKMLIATDYARKMALDMRLISNCYSDHPNNKANHCANEIARYYRKFDEQKGTQFVFSDLGTFQPGTWNIHSEIKRKLVEEHNIPENEIRFIQECKTEKARKKVIQEMNEGKVRVLFGSTSMLGTGVNAQQRAVAIHHLDTPWRPSDLSQRDGRAVRKGNEIAKLYANNKVDVIIYAVEKSLDSYKFNLLHCKQTFISQLKNGAMGARTIDEGGVDEKSGMNFSEYMAILSGNTDLLDKAKIEKKVMALESERKSFLKAKNQTNNKLNNYIQTVERNSEHISLMSTDYETFLNSVQKDEKGNIINLIQLDGLKVINNESIADFLLKIPVNKNTEEYRTIGKIYDFPIIVKSEWITKENKQELQNRFFVKGAYKYTHNNGIITGYSPLAIANNFLNALNNIPRLIARAQKENSTLIPDIPSLKEIINTPWRKEEELKTLKSELSALERKIQLTLTPIGQSADKKEDSTESENVTISQDKINNEEVSIYNSQNTSVIKDMKIQSSGSKTLIADITLENNTPIFTSNLRISDKATGTIGELKSSDLDPSQLPAGSIKKLLSGQKVEMPDGNTVHLTKTLLGWSVTVGKEINVMADRSADL*
>BFG-167_Bacteroides_fragilis_@contig_1_segment0_2143__2144#merged
MAFNRKAKLRDNIEAIRTVFELGKAGRAATPEEREWLARYCGFGGLKCILNPAATLTDAVQWAKSDLELFPLTVELHRLIRENSTNENEYKRYIDSLKSSVLTAFYTPSAVTEALADVLHDYNVRPRRLLEPSAGHGAFVEAFIRKDADTDVMAFEKDLLTGKILSCLYPDKKVRAEGFERIEKPFNDYFDAAVSNIPFGDVAVFDPAFSASESVGRRNAAKAIHNYFFLKGLDAVRDGGIVAFITSQGVMNATRNEAVRLEMLKGAHLVSAIRLPNNLFADHAGTEVSSDLVVLQKRYPQGGADRGRKAVYPNGNAERRKYQPLFYRTQRPNHPYKREVRHRPLWQARNGLSAXXXXMVYRHDGGVEGIATQLRELLDDDLHARLVMRLYSGGIRDARLQEQQAKAQTTDTPLRTEPTAEDLAAFGAWAKEKEQRLWEERPPKATDFEEATVVQETVQPPTAVIRQEAERTAVPPKEEKPEIEPPVMSLYDLFGFTAEERRIAQTGGKLRRRSNRPKLAQPRQPSLFDTPTQATVTTIQAEQTAQTSTETAARPAYSVENAAGADMNRRIADVERQIREDEARLTAEERQRRHEEEMKPRLFDGLLEPHHREGSFVKVNTVGARYQIGYLKDVTRYGATFHPLDLGKEQREKIAAYIPVRDAYERLYAYEAEYHDEGSAQREALNTCYDKFVARYGNLNAKANVKLLMMDTSGRDILALERAENGQFVKADIFDHPVAFALNGITHVDTPEEALSASLNRYGGVNFDYMESLSDNSREELIDELKGRIFYNPLSGGYEIKDRFIAGNVVDKAERIEAWMAGNPHGEREKEALAALQEAAPRPITFDELDFNLGERWIPTGIYSAYASYLFDTKVSVGFSESMDDYAVKCGVKNAKILDQFCVKGYYRSYDGIALLKHALVNTVPDMTKSIGKDEHGGDIKVRDSEGIQLANAKIDEIRNGFVEWLAEQSPDFQKRLTDMYNRKFNCFVRPQYDGSHQTFPDLDLKALDRRFGIKDVYQSQKDCIWMLKQNGGGICDHEVLRP
>BFG-167_Bacteroides_fragilis_@contig_1_segment0_2916__2917_2918#merged
MAYNKKAHLRDNIEAIRLMFRLEKEQRTATPEEAGTLAAYSGFGGIKAVLSPFGKLTDILRWTQADRELFPLVTELHNVLHDGAADEREYKRLVESVKASTFTAFYTPPAIVNAIASSLGEHGVSPGRFLDPSSGTGNFVSAFQPQFHSAAGNAPEIVAYEKDLLTGRILARLHPEAQVNIKGFEELPPHRNGYFDVVSSNIPFGDIRVFDPSFDNGTARRFALNSLHNYFFAKGLDAVREGGILAFITSQGVMNSAMAYPVRQYLMNQSRLLSAVRLPNNLFTDYAGTEVGSDLVILQKDTLSQREYTPLERSFVEVGTQADGTTQNEYFEHTAAIVHTRGHVGTDPYGKPARIYLHDGGMEAIAADMKYFLDRNLSEQLDLDLYLRHSPVQEFRNLVSRPAETMQQRIAQVREINRSGDVSGHSTSTDQQTVQVERRTPTPEQPSTDARPTAAKTTPEPAMSLYDLFGFTQEERSQVRKRKTRRKKEDSGQLSLFDIPPLEQHSAMQTVPTEPAPQEKERQEQERQERERRRQEEEAARQERMKPRPYPADLQGHHRNGSLVDDDGQIGYLSAIGEAAPVFNPLDLPERQRRRASLYIEIRDTYHHLYENEAAIHAENPALRTMLNTLYDDFIRQFGNLNDKKNIDLFRMDAGNREILSLERYIDGRAVKADIFDHPVSYNINEITHTDDVHEALTASLNKYGNVNMSYMESLTDKSQSALLEELRGRIFYNPLSKNYEIADRFISGNVMAKAEHIEEYLQSHPDNGEARISLEALRQSLPTPIPFEDLDFNFGERWIPAAVYSRYASWLFDTDVSVRYTASSDEYSIRADMTSPRIMNQYSVRSESRIFNGIALMRHAIHNTTPNITKTVLDKAGNEMKIRDPEVTLLANSKIDEIRNGFSDWLMEQSPEFKRKMADMYNRKFNCFVRPKYDGSHQSFPGLDLKGLGIPDLYPSQKDCIWMLKQNGGGSPITRWAAARRSSCAVPPTRXXXXMKRLGLANKPLITGLKANIHEIAQTFATAYPNAKVLYPGKEDFTPERRVEIFHQMKNNDWDAIILSHEQFGMIPQSPRNPAXXXXMQQELDSVEENLEVLYQQGAEVSNAQIKGMEKRKMNLEARLKGLLHEIETRKDDVADFKRMGIDHLFVDESHRFKNLMFTTRHDRVAGLGNSEGSQRALNMLFALRTIQQRTGKDLGATFLSGTTISNSLTELYLLFKYLRPKELERQGINSFDAWAAVFARKSVDYEFSVTNEVVQKERFRYFIKVPELASFYSEITDFRTAADIGIDRPEKNEILHNIPPTPDQREFIQKLIEFAKTGNATVLGRPPLNEREEKAKMLIATDYARKMSLDMRLIDPLSYGDDKDNKATHCADMIAKYYNKYAGHKGTQFVFSDLGTYKPDQWNPYSEIKRKLVEDHGIPEDQIRFIQEAKTEKKRKAMIEAMNEGKIRVLFGSTEMLGTGVNAQKRCVAIHHLDAPWRPSDLQQRNGRGIRKGNEVAKLYADNKVDVIIYAVEKSLDSYKFNLLYNKQLFITQLKQNNMGCRTIDEGGMDEKGGIPFSEYVAVLSGNTDLLDKARLEKRIAGMEGERKAFQRGKGESRIKLETFLANRASNDDIIARVRKDKAAIESRMQYDKEGNRLNPLKIDGVASDDPKVIAAKLHEIEDRERTHGQPKVIGSLYGFDIVVKTDTTVKDGLDFCENRFFVRGEGNFLYNYNNGRLAIDPKTACQNFINAFDSIPPPDREIHEGQRSH
>BFG-167_Bacteroides_fragilis_@contig_1_segment0_3679__3681#merged
MAFNRKQKLRDNIEAIRTAFILDRENRTATTEERAILQRYCGFGGLKCILNPAKELTDAVRWAKSDLELFAPTVELHRLIRENSKDETEYKRFVDSLKASVLTAFYTPKEITDTIADVLADYSVRPARMLEPSAGVGVFVDSMLRHSPNADVMAFEKDLLTGTILRHLYPDQKMRTCGFEKIERPFNNYFDLAVSNIPFGDIAVFDAEFQRSDSFGRRSAQKTIHNYFFLKGLDAVRDGGIVAFITSQGVLNSTKTSVRNELFSQANLVSAIRLPNNLFTDNAGTEVGSDLIVLQKNLSKKEMSQDERLMTVIQTDTKTDLTDNAYFIHHPERIVHTTSKLDTDPYGKPAMVYLHEGKTAGIAGDLRRMLNEDFHYRLAMRLYSGTIWQSGTEEKVTVQKEAERPAIKLETVSSAQTVETPTEKPQPVEEKPEIEPRPKYSDGVQLSLLNLWGMTEEVSQPKTSKKKKTVKKAVTAKSTPPKPKVTVTPTAPTAKPAMENKEVKAENTAKPADPDDIYAKLDWETNPPINGFYEMMMELTPERRKELRELARQHNEKHENRTVATITPEVPREQPRQEETQPEAVAAPAVTDAPPETVATSLFPDIEPEKPKEEVADLTPRAYHRTPEMHLREGSLVADRGRHNIGYLKDITPYGATFQPLDLKGYQKEKALLYVSLRDAYERLYRYESLRREANVPWREHLNTCYDEFVMRYGNLNAKQNVKLVMMDAGGRDILSLERVENGKFVKADIFEHPVSFSVESHANVGSPEEALSASLNKYGTVNLDYMREITDSTAEELLTALQGRIYYNPLVTGYEIKDRFIAGNVIEKAERIEAWMGENPESERMPEVKQALEALKDAEPPRIAFEDLDFNFGERWIPTGVYAAYMSRLFDTEVKIAYSASMDEFSVACGYRTMKITDEFLVKGYYRNYDGMHLLKHALHNTCPDMMKSIGKDEHGNDIKVRDSEGIQLANAKIDEIRNGFSEWLEEQSPQFKERLTTMYNRKFNCFVRPKYDGSHQTFPDLNLKGLASRGIKSVYPSQMDCVWMLKQNGGGICDHEVLRPXXXXMEGNRLKITMESRIHGDVYVRFGGERLETYRPKGRQGALHLACGTGKTLIMCIAAHEMKRLKLAHKPMIIGLKANVAEIAATYQAAYPNARILYASEKDFSTANRVRFFNNIKNNDYDCVIMSHDQFGKIPQSPELQQRILQAELDTVEENLEVLRQQGKNVSRAMLKGLEKRKHNLEAKLEKVEHAIKSRTDDVVDFKQMGIDHIFIDESHQFKNLTFNTRHDRVAGLGNSEGSQKALNMLFAIRTIQERTGRDLGATFLSGTTISNSLTELYLLFKYLRPKELERQDIRCFDAWAAIFAKKTTDFEFNVTNNVVQKERFRYFIKVPELAAFYNEITDYRTAEDVGVDRPNKNEILHHIPPTPEQEDFIQKLMQFAKTGDATLLGRLPLSETEEKAKMLIATDYARKMALDMRMIDPHYEDHPDNKASHCAKMIAEYYQKYDAQKGTQFVFSDLGTYQPGDGWNVYSEIKRKLTEDYGIPPSEVRFIQECKTDKARKAVIDAMNAGTVRVLFGSTSMLGTGVNAQKRCVAIHHLDTPWVRHEVA
>BFG-108_Bacteroides_faecis_@000000F.000001F_chr_181_
MAIYSIILAQSYSHSIQTVQIILECNSNAKQCNASFCFSHFMEIDSTPLFIGNPTCFCSRRSLHTSFCAPYSSLADVARWTKSDRELFPFVSQLHSVIRSHSKDEAEYKRYFSSLKNSVLTAFYTPQDIVSVLASELGNYGIAPSCFLDPSSGTGVFVDAFQQQSAQQPPAEQQSVEQHPSRTDLSPSPAIRTTQTPPIPTSPKALSYN*
>BFG-108_Bacteroides_faecis_@000000F.000001F_chr_2303_
MQEALLIPEIRPERFLDPSAGTGMFISTLKDVPEIHCFEKDRLTGRILSSLYPKSKVNIEGFQSIQPYYNGYFDVVSSNIPFGNTRIYDRDFDRSDDPVRKSSLAAVHNYFFLKGMDTLREGGILAYITTSGIMDSPQNRPVREWLVNHANLVSTIRLPDNLFTDAGTEVGSDLIVLQKNTRKSELTEKERNFIETRIISDSIHINNSYAGLDHIVHTSVSMGKNMYGQPAMNFTHEGSIGAIAEHLRQLLAQDVGNHLDRKLYEENLSRSTVSTALKTGPEVPPETTAVEHRQEMQEESLLSTKPYEPILNLFAAYADEEKXGGQMMESRPSPGRTASASRKRKRNEPEMFNLFSQENMYDEAVSQEEMTGEQAAAEAKWQERRLRFEEERKKETEPRPFTGEIRPEYKNGSLVKAGEQYGYLQGLGTPEVQFHPLRLTVTQQYRAAYYIPLREAYHNLYNAEAETETEQPELREELNRQYDRFHRMFRELNGKDNAKFLLLDAGGREMLSLERSVNGKIQKADIFTVPVSFNANEVTHVDTPQEALAASLNKFGEVNLEYMENLSDIGRQELLEQLEERIFYNPMMKSHEIKDRFIAGNVIAKAEWIENHLRDYPDDGASRKSLEALRKAIPEPISFEQLDFNLGERWIPMSVYEEFAGYLFETKAHIHYTESIDEFSVSFESTNANITDRYYVKGEKRGYYGNDLLKHALHNTVPDITKTVQDKEGNDIKVRDAEAIQLADTKINEIRSAFTGWLNEQLPEFKQNLADMYNRKFNCYVRPDYDGSLQSFPFLDLKGLGIPSLYDSQKNAVWMLKMNGGGIIDHQVGTGKTLIMCIAAFEMKRLGLANKPMIIGLKSNVHDIADTFKRAYPNARVLYPGKEDFTPEKRVGIFHDIKNNNWDCIILTHDQFGKIPQSPEIQQKIYTQEIDSIEENLAVFEQQGNEVTGWIKKGLERRKENLEAKLEKLEQDIKDRTDDVTDFRQMGIDHLFVDESHNFKNLMFNTRHARVSGLGNPEGSMKAMNMLFAIRTIQERTGRDLGATFLSGTTISNSLTELYLLFKYLRPKEMERQGITCFDGWAAVYAKKSTDFEFSVTNQVVQKERFRYFIKVPELANFYAEITDYKTAEDVGVDRPELNEQLYHIPPTPQQEIFIQKLIKFAETGDATYIDREPLSEAEEKAQMLIATNYSNKMSLDMRLIDQQYGDSPGNKASHCAAKIAEYYYKYLDQKGTQFIFSDLSTYKPDQWNIYCEIRRKLVEDHNIPEKQIKFIQEANSDNARKELFKDMNSGRIRFLFGSTQKLGTGVNAQERAVAIHHLDIP*
>BFG-108_Bacteroides_faecis_@000000F.000001F_chr_2528_
MIVTNCNYKIIDLDHIPIQTDWNMGDERENRMHSIHAYPAKFPAFITTKAIQYATNLQIPVNIVADIFCGCGTVAYETVRNNKQFWGCDINPVATLIAEVKSQAYDNTLIEEYYSCIVKHFTCYQGEICDAISNNERILYWFSNKQIDDLVKLKHSIHFVVTEGKYRKFFLCAFSNILKSCSRWLTKSIKPQIDPHKKEKDVILAFHEQVLMMQKANVQNLIKKENLAIIETVNFLQRVIDKPFVDLVVTSPPYVTSYEYADLHQLSTLWLDFTNDYKTFREGTIGSLYHSQNFENNIKELNGIGSNIVFKLYTLDKAKARAVAQYYIDMQKVVRKVFKMLNAGGACLFVIGNTEYKGVKIDNARHLIESLLSNEFYDIDVNRRKISNKILTPYRDKYGKFTTNKNSRKIYSEEFIIFARKK*
>BFG-108_Bacteroides_faecis_@000000F.000001F_chr_4114_
MAFNRKQKLRDNIEAIRTAFILDRENRTATTEERAILQRYCGFGGLKCILNPAKELTDAVRWAKSDLELFAPTVELHRLIRENSKDETEYKRFVDSLKASVLTAFYTPKEITDTIADVLADYSVRPARMLEPSAGVGVFVDSMLRHSPNADVMAFEKDLLTGTILRHLYPDQKMRTCGFEKIERPFNNYFDLAVSNIPFGDIAVFDAEFQRSDSFGRRSAQKTIHNYFFLKGLDAVRDGGIVAFITSQGVLNSTKTSVRNELFSQANLVSAIRLPNNLFTDNAGTEVGSDLIVLQKNLSKKEMSQDERLMTVIQTDTKTDLTDNAYFIHHPERIVHTTSKLDTDPYGKPAMVYLHEGKTAGIAGDLRRMLNEDFHYRLAMRLYSGTIWQSGTEEKVTVQKEAERPAIKLETVSSAQTVETPTEKPQPVEEKPEIEPRPKYSDGVQLSLLNLWGMTEEVSQPKTSKKKKTVKKAVTAKSTPPKPKVTVTPTAPTAKPAMENKEVKAENTAKPADPDDIYAKLDWETNPPINGFYEMMMELTPERRKELRELARQHNEKHENRTVATITPEVPREQPRQEETQPEAVAAPAVTDAPPETVATSLFPDIEPEKPKEEVADLTPRAYHRTPEMHLREGSLVADRGRHNIGYLKDITPYGATFQPLDLKGYQKEKALLYVSLRDAYERLYRYESLRREANVPWREHLNTCYDEFVMRYGNLNAKQNVKLVMMDAGGRDILSLERVENGKFVKADIFEHPVSFSVESHANVGSPEEALSASLNKYGTVNLDYMREITDSTAEELLTALQGRIYYNPLVTGYEIKDRFIAGNVIEKAERIEAWMGENPESERMPEVKQALEALKDAEPPRIAFEDLDFNFGERWIPTGVYAAYMSRLFDTEVKIAYSASMDEFSVACGYRTMKITDEFLVKGYYRNYDGMHLLKHALHNTCPDMMKSIGKDEHGNDIKVRDSEGIQLANAKIDEIRNGFSEWLEEQSPQFKERLTTMYNRKFNCFVRPKYDGSHQTFPDLNLKGLASRGIKSVYPSQMDCVWMLKQNGGGICDHEVGTGKTLIMCIAAHEMKRLKLAHKPMIIGLKANVAEIAATYQAAYPNARILYASEKDFSTANRVRFFNNIKNNDYDCVIMSHDQFGKIPQSPELQQRILQAELDTVEENLEVLRQQGKNVSRAMLKGLEKRKHNLEAKLEKVEHAIKSRTDDVVDFKQMGIDHIFIDESHQFKNLTFNTRHDRVAGLGNSEGSQKALNMLFAIRTIQERTGRDLGATFLSGTTISNSLTELYLLFKYLRPKELERQDIRCFDAWAAIFAKKTTDFEFNVTNNVVQKERFRYFIKVPELAAFYNEITDYRTAEDVGVDRPNKNEILHHIPPTPEQEDFIQKLMQFAKTGDATLLGRLPLSETEEKAKMLIATDYARKMALDMRMIDPHYEDHPDNKASHCAKMIAEYYQKYDAQKGTQFVFSDLGTYQPGDGWNVYSEIKRKLTEDYGIPPSEVRFIQECKTDKARKAVIDAMNAGTVRVLFGSTSMLGTGVNAQKRCVAIHHLDTPWRPSDLQQRDGRGVRAGNEIAKHFAGNNVDVIIYAVEKSLDSYKFNLLHCKQTFISQLKSGAMGARTIDEGAVDEKSGMNFSEYMALLSGNTDLLDKAKLEKRIASLEGERKSFNKGKRDSEFKLESKTGELRNNTAFIDAMTEDWNRFLSVAQTDREGNRLNIIKVDGVDSADEKVIGKRLQEIAKNATTGGLYTQVGELYGFPIKVVSERILKEGLEFTDNRFVVEGNYKYTYNNGHLAMADPMAAARNFLNAMERIPSIIDQYKAKNEVLEREIPQLQEIAGKVWKKEDELKQLKSELAALDRKIQLELAPPTPEVAEKEKEGQQVKPEAEDVRNRQAQYPENAPPQIRSPADSIVANHVIIGRPGLYAKEETRFKGLKI*
>BFG-108_Bacteroides_faecis_@000000F.000001F_chr_4595_
MVPYNTPQAIRPLEKMVCDFAYSNGYDPISVFNDFLRYVIHGFSPGAPPLMDWKYKRQQNRHFMEMLTGWIRLMQRELQSGGWFDAFGDLFMAISSKSGRQVNGQFFTPPDICDLMVLCTDSGETATGKRICDPTCGSGRLLLAYHVRHLGNYLVAEDVSRTCCLMTVCNMLVHGCIGEVIHHDSLCPENFMDGWMVNHTLTRTGIPSIRRMSEEEYRTSRNMSVDLLRKRKEKLRQMQPGKKQLPYKQQNL*
>BFG-108_Bacteroides_faecis_@000000F.000001F_chr_4601_
MNRTIISIEVQAHNGKEATIIVKGEQNNQIMFEKQFEYKDEEKHSLRLHLLSERFHRKLPQLGDSLGVFCIRKLFNDITIRSKSSRNIISSMLCSIFPQTGKGSA*
>BFG-156_Bacteroides_ovatus_@contig_1_segment0_1076_
MTTKQWIGIEEAAEKYQVSIRRINTWCKRQEITFTEIDHYLMLDENSLLECIERNTQLALTNEEFERRKEKLIRENEENLFILQSLAPLTPMMRLIIKELAGMIQNENRRRMFLFVTLEGNFKKYAEESCQDFFYIRREFQILIRDIQSRIGFLKTYKDEMTYLKAALRLYEMNFGRNLFSKNSLEKESPAAREKKNAIHLLNTPIRDFEFDPRSSRVLGENSVQTLRDLLKITYKYGWNRINKLPNIGPTSLNKLINRLKQLNILDDEKGCYLYKYLDE*
>BFG-156_Bacteroides_ovatus_@contig_1_segment0_1772_
MELKELTAKICDLFGCVSIETFPDKIALALLSQNPILYFDRYKELCPDLTVDWLQRVYQFYHADRENKKQDYTPISLAKLVSYLSCMPGEKVVYDCCCGSGALTIQKWCVNPDLKFVCEELDERVIPILLFNLCIRNIEATVVNKDILTGDIINSYTVIRGSVYGTVQRSMFPETELLKADVGVSNPPFNLRVPVSGIITNDLPSQYTCNFAFVAHCLQRSERCALILPRGVLTSKEEKECRRYFVEKGWLQAAISLPEKMFESTSVATCILLFDKRKTSKDVMVIDAEGMKSVEVREQRGEGDASHYNRIYKKEFNTFSDEQIAAICELVTKEQESFSKRISQEELEQHEYCLTIGPYLPIEFEGTIHRDFNAIISDINRIIRERNVIKITVNKVWAERLGLVEVIRDCEASNEIVKSMNESFASFKNYDVKEKIIENKYIQSSNSKVFCIENTDKEILSSIMPFFMNMYKQHIYYLNDEENRLLAELRDSMLPLLMNGELTFKD*
>BFG-156_Bacteroides_ovatus_@contig_1_segment0_2031_
MTAESIAQKLWNQCNVLRDDGVTYHQYLNELTYILFLKLSDVKGFSNEIPAQWRWTEFVGETDNNKAFALYRDXLASVSGRTSSDTIKEIYRNASTSLRKPVNFNTIVQAIDKLDWYEESDRDMMGDIYESLLEKNATEKKSGAGQYFTPRPLINVMVKLSVPNLGERWNDPAAGTFGFMISADHYLKEKTDKFTWDDRVRDFQKRKAFSGVELVPDAHRLALMNARLHDMESEIILGDTLTDLGKKLIGFDGVLANPPFGXKKGGELPTRDDFTFPTSNKQLNFLQHIYRXXKKDGKARAAVVLPDNVLFEDNDGQKIRRDLMDKCDLHTILRLPTGIFYAAGVKTNVLFFTRGTSETGNTKKVWFYDMRTNAPAYGKRTPFTEEAFRDFIYAYTGGISADDVVKEFDGTIDHTKRVAVKDGRWQCITRKTIAEKGDSLDLGLIADSSLQDSATLGDPEDIIREAKDEITAILSQLDLMLKELK*
>BFG-156_Bacteroides_ovatus_@contig_1_segment0_585_
MTFKNILDKFRKYAFSERDKGDKFEKLMQAYLQTDPKYXYFFSKVWLWNEFPFRKDFGGKDTGVDLVAYTHNGDYWAIQCKCYAENATIDKPAVDSFLSTSSRSFTDESGNTSTFAHRLWISTTNNWGINAEEAIRNQQPAVSRIGLFHLESAPVDWCKLEEGLSGEASRLVKKELFPHQKTALTKAHHYFKDNDRGKLIMACGTGKTFTSLRIAENETNGKGFILFLVPSIALLGQTLEEWYAEADEPIKAICICSDAEVSKQKTKSEDLDGYSTVDLALPASTDVESIICQLKSNSQNDCGMTVVFSTYQSIEVIAKAQKAYKQEIGDKAIFDLIVCDEAHRTTGVTLAKEDESAFVKVHNNDFIEAKKRLYMTATPRLYSDDSKSKAAQGDAILCSMDDERIYGGEIYRIGFGEAVNKGMLSDYKVLILTVSENDMPVAVQKMVANPENEISSDDVSKLIGCINALSKQILGDAGIIKDSDPEPMKRAVAFCPNIQASKKITNTFNSTLESYYSELSEEQKDKIVAVASDHIDGTMAATIRQEKLSWLKSVPEDEKECRVLTNVRCLSEGVDVPSLDAVLFLSARNSQVDVVQSVGRVMRKSPGKKYGYIIIPVVVPADVAPEKALNDNARYAVVWTVLNALRAHDDRFNATVNKLELNRKKPEQIVVGRPDYTGSSNKEEYSSEKGSELNRQLTIQFEQLQSILFARMVQKVGDKRYWEQWAKDVAEIAERNIERIKRLIEHDKEHRWAFEQFMDGLHKNINPFITDDEAIEMLSQHIITQPVFEALFDGYSFVKNNPISQSMQAILDLLESDVVNKDTEILEKFYDSVRTRADKIDNAEGKQKVIIELYDKFFKTAFPKMVERLGIVYTPVEVVDFIIHSVDAVLRKEFNRSLSDENIHILDPFTGTGTFITRLLQSGLISTEDLEHKYSKEIHANELVLLAYYIAAVNIENTFHDLMKGQSEYKEFNGICLTDTFQLGESDASEKLFSEMFPQNSERVIEQKKAPLRVIMGNPPYSIGQKSANDNAQNQSYAKLDAKIASTYAKGSSATSVKALYDSYIKAFRWSTDRLDPKNGGIIAFVSNGAWIDGNGMDSFRKCLEKDFSTIYVFNLRGNQRTSGELSRREGGKIFGSGSRTPIAITLLVKKTKADETPATIYYHDIGDYLSREDKLAILRKFGSIEHIEWQQLSPNKHGDWLNQRNDAFENFIPLAPEKKFDLSTKSVFTTYSLGLATGRDAWVYNFSKKQSMLTVEKMIHFYNEQVSSFHLAKNKSENISIDSYINLDPTKFSWNRNQKEDLQKGKMHKYYPENFTIGFYRPFCKNNLYFDKDFNAMLYMNKRLFPYPEAENKVICLSGIGASKDFSALITDAIPDLQVMFNGQCFPMYHYEERKIESKTLFDDAEDTIQNNYIRRDAISDFILERCRKAYGPYVGKEDIFYYVYGILHSTEYRTSFAADLKKMLPRIPLVDEARDFWSFSKAGRTLAELHLNYENRPSATGVIVTYNTIPQSEIEKAMQSGEIETINYQVEKMRFPSKTDKSKIIYNSQITIENIPATAYEYVVNGKSAIEWIMERYAITTHKDSGITNNPNDWATEHNNPHYILDLLLSVISLSMETVEIVNGLPKLTF*
>BFG-156_Bacteroides_ovatus_@contig_2_segment0_466_
MKKKYKGIDLFCGIGGFRLAMNSSQVECVFSSDNDKFAQQTYEANFHEVPTGDIKAVNEKDIPSFDILTAGFPCQPFSYAGEKQGFNDEVRGTLFFDVCRILEYHKPPMVFLENVKGLKSHDNGKTLQTVLDTLKKLGYYPHWTILSSLDYGLPQKRERWYCVAFRTEVDFEWPKPVKGHPVLRDIIDMNDRNPSLAIPKFELDRIDYHFANAKPGDRIQHDNSKYKPNTKKGKYGVFSFQKADGSLRFHVGDPAKTQIQEAFYSCLDTYASTIIANRTPKLWDIRRKLSVLESKRLQGFPDDFVFPVSDAQAYKQLGNSVSVPIIVTIMNNMIKTYEKTLEK*
>BFG-156_Bacteroides_ovatus_@contig_3_segment0_17_
MSYNKLKSLVANVEAIETAMKIQVQGRQATAEEKEILSRYSGSGGIKEVLNIGTDKPIGGDMQEPIQRLQELINAYPHFTEPMRHNVIEGIKASVLTAFYTPKFLVDAVVRQIHATFSENGLKMRSFLEPSAGIGGFLPIAMSGTYDYAIEKDLISGMILSLLHENTLTRTAAFETIGEQGFEHTTFDVIASNIPFGNFRVFDAELWKKGGMYEQATKTIHNXLFVKAMELLNEGGLLAFITSRGIADTPGNKFVREYLVNHADLISAIRLPDMLFMQTSGIEVGSDLLIFQKHTHKTVLSQREQLFLQVGREKADAIGTMTEYANKLFTMPKTTLATGSRIVQNQYGKYVRKYQWQGNENAMSQYLAALLKLDFGRYFRKSLFTGNGQGSEHMQMSLFGNVAMKQVEKGKRAYTDGVEAWMKDGAMVLFEGQVGTIQYRKSSLYQEVAIDFVPVDEGKVNTDRAKDYFPIRKAYFELSIKEREEQKEDNGLRRELNARYDAFVAKWGCFHENDNKEFIMLDSLGVEVFTIEMQLGKDLVKSDIMREPVAFKKIDPNKRLTPIEALASSLNFYGKVDMDYLMQSTDSAEEEIIGDLKGEIFYNPAIGEWEHKGKFLSGNVIAKCKEIGSYLSELTDREKDWTETAVKALADVTPEAIPYEELDINMGERWIDTKLYADFATELFETETSVMYFDVNDTYMVRLQSYSPVAYNTYFVRNYDGGDLFVHALHDTVPEITKEIYRNGDKVRVPDEEAIQEAATKIQEIRDRFNRWLDRQPIEVRDELVRVYNERFNCYVRPHYDGSAQTFPQLSFEQFPYDSLYPSQKDAIWMIKQNGGGICWHEVGTGKTMIMCVAAYEMKRLGLAHKPLIIGLKANVHEIADTFRKAYPTAKVLYPGKDDFTPANRQEVFSKIKNNNWDCIILTHDQFAKIPQSEETMIDIFTEELADVERNLEFLEQSTMRYRSGKMQEGLEKRKQNLGAKLQELRMKINNRKDDAVDFHTMGIDHIFVDECHYQNFLIFLFDILNILKFSIFFI*
>BFG-156_Bacteroides_ovatus_@contig_3_segment0_8_
MSHIFKNLMFQTRHNRVAGIGNTKGSQRAMNLLFAIRDIQLRTGRDLGATFLSGTVVVNALTELYVMFKYLRPQELQRQRISCFDAWAAIFTKKTADYELNVTGSVKRKERFRTYIKVPELAMFLREITDYRTADMINLDVPEKNVRFLSYPPTIEQEEMIGRLVSFAGSGQWEDLGLDVPQPDNLDKAKMLVATNVARKMALDMRLLGCKFKDDADNKVSICARTIYDYYIRSNGNRGTQFVFSDLGTYKPNEWNIYTDIKEKLVRLGIPADEIQFIQCATTERARKKLFEEMNNGKVRVLFGSTTMLGTGVNAQQRAVAVHHLEIPWVRHEVA*
>BFG-156_Bacteroides_ovatus_@contig_3_segment0_87_
MKKIVFEKDITLYKADCLEVMPLLPESSIDLVLCDPPFGITASQWDKIIPFSKMWEEIRRVRKDNAPTALFGSEPFSSLLRCGNLAEFKYDWVWEKSKASNFLLAKKQPLKAHELISIFCNGRTPYYPIMEEGEPYENRTKRGSNWTGVNKVPNPTFRNENKGTRYPRSVKYFKTAESEGKTIHVNQKPIALLKYLIKTYTKEGDTVLDFASGSMSTAIACIHTNRKCICIEKDDMHFLRGEERIRNEYNIKRNVE*
>BFG-156_Bacteroides_ovatus_@contig_3_segment0_93_
MNTRLGKSVRSSDEWYTPKEILDALGKFDLDPCAPIHPLWPTAEVMYDQNIDGLSQIWEGRVWLNPPYSRPLIELFVRKLAEHGNGIALLFNRCDSKMFQDVIFPKATGMKFLRHRIRFYRPGGARGDSPSRGSILLAFGEDNAEILRNCAIEGKYVQLN*
>BFG-156_Bacteroides_ovatus_@contig_5_segment0_30_
MKDVELFNDHFQNYKTYGIPKAQLIIADIPYNIGKNAYGSNPSWYIDGDNSNGESELAGKEFFDTDKDFRITEFLHFCSKMLVKEPKEKGKSPCMIVFCEFEQQFELIQKAKEYGLNNYINLVFRKNFSAQVLKANMKVVGNCEYGVLLYREKLPKFNNGGRMVFNCFDYPRDTDTPRIHPTQKSVPLLERLIELFTDNGDVVIDPCAGSGTTLLAAAQCGRKAYGFEIKKNFYADANKIILSRMQPRMFV*
>BFG-156_Bacteroides_ovatus_@contig_1_segment0_2041__2042#merged
MQTMGSTSKDIKEEDKRLLEGVIQKKKKQQKDIKPFVNKVIQGDCLNILPSIPDKSIDMILCDLPYGTTQNKWDSVIDLQALWAEYERIIKDNGAIVLTAQGIFTAKLILSKEKLFKYKITWIKSKPTNFLNAKKQPLRKHEDVCVFYKKQPVYNPQMTKGEAYDKGVRKDQYTGSYGEFKPQHVKSDGERYPNDVVFFEEDHDDFVYVKTAESEGEVYHPTQKPVELGRYLIRTFSNPGDIILDNACGSGSFLLSAILENRRFIGIEKNEDVLLHRIQPTDYIKICMDRISETLKREEVIPSTRKLFKKPITKYHTLNYLETDATNQLXXXXMPQINYNERSWAIDVISEINLYLANKSWHVKSAGGENTIRNEKSSLFPDVLIFKDSAKKIILQGWELKMPDTPITDTELINNAKIKSEILNNNSFILWNVTSAVLYVKKGNTYSILKSWDSIDLHSRSEVKENENLWKDLLHTILKDLNDYFEHGEITESGSSEILAIDKIIDIVLENIDSTAENIKENIKSSAVLDAQIDNWWLSSAAEYGFSSQAKKDVKHKLPTLSKVILTDWFFKIIFGNIIKRHFNEAKIIETITFDTTVSEALQIIANISEHCNFWNIFGNNIANELVSNNAWKQLVQLNVFLSNLNIEGVDIQILQNLLQSSIAYAKRKVAGQFATPPQLADLLTRLTIDKKGGITFDPCCGTGTIIKQAYSLKEEYEIGQEQIIESIWASDKHSFPIQLSTLTLSNPGNIGKILHIFRSDVIELHAGQTIVFKDPNNGNQVEKQLPKVDYVISNLPFIREKEIKKLNPNIKEINKLIKEQTKAKKTLSKKSDIFAYIPFYLYDIISDNGKIGLILSNAWLGTDYGEIFLELIQKYFNIDCVVISGKGRWFNNAKVVTTLLIATKREISDPVNLDRRISFCTLKEKLENIADIKKLSSEIILNKESDWVNIQSYSINEIKQLENIGIPWSGYFANLNWLPTIAEKLIDSKKFFDFIRGERRGCNRMFYPAKGHGIEDEYIEPVLKNLKKAPSFIATSQTQAFCCSKSIEELETLNHTGTLNWIRSFENQMDKTNKKLLPIALRKPNMFWYEMSTKNMADFVVNINFDKSLFIAMLDKRSFFDQRMIGFSIKEQYKDENKIFLLALLNNILSMFFIESFGFGRGLGALDLRETKFKKAFKVLNPELLSDAQKKEIIEAFQPIFNRDRLPLEKELEQKDRIDFELTLLRIYGLEKYYDTIKQTLLYLYKIRFAVKEKKRKGIEKEGVQAPSFFYTLYPTILFI
>BFG-156_Bacteroides_ovatus_@contig_1_segment0_3343__3344#merged
MRYGNLNAKQNXXXXXXDAGGRDILSLERMENGKFVKADIFEHPVSFAVESHANXXSPEEALSASLNKYGTVNLDYMREXXDSTAEDLLTALQGRIYYNPLXXGYEIKDRFIAGNVXXKAERXXAWMGDNPENERMPEXXQALEAXXDAEPQRIAFEDLDFNFGERWIPTGVYAAYXXRLFDTEXXIAYSASMDEFSVVCGYRTXXITDEFLXXGYYRNYDGMHLXXHALHNTCPDXXXSIGKDEHGNDIKMRDSEGIQLANAKIDEIRNGFSEWLEEQSRQFKERLXXMYNRKFNCFVRPRYDGSHQTFPDLNXXGLASRGIKSVYPSQMDCVWMXXQNGGGICDHEVGTGKTXXXCIAAHEXXRXXLAHKPXXIGXXANVAEIAATYQAAYPNARILYASEKDFSTANRVRFFNNXXNNDYDCVIMSHDQFGKIPQSPELQQRILQAELDTVEENLEVLRQQGKNVSRAMXXGLEKRKAQPXXXXMGIDHIFIDESHQFKNLTFNTRHDRVAGLGNSEGSQKALNMLFAIRTIQERTGKDLGATFLSGTTISNSLTELYLLFKYLRPKELERQDIRCFDAWAAIFAKKTTDFEFNVTNNVVQKERFRYFIKVPELAAFYNEITDYRTAEDVGVDRPAKNEILHHIPPTPEQEDFIQKLMQFAKTGDATLLGRLPLSETEEKAKMLIATDYARKMALDMRMIDPNYEDHPDNKASHCAKMIAEYYQKYDAQKGTQFVFSDLGTYQPGDGWNVYSEIKRKLTEDYGIPPSEVRFIQECKTDKARKAVIDAMNAGTVRVLFGSTSMLGTGVNAQKRCVAIHHLDTPWRPSDLQQRDGRGVRAGNEIAKHFAGNNVDVIIYAVEKSLDSYKFNLLHCKQTFISQLKSGAMGARTIDEGAMDEKSGMNFSEYMALLSGNTDLLDKAKLEKRIASLEGERKSFNKGKRDSEFKLESKTGELRNNTAFIDAMTEDWNRFLSVVQTDKEGNRLNIIKVDGVDSADEKVIGKRLQEIAKNATTGGLYTQVGELYGFPIKVVSERILKEGLEFTDNRFVVEGNYKYTYNNGHLAMADPLAAARNFLNAMERIPSIIDQYKAKNEVLEMEIPQLQEIAGKVWKKEDELKQLKSELAALDRKIQLELAPPTPEVAEKENEGQQLKPEAEDVRNRQAQYPENAPPQIRSPADSIVANHVIIGRPGLYAKEETRSKGLKI
>BFG-158_Parabacteroides_distasonis_@contig_1_segment0_pilon_1246_
MLQNNPTLKSLINSLWNTLWSGGVANPLTAIEQITYLLFMKRLDELEVEREAATEFSHEGYRSKFTGEYIPYVDQSEYVISDNMTDEEKASIMNAYNEAKKPRQKAELRWGQFKTITPKEKLLEHVRYNVFPFLKGLNGRTSSFTKYMENAVFIIEKPALLLEAINKIEEIYVEIEKDASEKGHAFQDIQGDVYEMLLSEIAQAGKNGQFRTPRHIIRLMAELVKPQVGDKIADPACGTAGFLLGAYQYIQTECTRRKDASKLEIDDDGFEKGTFSAILDETVKNELDNSFYGFDIDVTMVRLALMNLMMHGIDNPQIEYKDTLSRSYDEAGTYDIVFANPPFTGKIDKGDVHPGLRVDTSSSELLFLDRISTMLRNGGKAAVIIPEGVLFGSQKAQKQIREILLKDCCLEAVISLPSGVFKPYTGVKTAILLFTKVEQNSSRWNTERVWFYELNSDGYSLDDNRRRLKGYPLPEAKSKYENREYDLQEDRKTYFYVQIAEIEGNDLDLSYNRYKEYVYEEQTYDPPKEILSKLLVLEKEILRDMDELNSLIG*
>BFG-158_Parabacteroides_distasonis_@contig_1_segment0_pilon_1288_
MAYNKKAHLRDNIEAIRLMFRLEKEQRTATPEEAGILAAYSGFGGIKAVLSPFGKLTDILRWTQADRELFPLITELHNVLRDGAADEREYKRLVESVKASTFTAFYTPPAIIDAIASSLGEHGVSPGRFLDPSSGTGNFVSAFQPQCYSASGNSPEMVTYEKDLLTGRILSRLHPEAQVNIKGFEELPPHRNDYFDVVSSNIPFGDIRIFDPSFDNGTARRFALNTLHNYFFVKGLDAVREGGILAFITSQGVMNSAMAHPIRQYLMNRSRLLSAVRLPNNLFTDYAGTEVGSDLILLQKDTLSQREYTPLEHAFVEVGTQDDGTTQNEYFERTAAIVHTRGHVGTDPYGKPARIYLHDGGMEAIAADMKYFLDRNLSEQLDLDLYLRHSPIQELRDLANLPAETMRQRVAQVRELSQSANMDGHSSSMNQQTVQVDLRAVTPEQPPAGARQTTEKPTPEPVMSLYDLFGFTQEERSQVRKRKTRRKKEDSGQLSLFDMPPLEQDSTIQTAPAEPAPQEKERQEQERLKQEHRRQEEEAARQERMKPRPYPAGLLEHHRNGSLAYDNGQIGYLSAVGEGAPIFNPLELPERQRRRASLYIEIRDTYHHLYENEAATHTGNPALRTMLNTLYDDFIRQFGNLNDKKNIDLFRMDAGNREILSLERYIDGQAVKADIFDHPVSYNINEITHTDDVHEALTASLNKYGNVDMAYMESLTDKSQSDLLEELRGRIFYNPLSKNYEIADRFISGNVMAKAEHIEEYLQSHPDNGEARISLEALRQSLPTPIPFEDLDFNFGERWIPAGVYSRYASWLFDTDVSVRYTASNDEYSIKADMTSPRIMNQYSVRSESRIFNGIALMRHAIHNTTPNITKTVLDKTGKEMKIRDPEITLLANSKIDEIRNGFSDWLMEQSPEFKRKMADMYNRKFNCFVRPKYDGSHQNFPDLDLKGLGIPDLYPSQKDCIWMLKQNGGGIADHEVGGGKTLIMCCAAYEMKRLGLANKPLITGLKANIHEIAQTFATAYPNAKVLYPGKEDFTPERRVEIFHRMKNNDWDAIILSHEQFGMIPQSPEIQRDILQQELDSVEENLEVLYQQGEEVSNAQIKGMEKRKMNLEVKLKELLHEIETRKDDVADFKRMGIDHLFVDESHRFKNLTFTTRHDRVAGLGNSEGSQRALNMLFALRTIQQRTGKDLGATFLSGTTISNSLTELYLLFKYLRPKELERQGINSFDAWAAVFARKSVDYEFSVTNEVVQKERFRYFIKVPELASFYSEITDFRTAADIGIDRPKKNEILHNIPPTPDQQEFIRKLIEFAKTGNATVLGRPPLNEKEEKAKMLIATDYARKMSLDMRLIDPLSYGDDKDNKATHCADMIAEYYNKYAGHKGTQFVFSDLGTYKPDQWNPYSEIKRKLVEDHGIPEDQIRFIQEAKTEKKRKAMIEAMNEGKIRVLFGSTEMLGTGVNAQKRCVAIHHLDAPWRPSDLQQRDGRGIRKGNEVAKLYADNKVDVIIYAVEKSLDSYKFNLLYNKQLFITQLKQNNMGCRTIDEGGMDEKGGIPFSEYVAVLSGNTDLLDKARLEKRIAGMEGERKAFQRGKGESRIKLETFLANRASNDDIIARVKKDKTAIEIRMRYDKEGNKLNPLKIDGVASDDPKAIAAKLHEIEDRERTHGQPKVIGSLYGFDILVKTDTTVKDGLDFCENRFFVRGEGNFLYNYNNGRLAVDPKTACQNFINAFDSIPRLIEKYTKDNEAIEKELPVLEQVVGEVWKKEDELKQLKADLAALDRKILLSLKSVDTQEKSTDGVIEVVPSQPITPDGQNNAPAAVGIPAADTSSGTPSSDTLPAEPYVHRMPDFLTDKQRTPPKVSEMPKSISIKEAMGALGGKLVIGGIPKPGNKDDPDLTSPKSPNPS*
>BFG-158_Parabacteroides_distasonis_@contig_1_segment0_pilon_1347_
MVLLELFSGIGGFSKGLQAAGYSFEKVYFSEIEKNAIANFKYNFPYAEHIGSVTEIGTARIEHPDIITFGSPCQNFSSIGDGSGLRGGASSLVWYAVEAVRRFRPDVFIWENVKGVFFAKHRSDFWSIIKAFTNIGGYRLEWQLFNTAWFLPQNRERIYLVGRVADRCTGDVFPFPAPGGGNPPCRKDTVYPRACGTITRNYYKQPNLGNYLINLKPGETFNEQPTEDQKARIRMLTEVECERLQGFPDDFTRYGIFNEEVDTISRANRYAMLGNAVSVPVVRTIAERIRRNTVLND*
>BFG-158_Parabacteroides_distasonis_@contig_1_segment0_pilon_1642_
MTFKEVLQRFRTGSFTEREKGAKFEKLMKRWFQTDPRYADKLQEVWLWEEFPGKKDFGGKDLGIDLVAKTDLGDYWAIQCKCYDEKAIISKAVVDSFISTAHRAFIDDLTLKTTYFSNLIWVSTTLRWGANAEETLKGQDIPVTRINMHELEASPVDWDKLLKGDTGKAALREGKQPRKHQLEAMKAAHEYFRVHDRGKLIMACGTGKTYTSLEIIEQETGGKGLILFMVPSIALLGQSLNAWMTDTKYRMKAVCICSDSKASKRNDFDNDETSIIDNPLPATTNINSIKRQLLGYKDTDGLVVVFSTYQSIDVLAEAQRALLEADPSYGIFDYIVCDEAHRTTGFKQKGRDESHFTKIHNNDLIRGKKRLYMTATPRYYNDNAKATAKDKDLVLWSMNNPDYYGEEFFRIGFGRAVREGLLTDYKVLVLTISEDDIPDSILEDVKDKQQKEIKMDDASKLIGCINGLSKRIKGDKGVTKEADPVLMRRAVAFCSTINPSERGSGISSKGFAAVMPTMVRKYKESLSEEAREEVVDIEVQHIDGGMNAATREEKIAWLKEETGNPNECRILSNVRCLSEGVDVPALDAVLFVAARNSEVDVVQSVGRVMRTFHKGATDEKKYGYIIVPVVVPADVEPEKAMEDNERFSVVWKILNALRAHDDEFNATVNKIHLNKVKPPKVVVAGIPQGSGRMHGKDWMPDPQDQQTGATELSNEEIARQLELRFGSLQDGIYAKMVEKVGDRLYWENWAREIGLIAQKFIERIARVVKEGLHKEAFVEFLNGLQKNLNPSIDEGQAVEMLAQHMITRPVFDALFKDYQFVKNNAVSRSMQRMLELLESEAMEKDTEVLNKFYENVRMNVGDIDNLEGKQTLIKNLYEKFFKGAFPKTVDKLGIVYTPVECVDFIIHSVDDILRKEFDCSLSDENVHILDPFTGTGTFITRLLQSGLIRPEDLERKYKNEIHCNELVLLAYYIADVNIESVFHSLVKRDTYLPFEGICLTDTFQTTENEENVLDQTWFPENAANVDKQKKAPVRVIMGNPPYSVGQKSANDNAQNLSYAHLDKRIAETYVRAANTTLKNSLYDSYMKAFRWASDRIADCKDGGVVAFISNGAWIDGNAQEGFRKCLEDEYSSIYVLNLRGNQRTSGELSRKEGGKIFGSGSRTPISITLLVKNPAKKGKATIYYHDIGDYLSREQKLKKISEFGSVDSSELQWEIVAPNEKGDWINQRGNVFDSLIKLGDKEDKKNKMTVFVPYYGRGLATSRDAWCYNSNEENLETNIQVSIDFYNSEVDRYQKAVQENPDIKVYDFIKYDSTKFSWDRAQKEVDCPKGVKYSFGKKSLRDAMYRPFFKQHCYFNRKLNNCVYQLPQIFPTSKYKNLVICVSGVGVTKDFSCIITDMLPDLELIGKSQCFPLYWYEENKNKQQTLSLFDTESSDDYIRRDGITDWILKEVRTRFGNARKITKETIFYYVYGLLHSPKYREAFAADLKKSLPRIPIVVDIDAFLDFSYAGKQLANLHLNYEEIPAYEGVTVIGDRQKEEAPDGRMIAGTTDLYAIKVDYKYYEVEKMRFPKKGQKDTIIYNSSIRIENIPDEAYEYIVNGKSAIEWIMERYQVKTDPSSLIKNDPNDWSREHDNPRYILDLLLSVINVSVQTMEIVKKLPDLKLE*
>BFG-158_Parabacteroides_distasonis_@contig_1_segment0_pilon_1670_
MAFNRKQKLRDNIEAIRTAFILDRENRTATTEERAILQRYCGFGGLKCILNPAKELTDAVRWAKSDLELFAPTVELHRLIRENSKDETEYKRFVDSLKASVLTAFYTPKEITDTIADVLADYSVRPARMLEPSAGVGVFVDSMLRHSPNADVMAFEKDLLTGTILRHLYPDQKMRTCGFEKIERPFNNYFDLAVSNIPFGDIAVFDAEFQRSDSFGRRSAQKTIHNYFFLKGLDAVRDGGIVAFITSQGVLNSTKTSVRNELFSQANLVSAIRLPNNLFTDNAGTEVGSDLIVLQKNLSKKEMSQDERLMTVIQTDTKTALTDNAYFIHHPERIVHTMAKLDTDPYGKPAMVYLHEGKAAGIAGDLRRMLDEDFHYRLAMRLYSGSIRQAGTEEKVAVQNKVERPAIKLETVSSAQTVETPTEKPQPADEKPEIEPRPQYSAGVQLTLLDLWGMTEEVSQPKTSKKKKTVKKAVTAKSTPPKPKVTVTPTAPTAKPAMENKEVKAENTAKPADPDDIYATLDWDTNPPINGFYEMMMGLTPERRKELRELARQHNEKQVAEKTEVKAVPETSREQPRQEETQPEAVAAPAVTDTPSEAVGTFLFPDIEAEKPKEEVVDLSPRAYHRTPEMHLREGSLVADRGRHNIGYLKDITPYGATFQPLDLKGYQKEKALLYVSLRDAYERLYRYESLRREANVPWREHLNTCYDEFVMRYGNLNAKQNVKLVMMDAGGRDILSLERMENGKFVKADIFEHPVSFAVESHANVGSPEEALSASLNKYGTVNLDYMREITDSTAEDLLTALQGRIYYNPLVTGYEIKDRFIAGNVIEKAERIEAWMGDNPENERMPEVKQALEALKDAEPQRIAFEDLDFNFGERWIPTGVYAAYMSRLFDTEVKIAYSASMDEFSVVCGYRTMKITDEFLVKGYYRNYDGMHLLKHALHNTCPDMMKSIGKDEHGNDIKMRDSEGIQLANAKIDEIRNGFSEWLEEQSPQFKERLVTMYNRKFNCFVRPRYDGSHQTFPDLNLKGLASRGIKSVYPSQMDCVWMLKQNGGGICDHEVGTGKTLIMCIAAHEMKRLNLAHKPMIIGLKANVAEIAATYQAAYPNARILYASEKDFSTANRVRFFNNIKNNDYDCVIMSHDQFGKIPQSPELQQRILQAELDTVEENLEVLRQQGKNVSRAMLKGLEKRKHNLEAKLEKVEHAIKSRTDDVVDFKQMGIDHIFIDESHQFKNLTFNTRHDRVAGLGNSEGSQKALNMLFAIRTIQERTGKDLGATFLSGTTISNSLTELYLLFKYLRPKELERQDIRCFDAWAAIFAKKTTDFEFNVTNNVVQKERFRYFIKVPELAAFYNEITDYRTAEDVGVDRPAKNEILHHIPPTPEQEDFIQKLMQFAKTGDATLLGRLPLSETEEKAKMLIATDYARKMALDMRMIDPNYEDHPDNKASHCAKMIAEYYQKYDAQKGTQFVFSDLGTYQPGDGWNVYSEIKRKLTEDYGIPPSEVRFIQECKTDKARKAVIDAMNAGTVRVLFGSTSMLGTGVNAQKRCVAIHHLDTPWRPSDLQQRDGRGVRAGNEIAKHFAGNNVDVIIYAVEKSLDSYKFNLLHCKQTFISQLKSGAMGARTIDEGAMDEKSGMNFSEYMALLSGNTDLLDKAKLEKRIASLEGERKSFNKGKRDSEFKLESKTGELRNNTAFIDAMTEDWNRFLSVVQTDKEGNRLNIIKVDGVDSADEKVIGKRLQEIAKNATTGGLYTQVGELYGFPIKVVSERILKEGLEFTDNRFVVEGNYKYTYNNGHLAMADPLAAARNFLNAMERIPSIIDQYKAKNEVLEMEIPQLQEIAGKVWKKEDELKQLKSELAALDRKIQLELAPPTPEVAEKENEGQQLKPEAEDVRNRQAQYPENAPPQIRSPADSIVANHVIIGRPGLYAKEETRSKGLKI*
>BFG-158_Parabacteroides_distasonis_@contig_1_segment0_pilon_2045_
MAFNKKTHLRQNIDALKTAFTLDRERRAPTPEEERTLGAYSGFGAIKEVLENPTGKPDKDGMATLVAELQEVIRANTPDEREYKRYMDGIKNSVLTAFYTPPKVADAIVEAIWDTRIAPQRILDPSAGTGVFVNAVDFHDPYAEITCFEKDPATGLILKHLHPEKRVRVQGFERIEPKYAGYYDVAVSNIPFGDVALFDPFFSTHTDPVRRQGTRALHNYFFMKSVDMVREGGLVAFITSQGVLNAEQGRPVREWLMNRCEPVSAIRLPNNLFTEHAGTEVGSDLVILQKKAATGELSERQRDFIESRKLSNGIRINNLFQSFDRVIHTEAKVGKDPYGKPAMEFTHAEGVDGIDREMRRMLSEDFNRHFNESYCLEHAPEQTPGTPERELSRPRQAERQRAERHEPRLAGEIVKEIIADARNLQQQREEEEKRRVVAEMAAQGYHVDTETGEITRIENKPGQALPDSAATPAGEPTGEDLADFGAWSKERENRLWEQHPPKPEDFGMADTPVQHVGGTTEPKPQEGFAGSLFDTVETAAPVPATQAAEPVNVQQEPLLTLYDLFGFSAEERRQAELGISKKRNSRRGAKRKTPRQPSLFAPASSPEEQKSEMPKTTPPERDPEDLYASLNWEDNPPINGFYEMMMSLTPERRAELRRQNARQQETPEQRERQAVRPPTEAPKDRRKQAAGTPRTGSLFDTPDNPEEEEPGKEMPQIREADMKPRPFEGEVAPYFREGTLVTDGQNRVGYLRGIESLQPMFHPLELTPAQRTKASMYIEIRDAYYHLYNNEAETLTANPALREMLNRLYDNFTERFGRLNDKRNLDLIKMDARGTEILSLERYIDGKARKADIFERPVAFNPDEITHADDASEALVASLNKYGRVEPHYMASLTGTTVEGILGELKGRIYYNPETDGYEVADKFIAGNVIGKAERIEAFLRENPDHAPARESLEALREATPKPIAFDDLDFNLGERWIPKGVYERFASSLFDTEVKITFASNLDEYGVKAEATNVKITEQYAVSAQTRKYNGLHLLKHALQNTSPDITKTVLKWVDGERREVKVRDGEAIQLANSKIDEIRGAFPEWLREQSSDFKDRLTDLYNRTFNCYVRPKYDGTHQEFPDLDLKGLGIDNLYDSQKDAIWMDKLLGGGIIDHEVGGGKTLIMCCGAYEKKRLGLANKPMIIGLKANIHEIARTFCTAYPMAKVLYPGKEDFTPRKRERIFREIRNNDWDAVILSHEQFGMIPQSPEIQQEILQAELDCVEENLEVLKAQGRDVSRAMMKGCQKRKANLEAKLQKVAHALETRKDDAVDFRLMGIDHLYVDESHKFKNLTFTTRHDRVAGLGNPEGSQRALNMLFALRTIQQRTGRDLGATFLSGTTISNSLTELYLLFKYLRPKELERQNIRTFDAWAAIFAKKTIDYEFSVTNEVVQKERFRYFIKVPELAMFYSEITDYRSAEDIGIDRPQKNEILHNIPPTPQQTEFIERLVQFAKSGDATLLGRLPLSEREEKAKMLIATDYARKMSLDMRMIDPELYSDHVDNKASHCARMIAGYYRRFEAYKGTQFVFSDLGTYKPGAGWNVYSEIRRKLAEDYGIPQSEVRFIQEATSEKARKEMIAGMNTGKIRVLFGSTEMLGTGVNAQKRCVAIHHLDCPWRPSDLEQRDGRGIRTGNEIAKLHADNKVDVILYAVEKSLDAYKFGLLHNKQLFIRQLKTNNMGSRTIDEGAIDEKSGMNFSEYVAVLSGNTDLLDKARLEKKIATLESERQAFVRGKSSSRYKLEQITEKIEKNNDLIRRIGKDLEHFKARVEFNEDGSYRNPVKLNGLETSDPKLIGKQLNHIAETARTLDRLEPIGSLYGFELLVQSETTGKDGLDLVQNRFYVRGEGDYLYQYNYGNIASDPRLAAMNFIHALATIEPTLEKFRKKNEELEKDIPVLREVVESSWRKEPELTALKADLTEIDRRIQQSLKPIEESEGKEAEEDNDVCRERHDTAEELPKEDNTAARIPSRLRQIADASXGRIVIAGVGSPPENGPAKKGIKM*
>BFG-158_Parabacteroides_distasonis_@contig_1_segment0_pilon_2342_
MATNNTTEQSLTKKVWSLATTLAGQGIGFTDYITQLTYLLFLKMDAENVEMFGEESAIPTGYQWADLIVLDGLDLVKQYEGTLKLLSEQDNLIGTIYTKAQNKIDKPVYLKKVITMIDEEQWLIMDGDVKGAIYESILEKNGQDKKSGAGQYFTPRPLIQAMVDCINPQMGETVCDPACGTGGFLLAAYDYMKGQSASKEKRDFLRNKALHGVDNTPLVVTLASMNLYLHGIGTDRSPIVCEDSLEKEPSTLVDVILANPPFGTRPAGSVDINRPDFYVETKNNQLNFLQHMMLMLKTGGRAAVVLPDNVLFEAGAGETIRKRLLQDFNLHTILRLPTGIFYAQGVKANVLFFSKGQPTKEIWFYDYRTDVKHTLATNKLERHHLDDFVSCYNNRVEIYDAENNPQGRWRKYSVEDILARDKTSLDITWIKQGGEADNRSLAELMADIKDKSQTISSAVAELEKLLANINED*
>BFG-158_Parabacteroides_distasonis_@contig_1_segment0_pilon_2368_
MTIKEQHELGKTLWKIADDLRGSMMADDFRDYMLSFLFLRYISDNYIEAAKKELGGDYPDKALEELKECGVSTPLQLWYGKNPEDVLDFEKQMRRKVHYVIKPDYLWTNIYELARTQNNNLLKTLEKGFKYIENESFDRAFQGLFSEINLNSDKLGKNYEERNALLCKVITKIAEGIAQFSTDTDILGDAYEYLIGEFAAGSGQKAGEFYTPQQLSSILSGIVTLDTQDPKSGMKKKLERVLDFACGSGSLLLNVRHRMKANGGNIGKIYGQEKNITTYNLARMNMLLHGVKDSEFEIHHGDSLLNDWDMLNEMNPAKKVEFDAIVANPPFSYRWEPTEEMGKDFRFNNYGLAPKSAADFAFLLHGFHFLKQDGTMVIILPHGVLFRGGAEERIRTKLLKDGNIDAVIGLPANLFFSTGIPVCILVLKKCKKSDDVLFINASDKENFEKGKRQNKLRTKDIDKIIDTYKQRKEEERYSRPVSMDEIERNGYNLNISRYVSIAKEDVKIDLLQVNKKLIELESKIADASERHNKFLAELGLPLITKAKRD*
>BFG-158_Parabacteroides_distasonis_@contig_1_segment0_pilon_2920_
MYKRTIDNRWSFKDADTKEFTHCYHAYPAMMIPQVARALIEEYKPEDGVELLFDPYMGSGTSLVEASIKGINAIGTDLNPLARLMSHVKTTHYDLSCIRDTFSMMQALFFEYSEDKVKNKNFDNISNYTYWYSRDSLLRLSYIYQVINECVALDFADFFKVPLSETVREVSFTRNGEFKRFRMKEEKIKDFKPDVFRLFEEKVIRNINGLEEFNSIKYPCNIGIYDFNSTIEIPSDIIQPNSVDMVVTSPPYGDSRTTVAYGQFSRWANEWFNFENAKTLDNLLMGGRVQKEELFETKSIKSELDEIKSIDPKRNLEVVSFLNDYSCSIKNVASVIKSGGVVCYVVGNRTVKGVQIPLDYFTAEMFEKNGFTHIDTIVREIPNKRMPSKTSPTNVAGKKVSTMCNEYIVILEKK*
>BFG-158_Parabacteroides_distasonis_@contig_1_segment0_pilon_3235_
MSEKEVDTSNELRVLSLFSGCGGMDLGFEGDFICHRKSISPQSSWVQEVINEHWVRLQRNRFRTVFANDILKEAQTAWLQYMDRFGYDKNVYNTKSIVDLVKEHRAGKKVFPKNIDVVTGGFPCQDFSVSGKRLGFESNKDHTGKLREDDEASEETRGKLYYWMKQVIDITSPKIFIAENVKGLVNLGDVKSIIQRDFAHAAGDGYIVLDPHVLHAGNYGVPESRERVIFIGIRKSALKVKALRALQEEKIPKAYDPYPSPTHACTVEDKRLLPPVVCRDVFVGLEEPDRTDDLSQRYYSQAKYMGAHCQGQKEIALDHIGPTIRSEHHGNIEYRRLSREHGGVITEELDAGLQERRLTPRECALIQTFPPDYTFVSHKKNSTRFELSASGAYKVIGNAVPPVLAYHIANRIQTLWPLYFKKR*
>BFG-158_Parabacteroides_distasonis_@contig_1_segment0_pilon_4166_
MAKKTTNKKDNLPMEEVLWKACDALRGSIEPSEYKHVVLSLIFLKYAGFHFEKRRQEIINDGLEDFVDSVEFYAAKNVFYLSEKARWSYIKENAKQPNIASIVDKALSDIEKENKPLHGALPNNYYSSLGMEAEKLGSLLDKIDGFDAILESADGNDIIGRVYEYFLSKFAIKEGKGKGEFYTPKTIVNLIAKMIEPYEGKIYDPCCGSGGMFVQSMKFVESHHGNRRKVSVYGQEYTKTTFKLAKMNLAIRGIAADLGDYAANTFTDDRHKDLKADFIMANPPFNQKDWRAENQLTDDPRWDGYDVPPTSNANYAWILNMVSKLSSNGVAGFILANGALSADGTEGEIRRKMIECGLVEAIVILPRNLFYSTDISVTLWILNVNKKARVVNRNGEEIHYRDREKEILFIDMRQMGEPFEKKYVRFTDEDIRKVADTYHNWQREGYAETYTDVPEFCKSVGIDEEGGVADKGFSLVPSKYIEFVDRDESVDYDTRMKELQSELADILRQEAESQEAVLNVFKSLGYEIKL*
>BFG-383_Bacteroides_ovatus_@contig_2_segment0_pilon_1559_
MAFNRKQKLRDNIEAIRTAFILDRENRTATTEERAILQRYCGFGGLKCILNPAKELTDAVRWAKSDLELFAPTVELHRLIRENSKDETEYKRFVDSLKASVLTAFYTPKEITDTIADVLADYSVRPARMLEPSAGVGVFVDSMLRHSPNADVMAFEKDLLTGTILRHLYPDQKMRTCGFEKIERPFNNYFDLAVSNIPFGDIAVFDAEFQRSDSFGRRSAQKTIHNYFFLKGLDAVRDGGIVAFITSQGVLNSTKTSVRNELFSQVNLVSAIRLPNNLFTDNAGTEVGSDLIVLQKNLSKKEMSQDERLMTVIQTDTKTALTDNAYFIHHPERIVHTMAKLDTDPYGKPAMVYLHEGKAAGIAGDLRRMLDEDFHYRLAMRLYSGSIRQAGTEEKVAVQNKVERPAIKLETVSSAQTVETPTEKPQPADEKPEIEPRPQYSAGVQLTLLDLWGMTEEVSQPKTSKKKKTVKKAVTAKSTPPKPKVTVTPTAPTAKPAMENKEVKAENTAKPADPDDIYATLDWDTNPPINGFYEMMMGLTPERRKELRELARQHNEKQVAEKTEVKAVPETSREQPRQEETQPEAVAAPAVTDTPSEAVGTFLFPDIEAEKPKEEVVDLSPRAYHRTPEMHLREGSLVADRGRHNIGYLKDITPYGATFQPLDLKGYQKEKALLYVSLRDAYERLYRYESLRREANVPWREHLNTCYDEFVMRYGNLNAKQNVKLVMMDAGGRDILSLERMENGKFVKADIFEHPVSFAVESHANVGSPEEALSASLNKYGTVNLDYMREITDSTAEDLLTALQGRIYYNPLVTGYEIKDRFIAGNVIEKAERIEAWMGDNPENERMPEVKQALEALKDAEPQRIAFEDLDFNFGERWIPTGVYAAYMSRLFDTEVKIAYSASMDEFSVVCGYRTMKITDEFLVKGYYRNYDGMHLLKHALHNTCPDMMKSIGKDEHGNDIKMRDSEGIQLANAKIDEIRNGFSEWLEEQSPQFKERLVTMYNRKFNCFVRPRYDGSHQTFPDLNLKGLASRGIKSVYPSQMDCVWMLKQNGGGICDHEVGTGKTLIMCIAAHEMKRLNLAHKPMIIGLKANVAEIAATYQAAYPNARILYASEKDFSTANRVRFFNNIKNNDYDCVIMSHDQFGKIPQSPELQQRILQAELDTVEENLEVLRQQGKNVSRAMLKGLEKRKHNLEAKLEKVEHAIKSRTDDVVDFKQMGIDHIFIDESHQFKNLTFNTRHDRVAGLGNSEGSQKALNMLFAIRTIQERTGKDLGATFLSGTTISNSLTELYLLFKYLRPKELERQDIRCFDAWAAIFAKKTTDFEFNVTNNVVQKERFRYFIKVPELAAFYNEITDYRTAEDVGVDRPAKNEILHHIPPTPEQEDFIQKLMQFAKTGDATLLGRLPLSETEEKAKMLIATDYARKMALDMRMIDPNYEDHPDNKASHCAKMIAEYYQKYDAQKGTQFVFSDLGTYQPGDGWNVYSEIKRKLTEDYGIPPSEVRFIQECKTDKARKAVIDAMNAGTVRVLFGSTSMLGTGVNAQKRCVAIHHLDTPWRPSDLQQRDGRGVRAGNEIAKHFAGNNVDVIIYAVEKSLDSYKFNLLHCKQTFISQLKSGAMGARTIDEGAMDEKSGMNFSEYMALLSGNTDLLDKAKLEKRIASLEGERKSFNKGKRDSEFKLESKTGELRNNTAFIDAMTEDWNRFLSVVQTDKEGNRLNIIKVDGVDSADEKVIGKRLQEIAKNATTGGLYT*
>BFG-383_Bacteroides_ovatus_@contig_2_segment0_pilon_2139_
MKKMYLSAPLPFVGQKRMFAREFIKVLGQFPDSTVFVDLFGGSGLLSHITKCVRSDATVVYNDFDNYRCRLVNXPVPNVLLSDLRRIAEGEPRNKRITGEIRDKMFARIEREEKEHGYVDYITVSASLLFAMKYVTSLEGMKKEAIYNRIRQTDYPEAKDYLEGLTITSEDYKEVFKRYKDVPGVVFLVDPPYLSTEVGTYKMFWRLADYLDVLTVLKGHSFVYFTSNKSSILELCDWMDRNPFVGSPFKECRKVEFSASVNYQAKYTDMMLYTKPDEVSGIAA*
>BFG-383_Bacteroides_ovatus_@contig_2_segment0_pilon_228_
MGLLKPNQVLNKAYRQVAIETTDFDLFKNALRTLRDNIVDGQREHTQKEHLRNFLSETFYKPYYMAPEEDIDLAIRLDKTIKSNIGLLIEVKSTTNKGEMISNDNLNRKALQELLLYYLKERVNKKNNDIKYLIATNIHEFFIFDAHEFERKFYQNKQLRREFQDFVDGRKTSNKTDFFYTEIATTYIEEVKDSLEYTYFNLQDYQHLLDRTDSSASRKLIELYKIFSDTHLLKLSFQNDSNSLNRGFYTELLHIIGIEERKENNKTVIVRKAVERRDEASLLENTINQLDAEDCLRHINGRLYGNDYEERLFNVAMELCITWMNRILFLKLLEAQMLKYHNGDAIYKFLSITKIHDYDDLNTLFFQVLARDMGSRTHSIMRDFAYVPYLNSSLFEVTDLESKTIKINSLSQRTVLPVLASSVLRNKKRNLQVNALPTLQYLFAFLDAYNFASEGSEEVQEEAKTLINASVLGLIFEKINGHKDGSVFTPGFITMFMCREAITKTVLQKFNGYYGWNCTTRIELYNHIDNIVEANELINSLRLCDPAVGSGHFLVSALNELILLKYELGILVDATGKRIRKADYQLAIENDELIVTDTEGNLFAYNPLNAESRRMQETLFKEKRQIIENCLFGVDINPNSVKICRLRLWIELLKNAYYTAESNYTYLETLPNIDINIKCGNSLLHRFALTDSIQTVLRESSISISQYKEAVAKYKNAQSKSEKQDLETFITEIKSKLKTEINRRDARLVRLNKRRSELANLQAPQLFEPTKKEKKASDKRIADLKKEIATLENIFEEIRSNKIYLGAFEWRIEFPEVLDAEGNFLGFDCIIGNPPYIQLQSMGKSADVLECMGYITYARTGDIYCLFYELGMNLLTPNGFLCYITSNKWMRAGYGEALRGYFASKTNPIMLVDFAGIKIFDAITVEANILLSQKAANIFNTQACLVQDSNGLNNLSDFVQQQGVKCNFADSIPWVILSPIEQSIKQKIESVGIPLKDWNIQINYGIKTGFNDAFIISTEKRDEILANCQTEDERVRTAELIRPILRGRDIKRYEYEWADLWIIATFPSRHYDIESYPAVKNYLLSIGIERLEQTGETHIVNGKKIKARKKTSNEWFETQDSISYWEDFSKPKIVWKIIGNQMAFAYDANNYVMNNACYIMTGDHLDYLLAVLNFPITEVTFV*
>BFG-383_Bacteroides_ovatus_@contig_2_segment0_pilon_2960_
MITNQIYNEDCLEALKRVPDNSVDCIITDPPYFLGMTHNGQKGSFKDLSICKPFYRDLFLEFNRVKKPSACVYFFTDWRGYAFYYPLFDLYLGASNMIVWNKQSGPGNHYAFIHELILFHCGNGVSIGATNVIDNIRSFSSGAKKIEGEKVHPTQKPVALIRKLIEDSTKPGDLILDTFGGSGTTAVAAIESGRNFVLMEQDEIYYFTAQKRIKDAYERFNGGG*
>BFG-383_Bacteroides_ovatus_@contig_2_segment0_pilon_332_
MGLASSVXTIGXAXCKALFSAYAAVGTRSYKPVWAMVCRRIKPLLRNVFMFILEIFLIIKTRXSFCHSGCFYXICRLXQXLCKXSGXIDXKXCLRNKVKQGNGWRMHXVKMNRQSLVGVQTKFNLRXKHYXRLPKRXRLILKNYFVLRKCVIKMMASKYKAIDFFCGGGGMTCGLRQAGINVIAGVDFDQDAKETYEYNNSGSVFIQTNIKNLRSNYFERKFGIRKNDDFLILVGCSPCQFYSIINTDKNKALKSKDLLKNFARFIEYYRPGYVLVENVPGIITNKDSILPYFLRKLEDLGYKNPVYKVVDMSYYGVPQSRRRFSLIATRLENVNIHLPKADDKETVLADYLGERNGFPKVSAGHKDSSVFNHTVAGLSDVCLKRLAKTKHDGGNRLDWANDPELQLPCFVGKDDCFKDTFGRMWWHRPASTITTKFYSISNGRFGHPEEDRALSLREGATLQTFPKTYVFKTNSIAATAKLIGNAVPCEYARRLGETIKALENNGTI*
>BFG-383_Bacteroides_ovatus_@contig_2_segment0_pilon_3715_
MVSIIDFYVLQKRPSKEGFDIVIGNPPYGAKISSIDKACFKHIFTSAQTIPNIQKGSLDTFSLFIDLGYQILHTKGNAIFIVPLSVTASDAMSGLHRLLINHCDEIYVSSYGDRPRRIFESAEQQVSIISFKKSSNKVTRIMTTHINKRYSDESLWLLLDDLKFVNALHHIRNGRIPKIGNEIELGILCKLERCVTTIKDVYKREGLPIYYRKAGGRYYKIITKIPTHSSAEGELKVREKYQSLVGAALSSNLFYWFWLIHSDWHNLRSSELEMFPIPFESFSDEELDKINTLYDTYLNDLYSKSQTTKTGLKCFFARQSKMHIDAIDKFIGEKYGLSEIEIKFLINYDYQYRNAE*
>BFG-383_Bacteroides_ovatus_@contig_2_segment0_pilon_3716_
MNKESLKEYLSSRYQGWSSFLNNVIFPIFGEDDFEDGFETELLESQPERRQLAEATGIRSIKQVGMMYVGVEPLQIFDVTVSDRVMMEHNRVNIQRLIRAVMDQFSCAFMLFHYEDDTRWDWRFTYCRKSGNKEESTDSKRYTFLLGPGQSCRTATDNFIALYDKRNSLEIKDIENAFNVEALSKEFFGKYKAQYEAFVNYMVDPTNGMRQHFIDTGFDHTGMAADKIRDREEKPIRDYVKKLLGRIVFLHFLQKKGWLGVPASKEWGEGDRDFMLNIFKNANERQKENFLDDILEDLFTEGLDRNRSDQGDLYDTKVEGFRNCRIPYLNGGLFERDILDKKPSHFPASYFNGLLTMLSQYNFTIDENDPNDAEVGVDPEMLGRIFENLLEDNKDKGAFYTPKEIVQYMCRESLIAYLQTDMREEDKECIRQFVTTHDASQLGELKEYIDQKLYDVKICDPAIGSGAFPMGLLRELFFCRSAIEPNIVENAANIKRHIIQNNIYGVDIERGAVDIARLRFWLSLIVDEKSPEALPNLDFKIMQGNSLLEQYKGVDLSTMTEKKIGAGESLTFFDSMLDVYRKNLRDKLTEYYACPEHDKKMQLRKDIADIVKQELVEQGIHIDFEDMDLSANSQFFLWHTWFHDVFSRPSKKGFDIVIGNPPYGAKYDNQTKRYYKNTYVTANSIRGLQKGSLDTYTLFIELGYNLLRKNGSFAYIVPISLTSSDSLTGVHRLLMGNCDTIYISSYAVRPKPVFENAVVNTSILLFKKTETPCQYLFSTKMHRRGNEFELQRLIDNLQFVDVKGQTLYGRIPKIGSEIEKTILNKLFNYTKLGSLIKTSGSPIIYRFAGGRYFKVVTNYSTGSSAERTIYFANSKIADAVGCILSSSLSFWFYQIFSDNLNWKTYEIENFTVPQLSAEDIDYLDKLYSRYLSDIEAKANIRITSGESTYNVDSFKEYKIVRSKAIIDEIDDYICPLYGLTQEETDFIKNYELEFRLAGE*
>BFG-383_Bacteroides_ovatus_@contig_2_segment0_pilon_373_
MKIVSLFAGAGGLDLGFERAGFDIVWANEYDKDIWKTYEKNHSNTILDKRSITDIPTTDIPECDGIIGGPPCQSWSEAGALRGINDKRGQLFFDFIRILQDKQPLFFLAENVSGMLLGRHSEALSXYKNMFANAGIGYELSFNMLNAHDYNVPQDRKRVFFIGIRKDLNFKFEFPKPYPYKKTLKDAIGDLADNVVPSIGNNKANPDCKVTNHEYMTGGFSPIFMSRNRVRKWDEQSFTIQAGGRQAPIHPQAPLMEFVEQNVRKFVEGKEHLYRRLSVRECARIQTFPDDFIFYYNSVAAGYKMIGNAVPVNLANALAESIKQQLQIHV*
>BFG-383_Bacteroides_ovatus_@contig_2_segment0_pilon_3970_
MNSNNTASLYGMRSSGGHHGDVFTSPRVVCYMLDQVGYDSHADLRNVRILEPACGEGEFVLEIARRLLRSAACHHFDANEAFQRNVRAYDIDGTKIERCRRRLADIGIYPSSDNLLAADFLTCRIGATDVVVGNPPYVRYEHIPQNMRDYCRSNFSTFHYRCDLYVPFFEKTLSLLSKGGRHCFICSNRWLKNEYGKKLRKLIAQKYAVKMIVGLEQADAFQEEVLAYPSITIIEAGKPSAYFDYAEVRQVEELAGMHISKRISPTGEDWTKSFSSVATDHALKTIEQQGFKIGIGAATGADAIFVSSDLPDRVESELILPSIKARDLRGNQFNWHGDYLLNPYNSDGSLIDLADYPLAGAYFEQHRERLTSRHVARKSPAKWYKTIDRISPSLQKQPKILLPDMSGNTFVFVDDGSYYPLHSIYYITGQSSVRLRLLAAFLMSDFVRDQLSAVTNAMNGGFSRWQSQHLRKLRIPDIGAISETDTQQILSFYECKEISSINHIINRLYGT*
>BFG-383_Bacteroides_ovatus_@contig_2_segment0_pilon_4161_
MTKAKKLIEVAMPIKEISAESVRDKSIRHGHISTLHLWWARRPLPVCRAVIFASLVPDPLDEQCPQAFKDAIQELLGNDPLYAPYPDIPYTAIYDPMPDNLRNRLLMFIGKFSPVCQANMLKGKNTASKEQLSEGCLIKWESKNDKVVLTKARKLIWVAYNAGQNPNASFISLSQSFDAAYQAIEEAENNLYSCIDRHLETDIIKEKETALQTAIDCFQKQMPSVFDPFAGGGAIPLEAARLGCRSYGNDINPVAHIIEKGSVEFPQKYGKPIRYTEEEFRRIYGKEGIDILIAKGISISNGIIDIPNRLSFDVEYYAKQLLAMTEKEVGHLYPADENGNKPIAYYWARTATCSNPSCKAEVPLLKQFYLVNTSSKKVYLNPIINGTDIQFEIKEGVCSIKEGWNNRGNMTCPCCGSITAVNQVKQQFKVKTSKEVLLAIISETNSGKLYTSSSKNEYIKPQSENIDKPTDRMAVENNRNFNTPGWGIEIYGDMFSDRQLFMLQSFTKSFSLLKKRIELTQYTQALYTYLAIWIDRIAVANTSLGRWHNGRETIEHPFSRQAIAMVFDYPESNPFCSSSGSATNQLEWILRYIESESNSSFCTNLKNASSGERSQFGGKQLTAVVTDPPYYDAIAYADISDFFYVWLKRTLNDTYPLNFSTPQTPKSEECTALKHHHNNSEQEAKLYFEKKLTDIFDAIEQQTSDIVSIMFAHQTTEAWTTLCNSILSARMNITGSWPMDTEMANRSLGLASAALESSVTVSCRPSERSGYGSFKQVKRAIEEKVNKEVEKLYGLGFRGADLLTACFGQAVSEFGKYEKVEKADGSEVTVTELLELAKTAAFNALLRGFEGDEYTKFYIGWLQMNGMEETDFDDAAKFTRIGMNIDVSDIFHHHLLIKDGNKQHLASYTERITGEIQGTNINDPLIDQVQQAMMLWSKENRPKLLRLIKLVGSEANNSFWRVLASLKELLPDGDDLKQVNELLANSEELIQSCQKDITGQATQMNLGF*
>BFG-383_Bacteroides_ovatus_@contig_2_segment0_pilon_4532_
MELKELTARICDLFGCASVDTLPDKIMFALFSQNPTMYFDKYKEVCPDLTVDWLQRVYQFYHADRTEKKQDYTPVALAKLVAYLSYMPGEKVVYDCCCGSGALSIQKWCANPKLKFICEELDEKVLPILLFNLCIRNIEATIVNRDILSGDIFHSYSTVKGAMYASVQRPMFPETELQKADVSVSNPPFNLKSSVSEDITKDLPLKYTCNFAFVAHCLQRGERCALILPRGVLTSKEELECRKYLISKGWLKAAISLPEKMFESTSVATCILLLDKKNISKEVMLVNAEKMKSVEVREQRGEGNASHYNRIYKKEFNTFSDEQIAAICELTTKEQDSFSKRISQEELEEHGYNLTIGPYLSIELEGTIHRDFNAIISDINRIIRERNVIKVTVNKVWAERLGLAEVISDCEATNEVVKAINESFSLFKNYEVKEKIIENKYIQSSNSKVFVIENTDKEILSSIMPFFMNMYKQHLYYLNNEENRLLAELRDSMLPLLMNGDLMLKDSDE*
>BFG-383_Bacteroides_ovatus_@contig_3_segment0_pilon_118_
MSDIKEKTLKLIDGLKATCQSYGMGNDGNEYKIITQVFLYKFLNDKFGYELKNAKSDIAKKLIGDVKWETAYENLSDDERMLIQSAISPDVPMLEPYHLIANLWNQQSKGDFDTIFDSTMTDIAEQNADIFSTQTTANTKIPLFEALTPFVTDTAQRAPFARALVDKLVNFSFEEAFAQNYDFFSSIFEYLIKDYNTAGGGKYAEYYTPHAIATIMVRLLVGDNADLHSMECYDPSAGTGTLLMALSHQIGEDRCTIFSQDISQRSNKMLKLNLLLNGLVSSLDNAIQGDTLVNPYHKSDGGQQLRQFDFVVSNPPFKMDFSDTREKIAAMPARFWAGVPNVPAKKKESMAIYTCFIQHVINSLKKTGKGAIVIPTGFITAKSGIENKILHKIVDDKIVYGCVSMPSNVFANTGTNVSVLFFDKSATTDKVILIDASKLGEEYKDANGLKKVRLNDEEIEKIVGTFQRKEAVDDFSVAVTYDEIKEKGYSLSAGQYFDIKIDYVDITEEEFNQRMANYKQTLSEQFAESHRLEEEIMKQLNALQFNVNVGDNE*
>BFG-383_Bacteroides_ovatus_@contig_2_segment0_pilon_2574__2575#merged
MEKKKSSPANLPGKPCFPWVGGKRRLLPVLIESLPKDFGQMDTYVEPFVGGGALFFXXXXMEKRTYYNEGNPNNITRAALFIFFMRTCYNGIYSVNHSGKLSVTFGAGGRVKLLEEELIRFNHKLLQDVVILDGDYRQTAEYTGANSLFYFDPPYKPVNEGNSCTSYMPQDFGDEEQINLANFCKGIGETGAK
>BFG-383_Bacteroides_ovatus_@contig_2_segment0_pilon_377__378#merged
MNLISLFSGAGGLDLGFHKAGFKVVTANEFDAKICPTFRANFSDTNLIEGDIRDIPSSEFPDNIAGIIGGPPCQSWSEAGSLKGIEDARGQLFYEYIRILHDKQPLFFVAENVSGMLAKRHTDAVRGFMELFDKAGYDVNLKMLNANDYDVPEDRDRVFYIGFRKDLNIHNFEYPTPQKHKPTLRESIWDLQFTAIPALEKNKTNGKACKIPNNEYFIGAYSPIFLSRNRVRSWDEPGFTVQASGRQCQLHPQAPKMIKVEKNLQKFAEGYEHLYRRMTVREVARVQSFPDEFQFIYDDVNYGYKMIGNAVPVNLAYHVAMQIKKTLVEKGIIVDLKXXXXMKVASFFAGCGGLDLGFEQAGYEVIWANEFDEGIHETYQFNHPNTYLCKSDIRTLKAADIPDCDGFIGGPPCQSWSEGGKQLGLNDDRGRLFLDYIQLIKQKRPKFFIIENVQGMISDKHFKTFLSFLSSLECAGYVVSYSLLNAADYCIPQDRFRVFIVGFIKELNGAFKFPEPSQKPLVTLQKAIGDITEEPHLYDNERVNQEYEKWTNHDVFTGPFDTKFMARNRVRSWDEVSFTIQAQAKNCPLHPQAPVMKYVSPNQRIFLPGYEHLYRRLSVRECARIQSFPDKFRFSYTHIKEGYKMVGNAVPPRLARCLALSIKDALGSMNGKKEADVLVAYYKDEHQLRMTLRNKLYYVRTGFRRGALQMPIGATSPKYLLLHNCSNRYLYAMVEDHPKVMSGSELSHLGFAPSGNEYLTFKLKTAECINLECLNLADVKFRGNKRDIAIPYIANIQELF
>BFG-383_Bacteroides_ovatus_@contig_2_segment0_pilon_4543__4544#merged
MKLVHGSLFSGFDAPSVAASWMGWENAFHCEINPFCNEILKYWFPDSEHYEDITKTDFSQWKGRIDVLTGGFPCQPFSLAGQRKGADDNRYLWPHMLRAIREIRPAWVIGENVAGILTMVQPGKETEVESQTSLFGEDNRKRILLRQEYVVETICKDLEREGYSVQPLLIPACAVGAPHRRDRVWFIAHCADSRTEDVRREREDKVLSDRITPDTNGKRCNNRSDNRQERPFCYDWKRHPKEGQSERNKRKCRACENGANTSYPNDERLQRCSNNRKYPKEREKSNDQQSCRLLCTNWEKFPTQSPVCRGNDGLPFDVDNLTIPFTKWRQESVKGYGNAIVPQVILEIFKAIEELDNXXXXMNTTFEKSVNTTDEWYTPKEIIDALGKFDLDPCAPVKPLWQTATQMYNKNHDGLTKDWVGRVWLNPPYSRPLIEQFIKRMAEHGNGIALLFNRCDSKMFQDVIFEKATAMKFLRNRIRFFRPDGTRGDSPGCGSVLIAFGEDNADILRTCDIAGKYIRIN
>BFG-634_Bacteroides_fragilis_@contig_7_segment0_pilon_1716_
MEKLKMESVSIAEDSLNKIAELFPNVVTESMGKDGQLHKAIDFDKLKFLLTANQAEMGVVYDDDERYELTWVGKKQAIREVAHPIRKTLRPCPEESRNWEQTQNLYIEGDNLDAMKLLKKSYAGKVDVIYIDPPYNTGKDFIFNDTFALSQEESDEKQGRYNEEGQRLFQNTEANGKFHSDWCSMMYARLMLARTLLNDNGIIFISIDDHELANLIKIGNEVFNASNFIDVFNWAKTETPENLSKKSKQIIEYIVCYQKKKNDMKFQGLKKESVSSNGLLNQPNSVGILTFPANKVVTSIPDGVIKAGMYGTDAYDVELLEDTTVRGGLFTAPVKLKAKFKWSQANLDKEIQKGTTIKIPTLKLSPSYEKLEYDPEVPPNLINYKVGVETNEQAGNHQLQFFDKKVFNFPKPVSLIQYLCEFIDTKNKDCIVMDFFSGSGTTAEAVMRMNMKPRKNKVKYILVQLPEDVTETIKKAKTPSEKEIMQNAIDFLTENHKALNICELSKERIRRAGDTIEAECNQRKLKDLPDIGFRVFRIADSNMKDVYYSAKEYSQSDLFYFTDNIKEDRTGLDLLYGCLTNLGLSLSLPHDEEDINGYTVYSVDKTELMACFAEQIPEKVFREIAGRQPRRVVFRDASFRDSADRINIDEIFKTLSPGTTIEIL*
>BFG-634_Bacteroides_fragilis_@contig_7_segment0_pilon_1785_
METNRLKRFASEARNILMSGVKQRLSALGFQTDGSLSTKLPELMGGGSVFMGEVQSEDFYHKWMSLYQRIQSHSYREVAEEAAYTWFNRLMAIRIMVKNELVPAVLEYESDEVRIPLLVSEARQRRFPQMNEESRQKLEVLLNNDALTDEQFAVLIVAYCHSNPIIHKCFGTISDYTELLLPSNILAKDGFIDKLNADEYISDEDYRSPELIGWLYQFYISERKDEVFAKKGKFEADEIPAATQIFTPNWIVKYMVQNTVGRIYLDNNPYTDIKKEMQYLVEPAEPTPADAIYQFDNIHDLTCADLACGSGHILNECFDLLYQIYIEEGYNRRKAIEDIFQYNLTGIDIDTRAKQLATFALLMKACQKDNSFSDAHCMPRVLDMPIPYAEAVGKTFDNTDEERTFTKTLLSEYIMGGNAEVLDELTDAVLLMNDAQTLGSIMKFTISERTRNVIAVRTAEYEQQEVLPEDIRKMLPYMQIILTLTQNYATLVMNPPYMGGGNMNEVLSRYVKDNYEDSKADLFSVFMELAIDRLKQEGKYGMINMQSWMFLSSFEKLRKKVLDNYQIDSMLHLGPRTFDELSGEVVQNTAFVISRNHKEDVNGIYFRLVEGKSCKEKEQMFLNYSEQGAKIYYPAIPQSNFEKIPGCPIGYWVSENVLKTFNQKNLISEKSIARSGFSTGNNERYVRQWYEVPLEKIGFSLSSNDDFLSSNYKYVPFTKGGTFRRWYGNLESVVDWTNPNTMHRPRTTYMNLYYKPAITWNAICSGKLSCRFYDRGFLFEHAAASLFVNNDYQFESFLAYLNTPVFQFILSILNPTLNTGAEVVSSIPIIIPSSGIHQKIHQNISISKQDWDAHETSWDFQTNELIQLSIDGVGHIQATINEKTIQDYYSIELLLTEYKTKWEDLFNRLHANEEELNRQFIEIYGLQDELTSDVPLNEITILQQGEISIEGDKLRWNDDVLMKQLISYAVGCMMGRYSIDRPGLILANQGDSQKEYEALVPNSRFAIDDDGIIPLMSANTEFTDNITLRFKTWLGITFGEESLMDNLNFIERSLGKRLDDYFVKDFWKDHKKMYQNRPIYWLFSSKKGSFQCIAYMHRMNAYTAEKIRANYLLPHIEWLFNKQNEMQANAANLSTRERKELDSIGKQIEECREYHDRLHVVADQQIGFDLDDGVVVNYAKFGDVLAKLK*
>BFG-634_Bacteroides_fragilis_@contig_7_segment0_pilon_2289_
MKQSELTHGSLFSGIGGFELGAEMAGIDTLWNCEIEKFQGEILKTKFPHAERFTDITKTTGLRYVDIISGGFPCQDISVAGKREGIKGKRSGLWSEMYRIVREVRPKYVIIENSPALTISGLEQVLCDLSKIGFNAEWQCISNYAFGYPHKRERLYLIAYSDKIGLQGDICNDGRFNSIFKEWTSDTSVGYTCAKRILEIPAHSIVRNDDGFPNWTHRVGSIGNAVNPCVAKYLFECIKGFDKQLV*
>BFG-634_Bacteroides_fragilis_@contig_7_segment0_pilon_2693_
MSYNKLKSLVANVEAIETAMKIQVQGRQATAEEKEILSRYSGFGGIKEVLNIGTDKPISGDMQEPIQRLQELINAYPHFTEPMRHNVIEGIKASVLTAFYTPKFLVDAVVRQIHATFSENGLKMRSFLEPSAGIGGFLPIAMSGTYDYAIEKDLISGMILSLLHENTLTRTAAFETIGEQGFEHTTFDVIASNIPFGNFRVFDAELWKKGGMYEQATKTIHNYFFVKAMELLNEGGLLAFITSRGIADTPGNKFVREYLVNHADLISAIRLPDMLFMQTSGIEVGSDLLIFQKHTHKTVLSQREQLFLQVGREKADAIGTMTEYANKLFTMPKTTLATGSRIVQNQYGKYVRKYQWQGNENAMSQYLAALLKLDFGRYFRKSLFTGNGQGSEHMQMSLFGNVAMKQVVKGKRAYTDGVEAWMKDGAMVLFEGQVGTIQYRKSSLYQEVAIDFVPVDEGKVNTDRAKDYFPIRKAYFELSIKEREEQKEDNGLRRELNARYDAFVAKWGCFHENDNKEFIMLDSLGVEVFTIEMQLGKDLVKSDIMREPVAFKKIDPNKRLTPIEALASCLNFYGRVNMDYLMQSTDSAEEEIIGDLKGEIFYNPAIGEWEHKGKFLSGNVIAKCKEIGSYLSELTDREKDWTETAVKALADVTPEAIPYEELDINMGERWIDTKLYADFATELFETETSVMYFDVNDTYMVRLQSYSPVAYNTYFVRNYNGEDLFVHALHDTVPEITKEIYRNGDKVRVPDEEAIQEAATKIQEIRDRFNRWLDRQPIEVRDELVRVYNERFNCYVRPHYDGSAQTFPQLSFEQFPYDSLYPSQKDAIWMIKQNGGGICWHEVGTGKTMIMCVAAYEMKRLGLAHKPLIIGLKANVHEIADTFRKAYPTAKVLYPGKDDFTPANRQEVFSKIKNNNWDCIILTHDQFAKIPQSEETMIDIFTEELVDVERNLEFLEQSTMRYRSGKMQEGLEKRKQNLGAKLQELRMKINNRKDDAVDFHTMGIDHIFVDECHIFKNLMFQTRHNRVAGIGNTKGSQRAMNLLFAIRDIQLRTGRDLGATFLSGTVVVNALTELYVMFKYLRPQELQRQRISCFDAWAAIFTKKTADYELNVTGSVKRKERFRTYIKVPELAMFLREITDYRTADMINLDVPEKNVRFLSYPPTIEQEEMIGRLVSFAGSGQWKDLGLDVPQPDNLDKAKMLVATNVARKMALDMRLLGDKFKDDTDNKASICARTIYDYYIRSNGNRGTQFVFSDLGTYKPNEWNIYTDIKEKLVRLGIPADEIQFIQCATTERARKKLFEEMNNGKVRVLFGSTTMLGTGVNAQQRAVAVHHLEIPWVRHEVA*
>BFG-634_Bacteroides_fragilis_@contig_7_segment0_pilon_2742_
MNTRLEKSVRSSDEWYTPKEILDALGKFDLDPCAPIRPLWPTAEVMYDQNIDGLSQIWEGRVWLNPPYSRPLIELFVRKLAEHGNGIALLFNRCDSKMFQDVIFPKATGMKFLRHRIRFYRPDGARGDSPSRGSILLAFGEDNAEILRNCAIEGKYVQLN*
>BFG-634_Bacteroides_fragilis_@contig_7_segment0_pilon_2748_
MKKIVFEKDITLYKADCLEVMPLLSESSIDLVLCDPPFGITASQWDKIIPFSKMWEEIRRVRKDNAPTALFGSEPFSSLLRCGNLAEFKYDWVWEKSKASNFLLAKKQPLKAHELISIFCNGRTPYYPIMEEGEPYENRTKRGSNWTGVNKVPNPTFRNENKGTRYPRSVKYFKTAESEGKTIHVNQKPVALLKYLIKTYTKEGDTVLDFASGSMSTAIACIHTNRKCICIEKDDMHFLRGEERIRNEYNIKRNVE*
>BFG-634_Bacteroides_fragilis_@contig_7_segment0_pilon_3767_
MDFLHSEIGSAKDNFYSPVHNWYKFTAGFSYKFVEAILEGEKNSQNIVFEPFAGCGTTLVSSQKCGVKAIGNEGQEFMLDIIKAKLYWNIDKTECINSLNYIDSYIKEHLTNFSMEEVHPLLSTLYDNETLKVLYLTRDSLDHISNDKIRLFLKLALSQTMHKVGLYPIAVPYISRTKRMANSGHAFARFQSIVLQMLEDIGPLQNIEQTSEIYLHDSRFENPNIGDSICNYCITSPPYLNNLDYGEVSKVHTHFFGLTENWNDITQKVRKNLVTGATTHYRDIDFDINIFKENDFSKENQLVFDELFTSYIQIMEIAKTRNGKKSFNILMMHYFEDMYYVLKEMRRVLKKGSKAYLILGDSAPYGIYIPTTELLGRIAYSVGFNKYHIYKIRTRGTKWKSLKYRHNIELSENVLVLE*
>BFG-551_Bacteroides_ovatus_@contig_2_segment0_2278_
MTTKQWIGIEEAAEKYQVSIRRINTWCKRQEITFTEIDHYLMLDENSLLECIERNTQLALTNEEFERRKEKLIRENEENLFILQSLAPLTPMMRLIIKELAGMIQNENRRRMFLFVTLEGNFKKYAEESCQDFFYIRREFQILIRDIQSRIGFLKTYKDEMTYLKAALRLYEMNFGRNLFSKNSLEKESPAAREKKNAIHLLNTPIRDFEFDPRSSRVLGENGVQTLRDLLKITYKYGWNRINKLPNIGPTSLNKLINRLKQLNILDDEEGCYLYKYLDE*
>BFG-551_Bacteroides_ovatus_@contig_2_segment0_2941_
MANWLTIKQLSEKRDIAESTLRNWINLGYITSSTIDNVIMLDDDSLISYLDTHQTKGLNKESLEKLIKEKKMECEIILSHLDDELFLLKTQSLHQPLFHIIVQELGQLITNDTQREIFLAISTGEPISRVAVRQNMTYQETMEAYSNILKKLSENTERIATYRNRTMASLFGKYNTDNPTNIPIRRLFNERACNVLHKLEIATVRELLQFTYQYGWGRLKRLEGLGKTTYNEILNALYNANFIVFCEDKSIALSPEIAAFVL*
>BFG-551_Bacteroides_ovatus_@contig_2_segment0_3101_
MAKYEPPPPVRPLEKLITDFSYTNGLDPVNVFNDFLTYIIHGFSPGAPPLQSWKYKRQQNIKFMEMLTEWARLMASRIKDDTSWYDPFGDLYMALVSKSAQQSQGQFFTPVDICDLMVRCTQTEXKKTGQRMGDPTCGSGRLLLACHARNPGNYLIGEDINRTCCLMTVCNMLIHGCIGEVICHDSLNPGNFVDGWKVNPMLTWTGIPTIKRMSMEEYRAGRNLPASPYILRKTMPAGGRKRKTDSPPPLQTFSRCNNDIKYDTKHDHQHKKMITHNIL*
>BFG-551_Bacteroides_ovatus_@contig_2_segment0_3251_
MTAKQLIIQDIKLVDFPEEVDVQNGIKIYGETSWENQLAVLSHYLHNNDCVGNEQSKKEILYTIREFLERKKSNKEETITEEYVMKVAENPVEYSLFSDFFRVPFPSPQSPQFTFIDLFAGMGGFRLAMQAQGGKCVFSSEWNKYAQKTYLANFGEMPFGDITKEVTKSYIPQYFDILCAGFPCQPFSIAGVSKKKSLGRETGFKDKTQGTLFFDVADIISRHRPKAFYLENVKNLLSHDKGNTFKIIKGTLEELNYSIHFLVMDGQAYVPQHRERIMIVGFNREIFHGKEQFCFPEQKQSTRGIREILEPDVDDKYTLSDKLWSYLQNYAEKHRVKGNGFGFGMVDLNGISRTLSARYYKDGSEILVPQGNGKNPRRLSPRECARLMGYPDKYRLDQVSDVQAYRQCGNSVVVPLITAVSEQIIKTINNYEQXFGLCDTECAAI*
>BFG-551_Bacteroides_ovatus_@contig_2_segment0_3359_
MATYDIPREISPLEKRISDFSLSCGYDPMTVFTDFLTYVIHGFSPGAPPLKNWKYKRRQNMAFMEMTAEWVRLMQSRLKDDESWYDPFGDLYMALSSRTGQRMQGQFFTPPPICELMVACGGNGEKVRGKRMNDPTCGSGRLLLAFHVRNLGNYLIGEDLNHTCCLMTVCNMLIHGCVGEVIHHDSLSPDHFLCGWYVNISLTRTGIPSIRRMSEADYRTSRRLPVSGVLERKRILDDNRRRRPAAXPLNLLQPNINP*
>BFG-551_Bacteroides_ovatus_@contig_2_segment0_3829_
MIEIAYYIASKAKQILGGTLSVNQYKDYVLALLFLKSANEYYKSNDSFQSDENKPLLRLLVSERSSFDYLYKQLGSAELGKLINVALYELEQANSRVIEGYEINRAINFESNILGDTNERLGKLHELLRLFQKLTLTDDAGKLMDIGALYNQLLYIFAEEAGKKISNVLTPKEVIGLVAELIGNNKDNNSLCDPVSGSGTLLVEVGKRVGIRGVGIFGQEANWNQYALTKMNLMLNGFKDSTFFWGDSLSNPKLTDGDRLKQFDIVVSIPPFADKWAIEEAEFDRYERFQYGIPPRSQATWAYISHILASLKPNGRAVVVVPAGVLFRTSESKIRHQIIEHNLLETVIELPQNLFYGTAISTAILVFRKNREMTQTLFMDARKGYISNKGIYKLSDAMVEQLLNTYKGFLSGEQVWQENSCPAYIATQEEVRNNKYDWQTVKYVEEKIERVEVDVEATLQRIEKLEKRLEFVNEQLEYCTQQLIRLTNRK*
>BFG-551_Bacteroides_ovatus_@contig_2_segment0_413_
MAIKKSQIYSTLWSSCDVLRGSMDASQYKDYVLMMLFVKYLSDKGNDEDSLFTIPSGCRFSDFVALKGHDGIGEAINKKLEAIKSENSIFLSKLALPNFNDPAKFGKAKDMTDTLSKLIAVFETDALDFSKNRSADDDILGDAYEYLMKNFAAQSGKSKGQFYTPAEVSRTMAKMLHLNEFTSPSTTIYDPTCGSGSLLLRAISETPNGATPFGQEKDNATASLAILNMLLHGVDTATIEQADTINSPQFLAGGTLETFDICIANPPFSTKDWLGAVGEDDIYHRWNKDMCPPAKCGDYAFLLHLIASMKPGTGRGACILPHGVLFRGNAEYAIRRHIVDSGYIEGIVGLPANIFFGTGIPACILIINKKGAANREGIFFIDAKDGFVKDGAKNRLREQDIKRIVDTWENRQDVLHYARFVKMEEIIEKNDYNLNIPRYITAHDTEIQQDIDAHLHGGLPKHDIDQMEVYWKACPSLRDALFMPLSGREGYFSLKPKKEDVASFIATENSFVHQQSYFEQSITDWSNEVRPSMLNLGIDINPKEMIEKWAQTLQDAMQKDKSLVDAYDAYQQLMTYWNDTLQDDCYMISRDGWKLTLLKGDKKNSTYEDMSCDLLPVNIVLQEFFSAEINEIITLSTVSENHALQLQELLEKAKEGVGEEDEEELKRIIDETKKTMEYKAIDKKKKEVDKEIKEKKQVLTFLVENKYMTFMEEEIKLLVIERKWLYTIFSMIHSEMRQVTQQLTSLIIAMVERYEQPLSGMNEKIRECEDKVMSHLKKMGFDF*
>BFG-551_Bacteroides_ovatus_@contig_2_segment0_452_
MATXKKDITEVSEKITEVKKIVKKRAEQLKEKELLQTPISEGVSWKDLKFSHPERTVHIGTVFSGIGAIEHAFQRLGLKHQIMFAGDIEPKCKQSYFANYNINEEDWFDDIRNFDARKYLHQVDFIIGGAPCQAFSMVGHRLGFEDARGTLFYEFARVVKETQPKVFLFENVRGLLNHDKGRTWQIIHDIFEELGYDVKFHVLNSCDYGIPQHRERVYCLGFRQKTKFEYPAPVSLEYKMYDFLEDYIDTKYFLKEKGVKFVTSHKNRDKSYTQINGDIQLCQKRNQQFNWHGDFVFHPDSEMTPTDEAFDEFVFDVKDVEEKYYLSDKVAKYVLAGGTKNFKTSTKTDLDIARPLLQSMHKMHRAGVDNYVTHKGRIRKLTPRECLRLMGFKDSFKIVVSDTAMYQQAGNSIVVDVLIAILKQMDITQYGTNL*
>BFG-518_Bacteroides_fragilis_@contig_1_segment0_1114_
MKLSDIIKGTEYDLSLFTEAQITELENRIAERGTKRGTEYYLTCAVRRKDIKATPEEVVRQLYLLVLTEDLGYPVSRMELEYEVTFGREKKRADIVIFDKQQTTSPYIIVELKKPKLKDGKEQLKSYCNATGAPIGVWSNGRQISYYHRKDPNYFEDLSGIPRADQKLSDILSERWKIADLIKKDKLVNERKSLKDLILEMEDEVLAGAGVDVFEEVFKLIFTKLFDEMESGRKPDRNLEFRNYGDTETELKDKLQTLFDKAKDKWQGVFTDDAKLLLTPSHLSVCVASLQDVKLFNSNLDVVDEAFEYLINKSSKGEKGQYFTPRYVIDMCVKMLNPKADEKMIDTAAGSCGFPVHTIFHVWENILKSKGLSRSHLFTLEEKPAECTDYVQNNVFAIDFDEKAVRVARTLNLIAGDGQTNVMHLNTLDYERWDEMVKDENWSDTYSEGWKKLKRLRVDKSSNRDFNFDIIMANPPFAGDVKESRILAKYDLSRTVSLEKLKNAPRDTTVLAGEPTFPEALSNNGETVYQMSDGTFRKTKLKQATNMSRDILFVERNIDFLKPGGRMAIVLPQGRFNNSSDKSLREYIADRCRILAVVGLHGNVFKPHTGTKTSVLFVQKWDEVLCPKVDDYNIFFATMQEPSKDNSGDKIYRNTTGENGENIPLLDSHGHLIVKHDLFNHDGLTQDGIAEAFAEFAKKEHLSFFADAPLTK*
>BFG-518_Bacteroides_fragilis_@contig_1_segment0_1253_
MKLHSAERKKRADIVIFDKQQTTSPYIIVELKKPKLKDGKEQLKSYCNATGAPIGVWSNGRQISYYHRKDPNYFEDLSGIPRADQKLSDILSERWKIADLIKKDKLVNERKSLKDLILEMEDEVLAGAGVDVFEEVFKLIFTKLFDEMESGRKPDRNLEFRNYGDTETELKDKLQTLFDKAKDKWQGVFTDDAKLLLTPSHLSVCVASLQDVKLFNSNLDVVDEAFEYLINKSSKGEKGQYFTPRYVIDMCVKMLNPKADEKMIDTAAGSCGFPVHTIFHVWENILKSKGLSRSHLFTLEEKPAECTDYVQNNVFAIDFDEKAVRVARTLNLIAGDGQTNVMHLNTLDYERWDEMVKDENWSDTYSEGWKKLKRLRVDKSSNRDFNFDIIMANPPFAGDVKESRILAKYDLSRTVSLEKLKNAPRDTTVLAGEPTFPEALSNNGETVYQMSDGTFRKTKLKQATNMSRDILFVERNIDFLKPGGRMAIVLPQGRFNNSSDKSLREYIADRCRILAVVGLHGNVFKPHTGTKTSVLFVQKWDEVLCPKVDDYNIFFATMQEPSKDNSGDKIYRNTTGENGENIPLLDSHGHLIVKHDLFNHDGLTQDGIAEAFAEFAKKEHLSFFADAPLTK*
>BFG-518_Bacteroides_fragilis_@contig_1_segment0_1299_
MDINIYLGDCAKVLKKIPDNSVDLIITSPPYADQRKKTYGGIHPDQYVKWFLPISKELLRVLKPTGTFILNIKEKVVDGERSTYVMELILAMRKQGWLWTEEFIWHKKNSYPGKWPNRFRDSWERLLQFNKDKKFNMYQEEVMVPMGEWAKSRLKNLSETDKVRDDSKVGSGFGKNISNWLNREKAYPTNVLHLATECNNKNHSAAFPEELPEWFVKLFTREEDMVLDPFMGSGTTLYVANKMQRNSIGIEIMPEYCAMVSENLGVEIKNKQKKSAKKNXVIMEELNLKDVCQYVEEHIGVFHQKRIQSIDKLKLSKILKRKNPYLFKAKYVLTAEQIIKGIVDAHISSSEETIFGDWLEGLAIFICNKVYGGTKSGIEGIDLEFDFNDVRYIITIKSGPNWGNAPAIKKMISGFKTAKKTLRTSNSQLNIVAINGCCYGQDKNPDKGDYFKYCGQRFWEFISGNEELYIQIIEPLGTKAKEKNDEFMLSYSNCINKFTKEFILTFCKDSGEIDWEKLLKYNSSKSN*
>BFG-518_Bacteroides_fragilis_@contig_1_segment0_1658_
MKLSDIIKGTEYDLSLFTEAQITELENRIAERGTKRGTEYYLTCAVRRKDIKATPEEVVRQLYLLVLTEDLGYPVSRMELEYEVTFGREKKRADIVIFDKQQTTSPYIIVELKKPKLKDGKEQLKSYCNATGAPIGVWSNGRQISYYHRKDPNYFEDLSGIPRADQKLSDILSERWKIADLIKKDKLVNERKSLKDLILEMEDEVLAGAGVDVFEEVFKLIFTKLFDEMESGRKPDRNLEFRNYGDTETELKDKLQTLFDKAKDKWQGVFTDDAKLLLTPSHLSVCVASLQDVKLFNSNLDVVDEAFEYLINKSSKGEKGQYFTPRYVIDMCVKMLNPKADEKMIDTAAGSCGFPVHTIFHVWENILKSKGLSRSHLFTLEEKPAECTDYVQNNVFAIDFDEKAVRVARTLNLIAGDGQTNVMHLNTLDYERWDEMVKDENWSDTYSEGWKKLKRLRVDKSSNRDFNFDIIMANPPFAGDVKESRILAKYDLSRTVSLEKLKNAPRDTTVLAGEPTFPEALSNNGETVYQMSDGTFRKTKLKQATNMSRDILFVERNIDFLKPGGRMAIVLPQGRFNNSSDKSLREYIADRCRILAVVGLHGNVFKPHTGTKTSVLFVQKWDEVLCPKVDDYNIFFATMQEPSKDNSGDKIYRNTTGENGENIPLLDSHGHLIVKHDLFNHDGLTQDGIAEAFAEFAKKEHLSFFADAPLTK*
>BFG-518_Bacteroides_fragilis_@contig_1_segment0_1783_
MEKLKMESVSIAEDSLNKIAELFPNVVTESMGKDGQLHKAIDFDKLKFLLTANQAEMGVAYDDDERYELTWVGKKQAIREVAHPIRKTLRPCPEESRNWEQTQNLYIEGDNLDAMKLLKKSYAGKVDVIYIDPPYNTGKDFIFNDTFALSQEESDEKQGRYNEEGQRLFQNTEANGKFHSDWCSMMYARLMLARTLLNDNGIIFISIDDHELANLIKIGNEVFNASNFIDVFNWAKTETPENXLKKSKQIIEYIVCYQKKKNDMKFQGLKKESVSSNGLLNQPNSVGILTFPANKVVTSIPDGVIKAGMYGTDAYDVELLEDTTVRGGLFTAPVKLKAKFKWSQANLDKEIQKGTTIKIPTLKLSPSYEKLEYDPEVPPNLINYKVGVETNEQAGNHQLQFFDKKVFNFPKPVSLIQYLCEFIDTKNKDCIVMDFFSGSGTTAEAVMRMNMKPRKNKVKYILVQLPEDVTETIKKAKTPSEKEIMQNAIDSLTENHKALNICELSKERIRRAGDTIEAECSQRKLKDLPDIGFRVFRIADSNMKDVYYSAKEYSQSDLFYFTDNIKEDRTGLDLLYGCLTNLGLSLSLPHDEEDIHGYTVYSVDKTELMACFAEQIPEKVFREIAGRQPRRVVFRDASFRDSSDRINIDEIFKTLSPGTTIEIL*
>BFG-518_Bacteroides_fragilis_@contig_1_segment0_1797_
MAKKKEAIEEPLEKQLWKAADKLRKNIDAAEYKHVVLGLIFLKYISVSFEELYQKLLGEVVEGADPEDREEYKAENVFFVPADARWAYIVSKAKDPQIGKYVDAAMDAIEKENASLKGVLPKVFARQNLDPASLGELIDLIGNSTMSSANTKSADVLGHVFEYFLGEFALAEGKKGGQFYTPRSVVELLVNMLEPYKGRVFDPCCGSGGMFVQSEKFVKEHQGRINDISIYGQESNQTTWRLCKMNLAIRGIDASQVKWNNEGSFMNDAHQDLKADYIIANPPFNDSDWSGDQLRKDGRWQYGVPPTGNANFAWIQHFIYHLSPSGQAGFVLAKGALTSKTSGEGDIRRTLVEKGLIDCIVNLPAKLFLNTQIPAALWFVSRNRTNGSFRNRSKEILFIDARNMGYLINRRTRELSEDDITKISDTYHNWRNVEGQYEDIAGFCASVPISRVAELDYVLTPGRYVGLPDEEDDFNFEERFNTLKSEFLEQLKEEERLNALIKENLAKIKI*
>BFG-518_Bacteroides_fragilis_@contig_1_segment0_1883_
MGNINISEATIALIDSLKSTTGAFGLAGTGSEYKIVTEMFLYKFFNDKFGYEAKRDPMYGERLSKAEKWDAEYDTFTEEEVEDLFSYLPHSVPRLKPEHTLSHLYNSATKGDFSTLLDATLVDIASLNAETFSVTTSGKSKVNIFFPLTTYVTDTQKRDEFAKSLMRNVASFNFEDVFDEKYDFFSRIFEHLLKGFNNAGGGKYAEYYTPRAIAQVMARLLVGENTDLRGVTCYDPSAGTGTLLMALAHQIGEERCTIFSQDISEKSSEMLRLNLILNNFAASLPNVVQGNTLTEPSHKESNGVLRKFDFIVSNPPFKLDFPEYRDTLASDTIRFWAGVPNAVKKVDPMKPKMAIYTCFIQHVLNSLKTTGKAAIVIPTGFITAKSGVEKRILQRIVDERWVYGVVSMPSNVFATTGTNVSVIFFDKSANHDKVILIDASKLGEEYKEGNNQKRRLRDFEIDQIVNTFQNKEAVDDFSVAVTYDEIKEKGYSLSAGQYFDIKIDYVDITEEEFYARMEEYKRTLAKQFAESRRLEAEIMRQLDSLQFNNINNPEQHDTTD*
>BFG-518_Bacteroides_fragilis_@contig_1_segment0_2779_
MIETDRIYLMDCMEGMKQIADGSVDAIIADLPYGVLNRSNPSVNWDRQIPLAALWEQYRRITKPDSPIILFGQGLFSAWLMLSQPRLWRYNLVWQKDRVTGHLNAKRMPFRQHEDILAFYKKQPAYHPQMTPCPPERRNHGRRKTEGFTNRYYGTMKLSPVRIADDKYPTSVIFMPKEHKKGAFYHPTQKPVALMEYLIRTYTDEGDVVLDNCIGSGTTAVAAIRTGRHYIGFEIEQAYCEIAERRIQEELECRNKVQEEKEIREEKQINKSMTWTKKES*
>BFG-518_Bacteroides_fragilis_@contig_1_segment0_2786_
MEKIVFAKDITLYKADCLEVMPFLPESSIDLVLCDPPFGITASQWDKIIPFPEMWKEIRRVRKENAPTVLFGSEPFSSLLRCGNLEEFKYDWVWEKSKASNFLLAKKQPLKAHELISVFGKGRTPYYPIMEEGEPYGNRTKRGSNWTGINNVPNPTFRNENKGTRYPRSVIYFKTAESEGKTIHVNQKPIALLQYLIRTYTKEGDTVLDFASGSMSTAIACIYTHRKCICIEKDETHFSQGEKRVRNEYQYLRL*
>BFG-518_Bacteroides_fragilis_@contig_1_segment0_3368_
MAFNRKQKLRDNIEAIRTAFILDRENRTATTEERAILQRYCGFGGLKCILNPAKELTDAVRWAKSDLELFAPTVELHRLIRENSKDETEYKRFVDSLKASVLTAFYTPKEITDTIADVLADYSVRPARMLEPSAGVGVFVDSMLRHSPNADVMAFEKDLLTGTILRHLYPDQKMRTCGFEKIERPFNNYFDLAVSNIPFGDIAVFDAEFQRSDSFGRRSAQKTIHNYFFLKGLDAVRDGGIVAFITSQGVLNSTKTSVRNELFSQANLVSAIRLPNNLFTDNAGTEVGSDLIVLQKNLSKKEMSQDERLMTVIQTDTKTDLTDNAYFIHHPERIVHTTSKLDTDPYGKPAMVYLHEGKTAGIAGDLRRMLNEDFHYRLAMRLYSGTIWQSGTEEKVTVQKEAERPAIKLETVSSAQTVETPTEKPQPVEEKPEIEPRPKYSDGVQLSLLDLWGMTEEVSQPKTSKKKKTVKKAVTAKSTPPKPKVTVTPTAPTAKPAMENKEVKAENTAKPADPDDIYAKLDWETNPPINGFYEMMMELTPERRKELRELARQHNEKHENRTVATITPEVPREQPRQEETQPEAVAAPAVTDAPPETVATSLFPDIEPEKPKEEVADLTPRAYHRTPEMHLREGSLVADRGRHNIGYLKDITPYGATFQPLDLKGYQKEKALLYVSLRDAYERLYRYESLRREANVPWREHLNTCYDEFVMRYGNLNAKQNVKLVMMDAGGRDILSLERVENGKFVKADIFEHPVSFSVESHANVGSPEEALSASLNKYGTVNLDYMREITDSTAEELLTALQGRIYYNPLVTGYEIKDRFIAGNVIEKAERIEAWMGENPESERMPEVKQALEALKDAEPPRIAFEDLDFNFGERWIPTGVYAAYMSRLFDTEVKIAYSASMDEFSVACGYRTMKITDEFLVKGYYRNYDGMHLLKHALHNTCPDMMKSIGKDEHGNDIKVRDSEGIQLANAKIDEIRNGFSEWLEEQSPQFKERLTTMYNRKFNCFVRPKYDGSHQTFPDLNLKGLASRGIKSVYPSQMDCVWMLKQNGGGICDHEVGTGKTLIMCIAAHEMKRLKLAHKPMIIGLKANVAEIAATYQAAYPNARILYASEKDFSTANRVRFFNNIKNNDYDCVIMSHDQFGKIPQSPELQQRILQAELDTVEENLEVLRQQGKNVSRAMLKGLEKRKHNLEAKLEKVEHAIKSRTDDVVDFKQMGIDHIFIDESHQFKNLTFNTRHDRVAGLGNSEGSQKALNMLFAIRTIQERTGRDLGATFLSGTTISNSLTELYLLFKYLRPKELERQDIRCFDAWAAIFAKKTTDFEFNVTNNVVQKERFRYFIKVPELAAFYNEITDYRTAEDVGVDRPNKNEILHHIPPTPEQEDFIQKLMQFAKTGDATLLGRLPLSETEEKAKMLIATDYARKMALDMRMIDPHYEDHPDNKASHCAKMIAEYYQKYDAQKGTQFVFSDLGTYQPGDGWNVYSEIKRKLTEDYGIPPSEVRFIQECKTDKARKAVIDAMNAGTVRVLFGSTSMLGTGVNAQKRCVAIHHLDTPWRPSDLQQRDGRGVRAGNEIAKHFAGNNVDVIIYAVEKSLDSYKFNLLHCKQTFISQLKSGAMGARTIDEGAVDEKSGMNFSEYMALLSGNTDLLDKAKLEKRIASLEGERKSFNKGKRDSEFKLESKTGELRNNTAFIDAMTEDWNRFLSVAQTDREGNRLNIIKVDGVDSADEKVIGKRLQEIAKNATTGGLYTQVGELYGFPIKVVSERILKEGLEFTDNRFVVEGNYKYTYNNGHLAMADPMAAARNFLNAMERIPSIIDQYKAKNEVLEREIPQLQEIAGKVWKKEDELKQLKSELAALDRKIQLELAPPTPEVAEKEKEGQQVKPEAEDVRNRQAQYPENAPPQIRSPADSIVANHVIIGRPGLYAKEETRFKGLKI*
>BFG-518_Bacteroides_fragilis_@contig_1_segment0_3382_
MKLHSAERKKRADIVIFDKQQTTSPYIIVELKKPKLKDGKEQLKSYCNATGAPIGVWSNGRQISYYHRKDPNYFEDLSGIPRADQKLSDILSERWKIADLIKKDKLVNERKSLKDLILEMEDEVLAGAGVDVFEEVFKLIFTKLFDEMESGRKPDRNLEFRNYGDTETELKDKLQTLFDKAKDKWQGVFTDDAKLLLTPSHLSVCVASLQDVKLFNSNLDVVDEAFEYLINKSSKGEKGQYFTPRYVIDMCVKMLNPKADEKMIDTAAGSCGFPVHTIFHVWENILKSKGLSRSHLFTLEEKPAECTDYVQNNVFAIDFDEKAVRVARTLNLIAGDGQTNVMHLNTLDYERWDEMVKDENWSDTYSEGWKKLKRLRVDKSSNRDFNFDIIMANPPFAGDVKESRILAKYDLSRTVSLEKLKNAPRDTTVLAGEPTFPEALSNNGETVYQMSDGTFRKTKLKQATNMSRDILFVERNIDFLKPGGRMAIVLPQGRFNNSSDKSLREYIADRCRILAVVGLHGNVFKPHTGTKTSVLFVQKWDEVLCPKVDDYNIFFATMQEPSKDNSGDKIYRNTTGENGENIPLLDSHGHLIVKHDLFNHDGLTQDGIAEAFAEFAKKEHLSFFADAPLTK*
>BFG-518_Bacteroides_fragilis_@contig_1_segment0_3536_
MKLSDIIKGTEYDLSLFTEAQITELENRIAERGTKRGTEYYLTCAVRRKDIKATPEEVVRQLYLLVLTEDLGYPVSRMELEYEVTFGREKKRADIVIFDKQQTTSPYIIVELKKPKLKDGKEQLKSYCNATGAPIGVWSNGRQISYYHRKDPNYFEDLSGIPRADQKLSDILSERWKIADLIKKDKLVNERKSLKDLILEMEDEVLAGAGVDVFEEVFKLIFTKLFDEMESGRKPDRNLEFRNYGDTETELKDKLQTLFDKAKDKWQGVFTDDAKLLLTPSHLSVCVASLQDVKLFNSNLDVVDEAFEYLINKSSKGEKGQYFTPRYVIDMCVKMLNPKADEKMIDTAAGSCGFPVHTIFHVWENILKSKGLSRSHLFTLEEKPAECTDYVQNNVFAIDFDEKAVRVARTLNLIAGDGQTNVMHLNTLDYERWDEMVKDENWSDTYSEGWKKLKRLRVDKSSNRDFNFDIIMANPPFAGDVKESRILAKYDLSRTVSLEKLKNAPRDTTVLAGEPTFPEALSNNGETVYQMSDGTFRKTKLKQATNMSRDILFVERNIDFLKPGGRMAIVLPQGRFNNSSDKSLREYIADRCRILAVVGLHGNVFKPHTGTKTSVLFVQKWDEVLCPKVDDYNIFFATMQEPSKDNSGDKIYRNTTGENGENIPLLDSHGHLIVKHDLFNHDGLTQDGIAEAFAEFAKKEHLSFFADAPLTK*
>BFG-518_Bacteroides_fragilis_@contig_1_segment0_3710_
MKKIVFEKDITLYKADCLEVMPLLPESSIDLVLCDPPFGITASQWDKIIPFSKMWEEIRRVRKDNAPTALFGSEPFSSLLRCGNLAEFKYDWVWEKSKASNFLLAKKQPLKAHELISIFCNGRTPYYPIMEEGEPYENRTKRGSNWTGVNKVPNPTFRNENKGTRYPRSVKYFKTAESEGKTIHVNQKPIALLKYLIKTYTKEGDTVLDFASGSMSTAIACIHTNRKCICIEKDDMHFLRGEERIRNEYNIKRNVE*
>BFG-518_Bacteroides_fragilis_@contig_1_segment0_3716_
MNTRLGKSVRSSDEWYTPKEILDALGKFDLDPCAPIHPLWPTAEVMYDQNIDGLSQIWEGRVWLNPPYSRPLIELFVRKLAEHGNGIALLFNRCDSKMFQDVIFPKATGMKFLRHRIRFYRPGGARGDSPSRGSILLAFGEDNAEILRNCAIEGKYVQLN*
>BFG-518_Bacteroides_fragilis_@contig_1_segment0_3761_
MSYNKLKSLVANVEAIETAMKIQVQGRQATAEEKEILSRYSGFGGIKEVLNIGTDKPIGGDMQEPIQRLQELINAYPHFTEPMRHNVIEGIKASVLTAFYTPKFLVDAVVRQIHATFSENGLKMRSFLEPSAGIGGFLPIAMSGTYDYAIEKDLISGMILSLLHENTLTRTAAFETIGEQGFEHTTFDVIASNIPFGNFRVFDAELWKKGGMYEQATKTIHNXLFVKAMELLNEGGLLAFITSRGIADTPGNKFVREYLVNHADLISAIRLPDMLFMQTSGIEVGSDLLIFQKHTHKTVLSQREQLFLQVGREKADAIGTMTEYANKLFTMPKTTLATGSRIVQNQYGKYVRKYQWQGNENAMSQYLAALLKLDFGRYFRKSLFTGNGQGSEHMQMSLFGNVAMKQVEKGKRAYTDGVEAWMKDGAMVLFEGQVGTIQYRKSSLYQEVAIDFVPVDEGKVNTDRAKDYFPIRKAYFELSIKEREEQKEDNGLRRELNARYDAFVAKWGCFHENDNKEFIMLDSLGVEVFTIEMQLGKDLVKSDIMREPVAFKKIDPNKRLTPIEALASSLNFYGKVDMDYLMQSTDSAEEEIIGDLKGEIFYNPAIGEWEHKGKFLSGNVIAKCKEIGSYLSELTDREKDWTETAVKALADVTPEAIPYEELDINMGERWIDTKLYADFATELFETETSVMYFDVNDTYMVRLQSYSPVAYNTYFVRNYDGGDLFVHALHDTVPEITKEIYRNGDKVRVPDEEAIQEAATKIQEIRDRFNRWLDRQPIEVRDELVRVYNERFNCYVRPHYDGSAQTFPQLSFEQFPYDSLYPSQKDAIWMIKQNGGGICWHEVGTGKTMIMCVAAYEMKRLGLAHKPLIIGLKANVHEIADTFRKAYPTAKVLYPGKDDFTPANRQEVFSKIKNNNWDCIILTHDQFAKIPQSEETMIDIFTEELADVERNLEFLEQSTMRYRSGKMQEGLEKRKQNLGAKLQELRMKINNRKDDAVDFHTMGIDHIFVDECHIFKNLMFQTRHNRVAGIGNTKGSQRAMNLLFAIRDIQLRTGRDLGATFLSGTVVVNALTELYVMFKYLRPQELQRQRISCFDAWAAIFTKKTADYELNVTGSVKRKERFRTYIKVPELAMFLREITDYRTADMINLDVPEKNVRFLSYPPTIEQEEMIGRLVSFAGSGQWEDLGLDVPQPDNLDKAKMLVATNVARKMALDMRLLGCKFKDDADNKVSICARTIYDYYIRSNGNRGTQFVFSDLGTYKPNEWNIYTDIKEKLVRLGIPADEIQFIQCATTERARKKLFEEMNNGKVRVLFGSTTMLGTGVNAQQRAVAVHHLEIPWRPADMEQRNGRAVRKGNTVKLWGGNVVDIVIYGTEKTLDAYKFNLLKNKQMFINQINNGTIAVRRIDEGGMDEDSGMNFAEFVAILSGNNDLLNKTKLDNKIMQLEKEQAIFKKERIRAERKIAACQEEVEKAKRTEADFKRDLEYINSYNGAKATLLLNLPQASTEEVGRELHRIARTYRNGAYGTVGTYAGLNLLVHSEYNMDGTFDRNTFFVEGISGLKYRCGLSGALPLGFVESAQYPHGALSKLPSLIEKQQKAVERIESEIPTLQKIVCRQWSKTDELSRLKQECKELQHRIDESLKEAEQPQAAKHEAIAEAA*
>BFG-518_Bacteroides_fragilis_@contig_1_segment0_4207_
MKLSDIIKGTEYDLSLFTEAQITELENRIAERGTKRGTEYYLTCAVRRKDIKATPEEVVRQLYLLVLTEDLGYPVSRMELEYEVTFGREKKRADIVIFDKQQTTSPYIIVELKKPKLKDGKEQLKSYCNATGAPIGVWSNGRQISYYHRKDPNYFEDLSGIPRADQKLSDILSERWKIADLIKKDKLVNERKSLKDLILEMEDEVLAGAGVDVFEEVFKLIFTKLFDEMESGRKPDRNLEFRNYGDTETELKDKLQTLFDKAKDKWQGVFTDDAKLLLTPSHLSVCVASLQDVKLFNSNLDVVDEAFEYLINKSSKGEKGQYFTPRYVIDMCVKMLNPKADEKMIDTAAGSCGFPVHTIFHVWENILKSKGLSRSHLFTLEEKPAECTDYVQNNVFAIDFDEKAVRVARTLNLIAGDGQTNVMHLNTLDYERWDEMVKDENWSDTYSEGWKKLKRLRVDKSSNRDFNFDIIMANPPFAGDVKESRILAKYDLSRTVSLEKLKNAPRDTTVLAGEPTFPEALSNNGETVYQMSDGTFRKTKLKQATNMSRDILFVERNIDFLKPGGRMAIVLPQGRFNNSSDKSLREYIADRCRILAVVGLHGNVFKPHTGTKTSVLFVQKWDEVLCPKVDDYNIFFATMQEPSKDNSGDKIYRNTTGENGENIPLLDSHGHLIVKHDLFNHDGLTQDGIAEAFAEFAKKEHLSFFADAPLTK*
>BFG-518_Bacteroides_fragilis_@contig_1_segment0_477_
MKLSDIIKGTEYDLSLFTEAQITELENRIAERGTKRGTEYYLTCAVRRKDIKATPEEVVRQLYLLVLTEDLGYPVSRMELEYEVTFGREKKRADIVIFDKQQTTSPYIIVELKKPKLKDGKEQLKSYCNATGAPIGVWSNGRQISYYHRKDPNYFEDLSGIPRADQKLSDILSERWKIADLIKKDKLVNERKSLKDLILEMEDEVLAGAGVDVFEEVFKLIFTKLFDEMESGRKPDRNLEFRNYGDTETELKDKLQTLFDKAKDKWQGVFTDDAKLLLTPSHLSVCVASLQDVKLFNSNLDVVDEAFEYLINKSSKGEKGQYFTPRYVIDMCVKMLNPKADEKMIDTAAGSCGFPVHTIFHVWENILKSKGLSRSHLFTLEEKPAECTDYVQNNVFAIDFDEKAVRVARTLNLIAGDGQTNVMHLNTLDYERWDEMVKDENWSDTYSEGWKKLKRLRVDKSSNRDFNFDIIMANPPFAGDVKESRILAKYDLSRTVSLEKLKNAPRDTTVLAGEPTFPEALSNNGETVYQMSDGTFRKTKLKQATNMSRDILFVERNIDFLKPGGRMAIVLPQGRFNNSSDKSLREYIADRCRILAVVGLHGNVFKPHTGTKTSVLFVQKWDEVLCPKVDDYNIFFATMQEPSKDNSGDKIYRNTTGENGENIPLLDSHGHLIVKHDLFNHDGLTQDGIAEAFAEFAKKEHLSFFADAPLTK*
>BFG-96_Bacteroides_fragilis_@contig_3_segment0_pilon_119_
MNTRLEKSVRSSDEWYTPKEILDALGKFDLDPCAPIHPLWPTAEVMYDQNIDGLSQIWEGRVWLNPPYSRPLIELFVRKLAEHGNGIALLFNRCDSKMFQDVIFPKATGMKFLRHRIRFYRPGGARGDSPSRGSILLAFGEDNAEILRNCAIEGKYVQLN*
>BFG-96_Bacteroides_fragilis_@contig_3_segment0_pilon_20_
MSYNKLKSLVANVEAIETAMKIQVQGRQATAEEKEILSRYSGFGGIKEVLNIGTDKPIGGDMQEPIQRLQELINAYPHFTEPMRHNVIEGIKASVLTAFYTPKFLVDAVVRQIHATFSENGLKMRSFLEPSAGIGGFLPIAMSGTYDYAIEKDLISGMILSLLHENTLTRTAAFETIGEQGFEHTTFDVIASNIPFGNFRVFDAELWKKGGMYEQATKTIHNYFFVKAMELLNEGGLLAFITSRGIADTPGNKFVREYLVNHADLISAIRLPDMLFMQTSGIEVGSDLLIFQKHTHKTVLSQREQLFLQVGREKADAIGTMTEYANKLFTMPKTTLATGSRIVQNQYGKYVRKYQWQGNENAMSQYLAALLKLDFGRYFRKSLFTGNGQGSEHMQMSLFGNVAMKQVVKGKRAYTDGVEAWMKDGAMVLFEGQVGTIQYRKSSLYQEVAIDFVPVDEGKVNTDRAKDYFPIRKAYFELSIKEREEQKEDNGLRRELNARYDAFVAKWGCFHENDNKEFIMLDSLGVEVFTIEMQLGKDLVKSDIMREPVAFKKIDPNKRLTPIEALASCLNFYGRVNMDYLMQSTDSAEEEIIGDLKGEIFYNPAIGEWEHKGKFLSGNVIAKCKEIGSYLSELTDREKDWTETAVKALADVTPEAIPYEELDINMGERWIDTKLYADFATELFEAETSVMYFDVNDTYMVRLQSYSPVAYNTYFVRNYNGEDLFVHALHDTVPEITKKIYRNGDKVRVPDEEAIQEAATKIQEIRDRFNRWLDRQPIEVRDELVRVYNERFNCYVRPHYDGSAQTFPQLSFEQFPYDSLYPSQKDAIWMIKQNGGGICWHEVGTGKTMIMCVAAYEMKRLGLAHKPLIIGLKANVHEIADTFRKAYPTAKVLYPGKDDFTPANRQEVFSKIKNNNWDCIILTHDQFAKIPQSEETMIDIFTEELVDVERNLEFLEQSTMRYRSGKMQEGLEKRKQNLGAKLQELRMKINNRKDDAVDFHTMGIDHIFVDECHIFKNLMFQTRHNRVAGIGNTKGSQRAMNLLFAIRDIQLRTGRDLGATFLSGTVVVNALTELYVMFKYLRPQELQRQRISCFDAWAAIFTKKTADYELNVTGSVKRKERFRTYIKVPELAMFLREITDYRTADMINLDVPEKNVRFLSYPPTIEQEEMIGRLVSFAGSGQWKDLGLDVPQPDNLDKAKMLVATNVARKMALDMRLLGDKFKDDADNKASICARTIYDYYIRSNGNRGTQFVFSDLGTYKPNEWNIYTDIKEKLVQLGIPADEIQFIQCATTERARKKLFEEMNNGKVRVLFGSTTMLGTGVNAQQRAVAVHHLEIPWVRHEVA*
>BFG-96_Bacteroides_fragilis_@contig_3_segment0_pilon_86_
MKKIVFEKDITLYKADCLEVMPLLPESSIDLVLCDPPFGITASQWDKIIPFSKMWEEIRRVRKDNAPTALFGSEPFSSLLRCGNLAEFKYDWVWEKSKASNFLLAKKQPLKAHELISIFCNGRTPYYPIMEEGEPYENRTKRGSNWTGVNKVPNPTFRNENKGTRYPRSVKYFKTAESEGKTIHVNQKPVALLKYLIKTYTKEGDTVLDFASGSMSTAIACIHTNRKCICIEKDDMHFLRGEERIRNEYNIKRNVE*
>BFG-96_Bacteroides_fragilis_@contig_4_segment0_pilon_1329_
MNTIDLLYIDLFCGAGGTSTGVESARINGEQCAKVIACVNHDANAIASHAANHPEAMHFTEDIRTLELSPLVTHVQRMKQLYPEARLVLWASLECTNFSKAKGGQPRDADSRTLAEHLFRYIESLNPDYIQIENVEEFMSWGPMDENGRPISMNKGEDYTRWVHNVKSYGYNFDHRIINAADYGAYTSRKRFFGIFAKNELPIVFPEPTHCKEGKQDMFGSLAKWKPVKDVLDFEDEGTSIFTRKKPLSEKTLERIYAGLIKFVAGGKDKWLLKYNSINGKTGKHIPPGIDEPCPTISCQGRLGIVNAQFLSRYNTRRPQDTCKSVEEPCGVLTTNNRFAKVDCHFLSKYFSGHPESKNIPIDGPAHTVKCKDNHALVGAKFLAAYYGNGDNVSQVDKPCPTVPTKDRFNYVNPKFLCSYNFNDAGKDIDAPCPTLLTKDRLSLVSPFFMNYYSGGGQHSDVNQPSPAILANPKQRLVSCQFMDQQFGQSKPTGLNRPLGALTSNPKYNLVSCRPWVMNTNFGNIGSQIDDPAPVITANRKWHYLMNPQFMSAGGNIENPCFTLIARMDKMPPYLVCTQEGDFLIRVYESDSPMTRKIKEFMALYGIVDILMRMLKIPELKQIMGFPKDYRLIGTQAEQKKFIGNAVEVTMARVLCEAVGRKLRELRKVAA*
>BFG-96_Bacteroides_fragilis_@contig_4_segment0_pilon_1477_
MAFNRKQKLRDNIEAIRTAFILDRENRTATTEERAILQRYCGFGGLKCILNPAKELTDAVRWAKSDLELFAPTVELHRLIRENSKDETEYKRFVDSLKASVLTAFYTPKEITDTIADVLADYSVRPARMLEPSAGVGVFVDSMLRHSPNADVMAFEKDLLTGTILRHLYPDQKMRTCGFEKIERPFNNYFDLAVSNIPFGDIAVFDAEFQRSDSFGRRSAQKTIHNYFFLKGLDAVRDGGIVAFITSQGVLNSTKTSVRNELFSQANLVSAIRLPNNLFTDNAGTEVGSDLIVLQKNLSKKEMSQDERLMTVIQTDTKTALTDNAYFIHHPERIVHTMAKLDTDPYGKPAMVYLHEGKAAGIAGDLRRMLDEDFHYRLAMRLYSGSIRQAGTEEKVAVQNKVERPAIKLETVSSAQTVETPTEKPQPADEKPEIEPRPQYSAGVQLTLLDLWGMTEEVSQPKTSKKKKTVKKAVTAKSTPPKPKVTVTPTAPTAKPAMENKEVKAENTAKPADPDDIYATLDWDTNPPINGFYEMMMGLTPERRKELRELARQHNEKQVAEKTEVKAVPETSREQPRQEETQPEAVAAPAVTDTPSEAVGTFLFPDIEAEKPKEEVVDLSPRAYHRTPEMHLREGSLVADRGRHNIGYLKDITPYGATFQPLDLKGYQKEKALLYVSLRDAYERLYRYESLRREANVPWREHLNTCYDEFVMRYGNLNAKQNVKLVMMDAGGRDILSLERMENGKFVKADIFEHPVSFAVESHANVGSPEEALSASLNKYGTVNLDYMREITDSTAEDLLTALQGRIYYNPLVTGYEIKDRFIAGNVIEKAERIEAWMGDNPENERMPEVKQALEALKDAEPQRIAFEDLDFNFGERWIPTGVYAAYMSRLFDTEVKIAYSASMDEFSVVCGYRTMKITDEFLVKGYYRNYDGMHLLKHALHNTCPDMMKSIGKDEHGNDIKMRDSEGIQLANAKIDEIRNGFSEWLEEQSPQFKERLVTMYNRKFNCFVRPRYDGSHQTFPDLNLKGLASRGIKSVYPSQMDCVWMLKQNGGGICDHEVGTGKTLIMCIAAHEMKRLNLAHKPMIIGLKANVAEIAATYQAAYPNARILYASEKDFSTANRVRFFNNIKNNDYDCVIMSHDQFGKIPQSPELQQRILQAELDTVEENLEVLRQQGKNVSRAMLKGLEKRKHNLEAKLEKVEHAIKSRTDDVVDFKQMGIDHIFIDESHQFKNLTFNTRHDRVAGLGNSEGSQKALNMLFAIRTIQERTGKDLGATFLSGTTISNSLTELYLLFKYLRPKELERQDIRCFDAWAAIFAKKTTDFEFNVTNNVVQKERFRYFIKVPELAAFYNEITDYRTAEDVGVDRPAKNEILHHIPPTPEQEDFIQKLMQFAKTGDATLLGRLPLSETEEKAKMLIATDYARKMALDMRMIDPNYEDHPDNKASHCAKMIAEYYQKYDAQKGTQFVFSDLGTYQPGDGWNVYSEIKRKLTEDYGIPPSEVRFIQECKTDKARKAVIDAMNAGTVRVLFGSTSMLGTGVNAQKRCVAIHHLDTPWVRHEVA*
>BFG-96_Bacteroides_fragilis_@contig_4_segment0_pilon_167_
MEKLKMESVSIAEDSLNKIAELFPNVVTESMGKDGQLHKAIDFDKLKFLLTANQAEMGVVYDDDERYELTWVGKKQAIREVAHPIRKTLRPCPEESRNWEQTQNLYIEGDNLDAMKLLKKSYAGKVDVIYIDPPYNTGKDFIFNDTFALSQEESDEKQGRYNEEGQRLFQNTEANGKFHSDWCSMMYARLMLARTLLNDNGIIFISIDDHELANLIKIGNEVFNASNFIDVFNWAKTETPENLSKKSKQIIEYIVCYQKKKNDMKFQGLKKESVSSNGLLNQPNSVGILTFPANKVVTSIPDGVIKAGMYGTDAYDVELLEDTTVRDGLFTAPVKLKAKFKWSQANLDKEIQKGTTIKIPTLKLSPSYEKLEYDPEVPPNLINHKVGVETNEQAGNHQLQFFDKKVFNFPKPVSLIQYLCEFIDTKNKDCIVMDFFSGSGTTAEAVMRMNMKPRKNKVKYILVQLPEDVTETIKKAKTPSEKEIMQNAIDFLTENHKALNICELSKERIRRAGDTIEAECNQRKLKDLPDIGFRVFRIADSNMKDVYYSAKEYSQSDLFYFTDNIKEDRTGLDLLYGCLTNLGLSLSLPHDEEDIHGYTVYSVDKTELMACFAEQIPEKVFREIAGRQPRQVVFRDASFRDSADRINIDEIFKTLSPGTTIEIL*
>BFG-96_Bacteroides_fragilis_@contig_4_segment0_pilon_183_
MSEELQQKLRDQLWEVANRLRGNMSASDFMYFTLGFIFYKYLSEKIEKYANNALVDDEITFKELWEMDDTDAVELQEEAKNQCLENIGYFIEPKFLFSSVIEAIKRKENILPILERSLKRIEDSTLGQDSEEDFGGLFSDIDLASPKLGKTADDKNTLVSNVLLALDDIDFGVEASQEIDILGDAYEYMISQFAAGAGKKAGEFYTPQEVSRILAEIVSIGHQRLRNVYDPTCGSGSLLLRAAHIGNAVEIYGQEKNPTTYNLARMNMLLHDIRFSNFKIENGDTLEWDAFGDTQFDAVVANPPFSAEWSAADKFNTDDRFSKAGRLAPRKTADYAFILHMIYHLSDGGTMACVAPHGVLFRGNAEGVIRRFLIEKKNYVDAIIGLPANIFYGTSIPTCVLVLKKCRKEDDNILFIDASKEFEKVKTQNKLRPEHIKKIVDTYRDRKEIEKYSHLATLQEIADNDYNLNIPRYVDTFEEEEPIDIKAVMAEIKELEAKRADLDKEIEGYLKELGLVD*
>BFG-96_Bacteroides_fragilis_@contig_4_segment0_pilon_200_
MSDINITESTIALIDSLKSTTGAFGLAGTGSEYKIVTEMFLYKFFNDKFGYEAKRDKVYGERLSKAEKWDAEYDTFTEEEVEDLFSYLPASVPRLKPEHTLSHLYNSTGKGDFSTLLDATLIDIANINADTFSVTTSGKSKVNIFSAITTFVTDTQKRDEFAKSLMRNVASFNFEHVFTEKYDFFSRIFEHLLKGFNNAGGGKYAEYYTPRAIAQVMARLLVGDNADLRGVTCYDPSAGTGTLLIALAHQIGEDRCSIFSQDISEKSSEMLRLNLILNSLSASLPNVVQGNTLTEPSHTESNGALKKFDFIVSNPPFKLDFPEYRDTLAADTIRFWAGVPNAVKKVDPMKPKMAIYTCFIQHVLNSLKTTGKGAIVIPTGFITAKSGVEKKILQRVVDEHWVYGCVSMPSNVFATTGTNVSVIFFDKSATADKVILIDASKLGEEYKEGNNQKRRLLDNEIDLIVNTFRNKEAVEDFSVAVTYDEIKEKGYSLSAGQYFDIKIDYVDITEEEFNNRMAKYKQTLSEQFKESHRLEEEIMKQLDALQFNANVGNNE*
>BFG-96_Bacteroides_fragilis_@contig_4_segment0_pilon_304_
MQYKCRPFFVFTGKTEEFCCPEIQTHILHDKMIMKKEKTYSRAPLPFVGQKRMFVSEFKKILKHFDDKTIFVDLFGGSGLLSHITKRERPDAVVIYNDHDNYRERLENIDRTNTLLRDLRKIVGIYPRHQKITGKMREAFLERIRLEETTGFVDYLTLSTSLLFSGKYAQNMEELEGLYFYNKIRQSDYRCDGYLDGLEVVCYDYKELADTYGVFPGVVFLVDPPYMGTDISTYKMDWKLADYLDVLLVLKGHPFVYFTSGKSPILDFCRWMEEHPGIGNPFKGAGRSTLTARMNYNSSYTDIMLYKDLPRAA*
>BFG-96_Bacteroides_fragilis_@contig_5_segment0_pilon_1065_
MVPYNTPQAIRPLEKMVCDFAYSNGYDPISVFNDFLRYVIHGFSPGAPPLIDWKYKRQQNRHFMEMLTGWIRLMQRELQSGGWFDAFGDLFMAISSKSGRQVNGQFFTPPDICDLMVLCTDSGETAAGKRICDPTCGSGRLLLAYHVRHLGNYLVAEDVSRTCCLMTVCNMLVHGCIGEVIHHDSLCPENFMDGWMVNHTLTQTGIPSIRRMSEEEYRTSRNMSVDLLRKRKEKLRQMQPGKKQLPYKQQNL*
>BFG-96_Bacteroides_fragilis_@contig_5_segment0_pilon_295_
MQYKCRPFFVFTGKTEEFCCPEIQTHILHDKMIMKKEKTYSRAPLPFVGQKRMFVSEFKKILKHFDDKTIFVDLFGGSGLLSHITKRERPDAVVIYNDHDNYRERLENIDRTNTLLRDLRKIVGIYPRHQKITGKMREAFLERIRLEETTGFVDYLTLSTSLLFSGKYAQNMEELEGLYFYNKIRQSDYRCDGYLDGLEVVCYDYKELADTYGVFPGVVFLVDPPYMGTDISTYKMDWKLADYLDVLLVLKGHPFVYFTSGKSPILDFCRWMEEHPGIGNPFKGAGRSTLTARMNYNSSYTDIMLYKDLPRAA*
>BFG-96_Bacteroides_fragilis_@contig_8_segment0_pilon_1_
MAFNKQEKLRDNIEAIRLLFDLENSKRVANIQEKELLSRYCGFGGLKCILNPLDRSRWTKSQLPLFPMILELHELIRTHVNTENEYRQYISSLKSSVLTSFYTPPTIASTISDVLYKNGVTPQRILDPSAGQGVFLDAFLSNNTDATIMAFEKDLLTGKILSYLYPEQKIRIEGFEKIEPTFNEYFDVATSNIPFGDIAIFDPIFNNSQNEVRRLSAKTIHNYFFVKGLDTVRDGGIVAFITSQGVMNAPLHKAQRQLLMQNADLLSAIRLPNNLFREVAGTEVGSDLIVLQKHSGKQILNERETAFLDGYTTEIKTNTNRYFQDGKRVIYTKRFLDKDLYGHPAMVYLHEGGVTGISKELERMLTEDLVNHLNIEKFITPDNKNKGSLAIETQATTEPPLLDLYDLFGFSDKERQAAQQGVTHIKNHRNANRQKEEIKSQSISPMRAHPFSGDMKPFYQEGTLVQDKNQIGYLKKITLYDAVFQPIELGKEQQEKALLYISIRDNYHHLYSKEAELHIEQKLERYNLNATYDSFAERFGPLNKKENVQLILMDACGRDMLSLERVENNKFIKADIFNHPVSFSTDTLVSVATPEEALAASLNMYGEINMEYMEGLYQSKEELIGALKGKIFFNPLINNYEIKDSFIAGNVIEKAEQIKQWQQENPIDDTRVNESLTALQEATPRPIKFDELDFNFGERWISPKIYADYASNLFETEVNIRYMENLDEYLVDIKSRNAKITDQYAVKGYYRNYDGITLLKHALVNTVPDISKCIGKDANNRDIKVRDSEAIQLANAKIDEIRNGFTDWLQDQPSEFQQQLANEYNKKFNCFVRPAYDGSHQTFPDLNLKGLGISGLYPSQKDCIWMLIQNGGGIGDHEVGTGKTLIMCVAAHEMHRLGLVHKPIIIGLKANIAEIAQCYHTAYPNAKILYATEKDFTPKSRKQFFNNIKNNNYDCIIMSHDQFAKIPQSPDMMRKILQAELDSVEENLETMRSQGKDVSNAMIKGLEKRKLNLNAKLEKIAHDISQRKDDIIDFAQMGIDHIFVDESHQYKNLTFNTRHTRVAGLGNSEGSQKALNLLFAIRTIQERTGRDLGATFLSGTTISNSLTELYLLFKYLRPLELKRQNINCFDAWAAIFAKKTTDFEFSVTNNIVQKERFRYFIKVPELATFYNEITDYRTAEDVGVDRPVKNEILHNIPPTPEQEEFIRKLMKFAETGDATILGRPPLSETEEKAKMLIATDYARKMALDMRLISSCYSDHPNNKANHCANEIAKYYHKFDEQKGTQFVFSDLGTFQPGTWNIYSEIKHKLVEEHSIPENEIRFIQECKTEKARKKVIQDMNEGKVRVLFGSTSMLGTGVNAQQRAVAIHHLDTPWRPSDLSQRDGRAVRKGNEIAKLYANNKVDVIIYAVEKSLDSYKFNLLHCKQTFISQLKNGAMGARTIDEGGVDEKSGMNFSEYMAILSGNTDLLDKAKIEKKVMALESERKSFFKAKSQTNSKLNYYVQTIERNNQQISLMNTDYEAFLNRAQKDEKGNIINQIHLDGLKNISNESIADYLWKIPVSPKTDEYRTIGKIYDFPIIVKSDWVTKDNKQELQNRFFVEGAYKYTHNNGSISIYSSSVAANNFLNALNNIPKLIAKAQKENAILNPDIPSLQEIINAPWKKEDELKALKAELSSLERKIQLTLSSNKQSANKEETVTENEGVDEITEGNLSPQTKSVIKDMEIQSSGARSLIADITLENNIPIFTNNLRISDKATGLIEELKSNSLDLSQLPAGSIKKLLSGQTVETPDGNTIHLSKTLLGWSVTVGQEINKMAEQSADL*
>BFG-241_Parabacteroides_goldsteinii_@000000F_chr_257_
MAVNNIIKRIQNIMRQDAGINGDAQRIEQMTWMFFLKVYDTQEETWEYKDDNYKSIIPEDLRWRKWAVDEKDGEALTGEALLSFVNEKLFPTLKNLPIDANTPRAKSIVQETFADLNQYMKNGTLLRQVVNIVNEIEFDDADDRHTFGDIYEGILKDLQSAGNAGEFYTPRALTDFIVMMLDPKLGETFGDFTSGTGGFLTSALNYMSKSVGSAEDGEKLQNAVVGQEWKPLPYLLSITNLLLHDIEAPNIANCDSLGTNITDFKESDKVDVIGMNPPYGGSTEDSVKSNFPVQYRSSETADLFIALIMYRLKAGGRCGVIIPDGFLFGTDGAKLALKENLLRKFNLHTIIRLPGSIFSPYTSIATNILFFNNEKAEGCEEGFKTKETWFYRLDMPEGYKHFSKTKPMKVEHTLPIQEWWKDRKEIISDEEGEKSRVFTAQQLINLDCNFDQCKFPKEEEEILPPAELLKQYFEKRAALDHEIDKTLSEIQKILGIDIKSCN*
>BFG-241_Parabacteroides_goldsteinii_@000000F_chr_2779_
MLMMKLQFEWYIKNGYPFKGMEPHRLKVFGTFICGGGSSMGYKLAGYDHLGGVELDQQVSRVYNRNHSPKYLYTEDIRLFNEREDLPNELYNLDILDGSPPCSTFSMAGERENAWGKKKRFKEGQAMQRLDDLVFIYIDTICKLRPKVAILENVKGIIQGNARAYSKEIVKRVQKIGYDVQVFLLNSASMGIPQKRERVFFICRRKDLCFPKLRLSFNETPILFREIMDKNDLSDNLTEYQRMLWNNKRKSDKSFGDVIDRLEKRLSMFSNPIIHSDDVAPTLTSGAGVNALYDIPRSLNKREMCLIGSYPLDYDFADIKPEYLIGMSVPPVVTARISYEIYKQWFQAKSGNSLTI*
>BFG-241_Parabacteroides_goldsteinii_@000000F_chr_4138_
MEIRADIYLGDSAEQLKRIPDNSVDLIITSPPYADQRKNSYGGISVNKYVEWFLPISKELFRVLKPSGTFILNIKEKVQNGERSTYVLELILEMKKQGWLWTEEFIWHKKNSYPGKWPNRFRDAWERLLQFNKSKKFNMYQEEVMVPTGDWAKSRLKNLSETDKERDNSKVGSGFGKNISNWLDREKAYPTNVLHLATECNNKNHSAAFPEGLPEWFIKLFTKEHDIVLDPFMGSGTTNFVAQRMRRNSIGIEIKPEYYNMVKQELNNVNXYYLNPSKNMEKQLINQVTQYVKQNIGNFHQSRIDKLKKLKLKTVLKKKNPYLFKAKYLLTASDIVKSLADAFISSAEETIFGDWMEGLAIFVCKNTYGGWKSATKGIDLEFDKNNTRYIVSIKSGPNWGNSSQIEKMKSDFKTAQRTLRTSNSQLTIQAVNGCCYGQEKQPDKGDYFKYCGQDFWTFISNNENLYTDIIEPLSAQAKERNEEFQESYAAMLNKFTQEFIVNFCHTDGSINWIKLVEFNSGNNKIKQ*
>BFG-241_Parabacteroides_goldsteinii_@000000F_chr_4527_
MAFNRKQRLRDNIEAIRTAFVLDKEQRTATTEEQAILRKYCGFGGLKCILNPARELTDAVHWAKSDLELFAPTVELHRLIRENSRNDLEYKRFVDSLKASVLTAFYTPKEITDTIADVLADYGVRPSRVLEPSAGVGVFVDAVLRNSPDADVMAFEKDLLTGTILQQLHPDKKMRIDGFEKIEKPFNNYFDLAVSNIPFGDIAVFDAEFQRSESFGRRSAQKAIHNYFFLKGLDTVREGGIVAFITSQGVLNSAKTSVRNELFSQANLVSAIRLPNNLFSDNAGTEVGSDLIILQKNLHKTELSQDERLLTVIQTDTKTNLTDNAYFIHHPERVVHTSAKLDTDPYGKPAMVYLHEGKTAGIAEDLRRMLDEDCHMRLVMRLYSGAIGQAREQKAVAVEVKTEQPAMKPEATITARTEEAQAEKPQPIAEKPEIEPRQTNHSNAVQLTLLDLWGMPIEEPAKKKKATKKENKAKRLPSKPKPQVMAAPPVESIKPATESKEAKPENAGKQGDPEDIYATLDWETNPPINGFYETMMSLTPERRKALRLEAERHRQEQQKKSGVKDTMNPAFVPSSDNKPEQKEAAQQPEAQPEATPVPVTDNSCNR*
>BFG-241_Parabacteroides_goldsteinii_@000000F_chr_4806_
MAFNKKTHLRQNIDALKTAFTLDRERRAPTPEEERTLGAYSGFGAIKEVLENPTGKPDKDGMATLVAELHEVIRANTPDEREYKRYMDGIKNSVLTAFYTPPKVADAIVEAIWDTRIVPKRILDPSAGTGVFVSAVDFHAPYAEITCFEKDPATGLILKHLHPEKRVRVQGFERIEPKYAGYYDVAVSNIPFGDVALFDPFFSTHTDPVRRQGTRALHNYFFMKSVDMVREGGLVAFITSQGVLNAEQGRPVREWLMNRCEPVSAIRLPNNLFTEHAGTEVGSDLVILQKKAATGELSERQRDFIESRKLSNGIRINNLFQSFDRVIHTEAKVGKDPYGKPAMEFTHAEGVDGIDREMRRMLSEDFNRHFNESYCLEHAPEQTPGTPERELSRPRQAERQRAERHEPRLAGEIVKEIIADARNLQQQREEEEKRRVVAEMAAQGYHVDTETGEITRIENKPGQVLPDSAATPAGEPTGEDLADFGAWSKERENRLWEQHPPKPEDFGMADTPVQHVGGITEPKPREGFAGSLFDTVETAAPVPATQAAEPVNVQQEPLLTLYDLFGFSAEERRQAELGISKKRNSRRGAKRKTPRQPSLFAPASSPEEQKSEMPKTTPPERDPEDLYASLNWEDNPPINGFYEMMMSLTPERRAELRRQSARQQETPEQRERQAVRPPTEAPKGKRKQAAGTPRTGGLFDTPDNPEEEEPGKEMPQIREADMKPRPFEGEVAPYFREGTLVTDGQNRVGYLRETESLQPMFHPLELTPAQRTKASMYIEIRDAYYHLYNNEAETLTANPALREMLNRLYDNFTERFGRLNDKRNLDLIKMDARGTEILSLERYIDGKARKADIFERPVAFNPDEITHADDASEALVASLNKYGRVEPHYMASLTGTTVEGILGELKGRIYYNPETDGYEVADKFIAGNVIGKAERIEAFLRENPDHAPARESLEALREATPKPIAFDDLDFNLGERWIPKGVYERFASSLFDTEVKITFASNLDEYGVKAEATNVKITEQYAVSAQTRKYNGLHLLKHALQNTSPDITKTVLKWVDGERREVKVRDGEAIQLANSKIDEIRGAFPEWLREQSSDFKDRLTDLYNRTFNCYVRPKYDGTHQEFPDLDLKGLGIDKLYDSQKDAIWMDKLLGGGIIDHEVGGGKTLIMCCGAYEKKRLGLANKPMIIGLKANIHEIARTFCTAYPMAKVLYPGKEDFTPRKRERIFREIRNNDWDVVILSHEQFGMIPQSPEIQQEILQAELDCVEENLEVLKAQGRDVSRAMMKGCQKRKANLEAKLQKVAHALETRKDDAVDFRLMGIDHLYVDESHKFKNLTFTTRHDRVAGLGNPEGSQRALNMLFALRTIQQRTGRDLGATFLSGTTISNSLTELYLLFKYLRPKELERQNIRTFDAWAAIFAKKTIDYEFSVTNEVVQKERFRYFIKVPELAMFYSEITDYRSAEDIGIDRPQKNEILHNIPPTPQQTEFIERLVQFAKSGDATLLGRLPLSEREEKAKMLIATDYARKMSLDMRMIDPELYSDHVDNKASHCARMIAGYYRRFEAYKGTQFVFSDLGTYKPGAGWNVYSEIRRKLAEDYGIPQSEVRFIQEATSEKARKEMIAGMNAGKIRVLFGSTEMLGTGVNAQKRCVAIHHLDCPWRPSDLEQRDGRGIRTGNEIAKLHADNKVDVILYAVEKSLDAYKFGLLHNKQLFIRQLKTNNMGSRTIDEGAIDEKSGMNFSEYVAVLSGNTDLLDKARLEKKIATLESERQAFVRGKSSSRYKLEQITEKIEKNNDLIRRIGKDLEHFKARVEFNEDGSYRNPVKLNGLETSDPKLIGKQLNRIAETARTLDRLEPIGSLYGFELLVQSETTGKDGLDLVQNRFYVRGEGDYLYQYNYGNIASDPRLAAMNFIHALATIEPTLEKFRKKNEELEKDIPVLREVVESSWRKEPELTALKTDLTEIDRRIQQSLKPIEESEGKEAEEDNDVCRERHDTAEELPKEDNTAARIPSRLRQIADASGGRIVIAGVGSPPENGPAKKGIKM*
>BFG-241_Parabacteroides_goldsteinii_@000000F_chr_537_
MAFNRKQKLRDNIEAIRTAFILDRENRTATTEERAILQRYCGFGGLKCILNPAKELTDAVRWAKSDLELFAPTVELHRLIRENSKDETEYKRFVDSLKASVLTAFYTPKEITDTIADVLADYSVRPARMLEPSAGVGVFVDSMLRHSPNADVMAFEKDLLTGTILRHLYPDQKMRTCGFEKIERPFNNYFDLAVSNIPFGDIAVFDAEFQRSDSFGRRSAQKTIHNYFFLKGLDAVRDGGIVAFITSQGVLNSTKTSVRNELFSQANLVSAIRLPNNLFTDNAGTEVGSDLIVLQKNLSKKEMSQDERLMTVIQTDTKTALTDNAYFIHHPERIVHTMAKLDTDPYGKPAMVYLHEGKAAGIAGDLRRMLDEDFHYRLAMRLYSGSIRQAGTEEKVAVQNKVERPAIKLETVSSAQTVETPTEKPQPADEKPEIEPRPQYSAGVQLTLLDLWGMTEEVSQPKTSKKKKTVKKAVTAKSTPPKPKVTVTPTAPTAKPAMENKEVKAENTAKPADPDDIYATLDWDTNPPINGFYEMMMGLTPERRKELRELARQHKEKQVAEKTEVKAVPETSREQPRQEETQPEAVAAPAVTDTPSEAVGTFLFPDIEAEKPKEEVVDLSPRAYHRTPEMHLREGSLVADRGRHNIGYLKDITPYGATFQPLDLKGYQKEKALLYVSLRDAYERLYRYESLRREANVPWREHLNTCYDEFVMRYGNLNAKQNVKLVMMDAGGRDILSLERMENGKFVKADIFEHPVSFAVESHANVGSPEEALSASLNKYGTVNLDYMREITDSTAEDLLTALQGRIYYNPLVTGYEIKDRFIAGNVIEKAERIEAWMGDNPENERMPEVKQALEALKDAEPQRIAFEDLDFNFGERWIPTGVYAAYMSRLFDTEVKIAYSASMDEFSVVCGYRTMKITDEFLVKGYYRNYDGMHLLKHALHNTCPDMMKSIGKDEHGNDIKMRDSEGIQLANAKIDEIRNGFSEWLEEQSPQFKERLVTMYNRKFNCFVRPRYDGSHQTFPDLNLKGLASRGIKSVYPSQMDCVWMLKQNGGGICDHEVGTGKTLIMCIAAHEMKRLNLAHKPMIIGLKANVAEIAATYQAAYPNARILYASEKDFSTANRVRFFNNIKNNDYDCVIMSHDQFGKIPQSPELQQRILQAELDTVEENLEVLRQQGKNVSRAMLKGLEKRKHNLEAKLEKVEHAIKSRTDDVVDFKQMGIDHIFIDESHQFKNLTFNTRHDRVAGLGNSEGSQKALNMLFAIRTIQERTGKDLGATFLSGTTISNSLTELYLLFKYLRPKELERQDIRCFDAWAAIFAKKTTDFEFNVTNNVVQKERFRYFIKVPELAAFYNEITDYRTAEDVGVDRPAKNEILHHIPPTPEQEDFIQKLMQFAKTGDATLLGRLPLSETEEKAKMLIATDYARKMALDMRMIDPNYEDHPDNKASHCAKMIAEYYQKYDAQKGTQFVFSDLGTYQPGDGWNVYSEIKRKLTEDYGIPPSEVRFIQECKTDKARKAVIDAMNAGTVRVLFGSTSMLGTGVNAQKRCVAIHHLDTPWRPSDLQQRDGRGVRAGNEIAKHFAGNNVDVIIYAVEKSLDSYKFNLLHCKQTFISQLKSGAMGARTIDEGAMDEKSGMNFSEYMALLSGNTDLLDKAKLEKRIASLEGERKSFNKGKRDSEFKLESKTGELRNNTAFIDAMTEDWNRFLSVVQTDKEGNRLNIIKVDGVDSADEKVIGKRLQEIAKNATTGGLYTQVGELYGFPIKVVSERILKEGLEFTDNRFVVEGNYKYTYNNGHLAMADPLAAARNFLNAMERIPSIIDQYKAKNEVLEMEIPQLQEIAGKVWKKEDELKQLKSELAALDRKIQLELAPPTPEVAEKENEGQQLKPEAEDVRNRQAQYPENAPPQIRSPADSIVANHVIIGRPGLYAKEETRSKGLKI*
>BFG-241_Parabacteroides_goldsteinii_@tig00000108_39_
MIPKEIMKLYEKLAFSRGYEEAFRDFLDVCLYYLSVGMLAEDYRRVEKRYKPYEMELFVQMFYRVSEYSEGFCDVLGDMFMECVSHGNNGQFFTPIHVADLMACMGGNRLKPKQSVCDSCCGSGRMLLSAVKKCAEENDGGRLFCYGSDIDLICVKMTVVNLMMNSVPGEVAWMNTLTMQHWRSYHIDLQLIAGVWLPILKITEAGDTSFIRKLENAMEDNSELKRSIQSNARATQLTFDF*
>BFG-241_Parabacteroides_goldsteinii_@000000F_chr_167__168#merged
MTEKKKNIALQEKPCFPWVGGKRRLLPVLIESLPADFEKMETYVEPFVGGGALFFXXXXMINDSNESLVNVYRVIQNSPEELIKALEGIQREYHALAEHADRRAYFMEKRTFFNEGDPDNVTRAALFIFFMRTCYNGIYSVNRSGKLSVTFGAGNRAKILEEDLLRLNHKLLQGVVILDGDYRQTGQYASEKTFFYFDPPYKPVNESGGCTSYMPDDFDDNDQIRLAEFCRDLGDAGSK
>BFG-41_Bacteroides_fragilis_@contig_4_segment0_pilon_1651_
MEKLKMESVSIAEDSLNKIAELFPNVVTESMGKDGQLHKAIDFDKLKFLLTANQAEMGVVYDDDERYELTWVGKKQAIREVAHPIRKTLRPCPEESRNWEQTQNLYIEGDNLDAMKLLKKSYAGKVDVIYIDPPYNTGKDFIFNDTFALSQEESDEKQGRYNEEGQRLFQNTEANGKFHSDWCSMMYARLMLARTLLNDNGIIFISIDDHELANLIKIGNEVFNASNFIDVFNWAKTETPENLSKKSKQIIEYIVCYQKKKNDMKFQGLKKESVSSNGLLNQPNSVGILTFPANKVVTSIPDGVIKAGMYGTDAYDVELLEDTTVRGGLFTAPVKLKAKFKWSQANLDKEIQKGTTIKIPTLKLSPSYEKLEYDPEVPPNLINYKVGVETNEQAGNHQLQFFDKKVFNFPKPVSLIQYLCEFIDTKNKDCIVMDFFSGSGTTAEAVMRMNMKPRKNKVKYILVQLPEDVTETIKKAKTPSEKEIMQNAIDFLTENHKALNICELSKERIRRAGDTIEAECNQRKLKDLPDIGFRVFRIADSNMKDVYYSAKEYSQSDLFYFTDNIKEDRTGLDLLYGCLTNLGLSLSLPHDEEDINGYTVYSVDKTELMACFAEQIPEKVFREIAGRQPRRVVFRDASFRDSADRINIDEIFKTLSPGTTIEIL*
>BFG-41_Bacteroides_fragilis_@contig_4_segment0_pilon_1660_
MMKKTYTFIDLFAGIGGFHTAMHYVGGKCVFASEWDKNARLSYEANYKKIEPKLFKKDKDGRYLYFNEDINDAVPSHIPDFDVCCGGFPCQPFSVAGLKRGFEDTRGTLFFSIANIIREKINAGNPPRVLFLENVRGLKTHDKGNTLKVILATLEELGYAYSFDVLNAKYFGVPQNRERLFIIAWYKKLVNVDEFRFPYGIAEDGSTIYDKKKLKEGTLLTKVSDIFEPEKTMDSQYTISDKMWEGHQKRKERNRKNGKGFGYSLFNADSTYTSTISARYWKDGSEILIDQSEKGLNPRVLTPVEAGRLQGYRIIGEGWEKPECANNLNYNGSNIEFKIVVSRKEAYRQFGNSVAIPVIKRLAEEIVKQLM*
>BFG-41_Bacteroides_fragilis_@contig_4_segment0_pilon_1744_
MAVNNIIKRIQNIMRQDAGINGDAQRIEQMTWMFFLKVYDTQEETWEYKDDNYKSIIPEDLRWRNWAVDEKDGEALTGEALLSFVNEKLFPALKNLPIDANTPRAKSIVQETFANLNQYMKNGTLLRQVVNIVNEIEFDDADDRHTFGDIYEGILKDLQSAGNAGEFYTPRALTDFIVMMLDPKLGETFGDFTSGTGGFLTSALNYMAKSVRSAEDGEKLQNAVVGQEWKPLPYLLSITNLLLHDIEAPNIANCDSLGTNITDFKESDKVDVIGMNPPYGGSTEDSIKSNFPVQYRSSETADLFIALIMYRLKVGGRCGVIIPDGFLFGTDGAKLALKENLLRKFNLHTIIRLPGSIFSPYTSIATNILFFNNEAAEGCKEGFKTKETWFYRLDMPEGYKHFSKTKPMKVEHTLPIQEWWKDRKEIISDEEGEKSRVFSAQQLIGLDCNFDQCKFPKEEEEILPPAELLKQYFEKRAALDHEIDKTLSEIQKILGIDIKSCN*
>BFG-41_Bacteroides_fragilis_@contig_4_segment0_pilon_1758_
MADNITYRFIQNVGDYFPSGYFTEDFVDKVQKCAGRTADEMKELNKPFTALRAQYEDYKNFIINDHPRVKDAIRRTHEWHTALLKVLGYDTVHAYQEPYVVNDNGEVIEMIPVRHILRSGDKISMLIMEMQHLISVDEQSPAGLFEQQYESEPDKNTHQQRYYAGQWADVIPAQYLNKEKYHFSPAIINKAVTQIFLMPEERRPHFILMLAGNTVFLFDKDKWARGSYLQFSIDDLYTQGQLKSSRNHYALFQLLVNKEALAADGQTVLMDSLIEESYKNAYEVTKDLKEGVILAVETLANEALYYMKSIAHRPFGKKHIEANGTVIYDETDDDFEAEVKDDCLTIVYRLLFILFAESRPELEILPTGDEVYKRGYSFEALRDLEQVRLISDETRNGYFFDDSIKHLFAVLSKGFHKDDEANNKSFRVRPIDSPMFNDNRLKQLHDVRIRNVKWQEIIRALSLSRSKKYCGRISYANLGVNQLGSVYESLLAYRGFYAEEDYIEVCKAGAPEDGTYLVPYSRMEAFDIREVICDDETGEPRRLPRGTFVYRLNGRDRQKSASYYTPEVLTRSTIKYTIKVIVDEVREGKRKPMDLLDLKILEPAVGAAAFLNEVINQLAEAYMTYVEKKPAPDRYRDELQKVKAYIATHNVYGVDLNPTAIELGKLSLWLNVIHKDMETPFFANRLTVGNAVIGAWLKVYARGEVQAKKGSRKLEANEWWTKAPHKVKFGRTRVNRSVNEVYHFLLPDKAMLAALGLKDMKKEHATEAKVMADRLKDWTAPIGEDQFRTLQRLSAKIDLLLREAMETQVNIEHLTNNRRDIWPHEIPQDNMLFRAYDQAEKYAEKERIFDTRYRHDNAYYKLKLVMDYWCALWFWEYQDAAALPTREEYWREIENLLDVSNDKLDRNTQRAIVGANMVCEEPEFEYGSKRMTEEQAQIVAKSKEEMLESTTSQTTLFADEEPERFKIVKRLAGRYHFFHPMLEFIEVFWLRDGFDIICGNPPWLKLQFDDKAVLSERYPEVMIHKVSAPDARAMQTRFMEDESMRHIYEDEQMEVQCSSVFMNAFANYPLLIGQQTNLYKCVLTNTFDLASAENGYIGILCPESIYDDPKGQPLRRELYKRLRYHFQYQNELRLFAEVDHHTVYGDQLLGPRRSSSPRFASLSNLFHPNTVDACFAHDGHGDCGGIKDKEGNWNTAAHKNRIVHFGEEELRVLAKTFENSDDWEATKLVGIHNKEIIDVLKTLSSFPNHLYDQQHIVSECFHETGAVDKGWMKRETRMPNWELQEMIYTGPQFYINNPLYKNPRQQCILNSDYDAIDLEKINDDFSARTNYVPCTSLEEYNSLIKGFPKGQDEDGNTIYENWMDYYKVGFRKMLSQAGERTLICALLPRKSAHINGVISVAFRNGDYSVDMTAMCSSIVMDFYMKTVGASNLQSSRMDSFPLVVEEKYRKALHARTLRLNCVTFRYADLWSEVWDVSYKQEQWSIKDKRLAPWDTLTEEWNHDTPLRNYFERRMALVEIDVLAAMALGLTLDELIIMYEIQFPVLQQNENDTWYDRHGRIVFTCSKGLIGVGVDRPTWNHIREMHPGETCAHTLTSELYAGQTITYEAPFTCCDRVADYRTAWVHFDQRFNNCKD*
>BFG-41_Bacteroides_fragilis_@contig_4_segment0_pilon_2628_
MQYKCRPFFVFMGKTEEFCCPEIQTHILHDKMIMKKEKTYSRAPLPFVGQKRMFVSEFKKILKHFDDKTIFVDLFGGSGLLSHITKRERPDAVVIYNDHDNYRERLENIDRTNTLLRDLRKIVGIYPRHQKITGKMREAFLERIRLEETTGFVDYLTLSTSLLFSGKYAQNMEELEGLYFYNKIRQSDYRCDGYLDGLEVVCYDYKELADTYGVFPGVVFLVDPPYMGTDISTYKMDWKLADYLDVLLVLKGHPFVYFTSGKSPILDFCRWMEEHPGIGNPFKGAGRSTLTARMNYNSSYTDIMLYKDLPRAA*
>BFG-41_Bacteroides_fragilis_@contig_4_segment0_pilon_2647_
MKLTDIIKGSDYELSLFTDKQITELESKIVERTTKKGADYYVKCLIRKKEIKVTPEEIVRQLYLLVLTEDYGYPVSRMELEYEVTFGREKKRADIVIFDKQQTTSPFIIVELKKPKLKDGKEQLKSYCNATGAPIGVWSNGRQISYYHRKDPNYFEDLSGIPRVDQKLSNILSERWKIADLIKKDKLVNERKSLKDLILEMEDEVLAGAGVDVFEEVFKLIFTKLFDEMESGRKPDRNLEFRNYGDTETELRDKLQTLFDQAKEKWQGVFTDDAKILLTPSHLSVCVASLQDVKLFNSNLDVVDEAFEYLINKSSKGEKGQYFTPRYVIDMCVKMLNPKADEKMIDTAAGSCGFPVHTIFHVWENILKSKGLSRSHLFTLEEKPAECTDYVQNNVFAIDFDEKAVRVARTLNLIAGDGQTNVMHLNTLDYERWEETVKDENWSDTYFEGWKKLRKLRADKNSNRDFNFDIIMANPPFAGDVKESRILAKYDLSRTATLEKLKNVPKGSKTVVGEPTFTDALNNDGETVYQMSDGTFRKTKLKQATNMSRDILFVERNLDFLKPGGRMAIVLPQGRFNNSSDKSLREYIADRCRILAIVGLHGNVFKPHTGTKTSVLFVQKWDDELCPKVDDYNIFFATMQEPSKDNSGDKIYRSTVDEEGNNIPLLDSHGHLIVKHDLFNHDGLTQDGIAEAFAEFAKKEHLSFFADAPLTK*
>BFG-41_Bacteroides_fragilis_@contig_4_segment0_pilon_2793_
MTNKKETLIKTLRGSVEQLNRLEDMMDGLTVMDETDHVDNDFLMEMLTCVNAFMDASNKVISKVSSLLAPDAPMDKKGKQSDEGKKWSVEEILKHCTLENNILKLPQVQFNKKSYADAKKWIEEAGGSWQGGKVQGFTFPFNAERVFSILKEGKRCNLQQEYQFFETPDSVADWLIMLAGGIHEDDTVLEPSAGRGALIKAIHRACPSVMIECYELMPENREFLHSLGNVILLGEDFAKDSVGSYSKIIANPPFANNQDIDHVRLMYERLVEGGTLAAITSPHWKFASEKKCAAFRQWIDEVHGQVFEIGAGEFKESGTSISTMAIVIKK*
>BFG-41_Bacteroides_fragilis_@contig_4_segment0_pilon_2974_
MKKIVFAKDITLYKADCLEVMPLLQESSIDLVLCDPPFGITASQWDKIIPFSKMWEEIRRVRKDNAPTALFGSEPFSSLLRCGNLAEFKYDWVWEKSKASNFLLAKKQPLKAHELISIFCNGRTPYFPIMEEGEPYENRTKRGSNWTGVNKVPNPTFRNENKGTRYPRSVKYFKTAESEGKTIHVNQKPVALLKYLIKTYTKEGDTVLDFASGSMSTAIACIHTNRKCICIEKDDMHFSRGEERIRNEYNIKRNVE*
>BFG-41_Bacteroides_fragilis_@contig_4_segment0_pilon_2980_
MNTRFEKSVRSSDEWYTPKEILDALGKFDLDPCAPIRPLWPTAEVMYDQNIDGLSQIWEGRVWLNPPYSRPLIELFVRKLAEHGNGIALLFNRCDSKMFQDVIFPKATGMKFLRHRIRFYRPDGTRGESPGCGSLLLAFGEDNAEILRNCAIEGKYVQLN*
>BFG-41_Bacteroides_fragilis_@contig_4_segment0_pilon_3028_
MSYNKLKSLVANVEAIETAMKIQVQGRQATAEEKEILSRYSGFGGIKEVLNIGTDKPIGGDMKEPIQRLQELINAYPHFTEPMRHNVIEGIKASVLTAFYTPKFLVDAVVRQIHATFSENGLKMRSFLEPSAGIGGFLPIAMSGTYDYAIEKDLISGMILSLLHENTLTRTTGFEAIGEQGFEHTTFDVIASNIPFGNFRVFDAELWKKGGMYEQATKTIHNYFFVKAMELLNEGGLLAFITSRGIADTPGNKFVREYLVNHADLISAIRLPDMLFMQTSGIEVGSDLLIFQKHTRKAALSQREQLFLQVGREKADATGTMTEYANKLFTIPKTTLATGSRIVQNQYGKYVRKYQWQGNENAMSQYLAALLKLDFGRYFRKSLFMGEGQGSEDMQMSLFGSVAMKQVAKGKRAYTDGVEAWMKDGSMVLFEGQVGTIQYRKSSLYQEVAIDFVPVDEGKVNADRAKDYFPIRKAYFELSIKEREEQKEDNGLRGELNARYDAFVAKWGCFHENDNKEFIMLDSLGVEVFTIEMQLGKDLVKSDIMREPVAFKKIDPNKRLTPIEALASSLNFYGRVDMDYLMQSTDSAEEEIIGDLKGEIFYNPVIGEWEHKGKFLSGNVIAKCKEIGSYLSELTDREKDWTETAVKALADATPEAIPYEELDINMGERWIDTKLYADFATELFETETSVMYFDVNDTYIVRLQSYSPVAYNTYSVRNYDGGDLFVHALHDTVPEITKEIYRNGDKVRVPDEEAIQEAATKIQEIRDRFNRWLDRQPIEVRDELVRVYNERFNCYVRPHYDGSAQTFPQLSFEQFPYNSLYPSQKDAIWMIKQNGGGICWHEVGTGKTMIMCVAAYEMKRLGLAHKPLIIGLKANVHEIADTFRKAYPTAKVLYPGKEDFTPANRQEVFSKIKNNNWDCIILTHDQFAKIPQSEETMIDIFTEELADVERNLEFLEQSTMRYRSGKMQEGLEKRKQNLGAKLQELRMKINNRKDDAVDFHTMGIDHIFVDESHVMKNLMFQTRHTRVAGIGNTKGSQRAMNLLFAIRDIQRRTGRDLGATFLSGTVVVNALTELYVMFKYLRPQELQRQRISCFDAWAAIFTKKTADYELNVTGSVKRKERFRTYIKVPELAMFLREITDYRTADMINLDVPEKNVRFLSYPPTIEQEEMIGRLVSFAGSGQWEDLGLDVPQPDNLDKAKMLVATNVARKMALDMRLLGCKFKDDADNKASICARTIYDYYIRSNDNRGTQFVFSDLGTYKPNEWNVYTDIKEKLVRLGIPADEIQFIQCATTERARKKLFEEMNNGKVRVLFGSTTMLGTGVNAQQRAVAVHHLEIPWRPADMEQRNGRAIRKGNTVKLWGGNVVDVVIYGTEKTLDAYKFNLLKNKQMFINQINNGTIAVRRIDEGGMDEDSGMNFAEFVAILSGNNDLLNKTKLDNKIMQLEKEQAIFKKERIRAERKIAAGQGEIEKAKRTEANLMRDLEYINSYNGTKATLLLNLPQATIEEVGRELHRIAKTYRNEAYGTVGTYAGLNLLVRSEYSIDGTFDRNTFFVEGISGLKYRCGLSGALPLGFVESAQYPHGALSKLPSLIEKQQKAVERIESEIPTLQDIICRQWSKADELSRLKQECKELQHRIDESLKETGQPQAAKHEAIAEAA*
>BFG-41_Bacteroides_fragilis_@contig_4_segment0_pilon_3422_
MGLLKPNQVLNKAYRQVAIETTDFDLFKNALRTLRDNIVDGQREHTQKEHLRNFLSETFYKPYYMAPEEDIDLAIRLDKTIKSNIGLLIEVKSTTNKGEMISNDNLNRKALQELLLYYLKERVNKKNNDIKYLIATNIHEFFIFDAHEFERKFYQNKQLRREFQDFVDGRKTSNKTDFFYTEIATTYIEEVKDSLEYTYFNLQDYQHLLDRTDSSASRKLIELYKIFSDTHLLKLSFQNDSNSLNRGFYTELLHIIGIEERKENNKTVIVRKAVERRDEASLLENTINQLDAEDCLRHINGRLYGNDYEERLFNVAMELCITWMNRILFLKLLEAQMLKYHNGDAIYKFLSITKIHDYDDLNTLFFQVLARDMGSRTHSIMRDFAYVPYLNSSLFEVTDLESKTIKINSLSQRTVLPVLASSVLRNKKRNLQVNALPTLQYLFAFLDAYNFASEGSEEVQEEAKTLINASVLGLIFEKINGHKDGSVFTPGFITMFMCREAITKTVLQKFNGYYGWNCTTRIELYNHIDNIVEANELINSLRLCDPAVGSGHFLVSALNELILLKYELGILVDATGKRIRKADYQLAIENDELIVTDTEGNLFAYNPLNAESRRMQETLFKEKRQIIENCLFGVDINPNSVKICRLRLWIELLKNAYYTAESNYTYLETLPNIDINIKCGNSLLHRFALTDSIQTVLRESSISISQYKEAVAKYKNAQSKSEKQDLETFITEIKSKLKTEINRRDARLVRLNKRRSELANLQAPQLFEPTKKEKKASDKRIADLKKEIATLENIFEEIRSNKIYLGAFEWRIEFPEVLDAEGNFLGFDCIIGNPPYIQLQSMGKSADVLECMGYITYARTGDIYCLFYELGMNLLTPNDFLCYITSNKWMRAGYGEALRGYFASKTNPIMLVDFAGIKIFDAITVEANILLSQKAANIFNTQACLVQDSNGLNNLSDFVQQQGVKCNFADSIPWVILSPIEQSIKQKIESVGIPLKDWNIQINYGIKTGFNDAFIISTEKRDEILANCQTEDERVRTAELIRPILRGRDIKRYEYEWADLWIIATFPSRHYDIESYPAVKNYLLSIGIERLEQTGETHIVNGKKIKARKKTSNEWFETQDSISYWEDFSKPKIVWKIIGNQMAFAYDANNYVMNNACYIMTGDHLDYLLAVLNFPITEVTFV*
>BFG-41_Bacteroides_fragilis_@contig_4_segment0_pilon_3676_
MKFTSSLKLKLIYVFRINDAAHRGCLKVGEATCDNDNVFGLAPNSKPLNESAKKRINQYTQTAGIAYDLLYTELTIYNSKKGLCSFNDKEVHSVLERSGIRKKIFDTENKANEWFITDLETIKRAITAVKEGRESLSSAEVSHDQTPIVFRPEQREAIEKTKKQFRKSNQMLWNAKMRFGKTLSALQVVKDMDFSRTLILTHRPVVDSGWFEDFGKIFYDCPCFAYGSKNNGDSHASLEARAKQCKCQYVYFASMQDLRGSELVGGNFDKNNDVFATAWDCIIVDEAHEGTQTELGKAVMQELTKANTKILRLSGTPFNLLDDFKEDEIYTWDYVMEQRAKTSWDLTHFGDPNPYASLPTMNIYTYDLGRLLHEFVDEDVAFNFREFFRVNEAGNFIHEKDVSAFLNLLTEEDKDSCYPFANEEYRNIFRHTLWMLPGVKEARAMSALLQSHPVFQHFKVVNVAGNGDEDEESKDALAAVEEAIGKDPDATRTITLSCGRLTTGVSVKAWTGVFMLSGSYNTAASSYMQTIFRVQTPATINGRVKEQCYVFDFAPDRTLKVIAETAKISSKAGKTSGNDRKIMGEFLNFCPIISIEGSKMSQFDVPKMLEQLKRVYVERVVRNGFEDKSLYNDELMKLNDLELQEFDDLKKIIGQTKAMPKTNQVDINNQGLTDEQYEELEDLEKKSKKRGKDKQSLTEEEKKRLEELKKKKNNREAAISILRGISIRMPLLIYGAELQDESQEITIDNFASLIDPQSWEEFMPKGVTKQKFNSIKKYYDPEIFCAAGKRIRAMARAADKLSVEERIERITGIFSTFRNPDKETVLTPWRVVNMHLGDCLGGYNFFEKDYETTLSDPRFIDRGEVTANVFAPDSRILEINSKSGLYPLYMAYSIYRARLKDSLFSVSSIEDEQRIWDKVVAENIFVICKTPMAKSITKRTLIGFRKAKVNTRYFEDLINQIKNKPEHFIKQVDKFITERTGIKNMKFNAIVGNPPYQEVVAQKESSNGQKVSVSIFQYFQTISDRLGRYTSLIYPGARWIHRSGKGLEQFGLSQINDPHLYFLKFFPDSTDVFKEVGIADGLSIVMKDTHKKSNGFRYVYSKKGKEVTIDANSPKEELFSLNPLDNEIADSLNSAIIKYGCLHDAILPRSLFSIESDFVERNPTLVREYNDGDYFDPKSEIKLFTNDKAGKSGRARWYIANKEVITTGLEHLNRWKVIVSSANAGGQKRSNQIAIVDDHSAFGRSRVALKTFATEQEAKNFFKYATSEIIRFAFLLTDESLTSLAKKVPDLLDYSDESGIIDYNGDVNAQLYRLFGINKNNQLYIREVLSTKKETNL*
>BFG-41_Bacteroides_fragilis_@contig_4_segment0_pilon_3912_
MNNEIFKLLKKDFISDPFFIDKLFVSAFIKENGLVVKRNKLLKKYSIKEKEKEEFKNLELFMIALKDQNIELTLENLINLFEFVVSPADRIVTGAVYTPLYIRDFIINRAFENIPTNMDGYKIADISCGCGGFLFSVAQKIKQHTDLTFSQIFSQHIFGLDIQPYSITRSKLLLSLLALTQGEDIPIFDFQLYTGDALSFKWDKTINGFQGFDVIVGNPPYVRYRNLNEETKVLLKNWDTCNIGLTDLYIPFFQIGIENLKSNGILGYITMNTFFKSLNGRLLRKYFQEKKLEFDIIDFGSSQIFASKNTYTCICIIKNITCNCIKYVLIDKNDINSIPQFKHIEYVSLNCNKGWNLQEDDIIRKIEQTGTPFGKLYKTRHGIATLKNSIYIFKPIKEDVYFYYLKERSGNIYKIEKDICKEIINSNRLKDVKSVNEVKAKIIFPYTNHKKPNLMKEEELKNNFPNTYKYLLANRQKLDKRDKGNGNYENWFAYGRTQSLEKFSVKLFFPKMTNSYLNCIIEVDENLLYYNGQAILGNSVNDLLIIKKLMESTVFWYYIRKTSKPYSAGYFSIDGNYINNFGVCDLSQSEKEFIIKEENKSILNSFWETKYGITMLDSNE*
>BFG-41_Bacteroides_fragilis_@contig_4_segment0_pilon_2788__2790#merged
MSETKIILDACCGSRMFWFDKENPLVLFADIRDEEHTLCDGRSLKVHPDIVSDFTDMPFLDESFKLVVFDPPHLLKAGKNSWLAQKYGKLPEDWQRLIKKGFDECFRVLEDYGVLVFKWNEDQITVREVLKVIGRQPLFGHTTGRHGKTMWMCFMKLPINVXXXXMNKRVLVACEYSGTVRDAFSTLGWDAWSCDLLPTESEKTKSEGKHIMADVRLLIPGNWDLMICHPPCTYLTVAGNRHIPGNPERWKKQYEAMMFAWDLFNADIPHIAMENPVGVLSTYIRKPDQIIQPYEYGHPESKKTCLWLKELPELQPTHILSLPKCGHWNNQTADGQNKVMYNGKWLAFNDPMTAHLRSKTYEGIALAMAEQWTKYINQLA
>BFG-462_Parabacteroides_goldsteinii_@contig_1_segment0_1550_
MNNLSLYHELEKLLRMESRYCSEDGVLLKNSIVESALALRPDLIRMLLSHEGLKNNFFTEVDGLLVFDKIKFQKFVMNKRFLPDSYTSFKNKIGLTGDDGDFLAESREVVLSWPYKDCVLEGGQTKEDAKRNEVFWNEILAPDEINRLTEPKVLTNFARYDVDGKHEVDSISKDDNLIIKGNNLLALHSLLKTYRGKVKLIYIDPPYNTGNDGFQYNDSFNHSSWLTFMRNRLTVARELLREDGSIFVQCDDYEDAYLKVLMDDVFGKDNFRNKITWKRRGGSANPQNRLNNVTDYILWFSKSQNMYYQPIFSLDDENTQKYIKERFTFTDEQGRKYMKSPLQSPNPRPNLMYEYKGYKVPTNGWSISKEIMEQWDAESRLVFPEDKSQNINRKVFLDEYKGQPISSLWNDIYVINPMSKEAVDFVGQKPEVLIQRIIDMVTLKGDLVLDYHLGSGTTAAVAHKMERRYIGIEQMDYIETVTVERLKKVIGTKTPSGMFATVECDQGGISKAVGWQGGGSFVYCELAKANQNFADQIITTTTKEQLTTIWQAMQETGFLSWKIDPRVIDQSATDFAALSLDDTKRFLIECLDKNLLYIPHSEIDNTEFAISDTDKQLNSQFYGKL*
>BFG-462_Parabacteroides_goldsteinii_@contig_1_segment0_2810_
MKHYLYLPVLLLTGIFLGGCSEDQINGKEDPVVAAEGARLQVSFRNGTTTRAIGDPFTATTEEKKINKLSFYIYPDKEADKELVPFQRYVFDMTEVTVDNPLEKDSVTIKQLDDGQYTCEFILREGAGFNCCIVALANLPDEFDLTNNLNTYTNLQKTLLDVSTMPCIPSATPKDDGKYGLPMYAEDHRMIRKSMTTDVSFQMQRLAARIDISNRAYNKDEKEKGFVLESARVINAKRQSYVIPATEEPWTAACLTTDYDWVGNTTPGVNDKIVVVAPAAGNGIDEVDATMTTGSIEQRLWHELYVSENDDADEATATTVEIKGLFRNAPFSRIIPFINKDKTAVTIERNHRYLILINPAPNQTDVTFNIQVTDWDAVDTVHVKPTQKVAPEISDVVCTGTDCSYDNTDKKTVSASATSTDAAFTFTAVCPFDSDTKVVYPEDYTGNEWVGVIQGNSVETKASTGIKRSYTVNLTGQDDPDTAVERSALLLIRNVANATARDTIYIRQTITTTP*
>BFG-462_Parabacteroides_goldsteinii_@contig_1_segment0_4072_
MNLINKGIQKRLVQISEDGKFITYLRQGKKPRSYTNPEEIIQVETYLKLIFDYGYKPERIKLYESVKMGSGSKEADIIVYKDDECTEPYIVVECKKQEVSEAEFQQAIEQAYSYAYALPNDVKYIWATSGIKNEYYEVNKNKHSRVGKSNIPKYGVHKLPNYNFVYDAESVSTQEGEQTFSDISVITQDELTRTFKQAHDALWGGGQLNPSEAFDELDKLIFCKIWDERKDRRIGEPYDFQIITVDKEEIKNWNKLGERELNQAIRDLENRRLAERINKLYEEGRKKDPEVFRDNIRLSPEKIRTVVGYLQGIDLGQTDLDAKGRAFETFMDSFFRGNFGQYFTPRPIVKFVTDVLPITNESLVLDTSCGSGGFLLYSLDKVRKQANELYPNYKNDVRQNQRYYKHWHDFAEKNLYGIEINEQISRAAKMNMIIHDDGHTNVITADGLLSPEKLEEVTKNRGFQYNSFDFIVTNPPFGSIVRQTEKAYMKEYKLGKKEDDWLAVITKPETQRDNQSTEILFIEQAYHFLKEGGYLGVVIPDGILTNSSLQYVRNQIEDWFRIIAVVSMPQTAFMSTGAGVKSSVIFLKKWTKEESEKIIIQKSTLQQTLRYEQKYLMRIDTLDKEKKQIIKNWTGFENTTGKTDKKQVEGTDVFKAWKADINAFYSQKVNDIKDELIELYQIKKAQTLADYPIFMAIAQEIGYDATGKPTATNELDTISEELTKFINAIEKDEL*
>BFG-462_Parabacteroides_goldsteinii_@contig_1_segment0_4990_
MNHQINMISLFTGIGGFDLAAETLGWNILFQSEIDEYCIKVLEKQFPNVVKYGNINEIKATKYRGHVDVVAGGFPCQPFSNAGLQQGAEDPRFLWPQMYRVIRECRPTWVVAENVLGLISNADGLVFEQVCTDLESEGYKVQPFVIPAAGKDSFQERKRVWIIACLNSVRSQEDKVTSGEHFKTFRQTKKQLPGCAYFESWFQSIRHYSEMDGVVYGIPDWMDRTHALGNAIDPRIAYEILITIDYLINN*
>BFG-462_Parabacteroides_goldsteinii_@contig_1_segment0_5104_
MITGEIKNRVDQIWDAFWTGGITNSITILEQMTYLFFMKMLDDAQIKKEAIANAFKYHVAPEKLIFKDGNWHNPESDKDIPYKSLRWSVFKNTDTVRMFNTVRNDVFIFIKNIGVGEDSAYSRFMRSAIFLIPNERTLAKVVDGINNLDMNNRDTMGDVYEYILGKMAASGTNGQFRTPRHIIQMMVELMKPTVRDIICDPAMGSAGFIVECAKYITEHCKDELLNESAADHFNNEMFNGFDTDQTMLRIGAMNLMLHGVNNPNIQWRDSLSSDNTDENLYTLCLANPPFTGSLDNDSVSKSLLAITNTKKTELLFVALFLRMLVAGGRCASIVPDGVLFGNSKGHKSIRKELVDKHRLQAVISMPAGVFQPYSGVSTAILIFTKTNVGGTDKVWFYDMKADGFTLDQKRTECEGSDIPDVIKRFHNLEGEESRTRKDQSFFVPVDDIRANDYDLSINKYKEVEREKVEYEKPEVILVRIESLEEEIRQAIVDFRKMMG*
>BFG-462_Parabacteroides_goldsteinii_@contig_1_segment0_299__301#merged
MAFNRKAKLRDNIEAIRTAFELGKAGRAATPEERERLARYCGFGGLKCILNPAASLTDAVQWAKSDLDLFPQTMELHRLIRENSASENEYKRYIDSLKSSVLTAFYTPSAVTEALADVLHDYNVRPLRLLEPSAGHGAFIGAFARKDAAVDVMAFEKDLLTGKILSCLYPDKKIRTEGFERIEKPFDGYFDAAVSNIPFGDMAVFDPAFSASEAPARRMATKAIHNYFFLKGLDAVRDGGIVAFITSQGVLNSPQNEAIRLEMMERAHLVSAIRLPNDLFTDNAGTEVGSDLIVLQKDTRKEGLTEDERLFTRTGTLRGVSTNSYFIEHEEQIVCTSAELDTDPYGKPAMVYRHEGGAEGIADSLRGLLDRNLHARLAMRLYSGGIRDARLKEERAAKVQEAEPILQTEDSGQTAVSENTVRTEAARTSAPAREEKPEIEPPVMSLYDLFGFTAEEVRIAQTGGKPRRRSNRPKLAQPRQPSLFDAPTQTAATTTQEERTAHGSAESATRPAYPVENGFKADLNRRITDIERQMREEEAKLSAEERQRRHEKEMQPRPFDGLLEPHLKEGSFVRVNTAGVRYQVGYLKDVTRYGATFHPLDLGKEQREKIAAYISVRDAYERLYTYEAEYHDEGSAQREALNARYDEFVVRYGNLNAKANVKLLMMDASGRDILAIERAEDGRFVKADIFDHPVAFSLNQLTHVDTPEEALSASLNHYGGVNLDYMESLSDNSREELIDALKGRIFYNPLAGGYEIKDRFIAGNVVDKAERIEAWMAENPHGEREKEALAALREATPRPISFDELDFNLGERWIPTGIYAAYASYLFDTDVRIGFSESMDEYSVKCGVKNAKILDQYCVKGYYRNYDGIALLKHALVNTVPDMSKSIGKDEHGNDIKVRDSEGIQLANAKIDEIRNGFVEWLAEQSPEFQKRLADMYNRKFNCYVRPQYDGSHQTFPDLDLKALERRFGIKDVYQSQKDCIWMLKQNGGGICDHEVLRPXXXXMKRLGLAHKPMIIGLKANVAEIAECYRTAYPNAKILYASEKDFSPENRVRFFNNIKNNDYDCVIMSHDQFGKIPQSPELQQQILQAELDTVEENLEVLRSQGKEVSKAMLRGLEKRKINLSVKLETIAHAIKSRTDDVVDFKQMGIDHIFVDESHQFKNLMFNTRHDRVAGLGNQDGSQKALNMLYAIRTIQERTGKDLGATFLSGTTISNSLTELYLLFKYLRPKELERQNINSFDAWAAIFAKKTTDFEFSVTNNIVQKERFRYFIKVPELAQFYNEITDYRTAEDVGVDRPQKNEILHNIPPTPQQEEFIEKLMQFAQSGDATILGRDKLSETEEKAKMLIATDYARKMALDMRLIDPDLYEDHSDNKASHCAKMIAEYYHKYDAQKGTQFVFSDLGTFQPGQWNVYSEIKRKLVEDYGIPSSEIRFIQECKNEKARKAVIDAMNEGKVRVIFGSTSMLGTGVNAQKRAVAVHHLDTPWRPSDLAQRDGRAVRKGNEVAKFFAGGKVDVIIYAVEKSLDSYKFNLLHCKQTFISQLKSGAMGARTIDDGAMDEKSGMNFSEYMAILSGNTDLLDKARLEKKVAALESERKTFYKSKSASSWKLEDYTKKLAHNNDCIVKMTADYEAFLSRVQTDKEGNKLNAVRLDGLEATDHKSVGTRLQEIAKNATTGGEYVRIGELYGFPLLVKTEPQLKDGKEVKQNRFFVEGAFKYTYNNGQIAMADTKAASMNFLNALERIPKLVEQYKAQNVTYERDIPILQETVGGVWKKEDELKALKAEVAALERKIQLTLTPPTPETGQEQTDGVQQESGQREQQPDTARQNTDTGSEDFIRSHVLVVRPGISDIQRQSGKNIKL
>BFG-462_Parabacteroides_goldsteinii_@contig_1_segment0_4113__4115#merged
MAFNRKAKLRDNIEALRTVFTLEKERRAATPEEREILSRYCGFGGLKFILNPAGSIMDSVHWAKSDRELFPMTVELHRLVRDNSTDEKEYKRYMDSIKSSVLTAFYTPPAIVSAIADTLHENGITPDRLLDPSAGQGVFISAFGAHAPKAEVMAFDKDLLTGKLLSHLYPGHKIRAEGFERIEKPFMGTFDVAASNIPFGDMAVFDPEFTGAADYSRRAAAKSIHNYFFLKGLDAVREGGIVAFITSKGVLNSPKNEPVRHCLMKNANIVSVVRLPDNMFSDHAGTDVGSDLVILQKDTMKKRELSMQEKWFIQTEDTGDGIMENQYMMSVAPLSHTTLKRGTDPYGKPALLTIHPGNAEAMAADLKEHLGISIPANLNIALYNKYRQDAPEMRYEPTREDWREAGEVMLESERKLWKEQPPQPEDFEKRQPEVIQEPEPVKKEEKPEIVAPVMDLYDLFNFTQEEKRLAGSGLTKKRPGKSSKKSKRTPSAAHNLFDQPNAKAQEPAMQAEPEIPSTNPEEVYAAINWETNPPINGFYEAMMRFTPQERERLRQGKSVAPQPRTGAIPEHHREELEREEQQRIEEELMNPRPLMGKLEPHHKEGMLVSDGNQVGYLKGLTRYGATFHPLDLDKAQQEKAELYITMRDSYQRLYTYEAEMHQENKPEREALNAAYDTFTGRFGCLNAKANVKFLLMDTSGRDMLSLERVENGQFIKADIFDHPVAFALNEVTHVDTPQEALSASLNRYGEVNLDYMETLCDNSREELVSQLKGQIFFNPLADNYEIKDRFIAGNVVEKTEQIEAWINGNKPDERVDEALAALKEALPRPITFDELDFNFGERWIPTGIYTAYIKHLFETDVKIAYSESIDEYSVKCADKNAKINDQYAVQGYYRKYDGINLLKNALLNTVPDITKSIGKDEHGNDIKVRDSEAIQLANAKIDEIRNGFTDWLNEQSPEFQQRLADRYNRKFNCFVRPSYDGTHQNFPGLDLKALEKKYGINDVYQSQKDCVWMLKQNGGGICDHEVLRPXXXXMSLAAQEMKRLGLAHKPMIIGLKANVGEIAECYRTAYPNAKILYATEKDFEPKNRVRFFNNIKNNDWDCVIMSHEQFGKIPQPTDVQQEILQKELDSVEENLDVLRAQGKEVSRGMLKGLEKRKINLLAKLERVEHAIKSRTDDVVDFKQMGIDHLFIDESHSFKNLTFNTRHDRVAGLGNSEGSQKAMNMLFALRTIQERTGKDLGATFLSGTTVSNSLTELYLLFKYLRPKELERQNINCFDAWAAIFAKKTTDFEFSVTNNVVLKERFRYFIKVPELAAFYNEITDYRTAKDVGVDRPEMNEILHNIPPTPQQAEFIEKLMQFAQSGDATILGREKLSETEEKAKMLIATDYARKMALDMRMIDPDKYEDHPDNKASHCAAKIAEYYKKYDAQKGTQFVFSDLGTYQPGKWSVYSEIKRKLVEDYGIPASEIRFIQECKTDKARGPMIDAMNEGKVRVLFGSTSMLGTGVNAQKRAVAIHHLDTPWRPSDLAQRNGRAVRKGNEIAKKFANNKVDVIIYAVEKSLDAYKFNLLHCKQTFISQLKSGAMGSRTIDEGAMDEKSGMNFSEYMAILSGNTDLLDKARLEKKVAALESERKTFYKAKSGSTFKLEGHTKTLEENNGHIAKLTADYEKFTSRVQTDEDGYYRNPVRLDGLAATDAKSVGTRLQEIAKNATTGGEYARIGELYGFPILVKTESSIREGMEVKQNRFFVEGEYKYTYNNGQLAMADHKAAATNFLNALDRIPKLMEQYKTKNEAIEKDLPTLREIVGGTWKKEEELKGLKSELSQIERKIQLELAPPEKTVQTSDGGTQQEQRATVWSPVANEKNQLQRSPTISSYSEPLVKCRQVKAIKL
>BFG-438_Bacteroides_thetaiotaomicron_@contig_1_segment0_158_
MIDSAKLPHLMKYMGSKRELLDFIISSINDLDIESNWFCDLFSGTSVVGCSLKDEYNVQINDIQIYTSIFANTYLPNINKLINSTELEKIKDRVLFYVDEFYRKYPDLIFDYNSIDNYEKLTKLEIQQQNLIYSNFEIGFHLFVKYYSGTYWSYTQCVWIDSIRAVAEEYKGKSDYYIILSSLIYAMSYTSQSTGHFAQFRDVTESNMHDIMLYRIRDIWTYFEKKFLEILNMVDVEATNRYTITTLDYLDCLRLIERNTIVYADPPYSSVHYSRFYHAIETLIRYDYPNVKYKGRYREDRHQSPFGKKTEVKNAFGKLFKGVKNKNSHLILSYSDNGMITQDEIMEIGNSIMGNQYKGDIQVKEYIHSKMGRSDIHSMGVNELIISYKRQ*
>BFG-438_Bacteroides_thetaiotaomicron_@contig_1_segment0_1930_
MEFLSPLRYPGGKAKVADFVQCLIKENALLDGTYVEPYVGGGSVALSLLFNEYVSDIHINDKDISIYAFWYSALNNVDALCKMIKDTPLNVETWFKQKEIQSNKENSDLLELGFSTFFLNRTNRSGILKAGVIGGYDQTGNYKIDARFNKEDLIKRIQRIADYADRIHLTNEDAVSLVQRLKNELPYNTLFYLDPPYYVKGKGLYLNYYNDTDHQNIANTISEIANCKWIVSYDNVPFITSLYSKYRQQCFELNYSASNSGKGKEIMVFCDGIVIPKHKLFNHSTK*
>BFG-438_Bacteroides_thetaiotaomicron_@contig_1_segment0_1932_
MKFTSSLKLKLIYVFRINDAAHRGCLKVGEATCDNDNVFGLAPNSKALNESAKKRINQYTQTAGIAYDLLYTELTIYNSKKSLCSFNDKEVHSVLERSGIRKKIFDTENKANEWFITDLETVKRAIIAVKEGRESLSSAEVSHAQTPIVFRPEQREAIEKTKKQFKKGNQMLWNAKMRFGKTLSALQVVKGMDFSRTLILTHRPVVDSGWFEDFGKIFYDCPCFAYGSKNNGDSHASLEARAKQGKCQYVYFASMQDLRGSELVGGNFDKNNEVFATAWDCIIVDEAHEGTQTELGKAVMQELTKANTKILRLSGTPFNLLDDFKEDEIYTWDYVMEQRAKASWDLTHFGDPNPYASLPTMNIYTCDLGRLLHEFVDEDVAFNFREFFRVNEAGNFIHEKDVKAFLNLISKEDKDSCYPFANEEYRNIFRHTLWMLPGVKEARAMSALLQSHPVFQHFKVVNVAGDGDEDEESKDALAAVEEAIGKDPDATRTITLSCGRLTTGVSVKAWTGVFMLSGSYNTSASSYMQTIFRVQTPATINGRVKEQCYVFDFAPDRTLKVIAETAKISSKAGKTSGNDRKIMGEFLNFCPIISIEGSKMSQFDVPKMLEQLKRVYVERVVRNGFEDKSLYNDELMKLNDLELQEFDDXEKIIGQTKAMPKTNQVDINNQGLTDEQYEELEDLEKKSKKRGKDKQPLTEEEKKRLEELKKKKNNREAAISILRGISIRMPLLIYGAELSDESQDITIDNFALLIDPQSWEEFMPKGVTKQKFNSIKKYYDPEIFCAAGKRIRAMARAADKLSVEERIERITDIFSTFRNPDKETVLTPWRVVNMHLGDCLGGYNFFEKDYETTLSDPRFIDRGEVTANVFAPDSRILEINSKSGLYPLYMAYSIYRARLKDSLFSVSSIEDEQRIWDKVVAENIFVICKTPMAKSITKRTLIGFRKAKVNTRYFEDLINQIKNKPEHFIRQVDKFITDRTGIKNMKINAIVGNPPYQEVVAQKETANGQKVSVSIFQYFQTISDRLGRYTSLIYPGARWIHRSGKGLEQFGLTQINDPHLCFLKFFPDSMDVFKEVGIADGLSIVMKDTQKKSNGFRYVYAKKGKEVTIEANNPKEELFSLNPLDSEISYSLNCAIIKYRCLHDAILPRSLFSIESDFVEKNPMLVREYNDGDYFDPKSEIKLFTNDKAGKSGRARWYIANKEVLTTGLEHLSKWKVIVSSANAGGQKRSNQIAIVDNHSAFGRSRVALKTFATEQEAKNFFKYATSEIIRFAFLLTDESLTSLAKKVPDLLDYTDANGIIDYNGDVNAQLYKLLGIDDRNQQHIKELLSQK*
>BFG-438_Bacteroides_thetaiotaomicron_@contig_1_segment0_2459_
MATNSSTEQSLTKKVWNLATTLAGQGIGFTDYITQLTYLLFLKMDAENVEMFGEESAIPTGYQWADLIAFDGLDLVKQYEETLKLLSELDNLIGTIYTKAQNKIDKPVYLKKVITMIDEEQWLIMDGDVKGAIYESILEKNGQDKKSGAGQYFTPRPLIQAMVDCINPQMGETVCDPACGTGGFLLTAYDYMKGQSASKEKRDFLRDKALHGVDNTPLVVTLASMNLYLHGIGTDRSPIVCEDSLEKEPSTLVDVILANPPFGTRPAGSVDINRPDFYVETKNNQLNFLQHMMLMLKTGGRAAVVLPDNVLFEAGAGETIRKRLLQDFNLHTILRLPTGIFYAQGVKANVLFFSKGQPTKEIWFYDYRTDIKHTLATNKLERHHLDDFVSCYNNRVEIYDAENNPQGRWRKYPVDEIIARDKTSLDITWIKPGGEVDDRSLAELMADIKDKSQTISRAVTELEKLLANIEEN*
>BFG-438_Bacteroides_thetaiotaomicron_@contig_1_segment0_2469_
MTYDAQLMXKIGIDIFSGAGGLSXGGAMAGIKVRYAIEVNPHAAKSFELNHKGAKVICGDIRDVKATDFLNKDEEVFIIMGGPPCQGFSMSNTMSRNMDNPNNLLFKEFVRLVSEIKPRWFVLENVWGMTKMNNGETIEMIKHCFEEIEPGYKVKWKVLWADEYGVPQRRMRMFMVGNNQGIDFEFPKPFDYKVSVEEAIGDLPVLHNGDMIDSLPYTKSIKESSPYAQQMRKGSIESKQNFVSKSNDLVMQRYKYIGQGENWRAIPESLMRNYSDKTRCHSGIYKRLKANCPSVVISNYRKSMLIHPYQDRGLSVREAARLQSFPDTFIFQGPHMSIQQEIGNAVPPLLSKAVMAQILEYDSSYNKE*
>BFG-438_Bacteroides_thetaiotaomicron_@contig_1_segment0_2561_
MNKESLKEYLSGRYQGWSSFLNNVIFPIFGEDDFEDGFETELLESQPERRQLAEATGIRGIKQVGMMYVGVEPLQIFDVTVSDRVMMEHNRVNIQRLIRAVMDQFSCAFMLFHYEDDTRWDWRFTYCRKSGNKEESTDSKRYTFLLGPGQSCRTATDNFIALYDKRNSLEIKDIENAFNVEALSKEFFGKYKAQYEAFVNYMVDPTNGMRQHFIDTGFDHTGMAADKIRDREEKPIRDYVKKLLGRIVFLHFLQKKGWLGVPASKEWGEGDRDFMLNIFKNANERQKENFLDDILEDLFTEGLDRNRSDQGDLYDTKVEGFRNCRIPYLNGGLFERDILDKKPSHFPASYFNGLLTMLSQYNFTIDENDPNDAEVGVDPEMLGRIFENLLEDNKDKGAFYTPKEIVQYMCRESLIAYLQTDMREEDKECIRQFVTTHDASQLGELKEYIDQKLYDVKICDPAIGSGAFPMGLLRELFFCRSAIEPNIVENAANIKRHIIQNNIYGVDIERGAVDIARLRFWLSLIVDEKSPEALPNLDFKIMQGNSLLEQYKGVDLSTMTEKKIGAGESLTFFDSMLDVYRKNLRDKLTEYYACPEHDKKMQLRKDIADIVKQELVEQGIHIDFEDMDLSANSQFFLWHTWFHDVFSRPSKEGFDIVIGNPPYGAKISSIDKACFKHIFTSAQTIPNIQKGSLDTFSLFIDLGYQILHTKGNAIFIVPLSVTASDAMSGLHRLLINHCDEIYVSSYGDRPRRIFESAEQQVSIISXXKSSNKATRIMTTHINKRYSDESLWLLLDDLKFVNALHHIRNGRIPKIGNEIELGILCKLERCVTTIKDVYKREGLPIYYRKAGGRYYKIITKIPTHSSAEGELKVREKYQSLVGATLSSNLFYWFWLIHSDWHNLRSSELEMFPIPFESFSDEELDKINTLYDTYLNDLYSKSQTTKTGLKCFFARQSKMHIDAIDKFIGEKYGLSEIEIKFLINYDYQYRNAE*
>BFG-438_Bacteroides_thetaiotaomicron_@contig_1_segment0_3404_
MITNQIYNEDCLEALKRVPDNSVDCIITDPPYFLGMTHNGQKGSFKDLSICKPFYRDLFLEFNRVKKPGACVYFFTDWRGYAFYYPLFDLYLGASNMIVWNKQSGPGNHYAFIHELILFHCGKGVSIGATNIIDNIRSFASGAKLVEGEKVHPTQKPVALIRKLIEDSTKPGDLILDTFGGSGTTAVATIESGRNFVLMEQDEIYYFTAQKRIKDAYERFNGGG*
>BFG-438_Bacteroides_thetaiotaomicron_@contig_1_segment0_3417_
MIDMNTTFEKSANTTDEWYTPKEIIDALGKFDLDPCAPVKPLWQTAETMYNKNHDGLTKDWVGRVWLNPPYSRPLIEQFVRKLAQHGNGIALLFNRCDSKMFQDIIFEKATAIKFLRGRIRFFRPDGIRGDSPGCGAVLIAFGEENAEILKTCNIRGKYVRIN*
>BFG-438_Bacteroides_thetaiotaomicron_@contig_1_segment0_3886_
MKRNRLKITMESRIHGDVYVRFGGERLETYRPKGRQGALRLACGGGKTLIMSXRGAYEKKRLGLANKPMIIGLKANIHEIARTFCTAYPMAKVLYPGKEDFTPRKRERIFREIRNNDWDAVILSHEQFGMIPQSPEIQQEILQAELDCVEENLEVLKAQGRDVSRAMMKGCQKRKANLEAKLQKVAHALETRKDDAVDFRLMGIDHLYVDESHKFKNLTFTTRHDRVAGLGNPEGSRRALNMLFGLRTIQRRTGRDLGATFLSGTTISNSLTELYLLFKYLRPKELERQNIRTFDAWAAIFAKKTIDYEFSVTNEVVQKERFRYFIKVPELAMFYSEITDYRSAEDIGIDRPQKNEILHNIPPTPQQTEFIERLVQFAKSGDATLLGRLPLSEREEKAKMLIATDYARKMSLDMRMIDPELYSDHVDNKASHCARMIAGYYRRFEAYKGTQFVFSDLGTYKPGAGWNVYSEIRRKLAEDYGIPQSEVRFIQEATSEKARKEMIAGMNAGKIRVLFGSTEMLGTGVNAQKRCVAIHHLDCPWRPSDLEQRDGRGIRTGNEIAKLHADNKVDVILYAVEKSLDAYKFGLLHNKQLFIRQLKTNNMGSRTIDEGAINEKSGMNFSEYVAVLSGNTDLLDKARLEKKIATLESERQAFVRGKSSSRYKLEQITEKIEKNNDLIRRIGKDLEHFKARVEFNEDGSYRNPVKLNGLETSDPKLIGKQLNRIAETARTLDRPEPIGSLSGLELLVQSETTEKDGLDLVQNRFYVRGEGDYLYQYNYGNIASDPRLAAMNFIHALATIEPTLEKFRKKNEELEKDIPVLREVVESSWRKEPELTALKADLTEIDRRIQQSLKPIEESEGKEAEEDNDVCRERHDTAEELPKEDNTAARIPSRLRQIADAXRGRIVIAGVGSPPENGPAKKGIKM*
>BFG-438_Bacteroides_thetaiotaomicron_@contig_1_segment0_3889_
MAFNKKTHLRQNIDALKTAFTLDRERRAPTPEEERTLGAYSGFGAIKEVLENPTGKPDKDGMATLVAELHEVIRANTPDEREYKRYMDGIKNSVLTAFYTPPKVADAIVEAIWDTRIVPKRILDPSAGRGVFVSAVDFHAPYAEITCFEKDPATGLILKHLHPEKRVRVQGFERIEPKYAGYYDVAVSNIPFGDVALFDPFFSTHTDPVRRQGTRASHNYFFMKSVDMVREGGLVAFITSQGVLNAEQGRPVREWLMNRCEPVSAIRLPNNLFTEHAGTEVGSDLVILQKKAATGELSEXARDFIESRKLSNGIRINNLFQSFDRVIHTEAKVGKDPYGKPAMEFTHAEGVDGIDREMRRMLSEDFNRHFNESYCLEHAPEQTPGTPERELSRPRQAERQRAERHEPRLAGEIVKEIIADARNLQQQREEEEKRRVVAEMAAQGYHVDTETGEITRIENKPGQVLPDSAATPAGEPTGEDLADFGAWSKERENRLWGAKHPPKPEDFGMADTPVQHVGGITEPKPREGFAGSLFDTVETAAPVPATQAAEPVNVQQEPLLTLYDLFGFSAEERRQAELGISKKRNSRRGAKRKTPRQPSLFAPASSPEEQKSEMPKTTPPERDPEDLYASLNWEDNPPINGFYEMMMSLTPERRAELRRQSARQRETPEQRERQAXTPPTEAPKGKRKQAAGTPRTGGLFDTPDNPEEEEPGKEMPQIREADMKPRPFEGEVAPYFREGTLVTDGQNRVGYLRETESLQPMFHPLELTPAQRTKASMYIEIRDAYYHLYNNEAETLTANPALREMLNRLYDNFTERFGRLNDKRNLDLIKMDARGTEILSLERYIDGKARKADIFERPVAFNPDEITHADDASEALVASLNKYGRVEPHYMASLTGTTVEGILGELKGRIYYNPETDGYEVADKFIAGNVIGKADRIEAFLRENPDHAPARESLEALREATPKPIAFDDLDFNLGERWIPKGVYERFASSLFDTEVKITFASNLDEYGVKAEATNVKITEQYAVSAQTRKYNGLHLLKHALQNTSPDITKTVLKWVDGERREVKVRDGEAIQLANSKIDEIRGAFPEWAREQSSDFKDRLTDLYNRTFNCYVRPKYDGTHQEFPDLDLKGLGIDNLYDSQKDAIWMDKLLGGGIIDHEVLRP*
>BFG-438_Bacteroides_thetaiotaomicron_@contig_1_segment0_4740_
MGLLKPNQVLNKAYRQVAIETTDFDLFKNALRTLRDNIVDGQREHTQKEHLRNFLSETFYKPYYMAPEEDIDLAIRLDKTIKSNIGLLIEVKSTTNKGEMISNDNLNRKALQELLLYYLKERVNKKNNDIKYLIATNIHEFFIFDAHEFERKFYQNKQLRREFQDFVDGRKTSNKTDFFYTEIATTYIEEVKDSLEYTYFNLQDYQHLLDRTDSSASRKLIELYKIFSDTHLLKLSFQNDSNSLNRGFYTXVKLHIIGIEERKENNKTVIVRKAVERRDEASLLENTINQLDAEDCLRHINGSLYGNDYEERLFNVAMELCITWMNRILFLKLLEAQMLKYHNGDAIYKFLSITKIHDYDDLNTLFFQVLARDMGSRTHSIMRDFAYVPYLNSSLFEVTDLESKTIKINSLSQRTVLPVLASSVLRNKKRNLQVNALPTLQYLFAFLDAYNFASEGSEEVQEEAKTLINASVLGLIFEKINGHKDGSVFTPGFITMFMCREAITKTVLQKFNGYYGWNCTTRIELYNHIDNIVEANELINSLRLCDPAVGSGHFLVSALNELILLKYELGILVDATGKRIRKADYQLAIENDELIVTDTEGNLFAYNPLNAESRRMQETLFKEKRQIIENCLFGVDINPNSVKICRLRLWIELLKNAYYTAESNYTYLETLPNIDINIKCGNSLLHRFALTDSIQTVLRESSISISQYKEAVAKYKNAQSKSEKQDLETFITEIKSKLKTEINRRDARLVRLNKRRSELANLQAPQLFEPTKKEKKASDKRIADLKKEIATLENIFEEIRSNKIYLGAFEWRIEFPEVLDAEGNFLGFDCIIGNPPYIQLQSMGKSADVLECMGYITYARTGDIYCLFYELGMNLLTPNGFLCYITSNKWMRAGYGEALRGYFASKTNPIMLVDFAGIKIFDAITVEANILLSQKAANIFNTQACLVQDSNGLNNLSDFVQQQGVKCNFADSIPWVILSPIEQSIKQKIESVGIPLKDWNIQINYGIKTGFNDAFIISTEKRDEILANCQTEDERVRTAELIRPILRGRDIKRYEYEWADLWIIATFPSRHYDIESYPAVKNYLLSIGIERLEQTGETHIVNGKKIKARKKTSNEWFETQDSISYWEDFSKPKIVWKIIGNQMAFAYDANNYVMNNACYIMTGDHLDYLLAVLXXPXXLK*
>BFG-438_Bacteroides_thetaiotaomicron_@contig_1_segment0_860_
MYAIIPQQIPRDKRAEVNEKILFAIDSGKDLIPKESIYNCYTGIGGLHNLKQADFSSYHRYAEAKKEFEMGQFFTPHELCRSMVEVLSPTSSEMVLDMCCGMGNFFNHLPNLHNSYGFDIDGRAVTVARHLYPEAHIEKCDIQQYRPEQRFDVIIGNPPFNLKFDCKLSQEYYMDKAYDVLNPAGFLMVIVPVSFMQSEFWEKTRVANINSSFSFVGQTKLNPDAFDSMGVHNFSTKVMVFLRRSRHIEMQPYNADEFIPMEELKDRVRKTRVMKQRIRIDLMRETNRIDREELEAFEYRLSKYMYELKAHAVLNRHIEKAEALVSKFRNQKPPENATNQQIKDWERKKLTTGKVLGIIRKYITSQHSVPRKEVALVKTSYGFKLKPYAPRLLDKVTHKAASINDLILGRAELPVPETVTERNRLQIRAAEKLIRRKQKQYEMQNLRFADMEEDVNLKEYLDRSTFINKDGEACEFTTLQKHDLNLVLQKRYALLNWQQGSGKTAAVYYRARFLLKFRKVRNAIILAPAIATNMTWIPFLSVNRERFRVIRAESDLTNVPEGMFLVVSTSMLGKLRRGLVRYVKQTSRKLCLVFDESDEITNPTSQRTRNILCIFRRLKYKILDTGTTTRNNIAELYSQFEPLYNNSVNMVCWSPQVYHENKEREIEEENNTDYGSPFPAFRGHVLFRACHCPGKATVFGIEKQNQDVYNKEELSELIGKTVITRKFRDFAGEKYKIQTHTVSPSDGEREVYRVIIEEFCRICELYYNSTGDAKKDAGLRLMRQIKLLIKACSVPHLIEGYSGDGIPNKTKYIEKLVRKIPGKVAVGCTSIAAFDLYENHLRKCFPDRPVFVVKGDVAFKRRQNIVTEFDSTINGILICTQQSLTDSVNIPACNQVILESLQWNIPRMEQFYFRFIRLDSKEMKDVHYVTYEDSVEQNLMALVLTKERLNEFIKTGEVKEQSEIFEEFDITMSVIDSLLVRTQDHEGKIHISWGSQRIAN*
>BFG-438_Bacteroides_thetaiotaomicron_@contig_1_segment0_2559__2560#merged
MVSIIDFYVLQKRPSNGGGFDIAIGNPPYISAPTQIASPELNEQRQRIVASKKYKSLNEKWDLYVPFMELGMQLLCPNGVFSMIVPYPLTNQKYGKKLRKMIVEEYRLLEIADLNGTKIFENATVSNCIPFIQNSQPEGELRITQIFEDKTIREVLSKSPKALKLDKKNYVWNLTEEERTGNRFANMNVLGDFCYISVGMVVNANEKDAQGAFKKEDLISDTYDAIHCRKYIEAKDIDKFQVKRVRYLEWNTERCPEKLRRPTFRELYDRPKLIMNCLGTINVTIDAEEHFLHNHSIYCAILWKDLKDVSNKSISSSVKKFSKHNREAMESLSEKVDLYYLLGILNSSMADQLLTDQRGGDYHIYPEHIRNLPIPVPQREIQNAIGEIAKQILLIRETNTDYSELEEQLNNLVEALYQXXXXMTANSIRGLQKGALDTYTLFIELGYNLLRKNGSFAYIVPISLTSSDSLTGVHRLLMGNCDTIYISSYAVRPKPVFENAVVNTSILLFKKTETPCQYIFSTKMHRRGNEFELQRLIDNLQFVDVKGQTLYGRIPKIGSEIEKTILNKLFNYTKLGSLIKTSGSPIIYRFAGGRYFKVVTNYSTGSSAERTIYFANSKIADAVGCILSSSLSFWFYQIFSDNLNWKTYEIENFTVPQLSAEDIDYLDKLYSRYLSDIEAKANIRITSGESTYNVDSFKEYKIVRSKAIIDEIDDYICPLYGLTQEETDFIKNYELEFRLAGE
>BFG-438_Bacteroides_thetaiotaomicron_@contig_1_segment0_705__707#merged
MAFNRKQKLRDNIEAIRTAFILDRENRTATTEERAILQRYCGFGGLKCILNPAKELTDAVRWAKSDLELFAPTVELHRLIRENSKDETEYKRFVDSLKASVLTAFYTPKEITDTIADVLADYSIRPARMLEPSAGVGVFVDSMLRHNPNADVMAFEKDLLTGTILRHLYPGKKTRTCGFEKIERPFNNYFDLAVSNIPFGDITVFDPEFQRSDSFGRRSAQKAIHNYFFLKGLDAVRDGGIVAFITSQGVLNSTKTSVRNELFSKADLVSAIRLPNNLFTDNAGTEVGSDLIVLQKNLSKKEMSQDERLMTVIQTDTKTDLTDNAYFIHHPERIVHTTSKLDTDPYGKPAMVYLHEGKAAGIAGDLHRMLDEDFHYRLAMRLYSGSIRQSGTEEKVTVQKEVERTAIKMETTSSMQAVETPTEKPQPTEEKPEIEPRPKYFDGVRLSLLDLWGMTEEVSQQPKTAKKKKEAKKESPARRVLPKPQVHVTQNVTAVPTATTPKTVTENKEAKTENTAKPADPDDIYATLDWDTNPPINGFYEMMMGLTPERRKELRELARQHNEKQAAAEKTEVKAMSETPREQPRQEETQPEAVATPAVTDTPSEAVATSLFPDIEAEKPKEEIVDLSPRAYHRTPEMHLREGSLVADRGRHNIGYLKDITPYGATFQPLNLKGYQKEKALLYVSLRDAYERLYRYESLRREANVPWREHLNTCYDEFVMRYGNLNAKQNVKLVMMDAGGRDILSLERVENGKFVKADIFEHPVSFAVESHANVGTPEEALSASLNKFGTVDIDYMRTITDSTAEELLTALQGRIYYNPLVTGYEIKDRFIAGNVIEKAERIEAWMGDNPENERMPEVKQALEALKEAEPPRIAFEDLDFNFGERWIPTGVYAAYMSRLFDTEVKIAYSASMDEFSVACGYRTMKITDEFLVKGYYRNYDGMHLLKHALHNTCPDMMKSIGKDEHGNDIKVRDSEGIQLANAKIDEIRNGFSEWLEEQSPQFKERLVTMYNRKFNCFVRPKYDGSHQTFPDLNLKGLASRGIKSVYPSQMDCVWMLKQNGGGICDHEVLRPXXXXMKRNRLKITMESRIHGDVYVRFGGERLETYRPKGRQGALRLACGTGKTLIMCIAAHEMKRLNLAHKPMIIGLKANVAEIAATYQAAYPNARILYASEKDFSTANRVRFFNNIKNNDYDCVIMSHDQFGKIPQSPELQRRILQAELDTVEENLEVLRQQGKNVSRAMLKGLEKRKHNLEAKLEKVEHAIKSRTDDVVDFKQMGIDHIFIDESHQFKNLTFNTRHDRVAGLGNSEGSQKALNMLFAIRTIQERTGRDLGATFLSGTTISNSLTELYLLFKYLRPKELERQDIRCFDAWAAIFAKKTTDFEFNVTNNVVQKERFRYFIKVPELAAFYNEITDYRTAEDVGVDRPNKNEILHHIPPTPEQEDFIQKLMQFAKTGDATLLGRLPLSETEEKAKMLIATDYARKMALDMRMIDPHYEDHPDNKASHCAKMIAEYYQKYDAQKGTQFVFSDLGTYQPGDGWNVYSEIKRKLTEDYGIPPSEVRFIQECKTDKARKAVIDAMNAGTVRVLFGSTSMLGTGVNAQKRCVAIHHLDTPWRPSDLQQRDGRGVRAGNEIAKHFAGNNVDVIIYAVEKSLDSYKFNLLHCKQTFISQLKSGAMGARTIDEGAVDEKSGMNFSEYMALLSGNTDLLDKAKLEKRIASLEGERKSFNKGKRDSEFKLESKTGELRNNTAFIDAMTEDWNRFLSVAQTDREGNRLNIIKVDGVDSADEKVIGKRLQEIAKNATTGGLYTQVGELYGFPIKVVSERILKEGLEFTDNRFVVEGNYKYTYNNGHLAMADPMVAARNFLNAMERIPSIIDQYKAKNEVLEREIPQLQEIAGKVWKKEDELKQLKSELAALDRKIQLELAPPTPEVAEKEKEGQQVKPEAEDVRNRQAQYPENAPPQIRSPADSIVANHVIIGRPGLYAKEETRFKGLKI
>BFG-473_Bacteroides_thetaiotaomicron_@contig_1_segment0_65_
MTPEKRKALRQVAERHRQEQSKAPTVQQAEHDTEVKKQEEVLDMKPRPYHRTPEMHLREGSLVANRARDIGYLKDITPYGATFQPIGLTGYQKEKALLYVSVRDAYERLYRYESNRHEANPQWREHLNTCYDEFVMRYGNLNAKQNVKLVMMDAGGRDVLSLERAEGGRFVKADIFERPVSFGVESAVNAGTPEEALAASLNRFGTVDLDYMREITDGTEEELLQALKGRIFYNPLVTGYEIKDRFIAGNVIEKAERIENWINANPENEHMPEVKEALEALKEAEPQRIEFEDLDFNFGERWIPTGVYASYMSHLFETDVKIAYSASMDEFSVACGYRTMKITDEFLVKGYYRHYDGMHLLKHALHNTCPDMMKSIGKDEHGNDIKVRDSEGIQLANAKIDEIRGGFSEWLEEQSPQFKERLVTMYNRKFNCFVRPKYDGSHQTFPDLNLKGLASRGIKSIYPSQKDCVWMLKQNGGGICDHEVGTGKTLIMCIAAHEMKRLKLANKPMIIGLKANVAEIAATYQSAYPNARILYASEKDFSTANRVRFFNNIRNNDYDCVIMSHDQFGKIPQSPELQQRILQAELDTVEENLEVLRQQGKNVSRAMLKGLEKRKHNLEAKLEKVEYAIKSRTDDVADFKQMGIDHIFIDESHYQNFYEFLIKSLNYLVIIYFMT*
>BFG-473_Bacteroides_thetaiotaomicron_@contig_1_segment0_72_
MTFNTRHDRVAGLGNSEGSQKALNMLFAIRTIQERTGKDLGATFLSGTTISNSLTELYLLFKYLRPKELERQDIRCFDAWAAIFAKKTTDFEFNVTNNIVQKERFRYFIKVPELAAFYNEITDYRTAEDVGVDRPHKNEILHHIPPTPDQEYFIKQLMEFAKTGDATLLSRLPLSETEEKAKMLIATDYARKMALDMRMIDPNYEDHPDNKASHCAKMIAEYYHRYDAQKGTQFVFSDLGTYQPGEGWNVYSEIKRKLTEDYGIPAGEVRFIQECKTDKARKAVIDAMNAGTVRVLFGSTSMLGTGVNAQKRCVAIHHLDTPWRPSDLQQRDGRGVRAGNEIAKHFAGNNVDVIIYAVEKSLDSYKFNLLHCKQMFISQLKSGAMGARTIDEGAMDEKSGMNFSEYMAILSGNTDLLDKAKLEKRIASLEGERKSFHKDRCESELKLETKTGELGGNTAAIEAMTEDWNRFLAAARTDKDGNRLNAVRVDGVDSTDEKVIGKRLQEIAKNATTGGLYKPIGELYGFPVKVVSERTLKEGLEFTDNRFVVEGNYKYTYNNGHLAMADPVAAARNFLNAMEKIPSTIDQYKVKNEVLEKEIPQLQEIAGKVWKKEDELKQLKSELAALDRKIQLELAPPATETAEKETEGQQQARPTLGDATQVRGTADGQHPAGENIADRFSAVRPGFQPKDEHRMKGIKM*
>BFG-473_Bacteroides_thetaiotaomicron_@contig_2_segment0_1470_
MQKHKFPYNWRLSEAKFTKDKGKVFSCFACGGGSTMGYKLAGFDVIGCNEIDAKVNRCYVTNHSPRYNFLEDIRXIERERERELPPDLYNLDILDGSPPCSTFSIAGNREKDWGKEKKFREGQSAQVLDTLFFDFIALAKALQPKVVIAENVKGLLMGNAIDYVRRIYKDFEDAGYYCQHFLLDASKMGVPQMRNRVFFVCIRHDLGVNFLKVSDLFNVEPHISMDFNEPGICYGEFADYMGKPYGKRMKEMFDNRTHGDIDMSNAYRKLTGKRGFFNQCYLYEDEICNTLTAHSDSAIPFKKPVYLSTAEVCNISTFPQDYDFCGFSPHYICGMSVPPVMMAQVATRVYEQWLSKL*
>BFG-473_Bacteroides_thetaiotaomicron_@contig_2_segment0_2236_
MRNETTTTTFQSIDISKVLLTSKWEKVTTPTKGYVFTEDNFAKDWDSIYVQSSQLLYQAADKPMRKLSAPTLLITSKGAKMAFILASKEAPVYLTSELKKSKEYGYLLAYRIAPLVLPEYFYYMCQFDEWVRIVDRVDAESIYSPENGWDIVGQYVADGDIITPESILRGAGRINIPSIQAQKELIAAAKDQERLFISVKKSSSEEISEILNKYRLLYGSLLNQGSASIGLLLELYKRAAKESANPKVLEILPSARFNYKPGVLSDGELYMLQSNLAEVFSKLVNPAEYSWTNSPSYLQPKEVTAFLVQLADFPKGVTVYNPFAGLASYGISLPNNKVVGEELEATTWAIAQIRIFATNANTHISCGDSFIGLDSTEKYDAIISSPVYLKESGHEIHDIVNHLYDKLSDHGQMVCLVPLSYLFSKRSPVKESRERLISQRAIKGVVTLPVNIFPGTRVSQGVIILSKGDVNERIIFADASAYTRFAKSVYRMTTFEGDQFLKDLWDEIEDYFDRGEEIDTSTIGAPILYEQLIGSELTPQLYLVPQPKDGVALSELADEVSAIHAPDSHIDCFITSSSIPESMHQKPYVLSRSKEGVNIITAKTRVQLPAEAVIVTMGSLGIRTVYTESTGDIVAFPHGVVKILQPKEGISAKYLAALLSLKVVADQFKAQSAGSTLPKFDRVDITRIIVPRHESLEEREHVISEVISSEMSDLESELQETFEKQKREIRSTRHAMIQTLSALSSNWEQLNLFANMQNDRLIFTDIIGKINPISVKDLMGTIGHAISTLERQVESLRFERIDWGKDVEVNPYEFINSYISRHITPSVKMLNVGDNNIADFPWFDEETGKSGIKHTDAEIVFYAPERLVERIFNNIVANALAHGFKGNDSNENEIRFDWESDEGNIVITIANNGKPLKEGVSGEDVLMSGFTTSLNEDASDGTLHSGQGGFEIKSLMEGLGSVEVISNPESNFPVIYKLTFEKTNFETIELKD*
>BFG-473_Bacteroides_thetaiotaomicron_@contig_2_segment0_2316_
MRKMYLSAPLPFVGQKRMFAREFIKVLGQFPDSTVFVDLFGGSGLLSHITKCVRPDATVVYNDFDNYRCRLVNIPATNVLLSDLRRIAEGEPRNKRITGEVRDKMFARIEREEKEHGYVDYITVSASLLFAMKYVTSLEGMKKEAIYNRIRQTDYPEAKDYLEGLTITSEDYKEVFKRYKDVPGVVFLVDPPYLSTEVGTYKMFWRLADYLDVLTVLKGHSFVYFTSNKSSILELCDWMDRNPFVGSPFKECRKVEFSASVNYQAKYTDMMLYTKPDEVSGIAA*
>BFG-473_Bacteroides_thetaiotaomicron_@contig_2_segment0_2615_
MAILALTDNAYFIHHPERIVHTMAKLDTDPYGKPAMVYLHEGKAAGIAGDLRRMLDEDFHYRLAMRLYSGSIRQAGTEEKVAVQNKVERPAIKLETVSSAQTVETPTEKPQPADEKPEIEPRPQYSAGVQLTLLDLWGMTEEVSQPKTSKKKKTVKKAVTAKSTPPKPKVTVTPTAPTAKPAMENKEVKAENTAKPADPDDIYATLDWDTNPPINGFYEMMMGLTPERRKELRELARQHNEKQVAEKTEVKAVPETSREQPRQEETQPEAVAAPAVTDTPSEAVGTFLFPDIEAEKPKEEVVDLSPRAYHRTPEMHLREGSLVADRGRHNIGYLKDITPYGATFQPLDLKGYQKEKALLYVSLRDAYERLYRYESLRREANVPWREHLNTCYDEFVMRYGNLNAKQNVKLVMMDAGGRDILSLERMENGKFVKADIFEHPVSFAVESHANVGSPEEALSASLNKYGTVNLDYMREITDSTAEDLLTALQGRIYYNPLVTGYEIKDRFIAGNVIEKAERIEAWMGDNPENERMPEVKQALEALKDAEPQRIAFEDLDFNFGERWIPTGVYAAYMSRLFDTEVKIAYSASMDEFSVVCGYRTMKITDEFLVKGYYRNYDGMHLLKHALHNTCPDMMKSIGKDEHGNDIKMRDSEGIQLANAKIDEIRNGFSEWLEEQSPQFKERLVTMYNRKFNCFVRPRYDGSHQTFPDLNLKGLASRGIKSVYPSQMDCVWMLKQNGGGICDHEVGTGKTLIMCIAAHEMKRLNLAHKPMIIGLKANVAEIAATYQAAYPNARILYASEKDFSTANRVRFFNNIKNNDYDCVIMSHDQFGKIPQSPELQQRILQAELDTVEENLEVLRQQGKNVSRAMLKGLEKRKHNLEAKLEKVEHAIKSRTDDVVDFKQMGIDHIFIDESHYQNFYEFLIKSLNYLVIIYFMT*
>BFG-473_Bacteroides_thetaiotaomicron_@contig_2_segment0_2622_
MDLSHQFKNLTFNTRHDRVAGLGNSEGSQKALNMLFAIRTIQERTGKDLGATFLSGTTISNSLTELYLLFKYLRPKELERQDIRCFDAWAAIFAKKTTDFEFNVTNNVVQKERFRYFIKVPELAAFYNEITDYRTAEDVGVDRPAKNEILHHIPPTPEQEDFIQKLMQFAKTGDATLLGRLPLSETEEKAKMLIATDYARKMALDMRMIDPNYEDHPDNKASHCAKMIAEYYQKYDAQKGTQFVFSDLGTYQPGDGWNVYSEIKRKLTEDYGIPPSEVRFIQECKTDKARKAVIDAMNAGTVRVLFGSTSMLGTGVNAQKRCVAIHHLDTPWRPSDLQQRDGRGVRAGNEIAKHFAGNNVDVIIYAVEKSLDSYKFNLLHCKQTFISQLKSGAMGARTIDEGAMDEKSGMNFSEYMALLSGNTDLLDKAKLEKRIASLEGERKSFNKGKRDSEFKLESKTGELRNNTAFIDAMTEDWNRFLSVVQTDKEGNRLNIIKVDGVDSADEKVIGKRLQEIAKNATTGGLYTQVGELYGFPIKVVSERILKEGLEFTDNRFVVEGNYKYTYNNGHLAMADPLAAARNFLNAMERIPSIIDQYKAKNEVLEMEIPQLQEIAGKVWKKEDELKQLKSELAALDRKIQLELAPPTPEVAEKENEGQQLKPEAEDVRNRQAQYPENAPPQIRSPADSIVANHVIIGRPGLYAKEETRSKGLKI*
>BFG-473_Bacteroides_thetaiotaomicron_@contig_2_segment0_546_
MYAIIPQQIPQGMRAEVNEKILFAIDSGKDLIPAESIYNCYTGIGGLHNLKQSDFANYHEYAEAKKESEMGQFFTPHEVCRDMADMLSPTSSEMILDMCCGMGNFFNHLPNLHNAYGFDIDGKAVSVARYLYPDAHIEKCDLRQYYPEQRFDIVIGNPPFNLKFDYKLSQEYYMDKAYDVLNPAGILMIIVPGSFMQSGFWEKTRIAGINSNFSFVGQTKLAPSAFAATGVHDFNTKIMVFLRKSVHIGMRAYSAEEFITVEELKKRIGGARAMKHRLRFDLMRETNRIDKEELELFEYRLAKYMYELKVHAKLNRYIGKTEALVTKFRNQKPPGNATREQVNQWEKNKLTPKKVLAVIRRYITSQNTVPRKEVALVKTSYGFKLKQYAPRLLDKVPHKAASINDLVLERAELPMPEVPTEKNMRQIRAAEKLIRRKRREYEMQDRQFPEMEEDDRLKEYLDRTTFINKDGDVCEFTTLQKHDLNLVLQKRYALLNWQQGSGKTAAVYHRAKYLLKYRKVRNAVILAPAIATNMTWIPFLSMNREQFRVARCNADLETVPEGVFLILSTSMLSKLKRGLARFVKRTSRKLCLVFDESDEITNPSSQRTRHILCLFRRLRYKILDTGTTTRNNIAELYSQFELLYNNSVNMICWSGRVYHDNKDKEIEEDTNPHYGEPFSAFRGHVLFRACHCPGKSTVFGIEKQNQDVYNKEELAELIGKTVITRKFRDFAGEKYRIRTHTVSPSDGEREVYRVIIEEFCRICELYYNSTGDTKKDAGLRLMRQIKLLIKACSVPHLIEGYSGDGIPNKTKYIERLVRKIPGKVAVGCTSIAAFDLYEKRLRECFPERPVFVVKGDVAFKKRQSVVTEFDSTVNGILVCTQQSLSSSVNIPTCNDVILESLQWNIPKMEQFYFRFIRLDSKEQKDVHYVTYKDSVEQNLMALVLTKERLNEFIKTGEVKEQSEIFEEFDVTMSVIESLLVRECDSEGRIHISWGSQRIMN*
>BFG-473_Bacteroides_thetaiotaomicron_@contig_3_segment0_1337_
MSHQFKNLTFNTRHDRVAGLGNSEGSQKALNMLFAIRTIQERTGKDLGATFLSGTTISNSLTELYLLFKYLRPKELERQDIRCFDAWAAIFAKKTTDFEFNVTNNVVQKERFRYFIKVPELAAFYNEITDYRTAEDVGVDRPSKNEILHNIPPTPDQEYFIKQLMEFAKTGDATLLGRLPLSETEEKAKMLIATDYARKMALDMRMIDPNYEDHPDNKASHCAKMIAEYYHKYDAHKGTQFVFSDLGTYQPGDGWNVYSEIKRKLTEDYGIPASEVRFIQECKTDKARKAVIDAMNAGTVRVLFGSTSMLGTGVNAQKRCVAIHHLDTPWRPSDLQQRDGRGVRAGNEIAKHFAGNNVDVIIYAVEKSLDSYKFNLLHCKQTFISQLKSGAMGARTIDEGAMDEKSGMNFSEYMALLSGNTDLLDKAKLDKRIASLEGERKSFNKGKRDSEFKLESKTGELRNNTAIVEAMTKDWDRFAAAAKTDKDGNRLNMLKVDGVDSADEKVIGKHLQEIAKNAATGGLYKPVGEIYGFPVKVISERMMRDGLEFTDNRFVVEGNYKYTYNNGHLAMADPVVAARNFLNALEKIPSAIDQYKAKNEVLKKEIPQLQAIAGKVWKKEDELRQLKSELAALDRKIQLELAPTKPEVTEKRTMMLKKTSQS*
>BFG-473_Bacteroides_thetaiotaomicron_@contig_3_segment0_1570_
MEKRTYYNEGNPNNITRAALFIFFMRTCYNGIYSVNHSGKLSVTFGAGGRVKLLEEELIRFNHKLLQDVVILDGDYRQTAEYTGANSLFYFDPPYKPVNEGNSCTSYMPQDFGDEEQINLANFNE*
>BFG-473_Bacteroides_thetaiotaomicron_@contig_3_segment0_274_
MSHIFKNLMFQTRHNRVAGIGNTKGSQRAMNLLFAIRDIQLRTGRDLGATFLSGTVVVNALTELYVMFKYLRPQELQRQRISCFDAWAAIFTKKTADYELNVTGSVKRKERFRTYIKVPELAMFLREITDYCTADMINLDVPEKNVRFLSYPPTIEQEEMIGRLISFAGSGQWKDLGLDVPQPDNLDKAKMLVATNVARKMALDMRLLGCKFKDDADNKASICARTIYDYYIRSNDNRGTQFVFSDLGTYKPNEWNIYADIKEKLVQLGIPADEIQFIQCATTERTRKKLFEEMNNGKVRVLFGSTTMLGTGVNAQQRAVAVHHLEIPWRPADMEQRNGRAVRKGNTVKLWGGNVVDIVIYGTEKTLDAYKFNLLRNKQMFINQINNGTIAVRRIDEGGMDEDSGMNFAEFVAILSGNNDLLNKTKLDNKIMQLEKEQAIFKKERIRAERKIAAGQGEIEKAKRTEADFKRDLEYINSYNGAKATLLLNLPQASTEEVGRELHRIAKTYRNGAYGTVGTYAGLNLLVHSEYNMDGTFDRNTFFVEGISGLKYRCGLSGALPLGFVESAQYPHGALSKLPSLIEKQQKAVERIESEIPTLQDIICRQWSKADELSRLKQECKELQHRIDESLKEAEQPQAAKHEAIAEAA*
>BFG-473_Bacteroides_thetaiotaomicron_@contig_3_segment0_281_
MSYNKLKSLVANVEAIETAMKIQVQGRQATAEEKEILSRYSGFGGIKEVVNIGTDKPIGGDMQEPIQRLQELINAYPHFTEPMRHNVIEGIKASVLTAFYTPKFLVDAVVRQIHATFSENGLKMRSFLEPSAGIGGFLPIAMSGTYDYAIEKDLISGMILSLLHENTLTRTAAFETIGEQGFEHTTFDVIASNIPFGNFRVFDAELWKKGGMYEQATKTIHNYFFVKAMELLNEGGLLAFITSRGIADTPGNKFVREYLVNHADLISAIRLPDMLFMQTSGIEVGSDLLIFQKHTHKTVLSQREQLFLQVGREKADAIGTMTEYANKLFTMPKTTLATGSRIVQNQYGKYVRKYQWQGNENAMSQYLAALLKLDFGRYFRKSLFTGNGQGSEHMQMSLFGNVAMKQVEKGKRAYTDGVEAWMKDGAMVLFEGQVGTIQYRKSSLYQEVAIDFVPVDEGKVNTDRAKDYFPIRKAYFELSIKEREEQKEDNGLRRELNARYDAFVAKWGCFHENDNKEFIMLDSLGVEVFTIEMQLGKDLVKSDIMREPVAFKKIDSNKRLTPIEALASSLNFYGRVDMDYLMQSTDSTKEEIIGDLKGEIFYNPAIGEWEHKGKFLSGNVITKCKEIGSYLSELTDREKDWTETAVRALVDATPEAIPYEELDINMGERWIDTKLYADFATELFKVETSVMYFDVNDTYMVRLQSYSPVAYNTYFVRNYNGEDLFVHALHDTVPEITKKIYRNGDKVRVPDEEAIQEAATKIQEIKDRFNCWLDRQPIEVRDELVRVYNERFNCYVRPHYDGSAQTFPQLSFEQFPYDSLYPSQKDAIWMIKQNGGGICWHEVGTGKTMIMCVAAYEMKRLGLVHKPLIIGLKANVHEIADTFRKAYPTAKVLYPGKEDFTLANRQEVFSKIKNNNWDCIILTHDQFAKIPQSEETMIDIFTEELADVERNLEFLEQSTMRYRSGKMQEGLEKRKQNLGAKLQELRMKINNRKDDAVDFHTMGIDHIFVDECHYQNFLSFPIL*
>BFG-473_Bacteroides_thetaiotaomicron_@contig_3_segment0_428_
MEFLSPLRYPGGKAKVADFVQCLIKENALLDGTYVEPYVGGGSVALSLLFNEYVSDIYINDKDISIYAFWYSVLNNTDALCQLIKDTPINVETWFKQKEFQQNKENRNVDLLNLGFSTFFLNRTNRSGILKAGIIGGYDQTGNYKIDARFNKEDLIKRIQRIADYAERIHLTNDDAVTLVQRLKDELPYNTLLYLDPPYYIKGKGLYLNYYNDTDHQNIANAIGAIVNCKWIVSYDNVPFITNLYSKYRQQCFELNYSASNSGKGEEIMIFCDDIVIPKHKLFNHSTK*
>BFG-473_Bacteroides_thetaiotaomicron_@contig_3_segment0_791_
MNVLSLFDGMSCGQIALKQLGIIPEVYYASEVDKHAIKQTQLNFPNTIQLGDVTRVDVSRLKPIDLLIGGSPCQSFSFAGKRVGMSTTDKEEIYTLDRYLELKEEGFQFEGESYLFWEYMRILTDIRKYNPNVLFLLENVEMGKKWERVLSEAIGVYGVHINSALVSAQNRRRIYWTNIRTRRNGLFGELHSDIPQPEDKGIFLRDILEGEVDEKYNVSQSVINRMNRKTYSFPAVNPEKTGTLNTRNNSGQMSLDSGTTFVSDGFVLDRGNIRLLESQKSTCIDAHYHNFPDNHGQRTGIISQSRQEFIKVDINGNPKANQNKASCFTAGAHSGGNYSDMDLIFINKRHESNYKSADQKANALLATSWKGSQSNGMTLTGIARFRRLTPTECARLQTIPDWYKWECSDTQQYRMLGNGWTVDVIAHILSFMKEKLNINVARKGSKQDRKELICLNLKQSRSPGLGLQ*
>BFG-473_Bacteroides_thetaiotaomicron_@contig_3_segment0_940_
MTFNTRHDRVAGLGNSEGSQKALNMLFAIRTIQERTGKDLGATFLSGTTISNSLTELYLLFKYLRPKELERQDIRCFDAWAAIFAKKTTDFEFNVTNNIVQKERFRYFIKVPELAAFYNEITDYRTAEDVGVDRPHKNEILHHIPPTPDQEYFIKQLMEFAKTGDATLLSRLPLSETEEKAKMLIATDYARKMALDMRMIDPNYEDHPDNKASHCAKMIAEYYHRYDAQKGTQFVFSDLGTYQPGEGWNVYSEIKRKLTEDYGIPAGEVRFIQECKTDKARKAVIDAMNAGTVRVLFGSTSMLGTGVNAQKRCVAIHHLDTPWRPSDLQQRDGRGVRAGNEIAKHFAGNNVDVIIYAVEKSLDSYKFNLLHCKQMFISQLKSGAMGARTIDEGAMDEKSGMNFSEYMAILSGNTDLLDKAKLEKRIASLEGERKSFHKDRCESELKLETKTGELGGNTAAIEAMTEDWNRFLAAARTDKDGNRLNAVRVDGVDSTDEKVIGKRLQEIAKNATTGGLYKPIGELYGFPVKVVSERTLKEGLEFTDNRFVVEGNYKYTYNNGHLAMADPVAAARNFLNAMEKIPSTIDQYKVKNEVLEKEIPQRNDNQSSHLHRPSFWIDDGRYRLLMPLLCLLLFECVTDNKEVRDDPRQ*
>BFG-473_Bacteroides_thetaiotaomicron_@contig_3_segment0_947_
MAFNRKQRLRDNIEAIRTAFILDREQRTPTARERLLLERYCGFGGLKCILNPAKELTDAVHWAKSDLELFAPTVELHRLVRENCRDEMEYKRYMDAMKQSVLTAFYTPPEITDAIADVLHGHGIRPDRVLEPSAGMGAFVDAVLGYKPDADIMAFEKDLMTGRILKHLHPDQKVRVQGFEKIEKPFTGYFDLVISNIPFGDVAVFDPEFTGSHDPARRSAAKTIHNYFFLKSLDTVREGGIVAFITSQGVLDAPSNAPIREYMMKHANPVGVARLPNNLFTDNAGTEVGSDLIILQKNSGKKRELYDYEEMFIQTGKTPIGSFENGYVGSIGMIPHSDLIRSTDPYGKPAYKIMHRGDIEQMAEDLREHLSIEMLKFDKKLYDRHSLHPAQSKSTEGEIVSTPEIQPHIENVTNSETVAKPEEVTPQPTDEKPEIEPHRPMKHSDGVQLSLLDLLGMTEEVSKEEASKKKKAAKKESAAKRTASKPKVQVTPKVTNIPPHTTSVSPAEKKTDEKKEVEEVDKQSDPDDIYASINWEDNPPINGFYEMMMDMTPEKRKALRQVAERHRQEQSKAPTVQQAEHDTEVKKQEEVLDMKPRPYHRTPEMHLREGSLVANRARDIGYLKDITPYGATFQPIGLTGYQKEKALLYVSVRDAYERLYRYESNRHEANPQWREHLNTCYDEFVMRYGNLNAKQNVKLVMMDAGGRDVLSLERAEGGRFVKADIFERPVSFGVESAVNAGTPEEALAASLNRFGTVDLDYMREITDGTEEELLQALKGRIFYNPLVTGYEIKDRFIAGNVIEKAERIENWINANPENEHMPEVKEALEALKEAEPQRIEFEDLDFNFGERWIPTGVYASYMSHLFETDVKIAYSASMDEFSVACGYRTMKITDEFLVKGYYRHYDGMHLLKHALHNTCPDMMKSIGKDEHGNDIKVRDSEGIQLANAKIDEIRGGFSEWLEEQSPQFKERLVTMYNRKFNCFVRPKYDGSHQTFPDLNLKGLASRGIKSIYPSQKDCVWMLKQNGGGICDHEVGTGKTLIMCIAAHEMKRLKLANKPMIIGLKANVAEIAATYQSAYPNARILYASEKDFSTANRVRFFNNIRNNDYDCVIMSHDQFGKIPQSPELQQRILQAELDTVEENLEVLRQQGKNVSRAMLKGLEKRKHNLEAKLEKVEYAIKSRTDDVADFKQMGIDHIFIDESHYQNFYEFLIKSLNYLVIIYFMT*
>BFG-473_Bacteroides_thetaiotaomicron_@contig_3_segment0_971_
MWHFKQLIKMNILVACEESQAVCKAFREKGHCAFSCDLFLCSGGHPEWHYQGDMFDIIANRGGTLQNRKKYFLDGDWDIMIAHPPCTYLSVSGAKWYYHPDDSNLPIAERRPHPLYPNRAADREEAVQFFMSVASVGIKKIAIENPVGIMSTRWRKPDQIIEPWQFGDEASKKTCLWLKNLPRLVPTKIVGKGAFVISRNGNKSPKWYTDIFFSGVSAEERRTLRSKTFPGIAKAMAVQWAA*
>BFG-473_Bacteroides_thetaiotaomicron_@contig_4_segment0_142_
MDNIRLLYIDLFCGAGGTSTGVEKANYKERKCAKVIACVNHDANAIASHAANHPEAQHYTEDMRTLDLRPLAEHTAEMRRMYPMAKVVLWASLECTNFSRAKGGQPRDADSRTLAEHLFRYIEALTPDYIQIENVEEFMSWGDLDENGKPISRDKGRLYTNWVDNVKAYGYKFDHRILNAADYGAYTSRKRFFGIFAKPYLPIVWPKPTHSKTGGGDLFGSLAKWKPVKEVLDFADEGESIFNRKKPLSPKTLERIYAGLIKFVAGGKDSFLIKYNSVNKKTGKHIPPSIDEPCPTVACQNRLGIANIHFLAKHFSGHPESKVSSVDNVAGTITTVDHHSLVGAEFLSAYYGNGNNHSVNMPSPTITTKDRFSVVKPEFIANNYSGGGQLSSLDNPCPAVMTNPKQNVIACKWYLMNPQFSNAGGSVEKPCFTLIAKMDKKPPYLIATECGQLAIEIYETDSGPMRKIKEFMALYGIVDIKMRMLKIIELKRIMGFPENYTLIGTQADQKKFIGNAVEVNIARVLCEALVEEIVDELLKVA*
>BFG-473_Bacteroides_thetaiotaomicron_@contig_4_segment0_156_
MTPKKIIEADIAQLVPDDVNFNKGTQFGQSLIEKSLRQFGAGRSILLDKNNRIIAGNKTVENAGQIGLEKVLIVETTGEEIVAVKRTDIDLDTREGRELALADNATGAANLAWDEAALTQASDKWDIAPDDWGVELEGYGGEGGQGEEDTEEQLRRLKDDFVMPPFSVLNTRTAEWQERRRAWLEIGIKSEEGRDEDLTFAKSAQPPAFYDTKNALRETLGREPSTDELLAEMEKQGIQAMATTSIFDPVLTELSYRWFNIEGGRILDPFAGGSVRGIVAAKLNMPYVGNDLREKQVVANIENAKEVLGNMPADIAPRWTVGDSTQLEDVLQKNGVTGDFDMVFSCPPYADLEVYSNDPRDISNMDYPQFLEAYKAAIKQACARLKNNRFAVFVVGDIRDKKGIYRNFIGHTIEAFTECGLSYYNHLILVNQVTSLAIRVRKQMNTGRKIGKLHQNVLVFCKGSVEETVDQFEEVQVTKAVEQFNKTRANSGLHDDVLVFYKGDPKAIKEEFGELHAGDDLPQ*
>BFG-473_Bacteroides_thetaiotaomicron_@contig_4_segment0_267_
MAFNRKQKLRDNIEAIRTAFILDRENRTATTEERAILQRYCGFGGLKCILNPAKELTDAVRWAKSDLELFAPTVELHRLIRENSKDETEYKRFVDSLKASVLTAFYTPKEITDTIADVLADYSVRPARMLEPSAGVGVFVDSMLRHSPNADVMAFEKDLLTGTILRHLYPDQKMRTCGFEKIERPFNNYFDLAVSNIPFGDIAVFDAEFQRSDSFGRRSAQKTIHNYFFLKGLDAVRDGGIVAFITSQGVLNSTKTSVRNELFSQANLVSAIRLPNNLFTDNAGTEVGSDLIVLQKNLSKKEMSQDERLMTVIQTDTKTALTDNAYFIHHPERIVHTMAKLDTDPYGKPAMVYLHEGKAAGIAGDLRRMLDEDFHYRLAMRLYSGSIRQAGTEEKVAVQNKVERPAIKLETVSSAQTVETPTEKPQPADEKPEIEPRPQYSAGVQLTLLDLWGMTEEVSQPKTSKKKKTVKKAVTAKSTPPKPKVTVTPTAPTAKPAMENKEVKAENTAKPADPDDIYATLDWDTNPPINGFYEMMMGLTPERRKELRELARQHNEKQVAEKTEVKAVPETSREQPRQEETQPEAVAAPAVTDTPSEAVGTFLFPDIEAEKPKEEVVDLSPRAYHRTPEMHLREGSLVADRGRHNIGYLKDITPYGATFQPLDLKGYQKEKALLYVSLRDAYERLYRYESLRREANVPWREHLNTCYDEFVMRYGNLNAKQNVKLVMMDAGGRDILSLERMENGKFVKADIFEHPVSFAVESHANVGSPEEALSASLNKYGTVNLDYMREITDSTAEDLLTALQGRIYYNPLVTGYEIKDRFIAGNVIEKAERIEAWMGDNPENERMPEVKQALEALKDAEPQRIAFEDLDFNFGERWIPTGVYAAYMSRLFDTEVKIAYSASMDEFSVVCGYRTMKITDEFLVKGYYRNYDGMHLLKHALHNTCPDMMKSIGKDEHGNDIKMRDSEGIQLANAKIDEIRNGFSEWLEEQSPQFKERLVTMYNRKFNCFVRPRYDGSHQTFPDLNLKGLASRGIKSVYPSQMDCVWMLKQNGGGICDHEVGTGKTLIMCIAAHEMKRLNLAHKPMIIGLKANVAEIAATYQAAYPNARILYASEKDFSTANRVRFFNNIKNNDYDCVIMSHDQFGKIPQSPELQQRILQAELDTVEENLEVLRQQGKNVSRAMLKGLEKRKHNLEAKLEKVEHAIKSRTDDVVDFKQMGIDHIFIDESHYQNFYEFLIKSLNYLVIIYFMT*
>BFG-473_Bacteroides_thetaiotaomicron_@contig_4_segment0_274_
MDLSHQFKNLTFNTRHDRVAGLGNSEGSQKALNMLFAIRTIQERTGKDLGATFLSGTTISNSLTELYLLFKYLRPKELERQDIRCFDAWAAIFAKKTTDFEFNVTNNVVQKERFRYFIKVPELAAFYNEITDYRTAEDVGVDRPAKNEILHHIPPTPEQEDFIQKLMQFAKTGDATLLGRLPLSETEEKAKMLIATDYARKMALDMRMIDPNYEDHPDNKASHCAKMIAEYYQKYDAQKGTQFVFSDLGTYQPGDGWNVYSEIKRKLTEDYGIPPSEVRFIQECKTDKARKAVIDAMNAGTVRVLFGSTSMLGTGVNAQKRCVAIHHLDTPWRPSDLQQRDGRGVRAGNEIAKHFAGNNVDVIIYAVEKSLDSYKFNLLHCKQTFISQLKSGAMGARTIDEGAMDEKSGMNFSEYMALLSGNTDLLDKAKLEKRIASLEGERKSFNKGKRDSEFKLESKTGELRNNTAFIDAMTEDWNRFLSVVQTDKEGNRLNIIKVDGVDSADEKVIGKRLQEIAKNATTGGLYTQVGELYGFPIKVVSERILKEGLEFTDNRFVVEGNYKYTYNNGHLAMADPLAAARNFLNAMERIPSIIDQYKAKNEVLEMEIPQLQEKGISQYNHLSRRSIALPEEDGRNLNDTGRRLDQAICPA*
>BFG-473_Bacteroides_thetaiotaomicron_@contig_4_segment0_349_
MRVVSVFDGISCGRVALERAGIKVDEYFACEIKADAIKVTQANYPDTIQLGDVRNVDFKKLGKIDLFIGGSPCQDMSQANRDRKGLQGNKSSLFWEYMRGLNETKAPFFLLENVEMPAADYATISNQLGVCAININSELVSAQLRNRYYWTNIGPKQTDMFGMKYSAIPLPKDRKIYLQSILTHGYADRKKARCLLESDSRPLRTVSRMLYRYFDQGFTTLVFDEKDVKESCRYLNQIELERCQTLPDGYTSVLDRDSAAGCIGDGWTVDVIAHILSFIKDKFNINVA*
>BFG-473_Bacteroides_thetaiotaomicron_@contig_2_segment0_1018__1020#merged
MNRNKGVLMNTRFEKSVRSSDEWYTPKEVLKALGRFDLDPCAPIRPLWPTAEVMYDRNMDGLSLKWEGRVWLNPPYSRPLIEQFVRKLAEHGNGIALLFNRCDSKMFQDVIFEKATGMKFLRHRIRFYRPDGTRGDSPGCGSILIAFGVENAEVLKNCSIEGKYVQLNXXXXMIEIDNIYNMDCIEGMKLMANGSVDAVIADLPYGVLNRSNKAAHWDRQIPLEALWKQYRRITKPGSPVILFAQGIFSAQLMLSQPRMWRYNLVWRKDRVTGHLNANRMPLRQHEDIIVFYDRQPVYHPQMTPCPPERRNHGRRKTDGFTNRCYGEMKLAPVRVAEDKYPTSVISIPKEHKTGAFYHPTQKPVALIEYLIRTYTNEGDVVLDNCIGSGTTAIAAIRTGRHYIGFEIEPTYCEIVGRRIREELERGHGLKKAK
>BFG-473_Bacteroides_thetaiotaomicron_@contig_2_segment0_2805__2806#merged
MNKINIKETEIDLDGLNWSLRQFSRPNATIRLATTFSGIGAIEYAFKRLGLKSKIVFAGDINENCKKSYFANYDISEENWHNDVHTFNAKPFRNKVDLLVGGAPCQAFSIVGNRLGFEDTRGTLFREFARIIKECRPKVFIFENVQGLYNHDNGQTWNVISNTFEEYCGYQIFYRRLNSKNYGIPQHRERLYCIGVRKQTDFLFPAPVACPYIMYDFMEDYRGGQFYIKDKDCKILTNDKERINGLATGELTPSFNEFIFKCSDVEDKHYLSKTVADYVLAGGSKSFKTSTRTDLEIARPLLQSMHKMHRAGVDNYVTYNKSKGYDGIRRLTPKECLRLMGFRDDFNEAVSNTALYMQAGNSIVVDVLIALLKQIDITKYGYQDEKXXXXMKNKNIKIQNTALNYDLTKDWRKLSFSNPSGTIRIGTSFSGIGAIEHAFKRLKLNTKIVFAGDIDPNCKKAYFANYKINDDQWHTDVHDFDAKKYKGKIDLFVGGAPCQAFSLRGKHGGFEDTRGTLFREFARIVMECQPKVFIFENVKGMLSHDKGRTWKVIKETFENDCGYDTYFQVLNGKDYGIPQSRERLFCIGFKNETEFKYPAPIPLEKTVYDFLQDSFDKKYLLKQKGVHFITRNINYQKSYTQINGKILLCQKRNQQFNWHGDFVFHPKLKTDLSSPETDEYLFKVSDCEESYYTKMCPEAYAIEIFENNLARMKKVPQDIIDCQAGRFRKLTPRECLRLMGFDDNFNIVVSDTETYKQAGNSIIVDVLVAILKQLDITRYAE
>BFG-473_Bacteroides_thetaiotaomicron_@contig_3_segment0_1344__1345#merged
MAFNRKQRLRDNIEAIRTAFVLDREQRTPTARERLLLERYCGFGGLKCILNPAKELTDAVHWAKSDLELFAPTVELHKLLRENTKDDTEYKRYMDAMKQSVLTAFYTPPEITGTIADVLHEHGIRPDRVLEPSAGVGAFVDAVLENKPDADIMAFEKDLMTGKILKHLHPDQKVRIQGYEKIEKPFMNHFDLAISNIPFGDVAVFDPEFTNSHDMARRSASKTIHNYFFLKSLDAVREGGIVAFITSQGVLDAPTNAPIREYMMNHANLVGVARLPNNLFTENAGTEVGSDLIILQKNSGKNGKLYYNEKLFVQTEQTPIGTSVNGYVWSIGSLSHTDLTKSTDPYGKPAYKLMHRGDTVQLAEDLREHLKIELHQLNRELYERHSLHPTQTESTDKSMNVEVQPSPKVEAVTSTANVFITEAEKPKVQPIDEKPEIEPRQTNHSNAVQLTLLDLXXXXMPIEEPAKKKKATKKENKAKRAIPKPKPPIMAVPPVESVKPATESKKAKPESAGKQSDPEDIYATLDWDTNPPINGFYETMMSLTPERRKALRLEAERHRQEQLKKSGIKDTMNPAFVPSSDNKPEQKEAAKQPEAQPEATPVPITDNSPSEKATASLFPEFETEKPKEEAPDLTPRPYHRTPEMHLREGSLVANRARDIGYLKDITPYGATFQPLGLTGYQKEKALLYVSLRDAYERLYRYESNRREENVPWREHLNTCYDEFVMRYGNLNAKQNVKLVMMDAGGRDILSLERAEDGKFVKADIFDRPVSFSVENHANVGSPEEALSASLNKYGTVNLGYMRGITDSTEEELLNALKGRIFYNPLVTGYEIKDRFIAGNVIEKAERIEAWIGGNPENERLPEVKQALEALKEAEPQRIAFEDLDFNFGERWIPTGVYAAYMSHLFDTDVKIAYSASMDEFSVACGYRTMKITDEFLVKGYYRNYDGMHLLKHALHNTCPDMMKSIGKDENGNDIKVRDSEGIQLANAKIDEIRNGFSEWLEEQSPQFKERLTTMYNRKFNCFVRPKYDGSHQTFPDLNLKGLASRGIQSVYPSQKDCVWMIKQNGGGICDHEVGTGKTLIMCIAAHEMKRLNLAHKPMIIGLKANVAEIAATYQAAYPNARILYASEKDFSTANRVRFFNNIKNNDYDCVIMSHDQFGKIPQSPELQQRILQAELDTVEENLEVLRQQGKNVSRAMLKGLEKRKHNLVAKLEKVEHAIKSRTDDVVDFKQMGIDHIFIDESHYQNFLSFPIL
>BFG-14_Bacteroides_fragilis_@contig_1_segment0_pilon_1718_
MEKLKMESVSIAEDSLNKIAELFPNVVTESMGKDGQLHKAIDFDKLKFLLTANQAEMGVVYDDDERYELTWVGKKQAIREVAHPIRKTLRPCPEESRNWEQTQNLYIEGDNLDAMKLLKKSYAGKVDVIYIDPPYNTGKDFIFNDTFALSQEESDEKQGRYNEEGQRLFQNTEANGKFHSDWCSMMYARLMLARTLLNDNGIIFISIDDHELANLIKIGNEVFNASNFIDVFNWAKTETPENLSKKSKQIIEYIVCYQKKKNDMKFQGLKKESVSSNGLLNQPNSVGILTFPANKVVTSIPDGVIKAGMYGTDAYDVELLEDTTVRGGLFTAPVKLKAKFKWSQANLDKEIQKGTTIKIPTLKLSPSYEKLEYDPEVPPNLINYKVGVETNEQAGNHQLQFFDKKVFNFPKPVSLIQYLCEFIDTKNKDCIVMDFFSGSGTTAEAVMRMNMKPRKNKVKYILVQLPEDVTETIKKAKTPSEKEIMQNAIDFLTENHKALNICELSKERIRRAGDTIEAECNQRKSKDLPDIGFRVFRIADSNMKDVYYSAKEYSQSDLFYFTDNIKEDRTGLDLLYGCLTNLGLSLSLPHDEEDINGYTVYSVDKTELMACFAEQIPEKVFREIAGRQPRRVVFRDASFRDSADRINIDEIFKTLSPGTTIEIL*
>BFG-14_Bacteroides_fragilis_@contig_1_segment0_pilon_1731_
MSEELQQKLRDQLWEVANRLRGNMSASDFMYFTLGFIFYKYLSEKIETYANSALDDDEVTFKELWEMTDSDAPELQEEVKNQCLENIGYFIEPKFLFSSVIEAIKRKENVLPMLERSLKRIEDSTLGQDSEEDFGGLFSDIDLASPKLGKTADDKNTLVSNVLLALDDIDFGVEASQEIDILGDAYEYMISQFAAGAGKKAGEFYTPQEVSRILAEIVTLGHNRLRNVYDPTCGSGSLLLRAASIGKAAYIYGQEKNPTTYNLARMNMLLHGIRFSSFKIENGDTLEWDAFDDMQFDAVVANPPFSAEWSAADKFNNDDRFSKAGRLAPKKTADYAFILHMVYHLNEGGTMACVAPHGVLFRGNAEGVIRRFLIEKKNYIDAIIGLPANIFYGTSIPTCILVLKKCRKEDDNILFIDASKEFEKVKTQNKLRPQHIQKIVETYRDRKEIEKYSHLATLQEVAENDYNLNIPRYVDTFEEEEPIDIKAVMAEIAELEAKRAELDKEIEIYLKELGLVE*
>BFG-14_Bacteroides_fragilis_@contig_1_segment0_pilon_1819_
MGNINISEATIALIDSLKSTTGAFGLAGTGSEYKIVTEMFLYKFFNDKFGYEAKRDPMYGERLSKAEKWDAEYDTFTEEEVEDLFSYLPHSVPRLKPEHTLSHLYNSATKGDFSTLLDATLVDIASLNAETFSVTTSGKSKVNIFFPLTTYVTDTQKRDEFAKSLMRNVASFNFEDVFDEKYDFFSRIFEHLLKGFNNAGGGKYAEYYTPRAIAQVMARLLVGENTDLRGVTCYDPSAGTGTLLMALAHQIGEERCTIFSQDISEKSSEMLRLNLILNNFAASLPNVVQGNTLTEPSHKESNGVLRKFDFIVSNPPFKLDFPEYRDTLASDTIRFWAGVPNAVKKVDPMKPKMAIYTCFIQHVLNSLKTTGKAAIVIPTGFITAKSGVEKRILQRIVDERWVYGVVSMPSNVFATTGTNVSVIFFDKSANHDKVILIDASKLGEEYKEGNNQKRRLRDFEIDQIVNTFQNKEAVDDFSVAVTYDEIKEKGYSLSAGQYFDIKIDYVDITEEEFYARMEEYKRTLAKQFAESRRLEAEIMRQLDSLQFNNINNPEQHDTTD*
>BFG-14_Bacteroides_fragilis_@contig_1_segment0_pilon_2464_
MQVGNNFYNIDFEQIPVDEYWNTGSEKECRMHKIHAYPAKFPAFITTKAIEFVKRRGGEVNLIADIFCGCGTVAYETKKNGIDFWGCDINPVATLIAEVKSQKYQDDLLKKYSNEIVNVFSSLIIANEDIENINERIKYWFKNQQIRDLLALKRAISIVLIENVSYKKFFLCAFSNILKSTSVWLTKSIKPQVDPDKVPAVVIDAFVRQVDMMIKANNENLISNENQIKIENINFLDKKIENSFADLIVTSPPYVTSYEYADLHQLSTLWLGFVDDYKILRKGTIGSIYHESDYEDNLNQLSPIGLDIVSSLYKVDKSKAKAASKYFVDMQKVTSKAFQLLNNNGYSLFVIGNTEYKKVKIDNAKHLIESMYSAGFRDLEIIQRKISKKILTPYRDSRGKFTSNKNSRQVYSEEFIIIGKKYED*
>BFG-14_Bacteroides_fragilis_@contig_1_segment0_pilon_2502_
MAYNKKAHLRDNIEAIRLMFRLEKEQRTATPEEAGILTAYSGFGGIKAVLSPFGKLTDILRWTQTDRELFPLITELHNVLRDGAADEREYRRLVASVKASTFTAFYTPPTIVNAIASSLGEHGVSPGRFLDPSSGTGNFVSAFRPQCHSASGNIPEIVAYEKDLLTGRILARLHPEAQVNIKGFEELPPHRNGYFDVVSSNIPFGDIRVFDPSFDNGTARRFALNSLHNYFFAKGLDAVREGGVLAFITSQGVMNSAMAYPVRQYLMNRSRLLSAVRLPNNLFTDYAGTEVGSDLIILQKDTLSQREYTSLERSFVEVGTQADGTTQNEYFEHTAAIVHTRGHVGTDPYGKPARIYLHDGGMEAIAADMKYFLDRNLSEQLDLDLYLRHSPVQEFRNLVSRPAETMQQRIAQVREINRSGNMNGHSTSTDRQAVQVERRTSTPEQPSTDARPTAAKTTPEPVMSLYDLFGFTQEERSQVRKRKTRSTKKDSRQLSLFDMPPLEQHPAPAEPTPQEKERQERERQEQERRRQEEEAARQERMKPRPYPAGLQGHHRNGSLVDDDGQIGYLSAIGGAAPVFNPLDLPERQRRRASLYIEIRDTYHHLYENEAAAHAANPALRTMLNTLYDDFIRQFGNLNDRKNIDLFRMDAGNREILSLERYIDGRAVKADIFDHPVSYNINEITHTDDVHEALTASLNKYGNVDMAYMESLTDKSQSDLLEELRGRIFYNPLSKNYEIADRFISGNVMAKAEHIEEYLLSHPDNGEARISLEALRQSLPTPIPFEDLDFNFGERWIPAAVYSRYASWLFDTDVSVRYTASSDEYSIRADMTSPRIMNQYSVRSESRIFNGIALMRHAIHNTTPNITKTVLDKAGNEMKIRDPEVTLLANSKIDEIRNGFSDWLMEQSPEFKRKMADMYNRKFNCFVRPKYDGSHQSFPGLDLKGLGIPDLYPSQKDCIWMLKQNGGGIADHEVGGGKTLIMCCAAYEMKRLGLANKPLITGLKANIHEIAQTFATAYPNAKVLYPGKEDFTPERRVEIFHQMKNNDWDAIILSHEQFGMIPQSPEIQRDILQQELDSVEENLEVLYQQGAEVSNAQIKGMEKRKMNLEARLKELLHEIETRKDDVADFKRMGIDHLFVDESHRFKNLMFTTRHDRVAGLGNSEGSQRALNMLFALRTIQQRTGKDLGATFLSGTTISNSLTELYLLFKYLRPRELERQGINSFDAWAAVFARKSVDYEFSVTNEVVQKERFRYFIKVPELASFYSEITDFRTAADIGIDRPEKNEILHNIPPTPDQREFIQKLIEFAKTGNATVLGRPPLNEREEKAKMLIATDYARKMSLDMRLIDPLSYGDDKDNKATHCADMIAKYYNKYAGHKGTQFVFSDLGTYKPDQWNPYSEIKRKLVEDHGIPEDQIRFIQEAKTEKKRKAMIEAMNEGKIRVLFGSTEMLGTGVNAQKRCVAIHHLDAPWRPSDLQQRNGRGIRKGNEVAKLYADNKVDVIIYAVEKSLDSYKFNLLYNKQLFITQLKQNNMGYRTIDEGGMDEKGGIPFSEYVAVLSGNTDLLDKARLEKRIAGMEGERKAFQRGKGESRIKLETFLANRASNDDIIARVRKDKAAIESRMQYDKEGNRLNPLKIDGVASDDPKVIAAKLHEIEDRERTHGQPKVIGSLYGFDIVVKTDTTVKDGLDFCENRFFVRGEGNFLYNYNNGRLAVDPKTACQNFINAFDSIPRLIEKYTRDNEAIEKELPVLEQVVGEVWKKEDELKQLKADLAALDRKILLSLKSVDAQEKNNDGVIDVVPPRSVPDGQDDVPAAGIPVADAPPGSPSPGSVPTQDTPPAEPYVHRMPDFLTDRQRTPPKLSGMPQSISIKEAMDTLGGKLVIGGVPKSGNKDDPDSDQPEKPKTRLKL*
>BFG-14_Bacteroides_fragilis_@contig_1_segment0_pilon_3062_
MINKLNMMTKNKADENFYKLAALFPNAVTETIDENGEVVRAIDKDILMQEISVKVVEGREERYQFTWPDKRKAIIAANAPSTNTLRPCRKESVNFDTTQNLYIEGDNLEVLKLLQEDYLGSIKLIYIDPPYNTGKEFVYPDKFAQSTEAYMKHSGQFDEEGNIISPNLESNGRFHTDWLNMMYSRLKISLNLLKKDGVIFISIDQHEEANLKKICNEIFGASNFVGEIIWQSATDNNPRQISTEHEYIVCYAKDINELSPWLIESKKAQSIITQYNIIKEQYNDISEQQKELRKWIKANLNDLQGVAHYNNVDERGVYSNSTNSSNTKPGGYTFDIIHPVTGKPCVKPAFGWRWAXKTFWDYDKAGDIEWGKDETTQPHVKKRIETVKEQFKSIYYEDGRASTKQLEQLLGGKKIFDNPKSVSLLMRIINFAAQDDDCIILDYFSGSATTAHAVMEINATLGAHKKFIMVQLQEPTDEKSPAYKAGYKNICEIGKERIRKAAELIKQTYPGAKFDEGFRVLKLDSSNMQQVWYTPNEYVTKNLFESTIDNVKLDRTGEDLLFQAMLELDCQLSGKIEISEISGKTVYFVNDNYIIACFDKDVTDNVIVEIAKKKPYFFVMCDSSMANDSVAVNFEQIFKSYSPDTSLKIY*
>BFG-14_Bacteroides_fragilis_@contig_1_segment0_pilon_3281_
MAFNRKQKLRDNIEAIRTAFILDRENRTATTEERAILQRYCGFGGLKCILNPAKELTDAVRWAKSDLELFAPTVELHRLIRENSKDETEYKRFVDSLKASVLTAFYTPKEITDTIADVLADYSVRPARMLEPSAGVGVFVDSMLRHSPNADVMAFEKDLLTGTILRHLYPDQKMRTCGFEKIERPFNNYFDLAVSNIPFGDIAVFDAEFQRSDSFGRRSAQKTIHNYFFLKGLDAVRDGGIVAFITSQGVLNSTKTSVRNELFSQANLVSAIRLPNNLFTDNAGTEVGSDLIVLQKNLSKKEMSQDERLMTVIQTDTKTALTDNAYFIHHPERIVHTMAKLDTDPYGKPAMVYLHEGKAAGIAGDLRRMLDEDFHYRLAMRLYSGSIRQAGTEEKVAVQNKVERPAIKLETVSSAQTVETPTEKPQPADEKPEIEPRPQYSAGVQLTLLDLWGMTEEVSQPKTSKKKKTVKKAVTAKSTPPKPKVTVTPTAPTAKPAMENKEVKAENTAKPADPDDIYATLDWDTNPPINGFYEMMMGLTPERRKELRELARQHNEKQVAEKTEVKAVPETSREQPRQEETQPEAVAAPAVTDTPSEAVGTFLFPDIEAEKPKEEVVDLSPRAYHRTPEMHLREGSLVADRGRHNIGYLKDITPYGATFQPLDLKGYQKEKALLYVSLRDAYERLYRYESLRREANVPWREHLNTCYDEFVMRYGNLNAKQNVKLVMMDAGGRDILSLERMENGKFVKADIFEHPVSFAVESHANVGSPEEALSASLNKYGTVNLDYMREITDSTAEDLLTALQGRIYYNPLVTGYEIKDRFIAGNVIEKAERIEAWMGDNPENERMPEVKQALEALKDAEPQRIAFEDLDFNFGERWIPTGVYAAYMSRLFDTEVKIAYSASMDEFSVVCGYRTMKITDEFLVKGYYRNYDGMHLLKHALHNTCPDMMKSIGKDEHGNDIKMRDSEGIQLANAKIDEIRNGFSEWLEEQSPQFKERLVTMYNRKFNCFVRPRYDGSHQTFPDLNLKGLASRGIKSVYPSQMDCVWMLKQNGGGICDHEVGTGKTLIMCIAAHEMKRLNLAHKPMIIGLKANVAEIAATYQAAYPNARILYASEKDFSTANRVRFFNNIKNNDYDCVIMSHDQFGKIPQSPELQQRILQAELDTVEENLEVLRQQGKNVSRAMLKGLEKRKHNLEAKLEKVEHAIKSRTDDVVDFKQMGIDHIFIDESHQFKNLTFNTRHDRVAGLGNSEGSQKALNMLFAIRTIQERTGKDLGATFLSGTTISNSLTELYLLFKYLRPKELERQDIRCFDAWAAIFAKKTTDFEFNVTNNVVQKERFRYFIKVPELAAFYNEITDYRTAEDVGVDRPAKNEILHHIPPTPEQEDFIQKLMQFAKTGDATLLGRLPLSETEEKAKMLIATDYARKMALDMRMIDPNYEDHPDNKASHCAKMIAEYYQKYDAQKGTQFVFSDLGTYQPGDGWNVYSEIKRKLTEDYGIPPSEVRFIQECKTDKARKAVIDAMNAGTVRVLFGSTSMLGTGVNAQKRCVAIHHLDTPWRPSDLQQRDGRGVRAGNEIAKHFAGNNVDVIIYAVEKSLDSYKFNLLHCKQTFISQLKSGAMEARTIDEGAMDEKSGMNFSEYMALLSGNTDLLDKAKLEKRIASLEGERKSFNKGKRDSEFKLESKTRELGNNTAFIDAMTEDWNRFLSVVQTDKEGNHLNIIKVDGVDSADEKVIGKRLQEIAKNATTGGLYTQVGEFYGFPIKVVSERILKEGLEFTDNRFVVEGNYKYTYNNGHLALADPLAAARNFLNAIERIPSIIDQYKAKNEVLEREIPQLQEIAGKVWKKEEELKQLKSELAALDRKIQLELAPPTPEITEKEHEGQQVKPEAKGVRNGIRQYPEDTSPQIRNPSESIIANHTITGHPGLYAKEETRSKGLKI*
>BFG-14_Bacteroides_fragilis_@contig_1_segment0_pilon_4212_
MKDIELFNNHFQNYKVYGIPKAQLIIADVPYNLGNNAYASNPSWYVDGDNKNGESDLAGKEFFDTDKDFRPAEFMHFCSQMLMKEPKEKGKAPCMIIFCEFEDQFRYIELGKRYGLNNYINLVFRKDFSAQVLKANMKIVGNCEYGLLLYRDKLPKFNNDGRMIFNCFDWVRDGETPKVHPTQKPVPLLRRLIEIFTDKGDVVIDPCAGSGSTLLAAAQLGRKAYGFEIKKQFFADANKLILSRIQQSLFV*
>BFG-14_Bacteroides_fragilis_@contig_1_segment0_pilon_369__370_371#merged
MAKKQNKPVKEETLETILFNCRNSLRGRAAMTDKRDLLLTLVFLKFIGERFKQQKEKIRYEIVEVQGIDDKDFIELQLSRPNQYMXXXXMAIKSLDDNEPKLKNALPQQIFTKTALEPGVLKSVVDEINKIDPQKFNDHDLIGRVYESFLQAFSINADKEEGEFYTPHSIVELIASLIEPFDGTVYDPCCGSGGMFVQAAIFIEAHGGNTKAVNVYGQESEPATYRLAKMNLAIRGISYHLGDRAVSTFSDDQHKELKFDNTMANPLKKYAEYGGFETDPRWQGYGVPPTSNANYAWILHILNKLNVSCGIAGFLLANGALGDSDTQGIRKQLIESDKVEAIIVSPRNMFYSTDISSVTLXXXXMNNNKKGGPWHGRQLRNRTGEILFIDLRIWNSNIYEKKYVRLAEAEIDRVRQIYFGWQIENFAEYAEPELYYAAHCDEIQKKGYSLVPSDIDRDTEIDYKSALSEMSDKFDALKKRWDANETELVNAFKILGYGKE
>BFG-546_Bacteroides_fragilis_@contig_1_segment0_1090_
MAFNRKQRLRDNIEAIRTAFILDRERRTATAEEQAILRKYCGFGGLKCILNPAKELTDAVHWAKSDLELFAPTVELHRLVRENSKDDTEYKRYVDAMKQSVLTAFYTPPEITGTIADVLHEHGIRPDRVLEPSAGVGAFVDAVLENKPDADIMAFEKDLMTGKILGYLHPDQKVRVQGFEKIEKPFTDYFDLAISNIPFGDVAVFDPEFTGSQDPARRSAPKAIHNYFFLKSLDAVREGGIVAFITSQGVLDAPSNAPIREYMMRNANLVGVARLPNNLFTDNAGTEVGSDLIILQKNSGKKRELYDYEELFVQTEKTPIGSFQNGYVGSIGMIPHSDLISGTDPYGKPAYKVMHRDGIEQMAEDLREHMDIELYKLDKKLYEMHSLHPAQGKSTVTETISTPVVTPEIQPRHEMAVKPEAATPQPEEEKSEIEPRRPDYSEGVQLSLLDLWGMTEEVRKQEAPAKKKKTAKKESPARRMPPKPQAQVTPKVTTAPPQPSAAPPTESRDSHETKPVSVAAKADPDDIYATLDWDTNPPINGFYEMMMDLTPERRKELRRLAAQHQEKRQHVPDVKAAPEQETRQPETQPEVAAIPVAPATEAAATSLFPEMEAEKPKEEAPDLSPRPYHRTPEMHLREGSLVADSGRRNIGYLKDITPYGATFQPLGLTGYQKEKALLYVSLRDAYERLYRYESNRREENPQWREHLNTCYDEFVMRYGNLNAKQNVKLVVMDAGGRDILSLERAEDGRFVKADIFERPVSFSVESHANVSSPEEALSASLNKFGTVNLDYMREITDSTEEGLLDALKGRIFYNPLVTGYEIKDRFIAGNVIEKAERIEAWMGDNPENGRMPEVKQALEALKEAEPPRIAFEDLDFNFGERWIPTGVYAAYMSRLFDTDVKIAYSASMDEFSVACGYRTMKITDEFLVKGYYRNYDGMHLLKHALHNTCPDMMKSIGKDEHGNDIKVRDSEGIQLANAKIDEIRNGFSEWLEEQSPQFKERLTTMYNRKFNCFVRPKYDGSHQTFPDLNLKGLASRGIKSVYPSQMDCVWMLKQNGGGICDHEVGTGKTLIMCIAAHEMKRLNLAHKPMIIGLKANVAEIAATYQAAYPNARILYASEKDFSTANRVRFFNNIKNNDYDCVIMSHDQFGKIPQSPELQQRILQAELDTVEENLEVLRQQGKNVSRAMLKGLEKRKHNLEAKLEKVEHAIKSRTDDVVDFKQMGIDHIFIDESHQFKNLTFNTRHDRVAGLGNSEGSQKALNMLFAIRTIQERTGKDLGATFLSGTTISNSLTELYLLFKYLRPKELERQDIRCFDAWAAIFAKKTTDFEFNVTNNVVQKERFRYFIKVPELAAFYNEITDYRTAEDVGVDRPHKNEILHHIPPTPEQEDFIQKLMQFAKTGDATLLGRPPLSETEEKAKMLIATDYARKMALDMRMIDPNYEDHPDNKASHCAKTIAEYYHKYDAQKGTQFVFSDLGTYQPGDGWNVYSEIKRKLTEDYGIPASEVRFIQECKTDKARKAVIDAMNAGTVRVLFGSTSMLGTGVNAQKRCVAIHHLDTPWRPSDLQQRDGRGVRAGNEIAKHFAGNNVDVIIYAVEKSLDSYKFNLLHCKQTFISQLKSGAMGARTIDEGAMDEKSGMNFSEYMALLSGNTDLLDKAKLEKRIASLEGERKSFNKGKRDSEFKLEAKTGELRNNTAVIEAMTEDWNRFLSVVQTDKEGNRLNAVKVDGVDSTDEKVIGKRLQEIAKNATTGGLYKPVGELYGFPIKVVSERILKEGLEFTDNRFVVEGNYKYTYNNGHLAMADSVAAARNFLNALERIPSIIDQYKGKNEVLEKEVPQLQEIAGKVWKKEDELKQLKSELAALDRKIQLELAPPTQEADEKEKDGQEVKPVSEGVRSISPQQTDDAPQIRSPVNERNPTGNIIGDHVIIGRPGFQLKNKNRSKGIKI*
>BFG-546_Bacteroides_fragilis_@contig_1_segment0_1743_
MITNKVYNEDCLEALKRVPDKSVDCIITDPPYFLGMTHNGQKGSFKDLSICKPFYRDLFLEFNRVKKTGACVYFFTDWRGYAFYYPLFDLYLGASNMIVWNKQSGPGNHYAFIHELILFHCGKGVSIGATNIIDNIRSFASGAKLVEGEKVHPTQKPVALIRKLIEDSTKPGDLILDTFGGSGTTAVAAIESGRNFVLMEQDEIYYFTAQKRIKDAYERFNGGG*
>BFG-546_Bacteroides_fragilis_@contig_1_segment0_2361_
MAKNKLVVPFLKWVGGKRQLIPEIRKMLPKGVANRPYYEPFIGGGALFFELQPKQAVINDYNEELINVYTVIRDNHNELIEDLKKHKNTSEYFYEIRSMDRQPLFKNLTTIERASRIIYLNKTCYNGLYRVNNAGEFNSPFGKYKNPNIVNEPVIKAVSKYLNSGRIQISNGDYEVILRDIPTNSFVYLDPPYHPISESSNFTGYVQGGWSERDQLRLRDVCNRLNSNGIKFLLSNSASNFIKEIYAEYNIHVVQASRAINSDSSKRGQVDEFLISNYE*
>BFG-546_Bacteroides_fragilis_@contig_1_segment0_2768_
MAPYNTPQAIRPLEKMVCDFAYSNGYDPISVFNDFLRYVIHGFSPGAPPLMDWKYKRQQNRHFMEMLTGWIRLMQRELQSGGWFDAFGDLFMAISSKSGRQVNGQFFTPPDICDLMVLCTDSGETAIGKRICDPTCGSGRLLLAYHVRHLGNYLVAEDVSRTCCLMTVCNMLVHGCIGEVIHHDSLCPENFMDGWMVNHTLTQTGIPSIRRMSEEEYRTSRNMSVDLLRKRKEKLRQMQPGKKQLPYKQQNL*
>BFG-546_Bacteroides_fragilis_@contig_1_segment0_562_
MEFLSPLRYPGGKAKVADFVQCLIKENALLDGTYVEPYVGGGSVALSLLFNEYVSDIYINDKDISIYAFWYSVLNNTDALCQLIKDTPINVETWFKQKEFQQNKENRNVDLLNLGFSTFFLNRTNRSGILKAGIIGGYDQTGNYKIDARFNKEDLIKRIQRIADYAERIHLTNDDAVTLVQRLKDELPYNTLLYLDPPYYIKGKGLYLNYYNDTDHQNIANAIGAIVNCKWIVSYDNVPFITNLYSKYRQQCFELNYSASNSGKGEEIMIFCDDIVIPKHKLFNHSTK*
>BFG-546_Bacteroides_fragilis_@contig_3_segment0_282_
MQYKCRPFFVFMGKTEEFCCPEIQTHILHDKMIMKKEKTYSRAPLPFVGQKRMFVSEFKKILKHFDDKTIFVDLFGGSGLLSHITKRERPDAVVIYNDHDNYRERLENIDRTNTLLRDLRKIVGIYPRHQKITGKMREAFLERIRLEETTGFVDYLTLSTSLLFSGKYAQNMEELEGLYFYNKIRQSDYRCDGYLDGLEVVCYDYKELADTYGVFPGVVFLVDXPYMGTDISTYKMDWKLADYLDVLLVLKGHPFVYFTSGKSPILDFCRWMEEHPGIGNPFKGAGRSTLTARMNYNSSYTDIMLYKDLPRAA*
>BFG-546_Bacteroides_fragilis_@contig_3_segment0_301_
MKLTDIIKGSDYELSLFTDKQITELESKIVERTTKKGADYYVKCLIRKKEIKVTPEEIVRQLYLLVLTEDYGYPVSRMELEYEVTFGREKKRADIVIFDKQQTTSPFIIVELKKPKLKDGKEQLKSYCNATGAPIGVWSNGRQISYYHRKDPNYFEDLSGIPRVDQKLSNILSERWKIADLIKKDKLVNERKSLKDLILEMEDEVLAGAGVDVFEEVFKLIFTKLFDEMESGRKPDRNLEFRNYGDTETELRDKLQTLFDQAKEKWQGVFTDDAKILLTPSHLSVCVASLQDVKLFNSNLDVVDEAFEYLINKSSKGEKGQYFTPRYVIDMCVKMLNPKADEKMIDTAAGSCGFPVHTIFHVWENILKSKGLSRSHLFTLEEKPAECTDYVQNNVFAIDFDEKAVRVARTLNLIAGDGQTNVMHLNTLDYERWEETVKDENWSDTYFEGWKKLRKLRADKNSNRDFNFDIIMANPPFAGDVKESRILAKYDLSRTATLEKLKNVPKGSKTVVGEPTFTDALNNDGETVYQMSDGTFRKTKLKQATNMSRDILFVERNLDFLKPGGRMAIVLPQGRFNNSSDKSLREYIADRCRILAIVGLHGNVFKPHTGTKTSVLFVQKWDDELCPKVDDYNIFFATMQEPSKDNSGDKIYRSTVDEEGNNIPLLDSHGHLIVKHDLFNHDGLTQDGIAEAFAEFAKKEHLSFFADAPLTK*
>BFG-546_Bacteroides_fragilis_@contig_3_segment0_426_
MDYTSIHIYGHLLSDDILHEIETESSMQGNREQDFNLDVSLTAKIDNAWSSLRNDWKLFSERNSLRDPYGTKAVRRLMERFFSSLDYQLDYQPTQIEVGERKFDIPYICPELDQMPIIIVGDKTGDAELDLLDKCTLDQRIKGERRQKSPQATMLDYLNNTEHVYGIVTNGQVLRLIRNTGQLVKLTYIEFDIRRMVEEDHYAEFCLLFRLMHSSRFTHSGDDACIMEQWFNRSIESGNRIRAGLSDAVQKAMEILGRSVVCGKGAGNEVFRQAVINGEANAQTLNKELIHFIYRLLFLFIIEDRNLVYNIGAPDTDNDYDQKVRCQDIYKKYYAVSRLRRLSELPYLRNERYCDLWEGLMDSFRLFEDETFGAPLFIKPLGGVLFASETLHYLHQCQITNEQLLAAFSCLNEFRDEKQNRVKINYSSLDVEEFGSVYEGILEMRAIITQGTSVSEWNFTFGAGLDRKSSSSYYTRPDLVQSLIRTTLEPVIKDRIAKCQTTEEKIRSLLSMKVCDAASGSGHIILAMARTLAWYICTLRTGEDNPASLDYREALREVIQKCIYAVDYNPDAVELCKVVLWIEGYCAGKPLSFLDHHIRCGNSVVGVTNLDVLLDGVPKEAFSADNKETKKRIIELNKQALKDVDLVRSGKNIGLSITLFSQDIAIQSIDSEQIGLAGKVKEINDLPEDSLLQELTKQSKWEELMQSPRVECLRRACDIYVYSFYKQFHATDLTSEFDSETETFTPFNIPYTRTVYNALQEIKYLDYTTEDMEGLQVLPDSFKQEVNEVAQANRFFHWCVEFPEIFADGGGFDVMCGNPPWDKIKVEDKRWFEQNGRADIVNAGTAAQRKQAIANLPITNPELYKAYQLALANAEAMSRYVRFSGRFPMTATGDIDLYPLFAEHCYNCTREAWGLVLPTGIAVNDSTKDFFARLINDNRLISLYDFVNREKIFDIASLARFCLLTAGHKQDTPREVSGGFYLTRLDHLLDPTRIYKLKTSDFERINPNTKTCPVFRTSQDAMLTTQIYRQCKVLINDATRENIWHIKFARMFDMSNDSHLFYTYSQLVDKGAKLEGNKFLLNNQFYVPLYEGKMIWHYNHHFGTINEGTKEKPARQMAMPTSDELKNPNHNIMPWYWIPKEDMDNRLIKTDAKGNIIWEWSHKWLIGFRDITNATHDRTFVISLIPDACGVGNSATLLFVERGTMPGALLLGMMSSLVFDYATRQKIGGSHASISFVKQFPVLTPEQVSSSGYEQDIVERVARLCWFNHDLDGWMEELREECPEEYDLPEEPVIWDEEQRTVWQAELDAIFAHLYGLTTEDLRYILDPEDVCGKGCINETFRVLKERELRELGEYRTKRLVMEAWNKFEFDNKLKMLCYEK*
>BFG-546_Bacteroides_fragilis_@contig_3_segment0_451_
MSEELQQKLRDQLWAVANRLRGNMSASDFMYFTLGFIFYKYLSEKIETYANSALEDDEVTFKELWEMTDSDAAELQEEVKNQCLENIGYFIEPKFLFSSVIETIKRKENILPMLERSLKRIEDSTLGRDSEEDFGGLFSDIDLASPKLGKTTDDKNTLISNVLLALDDIKFGVEASQEIDILGDAYEYMISQFAAGAGKKAGEFYTPQEVSRILAEIVTLGHNRLRNVYDPTCGSGSLLLRAASIGKAAYIYGQEKNPTTYNLARMNMLLHGIRFSSFKIENGDTLEWDAFDDMQFDAVVANPPFSAEWSAADKFNNDDRFSKAGRLAPKKTADYAFILHMVHHLNEGGTMACVAPHGVLFRGNAEGVIRRFLIEKKNYIDAIIGLPANIFYGTSIPTCILVLKKCRKEDDNILFIDASKEFEKVKTQNKLRPQHIQKIVETYRDRKEIEKYSHLATLQEVAENDYNLNIPRYVDTFEEEEPIDIKAVMAEIKELEAKRAELDKEIEGYLKELGLVE*
>BFG-546_Bacteroides_fragilis_@contig_3_segment0_465_
MEKLKMESVSIAEDSLNKIAELFPNVVTESMGKDGQLHKAIDFDKLKFLLTANQAEMGVVYDDDERYELTWVGKKQAIREVAHPIRKTLRPCPEESRNWEQTQNLYIEGDNLDAMKLLKKSYAGKVDVIYIDPPYNTGKDFIFNDTFALSQEESDEKQGRYNEEGQRLFQNTEANGKFHSDWCSMMYARLMLARTLLNDNGIIFISIDDHELANLIKIGNEVFNASNFIDVFNWAKTETPENLXKKSKQIIEYIVCYQKKKNDMKFQGLKKKSVSSNGLLNQPNSVGILTFPANKVVTSIPDGMIKAGMYGTDAYDVELLEDTTVRGGLFTAPVKLKAKFKWSQANLDKEIQKGTTIKIPTLKLSPSYEKLEYDPEVPPNLINYKVGVETNEQAGNYQLQFFDKKVFNFPKPVSLIQYLCEFIDTKNKDCIVMDFFSGSGTTAEAVMRMNMKPRKNKVKYILVQLPEDVTETIKKAKTPSEKEIMQNAIDFLTENHKALNICELSKERIRRAGDTIEAECNQRKSKDLPDIGFRVFRIADSNMKDVYYSAKEYSQSDLFYFTDNIKEDRTGLDLLYGCLTNLGLSLSLPHDEEDINGYTVYSVDKTELMACFAEQIPEKVFREIAGRQPRRVVFRDASFRDSADRINIDEIFKTLSPGTTIEIL*
>BFG-546_Bacteroides_fragilis_@contig_4_segment0_35_
MAFNRKQRLRDNIEAIRTAFILDRERRTATAEEQAILRKYCGFGGLKCILNPAKELTDAVHWAKSDLELFAPTVELHRLVRENSKDDTEYKRYVDAMKQSVLTAFYTPPEITGTIADVLHEHGIRPDRVLEPSAGVGAFVDAVLENKPDADIMAFEKDLMTGKILGYLHPDQKVRVQGFEKIEKPFTDYFDLAISNIPFGDVAVFDPEFTGSQDPARRSAPKAIHNYFFLKSLDAVREGGIVAFITSQGVLDAPSNAPIREYMMRNANLVGVARLPNNLFTDNAGTEVGSDLIILQKNSGKKRELYDYEELFVQTEKTPIGSFQNGYVGSIGMIPHSDLISGTDPYGKPAYKVMHRDGIEQMAEDLREHMDIELYKLDKKLYEMHSLHPAQGKSTVTETISTPVVTPEIQPRHEMAVKPEAATPQPEEEKSEIEPRRPDYSEGVQLXLLDLWGMTEEVRKQEAPAKKKKTAKKESPARRMPPKPQAQVTPKVTTAPPQPSAAPPTESRDSHETKPVSVAAKADPDDIYATLDWDTNPPINGFYEMMMDLTPERRKELRRLAAQHQEKRQHVPDVKAAPEQETRQPETQPEVAAIPVAPATEAAATSLFPEMEAEKPKEEAPDLSPRPYHRTPEMHLREGSLVADSGRRNIGYLKDITPYGATFQPLGLTGYQKEKALLYVSLRDAYERLYRYESNRREENPQWREHLNTCYDEFVMRYGNLNAKQNVKLVVMDAGGRDILSLERAEDGRFVKADIFERPVSFSVESHANVSSPEEALSASLNKFGTVNLDYMREITDSTEEGLLDALKGRIFYNPLVTGYEIKDRFIAGNVIEKAERIEAWMGDNPENGRMPEVKQALEALKEAEPPRIAFEDLDFNFGERWIPTGVYAAYMSRXFDTDVKIAYSASMDEFSVACGYRTMKITDEFLVKGYYRNYDGMHLLKHALHNTCPDMMKSIGKDEHGNDIKVRDSEGIQLANAKIDEIRNGFSEWLEEQSPQFKERLTTMYNRKFNCFVRPKYDGSHQTFPDLNLKGLASRGIKSVYPSQMDCVWMLKQNGGGICDHEVGTGKTLIMCIAAHEMKRLNLAHKPMIIGLKANVAEIAATYQAAYPNARILYASEKDFSTANRVRFFNNIKNNDYDCVIMSHDQFGKIPQSPELQQRILQAELDTVEENLEVLRQQGKNVSRAMLKGLEKRKHNLEAKLEKVEHAIKSRTDDVVDFKQMGIDHIFIDESHQFKNLTFNTRHDRVAGLGNSEGSQKALNMLFAIRTIQERTGKDLGATFLSGTTISNSLTELYLLFKYLRPKELERQDIRCFDAWAAIFAKKTTDFEFNVTNNVVQKERFRYFIKVPELAAFYNEITDYRTAEDVGVDRPHKNEILHHIPPTPEQEDFIQKLMQFAKTGDATLLGRPPLSETEEKAKMLIATDYARKMALDMRMIDPNYEDHPDNKASHCAKTIAEYYHKYDAQKGTQFVFSDLGTYQPGDGWNVYSEIKRKLTEDYGIPASEVRFIQECKTDKARKAVIDAMNAGTVRVLFGSTSMLGTGVNAXKRCVAIHHLDTPWRPSDLQQRDGRGVRAGNEIAKHFAGNNVDVIIYAVEKSLDSYKFNLLHCKQTFISQLKSGAMGARTIDEGAMDEKSGMNFSEYMALLSGNTDLLDKAKLEKRIASLEGERKSFNKGKRDSEFKLEAKTGELRNNTAVIEAMTEDWNRFLSVVQTDKEGNRLNAVKVDGVDSTDEKVIGKRLQEIAKNATTGGLYKPVGELYGFPIKVVSERILKEGLEFTDNRFVVEGNYKYTYNNGHLAMADSVAAARNFLNALERIPSIIDQYKGKNEVLEKEVPQLQEIAGKVWKKEDELKQLKSELAALDRKIQLELAPPTQEADEKEKDGQEVKPVSEGVRSISPQQTDDAPQIRSPVNERNPTGNIIGDHVIIGRPGFQLKNKNRSKGIKI*
>BFG-546_Bacteroides_fragilis_@contig_1_segment0_392__393#merged
MISTFKISSRRYLGNKYKLLGWIKNIVDENCTDINSFFDVFSGTGSVASAFIDKRLVVCDMMRSNYYAALCWFSPESIDYKKVEELLCYYNSYDASSEENYVSENFSETYFNRITCQKIGFIRENVENLYKLGTINAREHACIITSLFYAMDRISHTCGHYDSFIRDGKYEGCLELRMPENRYVLNCENKIYCSDSNSIAHLEEVDVAYLDPPYNSRQYCDAYHLLENIALWEKPEVHGVAKKMDRTDMKSKYCKSIKAAEALEDLVKKLRCRYILFSYNNNGKKLQCRSNAKLTDEDIIRILSIRGDVQVFTMNYRGFDAGKSELNKDNQERLFLCSVRKXXXXMQRSQIKNYTASPLNYIGGKARILDQLLPLLPQDIDIMVDLFCGGCNVGINVTAGRTIYNDTSIRLIGLLKSFRRMKNDTIIARINSLIEEFGFSKTRNHNFAYYGGNANLGVSAYNREKYLQLREKFNKYPKVDNQYYILLYTLILFGFNNQLRFNEQGEFNLPVGKRDFNIVIEAKFRKFFDTLRQQNCEFHTKDFRNFNFNILTDRSLVYCDPPYLITNATYNEKSGWTETDEEDLLRILDMLNLQGVRFALSNVLTHEGKENCILKEWVERNNYNVHDIFMDYHYSNYQKKTKKADTREVLITNY
>BFG-546_Bacteroides_fragilis_@contig_1_segment0_780__781#merged
MAFNRKQRLRDNIEAIRTAFILDRERRTATAEEQAILRKYCGFGGLKCILNPAKELTDAVHWAKSDLELFAPTVELHRLVRENSKDDTEYKRYVDAMKQSVLTAFYTPPEITGTIADVLHEHGIRPDRVLEPSAGVGAFVDAVLENKPDADIMAFEKDLMTGKILGYLHPDQKVRVQGFEKIEKPFTDYFDLAISNIPFGDVAVFDPEFTGSQDPARRSAPKAIHNYFFLKSLDAVREGGIVAFITSQGVLDAPSNAPIREYMMRNANLVGVARLPNNLFTDNAGTEVGSDLIILQKNSGKKRELYDYEELFVQTEKTPIGSFQNGYVGSIGMIPHSDLISGTDPYGKPAYKVMHRDGIEQMAEDLREHMDIELYKLDKKLYEMHSLHPAQGKSTVTETISTPVVTPEIQPRHEMAVKPEAATPQPEEEKSEIEPRRPDYSEGVQLSLLDLWGMTEEVRKQEAPAKKKKTAKKESPARRMPPKPQAQVTPKVTTAPPQPSAAPPTESRDSHETKPVSVAAKADPDDIYATLDWDTNPPINGFYEMMMDLTPERRKELRRLAAQHQEKRQHVPDVKAAPEQETRQPETQPEVAAIPVAPATEAAATSLFPEMEAEKPKEEAPDLSPRPYHRTPEMHLREGSLVADSGRRNIGYLKDITPYGATFQPLGLTGYQKEKALLYVSLRDAYERLYRYESNRREENPQWREHLNTCYDEFVMRYGNLNAKQNVKLVVMDAGGRDILSLERAEDGRFVKADIFERPVSFSVESHANVSSPEEALSASLNKFGTVNLDYMREITDSTEEGLLDALKGRIFYNPLVTGYEIKDRFIAGNVIEKAERIEAWMGDNPENGRMPEVKQALEALKEAEPPRIAFEDLDFNFGERWIPTGVYAAYMSRLFDTDVKIAYSASMDEFSVACGYRTMKITDEFLVKGYYRNYDGMHLLKHALHNTCPDMMKSIGKDEHGNDIKVRDSEGIQLANAKIDEIRNGFSEWLEEQSPQFKERLTTMYNRKFNCFVRPKYDGSHQTFPDLNLKGLASRGIKSVYPSQMDCVWMLKQNGGGICDHEVGTGKTLIMCIAAHEMKRLNLAHKPMIIGLKANVAEIAATYQAAYPNARILYASEKDFSTANRVRFFNNIKNNDYDCVIMSHDQFGKIPQSPELQQRILQAELDTVEENLEVLRQQGKNVSRAMLKGLEKRKHNLEAKLEKVEHAIKSRTDDVVDFKQMGIDHIFIDESHQFKNLTFNTRHDRVAGLGNSEGSQKALNMLLPSAPYKSARVRTWGRRSYPARPSATRXXXXMGATFLSGTTISNSLTELYLLFKYLRPKELERQDIRCFDAWAAIFAKKTTDFEFNVTNNVVQKERFRYFIKVPELAAFYNEITDYRTAEDVGVDRPHKNEILHHIPPTPEQEDFIQKLMQFAKTGDATLLGRPPLSETEEKAKMLIATDYARKMALDMRMIDPNYEDHPDNKASHCAKTIAEYYHKYDAQKGTQFVFSDLGTYQPGDGWNVYSEIKRKLTEDYGIPASEVRFIQECKTDKARKAVIDAMNAGTVRVLFGSTSMLGTGVNAQKRCVAIHHLDTPWRPSDLQQRDGRGVRAGNEIAKHFAGNNVDVIIYAVEKSLDSYKFNLLHCKQTFISQLKSGAMGARTIDEGAMDEKSGMNFSEYMALLSGNTDLLDKAKLEKRIASLEGERKSFNKGKRDSEFKLEAKTGELRNNTAVIEAMTEDWNRFLSVVQTDKEGNRLNAVKVDGVDSTDEKVIGKRLQEIAKNATTGGLYKPVGELYGFPIKVVSERILKEGLEFTDNRFVVEGNYKYTYNNGHLAMADSVAAARNFLNALERIPSIIDQYKGKNEVLEKEVPQLQEIAGKVWKKEDELKQLKSELAALDRKIQLELAPPTQEADEKEKDGQEVKPVSEGVRSISPQQTDDAPQIRSPVNERNPTGNIIGDHVIIGRPGFQLKNKNRSKGIKI
>BFG-143_Bacteroides_faecis_@contig_1_segment0_pilon_1670_
MAFNKKTHLRQNIDALKTAFTLDRERRAPTPEEERTLGAYSGFGAIKEVLENPTGKPDKDGMATLVAELHEVIRANTPDEREYKRYMDGIKNSVLTAFYTPPKVADAIVEAIWDTRIVPKRILDPSAGTGVFVSAVDFHAPYAEITCFEKDPATGLILKHLHPEKRVRVQGFERIEPKYAGYYDVAVSNIPFGDVALFDPFFSTHTDPVRRQGTRALHNYFFMKSVDMVREGGLVAFITSQGVLNAEQGRPVREWLMNRCEPVSAIRLPNNLFTEHAGTEVGSDLVILQKKAATGELSERQRDFIESRKLSNGIRINNLFQSFDRVIHTEAKVGKDPYGKPAMEFTHAEGVDGIDREMRRMLSEDFNRHFNESYCLEHAPEQTPGTPERELSRPRQAERQRAERHEPRLAGEIVKEIIADARNLQQQREEEEKRRVVAEMAAQGYHVDTETGEITRIENKPGQVLPDSAATPAGEPTGEDLADFGAWSKERENRLWEQHPPKPEDFGMADTPVQHVGGITEPKPREGFAGSLFDTVETAAPVPATQAAEPVNVQQEPLLTLYDLFGFSAEERRQAELGISKKRNSRRGAKRKTPRQPSLFAPASSPEEQKSEMPKTTPPERDPEDLYASLNWEDNPPINGFYEMMMSLTPERRAELRRQSARQQETPEQRERQAVRPPTEAPKGKRKQAAGTPRTGGLFDTPDNPEEEEPGKEMPQIREADMKPRPFEGEVAPYFREGTLVTDGQNRVGYLRETESLQPMFHPLELTPAQRTKASMYIEIRDAYYHLYNNEAETLTANPALREMLNRLYDNFTERFGRLNDKRNLDLIKMDARGTEILSLERYIDGKARKADIFERPVAFNPDEITHADDASEALVASLNKYGRVEPHYMASLTGTTVEGILGELKGRIYYNPETDGYEVADKFIAGNVIGKAERIEAFLRENPDHAPARESLEALREATPKPIAFDDLDFNLGERWIPKGVYERFASSLFDTEVKITFASNLDEYGVKAEATNVKITEQYAVSAQTRKYNGLHLLKHALQNTSPDITKTVLKWVDGERREVKVRDGEAIQLANSKIDEIRGAFPEWLREQSSDFKDRLTDLYNRTFNCYVRPKYDGTHQEFPDLDLKGLGIDKLYDSQKDAIWMDKLLGGGIIDHEVGGGKTLIMCCGAYEKKRLGLANKPMIIGLKANIHEIARTFCTAYPMAKVLYPGKEDFTPRKRERIFREIRNNDWDVVILSHEQFGMIPQSPEIQQEILQAELDCVEENLEVLKAQGRDVSRAMMKGCQKRKANLEAKLQKVAHALETRKDDAVDFRLMGIDHLYVDESHKFKNLTFTTRHDRVAGLGNPEGSQRALNMLFALRTIQQRTGRDLGATFLSGTTISNSLTELYLLFKYLRPKELERQNIRTFDAWAAIFAKKTIDYEFSVTNEVVQKERFRYFIKVPELAMFYSEITDYRSAEDIGIDRPQKNEILHNIPPTPQQTEFIERLVQFAKSGDATLLGRLPLSEREEKAKMLIATDYARKMSLDMRMIDPELYSDHVDNKASHCARMIAGYYRRFEAYKGTQFVFSDLGTYKPGAGWNVYSEIRRKLAEDYGIPQSEVRFIQEATSEKARKEMIAGMNAGKIRVLFGSTEMLGTGVNAQKRCVAIHHLDCPWRPSDLEQRDGRGIRTGNEIAKLHADNKVDVILYAVEKSLDAYKFGLLHNKQLFIRQLKTNNMGSRTIDEGAIDEKSGMNFSEYVAVLSGNTDLLDKARLEKKIATLESERQAFVRGKSSSRYKLEQITEKIEKNNDLIRRIGKDLEHFKARVEFNEDGSYRNPVKLNGLETSDPKLIGKQLNRIAETARTLDRLEPIGSLYGFELLVQSETTGKDGLDLVQNRFYVRGEGDYLYQYNYGNIASDPRLAAMNFIHALATIEPTLEKFRKKNEELEKDIPVLREVVESSWRKEPELTALKTDLTEIDRRIQQSLKPIEESEGKEAEEDNDVCRERHDTAEELPKEDNTAARIPSRLRQIADASGGRIVIAGVGSPPENGPAKKGIKM*
>BFG-143_Bacteroides_faecis_@contig_1_segment0_pilon_182_
MAIYSIILAQSYSHSIQTVQIILECNSNAKQCNASFCFSHFMEIDSTPLFIGNPTCFCSRRSLHTSFCAPYSSLADVARWTKSDRELFPFVSQLHSVIRSHSKDEAEYKRYFSSLKNSVLTAFYTPQDIVSVLASELGNYGIAPSCFLDPSSGTGVFVDAFQQQSAQQPPAEQQSVEQHPSRTDLSPSPAIRTTQTPPIPTSPKALSYN*
>BFG-143_Bacteroides_faecis_@contig_1_segment0_pilon_2363_
MVLLELFSGIGGFSKGLEAAGYTFDKVYFSEIDKHAIANFKYNFPYAEHIGTVTNIGEVGIERPHIVTFGSPCQNFSAIGDGKGLQGGESHLVRYAVEAVRRFRPDVFIWENVKGIFFARHRPDFWSIVKAFADIGGYRLEWQLFNTAWFLPQNRERMYLVGRAAKKCTADIFPFPAPGGMYGKVGGDEPAARPSGTITRNYGRQPNIGNYVLCLKKGETYNGKLTASQLSQVRMLTEVECERLQGFPDNYTRYGIYDGERKEIAKIHRYALLGNAVSVPVVREVAARIRQTTTLF*
>BFG-143_Bacteroides_faecis_@contig_1_segment0_pilon_2398_
MQEALLIPEIRPERFLDPSAGTGMFISTLKDVPEIHCFEKDRLTGRILSSLYPKSKVNIEGFQSIQPYYNGYFDVVSSNIPFGNTRIYDRDFDRSDDPVRKSSLAAVHNYFFLKGMDTLREGGILAYITTSGIMDSPQNRPVREWLVNHANLVSTIRLPDNLFTDAGTEVGSDLIVLQKNTRKSELTEKERNFIETRIISDSIHINNSYAGLDHIVHTSVSMGKNMYGQPAMNFTHEGSIGAIAEHLRQLLAQDVGNHLDRKLYEENLSRSTVSTALKTGPEVPPETTAVEHRQEMQEESLLSTKPYEPILNLFAAYADEEKXGGQMMESRPSPGRTASASRKRKRNEPEMFNLFSQENMYDEAVSQEEMTGEQAAAEAKWQERRLRFEEERKKETEPRPFTGEIRPEYKNGSLVKAGEQYGYLQGLGTPEVQFHPLRLTVTQQYRAAYYIPLREAYHNLYNAEAETETEQPELREELNRQYDRFHRMFRELNGKDNAKFLLLDAGGREMLSLERSVNGKIQKADIFTVPVSFNANEVTHVDTPQEALAASLNKFGEVNLEYMENLSDIGRQELLEQLEERIFYNPMMKSHEIKDRFIAGNVIAKAEWIENHLRDYPDDGASRKSLEALRKAIPEPISFEQLDFNLGERWIPMSVYEEFAGYLFETKAHIHYTESIDEFSVSFESTNANITDRYYVKGEKRGYYGNDLLKHALHNTVPDITKTVQDKEGNDIKVRDAEAIQLADTKINEIRSAFTGWLNEQLPEFKQNLADMYNRKFNCYVRPDYDGSLQSFPFLDLKGLGIPSLYDSQKNAVWMLKMNGGGIIDHQVGTGKTLIMCIAAFEMKRLGLANKPMIIGLKSNVHDIADTFKRAYPNARVLYPGKEDFTPEKRVGIFHDIKNNNWDCIILTHDQFGKIPQSPEIQQKIYTQEIDSIEENLAVFEQQGNEVTGWIKKGLERRKENLEAKLEKLEQDIKDRTDDVTDFRQMGIDHLFVDESHNFKNLMFNTRHARVSGLGNPEGSMKAMNMLFAIRTIQERTGRDLGATFLSGTTISNSLTELYLLFKYLRPKEMERQGITCFDGWAAVYAKKSTDFEFSVTNQVVQKERFRYFIKVPELANFYAEITDYKTAEDVGVDRPELNEQLYHIPPTPQQEIFIQKLIKFAETGDATYIDREPLSEAEEKAQMLIATNYSNKMSLDMRLIDQQYGDSPGNKASHCAAKIAEYYYKYLDQKGTQFIFSDLSTYKPDQWNIYCEIRRKLVEDHNIPEKQIKFIQEANSDNARKELFKDMNSGRIRFLFGSTQKLGTGVNAQERAVAIHHLDIP*
>BFG-143_Bacteroides_faecis_@contig_1_segment0_pilon_3561_
MAFNRKQKLRDNIEAIRTAFILDRENRTATTEERAILQRYCGFGGLKCILNPAKELTDAVRWAKSDLELFAPTVELHRLIRENSKDETEYKRFVDSLKASVLTAFYTPKEITDTIADVLADYSVRPARMLEPSAGVGVFVDSMLRHSPNADVMAFEKDLLTGTILRHLYPDQKMRTCGFEKIERPFNNYFDLAVSNIPFGDIAVFDAEFQRSDSFGRRSAQKTIHNYFFLKGLDAVRDGGIVAFITSQGVLNSTKTSVRNELFSQANLVSAIRLPNNLFTDNAGTEVGSDLIVLQKNLSKKEMSQDERLMTVIQTDTKTALTDNAYFIHHPERIVHTMAKLDTDPYGKPAMVYLHEGKAAGIAGDLRRMLDEDFHYRLAMRLYSGSIRQAGTEEKVAVQNKVERPAIKLETVSSAQTVETPTEKPQPADEKPEIEPRPQYSAGVQLTLLDLWGMTEEVSQPKTSKKKKTVKKAVTAKSTPPKPKVTVTPTAPTAKPAMENKEVKAENTAKPADPDDIYATLDWDTNPPINGFYEMMMGLTPERRKELRELARQHNEKQVAEKTEVKAVPETSREQPRQEETQPEAVAAPAVTDTPSEAVGTFLFPDIEAEKPKEEVVDLSPRAYHRTPEMHLREGSLVADRGRHNIGYLKDITPYGATFQPLDLKGYQKEKALLYVSLRDAYERLYRYESLRREANVPWREHLNTCYDEFVMRYGNLNAKQNVKLVMMDAGGRDILSLERMENGKFVKADIFEHPVSFAVESHANVGSPEEALSASLNKYGTVNLDYMREITDSTAEDLLTALQGRIYYNPLVTGYEIKDRFIAGNVIEKAERIEAWMGDNPENERMPEVKQALEALKDAEPQRIAFEDLDFNFGERWIPTGVYAAYMSRLFDTEVKIAYSASMDEFSVVCGYRTMKITDEFLVKGYYRNYDGMHLLKHALHNTCPDMMKSIGKDEHGNDIKMRDSEGIQLANAKIDEIRNGFSEWLEEQSPQFKERLVTMYNRKFNCFVRPRYDGSHQTFPDLNLKGLASRGIKSVYPSQMDCVWMLKQNGGGICDHEVGTGKTLIMCIAAHEMKRLNLAHKPMIIGLKANVAEIAATYQAAYPNARILYASEKDFSTANRVRFFNNIKNNDYDCVIMSHDQFGKIPQSPELQQRILQAELDTVEENLEVLRQQGKNVSRAMLKGLEKRKHNLEAKLEKVEHAIKSRTDDVVDFKQMGIDHIFIDESHQFKNLTFNTRHDRVAGLGNSEGSQKALNMLFAIRTIQERTGKDLGATFLSGTTISNSLTELYLLFKYLRPKELERQDIRCFDAWAAIFAKKTTDFEFNVTNNVVQKERFRYFIKVPELAAFYNEITDYRTAEDVGVDRPAKNEILHHIPPTPEQEDFIQKLMQFAKTGDATLLGRLPLSETEEKAKMLIATDYARKMALDMRMIDPNYEDHPDNKASHCAKMIAEYYQKYDAQKGTQFVFSDLGTYQPGDGWNVYSEIKRKLTEDYGIPPSEVRFIQECKTDKARKAVIDAMNAGTVRVLFGSTSMLGTGVNAQKRCVAIHHLDTPWRPSDLQQRDGRGVRAGNEIAKHFAGNNVDVIIYAVEKSLDSYKFNLLHCKQTFISQLKSGAMGARTIDEGAMDEKSGMNFSEYMALLSGNTDLLDKAKLEKRIASLEGERKSFNKGKRDSEFKLESKTGELRNNTAFIDAMTEDWNRFLSVVQTDKEGNRLNIIKVDGVDSADEKVIGKRLQEIAKNATTGGLYTQVGELYGFPIKVVSERILKEGLEFTDNRFVVEGNYKYTYNNGHLAMADPLAAARNFLNAMERIPSIIDQYKAKNEVLEMEIPQLQEIAGKVWKKEDELKQLKSELAALDRKIQLELAPPTPEVAEKENEGQQLKPEAEDVRNRQAQYPENAPPQIRSPADSIVANHVIIGRPGLYAKEETRSKGLKI*
>BFG-143_Bacteroides_faecis_@contig_1_segment0_pilon_4129_
MAFNRKQRLRDNIEAIRTAFLLDREQRTPTARERLLLERYCGFGGLKSILNPARELTDAVHWAKSDLELFAPTVELHRLLRENTKDETEYKRYMDAMKQSVLTAFYTPPEITGTIADVLHEHGIRPDRVLEPSAGVGAFVDAVLENRPDADIMAFEKDLMTGKILKHLHPGQKVRVQGFEKIEKPFMNHFDLAVSNIPFGDVAVFDPEFSGSKDPARHSAARTIHNYFFLKSLDAVREGGIVAFITSQGVLDAPTNAPIREYMMNHTNLVGVARLPNNLFTDNAGTEVGSDLIILQKNSGKNGELYYNEKLFVQTEQTPIGTSVNGYVWSIGSLSHTDLIRSTDPYGKPAYKLLHRGDIAQLAEDLREHLKIELQQLDRKLYEKHSLHPTKEESTAAEVQPAPKTEKVSPSVIAPVSVIEPVKGVEKPQAQPIEEKPEIEPRQPNHSSAVQFTLLDLWGMPIEEPAKKKKAAKKESKPKPMPSTPKPQVKVTPPVEAAKPVNGNKEEKPENAEKPNDPDDIYATLDWETNPPINGFYETMMSLTAERRKALRLEAERHRQEQLKKMGIKDTLNPAFAPSSDNMDKKPEQTEEIKQPETPAEVVPTSETVATSLFPEFETEKPKKEALDLTPRPYHRTPEMHLREGSLVANRARDIGYLKDITPYGATFQPLGLTGYQKEKALLYVSLRDAYERLYRYESNRREENVPWREHLNTCYDEFVMRYGNLNAKQNVKLVMMDAGGRDILSLERAEDGKFVKADIFDRPVSFSVENHANVGSPEEALSASLNKYGTVNLNYMRGITDSTEEELLNALKGRIFYNPLVTGYEIKDRFIAGNVIEKAERIEAWMENNLESERLPEVKQALEALKEAEPQRIAFEDLDFNFGERWIPTGVYAAYMSHLFDTDVKIAYSASMDEFSVACGYRTMKITDEFLVKGYYRNYDGMHLLKHALHNTCPDMMKSIGKDENGNDIKVRDSEGIQLANAKIDEIRNGFSEWLEEQSPQFKERLVTMYNRKFNCFVRPKYDGSHQTFPDLNLKGLASRGIQSVYPSQKDCVWMIKQNGGGICDHEVGTGKTLIMCIAAHEMKRLNLAHKPMIIGLKANVAEIAATYQAAYPNARILYASEKDFSTANRVRFFNNIKNNDYDCVIMSHDQFGKIPQSPELQQRILQAELDTVEENLEVLRQQGKNVSRAMLKGLEKRKHNLVAKLEKVEHAIKSRTDDVVDFKQMGIDHIFIDESHQFKNLTFNTRHDRVAGLGNSEGSQKALNMLFAIRTIQERTGKDLGATFLSGTTISNSLTELYLLFKYLRPKELERQDIRCFDAWAAIFAKKTTDFEFNVTNNVVQKERFRYFIKVPELAAFYNEITDYRTAEDVGVDRPHKNEILHHIPPTPDQEYFIKQLMEFAKTGDATLLGRLPLSETEEKAKMLIATDYARKMALDMRMIDPNYEDHSDNKASHCAKMIAEYYHKYDAHKGTQFVFSDLGTYQPGEGWNVYSEIKRKLVEDYGIPASEVRFIQECKTDKARKAVIDAMNAGTVRVLFGSTSMLGTGVNAQKRCVAIHHLDTPWRPSDLQQRDGRGVRAGNEIAKHFAENNVDIIIYAVEKSLDSYKFNLLHCKQTFISQLKSGAMGARTIDEGAMDEKSGMNFSEYMALLSGNTDLLDKAKLEKRIASLEGERKSFNKGKRDSEFKLESKTGELRNNTAFIEAMTEDWNRFLSVVQTDKEGSRLNLVKVDGVDSTDEKVIGKRLQEIAKNATTGGLYKAVGELYGFPIKVVSERTLKEGLEFTDNRFVVEGNYKYTYNNGHLAMADPIAAARNFLNALERIPTIIDQYKSKNEVLEKEIPQLQEIAGKVWKKEDELKQLKSELAALDRKIQLELAPAQENTEENRQGNEKKQTEQQPESPHVDFVRSHLIIGRPGLSESKGVKL*
>BFG-143_Bacteroides_faecis_@contig_1_segment0_pilon_506_
MKTPITYYGGKQGMIKDILQLIPQHNTYTETFAGGAALLFAKDPAQINVVNDLNGEIVNFYRTIITDYDALKDEILKTLHSREQLQVAKFIHEHPDYFSRVKRAWAVWALSKLSFSGNLSGSFSFAKNGNNKKTIALNNAKHAFGEDIKALLEQCTIEQDDALKVIKRYDTKDTFHFLDPPYIGFNMGHYSGMFDRDNMQALLDLLSQIEGKFMLTMYPDDMIRKYANDNSWIIHKIERVVSASNSVTTKRRKQEEWMVVNYHIENDHEKMD*
>BFG-143_Bacteroides_faecis_@contig_1_segment0_pilon_353__354#merged
MEKKKSSPANLPGKPCFPWVGGKRRLLPVLIESLPKDFGQMDTYVEPFVGGGALFFXXXXMEKRTYYNEGNPNNITRAALFIFFMRTCYNGIYSVNHSGKLSVTFGAGGRVKLLEEELIRFNHKLLQDVVILDGDYRQTAEYTGANSLFYFDPPYKPVNEGNSCTSYMPQDFGDEEQINLANFNE
>BFG-202_Bacteroides_vulgatus_@contig_5_segment0_1649_
MTKAKKLIEVALPIKEISAESVRDKSIRHGHISTLHLWWARRPLPVCRAVIFASLVPDPLDANCPKAFCDAVQDMLANNLLYAPYPDIPYTAIYDPMPDTLRNRLLMFIGKFSHQCQLNMLAGKSTPSKDQIQEGCLIKWESKNDPVVLRLARLLIWVAYNAERHPEASYKELATEFDLAFNAIKEAENNLYNTPNRHLASADVEVKETALQAAIESFQNRMPSVFDPFAGGGAIPLEAARLGCCSYGNDINPVAHIIEKGSVEFPQKYGKPITYTHEEFMALYGKEGVKLYTEKFGVMPTGNVEIPNRLSFDVEFYAKKLLATTEAEVGHLYPADEKGNKPVAYYWARTATCSNPSCRAEVPLLKQFYLANTKSKKVYLNPIINGTDIQFEIKHGKYDEKNLPGWNNRCVLTCPCCGSVTTTEQLKEQFKAKKTRERLLAVITESPIGKDYRLPNRAEFESLEYVPKNQERPTERMEVGNNRNFNTPGWGIELYGEMFSERQIFFLNNLVRQIKLLSIQRNTSYDKALATLLAILVDRIAIANTSFGVWHIGGEKLERPMGRQAIPMVFDYPESNPFCSSSGSALNQLEWLTRYIESECDYPFAAILKNASSGEKSQFEKKSLNAVVTDPPYYDAIAYADISEFFYVWLKRTLGTLYPLNFATPQTPKTDECTALKHHHGNSIDKAKEHFERKLTDIFRTIEYQTNDIVSIMFAHQSTEAWTTLCNSIIGSQMNITGSWPMDTEMTGALKSQMAYLESSVTVSCRPSERNGFESFKRVKKAIEAKVTEEVNALYELGFRGADLLTACFGQAVSEFGKYETVEKADGSEVTVGELLELAKLSAFNALLRGFEGLDEYTRFYIGWLQMNGMGDTDFDDAAKFARVGMSVNISDIFDKHLLIRTGNKQHLATYKERVVKDKLGIEASDPLIDQVHRAMDNWHSGDRGKILRHIKIVGSEASSPFWRVLASLKELLPEGDDLTQVQGLISNSADLIQHCSDEITYTQGTLFE*
>BFG-202_Bacteroides_vulgatus_@contig_5_segment0_2163_
MAVNNIIKRIQNIMRQDAGINGDAQRIEQMTWMFFLKVYDTQEETWEWKDEKYKSIIPEDLRWRNWAIDKKDGEALTGEALLSFVNEKLFPTLKNLPIDANTPRAKSIVQETFADLNQYMKNGTLLRQVVNIVNEIEFDDADDRHTFGDIYEGILKDLQSAGNAGEFYTPRALTDFIVMMLDPKLGETFGDFTSGTGGFLTSALKYMGRNIGSAADGEKLQNAVVGQEWKPLPYLLSITNLLLHDIEAPNITNCDSLGTNVTDFKESDKVDVIGMNPPYGGSTEDSVKSNFPVQYRSSETADLFIALIMYRLKAGGRCGVIIPDGFLFGTDGAKLALKENLLRKFNLHTIIRLPGSIFSPYTSIATNILFFNNEEAEGCEEGFKTKETWFYRLDMPEGYKHFSKTKPMKVEHTLPIQEWWKDRKEIISDEVGEKSRVFTAQQLIDLDCNFDQCKFPKEEEEILPPAELLKQYFEKRAALDHEIDKTLSEIQKILGIDIKSCN*
>BFG-202_Bacteroides_vulgatus_@contig_5_segment0_3461_
MDKNELVNKICAIEGLTNDEKSTLIELLRKQKKYGLVWEDKPEDVEERLREELPVLIEDTSKAIISTDTDAPNHILIEGDNLEALTALAYTHKGKVDVIYIDPPYNTGNKDFVYNDKFVDKEDAYRHSKWLSFMSKRLEIAKQLLSDNGVIFISIDDNEQAPLKMLCDEIFNENKLIGQIVWFKKRKGSFLSNKLISLTEYILAYSKNGNTELFGGLPSNNESQPIIKRTNSQKELVFPAYIVKTKLPNGVYNKGVYGNGTSASELIEDAVVENGIFVSELKIKAPFVWGQDFLNDEINNGTEIIVNTNNFQVRVIRHNNTSIKALPSFIDGREDGATNEDAYELLKSIFNIDSPFQYSKPVNLVKKLILSNSFFNKNINILDFFAGSGTTLHATMQLNAEDGGHRKCILVTNNENNICENVTYVRNKRVIQGYTTPKGEDVPGLTSNTLRYYRTDFVPREKTQKNMRALVAAATDMLCIKNDIYTETHEIGGAKMRPSLARHFKTGNNEMLIIYDDRAIPYIVDKLKDIDVKEPIMVYVFSPNDYPYTDEFFEVADKVKLCALPAAIYETYSKVLKRPKPHFLDEEKEKMVEAEKEDELDELFTTIDEEEGEA*
>BFG-202_Bacteroides_vulgatus_@contig_5_segment0_3506_
MLAIKEKTLQLIDALKATCQSYGMGNDGNEYKIITQVFLYKFLNDKFGYEIKNAKSEIAKKLNGDVKWEEAYANLSDDERMLLQSAISPDVPMLEPYHLISNLWNQQGKGDFDTIFDNTMTDIAEQNADIFSTQTTANTKIPLFEPLTPFVTDSSQRAAFARALVDKLVNFSFEEAFKQNYDFFSSIFEYLIKDYNTAGGGKYAEYYTPHAIATIMARLLVGDSSDLHSVECYDPSAGTGTLLMALSHQIGEDRCTIFSQDISQRSNKMLKLNLLLNGLVSSLDNAIQGDTLVNPYHKSDDGKELRQFDFVVSNPPFKMDFSDTREKIAAMPARFWAGVPNVPAKKKESMAIYTCFIQHVINSLKKTGKGAIVIPTGFITAKSGIENKILKKIVEDKIVYGCVSMPSNVFANTGTNVSVLFFDKSTTADNVILIDASKLGEEYKDANGLKKVRLNDEEIEKIITTFNNKESVDDFSVAVSYDEIKEKGYSLSAGQYFDIKIEYIDITEEEFKSRMKMYKQTLTEQFAESRLLEEEIMKQLDSLQFNANVGSNE*
>BFG-202_Bacteroides_vulgatus_@contig_5_segment0_3745_
MQYEKNGIFAFMGRRDELCIRNLNTQLHDRMITAMKKCYYSQAPLPFVGQKRMFASEFRKVLKRFSDRTVFVDLFGGSGLLSHITKRERPDATVIYNDHDNYRERLENISRTNTLLSDLRRLSEGIPRHRMLSREMHGIFLERIRWEESTGFVDYLTISSSLLFSGKYARNIGELGKLNFYNNIRLSDYSCEGYLDGLEVVCCDYRELTDKYRDSPDVVFLIDPPYIATDISTYRMDWKLTDYLDVLLVLKGHPFVYFTSGKSPILDFCRWMEEHPETGNPFKGAGMSTLTARMNYSSSYTDIMLYKEMTEAA*
>BFG-202_Bacteroides_vulgatus_@contig_5_segment0_4011_
MATNNTTEQSLTKKVWNLATTLAGQGIGFTDYITQLTYLLFLKMDAENVEMFGEESAIPTGYQWADLIVLDGLDLVKQYEETLKLLSEQDNLIGTIYTKAQNKIDKPVYLKKVITMIDEEQWLIMDGDVKGAIYESILEKNGQDKKSGAGQYFTPRPLIQAVVDCINPQMGETVCDPACGTGGFLLTAYDYMKGQSASKEKRDFLRDKALHGVDNTPLVVTLASMNLYLHGIGTDRSPIVCEDSLEKEPSTLVDVILANPPFGTRPAGSVDINRPDFYVETKNNQLNFLQHMMLMLKTGGRAAVVLPDNVLFEAGAGETIRKRLLQDFNLHTILRLPTGIFYAQGVKANVLFFSKGQPTKEIWFYDYRTDIKHTLATNKLERHHLDDFVSCYNNRVETYDAENNPQGRWRKYPVDEILTRDKTSLDITWIKQGGEVDNRSLAELMADIKDKSQTISAAVVELEKLLANIEEN*
>BFG-202_Bacteroides_vulgatus_@contig_5_segment0_649_
MTNKKKILIETLHGSVAQLNELSSMTEGVDIYDNTGHVDTDFLIEAISCVSAFMDASNIVVEKISSLLAPDVPIAEKKKQADEGKKWSVEEILKHCTLEDGVLKLPQVQFNKKSYAEAKKWIEEAGGSWQGGKIQGFTFPFNPERVFPILKEGKRCNLQQEYQFFETPADVADWLVMLAGGIHEDDTVLEPSAGRGALIKAIHRACPSVMVECYELMPENREFLHTLNNVILLDEDFTKYSVGSYTKIIANPPFSGNQDIEHVRLMYERLEEGGTLAAITSQHWKFASEKKCIDFRNWLKEVHGEVFEISAGEFKESGTSISTMAVVIKNNSK*
>BFG-202_Bacteroides_vulgatus_@contig_5_segment0_679_
MAKNRLVVPFLKWVGGKRQLIPTXKKRLPKGLSNCSYYEPFIGGGALLFELQPKRAIINDYNEELINVYKVIRDNPDELIEDLKKHENTADYFYEIRAIDRKPSFKNLSKIERASRIIYLNKTCYNGLYRVNNAGEFNSPFGKYKNPNIVNEPIIRAVSKYLNTSKIQILSGDYEEVLKDIPINSFVYLDPPYHPLSDSSNFTGYIQGGWSEEDQIRLRNVCNSLNDRGIKFLLSNSSADFIREIYAGYNIHIVKAIRAVNSDSTKRGQVNEFLISNYE*
>BFG-202_Bacteroides_vulgatus_@contig_5_segment0_727_
MIRDIINQNEEAQPTDRTLGLLHRDFPQCFNAEGKFDIAAFRELLTDKVDLIKEGSGFNFLGKNYASLLASMDTTTVLVPDLEHNSKPENINSQNVYISGDNLDALKHLVKSYAGRVKCIYIDPPYNTGTDGFVYNDKFNFTVEELQEKLSIGEEQANRILAMTTRGAASHSAWLTFMMPRLQYAKDLLSDDGVIFISIDDNEQANLKLLCDHVFGEENFVALFPWRKRTAKSDVPFGVSKDYEWIVSYARTDSFLAGIDGKGRKYYETEDFPGQPWRVHDLTKQTTASERPNSFFTIRNPQNGKEYPANPKRTWCITQDTFDSYYAQKRIVFPGDYDFLKIDKPVLRYWKDNDMQKAGDRFGQYAVSTHLPSHIGMSQDGTKDLDELFNAKIFSFPKPVSLIKHLIDGAVEKDKDEPIIILDFFSGSGTTAQAVMELNSVEDGYNLQYILVQLPEKIKPNTEAYKEKYKTIDQIGQERIRRAAAKIKSENHADIDYGFKHYTLQEPDENTLDRMEKFVPTDAFGNDLVKAFGKETVLATYAVRDGYGLTPKIEPVKFGNYTAWLCGKHLYMIDQGFDILGDDLTELVDKYNKDHSFTADTVVIFGYSFNFGQTDAIKKNLGAITDRSRINIDIRY*
>BFG-202_Bacteroides_vulgatus_@contig_5_segment0_2955__2956_2957#merged
MKSQKNILKSIEGLSDIELFVIDLFCGAGGLSEGVEEARLDGNRCGKVVCCVNHDKNAILSHDANIPDALHFIEDIRTLELSPISTIVERIRQLYPDAMIMLHASLECTNFSKAKGGQPRDADSRTLAEHLFRYIDVIDPDYIQIENVEEFMSWGDMDENGKPISMDKGRLYQKWVRNVKKYGYNFEHRILNAADFGAYTTRKRFFGIFAKKNLPIVFPEPTHCKGGRQDMFSRLEKWKPVKDVLDFSDEGTTIFREKPLAEKTLERIYAGLIKFVAGGKDAFLVKYNSMSRTGKYNAPGIDEPCPVVATQSRLGVAQVCFLSKQFSGHPDSKNVSVEEPAGAITCKDHHVFVSAYYGNGHNHSVELPAPTVTTKDRMALIESQFMCSYNFKDTGKDINQPCPTLLTKDRLSLVSPFFMNQYSGGGQVSDINSPCPAVTTTPKQNLVTYQPWIMNTAFSNVGSSIEEPSQTITANRKWHYLMNPQFNSAGGSVDSPCFTLIARMDKMPPYLVATESGQVAIEIYNNDSPMTVKIKEFMALYGIVDIKMRMLRIPELKKIMGFPEDYVLIGTQADQKKFIGNAVEVTQARKNTEALCKVLRKLRLKKSKEIAXXXXMENGKLILDACCGSRMFWFDKYNPLALFVDKRSETLTAKDRDKIRIIEIRPDIVADFTNLPFEDSSFYMVVFDPPHLKTLGKTSWMAKKYGRLPDNWQEMIKSGFDECMRVLKPNGTLVFKWSESEIKVNEVLSIIPYKPLFGHTTGRQSKTIWMCFMKLPINXXXXMNTTFEKSANSTDEWYTPKEIIDALGEFDLDPCAPVXPPYKTANVMYNKNDDGLKQEWKGRVWLNPPYSRPLIECFVKRMAEHGNGIALLFNRCDSKMFQDVIFEKATAMKFLRNRIRFFRPDGTRGDSPGCGSILIAFGEDNAEVIKTCDIAGKYVRIN
>BFG-601_Bacteroides_thetaiotaomicron_@contig_1_segment0_1608_
MGLLKPNQVLNKAYRQVAIETTDFDLFKNALRTLRDNIVDGQREHTQKEHLRNFLSETFYKPYYMAPEEDIDLAIRLDKTIKSNIGLLIEVKSTTNKGEMISNDNLNRKALQELLLYYLKERVNKKNNDIKYLIATNIHEFFIFDAHEFERKFYQNKQLRREFQDFVDGRKTSNKTDFFYTEIATTYIEEVKDSLEYTYFNLQDYQHLLDRTDSSASRKLIELYKIFSDTHLLKLSFQNDSNSLNRGFYTELLHIIGIEERKENNKTVIVRKAVERRDEASLLENTINQLDAEDCLRHINGRLYGNDYEERLFNVAMELCITWMNRILFLKLLEAQMLKYHNGDAIYKFLSITKIHDYDDLNTLFFQVLARDMGSRTHSIMRDFAYVPYLNSSLFEVTDLESKTIKINSLSQRTVLPVLASSVLRNKKRNLQVNALPTLQYLFAFLDAYNFASEGSEEVQEEAKTLINASVLGLIFEKINGHKDGSVFTPGFITMFMCREAITKTVLQKFNGYYGWNCTTRIELYNHIDNIVEANELINSLRLCDPAVGSGHFLVSALNELILLKYELGILVDATGKRIRKADYQLAIENDELIVTDTEGNLFAYNPLNAESRRMQETLFKEKRQIIENCLFGVDINPNSVKICRLRLWIELLKNAYYTAESNYTYLETLPNIDINIKCGNSLLHRFALTDSIQTVLRESSISISQYKEAVAKYKNAQSKSEKQDLETFITEIKSKLKTEINRRDARLVRLNKRRSELANLQAPQLFEPTKKEKKASDKRIADLKKEIATLENIFEEIRSNKIYLGAFEWRIEFPEVLDAEGNFLGFDCIIGNPPYIQLQSMGKSADVLECMGYITYARTGDIYCLFYELGMNLLTPNGFLCYITSNKWMRAGYGEALRGYFASKTNPIMLVDFAGIKIFDAITVEANILLSQKAANIFNTQACLVQDSNGLNNLSDFVQQQGVKCNFADSIPWVILSPIEQSIKQKIESVGIPLKDWNIQINYGIKTGFNDAFIISTEKRDEILANCQTEDERVRTAELIRPILRGRDIKRYEYEWADLWIIATFPSRHYDIESYPAVKNYLLSIGIERLEQTGETHIVNGKKIKARKKTSNEWFETQDSISYWEDFSKPKIVWKIIGNQMAFAYDANNYVMNNACYIMTGDHLDYLLAVLNFPITEVTFV*
>BFG-601_Bacteroides_thetaiotaomicron_@contig_1_segment0_625_
MAFNRKQKLRDNIEAIRTAFILDRENRTATTEERAILQRYCGFGGLKCILNPAKELTDAVRWAKSDLELFAPTVELHRLIRENSKDETEYKRFVDSLKASVLTAFYTPKEITDTIADVLADYSVRPARMLEPSAGVGVFVDSMLRHSPNADVMAFEKDLLTGTILRHLYPDQKMRTCGFEKIERPFNNYFDLAVSNIPFGDIAVFDAEFQRSDSFGRRSAQKTIHNYFFLKGLDAVRDGGIVAFITSQGVLNSTKTSVRNELFSQANLVSAIRLPNNLFTDNAGTEVGSDLIVLQKNLSKKEMSQDERLMTVIQTDTKTALTDNAYFIHHPERIVHTMAKLDTDPYGKPAMVYLHEGKAAGIAGDLRRMLDEDFHYRLAMRLYSGSIRQAGTEEKVAVQNKVERPAIKLETVSSAQTVETPTEKPQPADEKPEIEPRPQYSAGVQLTLLDLWGMTEEVSQPKTSKKKKTVKKAVTAKSTPPKPKVTVTPTAPTAKPAMENKEVKAENTAKPADPDDIYATLDWDTNPPINGFYEMMMGLTPERRKELRELARQHNEKQVAEKTEVKAVPETSREQPRQEETQPEAVAAPAVTDTPSEAVGTFLFPDIEAEKPKEEVVDLSPRAYHRTPEMHLREGSLVADRGRHNIGYLKDITPYGATFQPLDLKGYQKEKALLYVSLRDAYERLYRYESLRREANVPWREHLNTCYDEFVMRYGNLNAKQNVKLVMMDAGGRDILSLERMENGKFVKADIFEHPVSFAVESHANVGSPEEALSASLNKYGTVNLDYMREITDSTAEDLLTALQGRIYYNPLVTGYEIKDRFIAGNVIEKAERIEAWMGDNPENERMPEVKQALEALKDAEPQRIAFEDLDFNFGERWIPTGVYAAYMSRLFDTEVKIAYSASMDEFSVVCGYRTMKITDEFLVKGYYRNYDGMHLLKHALHNTCPDMMKSIGKDEHGNDIKVRDSEGIQLANAKIDEIRNGFSEWLEEQSPQFKERLVTMYNRKFNCFVRPKYDGSHQTFPDLNLKGLASRGIKSVYPSQMDCVWMLKQNGGGICDHEVGTGKTLIMCIAAHEMKRLKLAHKPMIIGLKANVAEIAATYQAAYPNARILYASEKDFSTANRVRFFNNIKNNDYDCVIMSHDQFGKIPQSPELQQRILQAELDTVEENLEVLRQQGKNVSRAMLKGLEKRKHNLEAKLEKVEHAIKSRTDDVVDFKQMGIDHIFIDESHQFKNLTFNTRHDRVAGLGNSEGSQKALNMLFAIRTIQERTGKDLGATFLSGTTISNSLTELYLLFKYLRPKELERQDIRCFDAWAAIFAKKTTDFEFNVTNNVVQKERFRYFIKVPELAAFYNEITDYRTAEDVGVDRPAKNEILHHIPPTPEQEDFIQKLMQFAKTGDATLLGRLPLSETEEKAKMLIATDYARKMALDMRMIDPNYEDHPDNKASHCAKMIAEYYQKYDAQKGTQFVFSDLGTYQPGDGWNVYSEIKRKLTEGYGIPPSEVRFIQECKTDKARKAVIDAMNAGTVRVLFGSTSMLGTGVNAQKRCVAIHHLDTPWVRHEVA*
>BFG-601_Bacteroides_thetaiotaomicron_@contig_2_segment0_1078_
MNQNKNYKFIDLFAGAGGLSEGFIRAGFEPIAHIEMDHYACDTLKTRAAYHYLKANNKLSIYEQYLRTKKEKTDGAWLWNQVPKEVIDTVIQEAIGKETIDGIFKKVDRLCKGQKVDIIIGGPPCQAYSIAGRARLGKKIEDDPRNDLYKFYVEFLKRYSPEMFVFENVLGIKTAKKGEPFRDLQRLVNDLGYKMEPVEQIASEHGVLQKRHRIIIVGWKINRSGSDIPTTYNYPTLEKGDMPYSIMKDLFCDLPERKAGEGELCGIVEYTKPLEEMEYLRKTAIRGVLNFTTQHIARPTNDNDREIYRQAVLMWKTGKRLNYAKLDPALQKHKNKESFCNRFCVVDPNGVCHTVVAHIAMDGHYYIYPNETPTLENVRSITIREAARIQSFPDDFFFEGSRSAAFKQIGNAVPVVLAEKIGLKIKKLLKNEDRLR*
>BFG-601_Bacteroides_thetaiotaomicron_@contig_2_segment0_121_
MAFNRKQRLRDNIEAIRTAFILERERRTATAEEQAILRKYCGFGGLKCILNPAKELTDAVHWAKSDLELFAPTVELHRLMRENSKDETEYKRFVDSLKASVLTAFYTPPEITCTIAEALHEHGIRPDRVLEPSAGVGAFVDAVLGNKPDADIMAFEKDLMTGKILGHLHPDQKVRVQGFEKIEKPFTDYFDLAISNIPFGDVAVFDPEFTGSHDPARRSAPKAIHNYFFLKSLDAVREGGIVAFITSQGVLDAPSNAPIREYMMRNANLVGVARLPNNLFTDNAGTEVGSDLIILQKNSGKKRELFDFEELFVQTEKTPIGSFQNGYVGSIGMIPHSDLISGTDPYGKPAYKVMHRGGIGQMAEDLREHMEIELYKLDKKLYEMHSLHLAQGKSTVTETISTPVVTPEIQPRHEMAAKPEAVAPQSEEEKPEIEPRRPDYLEGVQLSLLDLWGMTEEVRKQEAPAKKKKTAKKESTARRAIPKPKPPVTAVPPVESVKPVTESKDTKPENVGKQSDPEDIYATLDWDTNPPINGFYEMMMDLTPERRKELRRLAAQHHEKRLHVPDVKTAPEQEIRQPETQPEVAATPAAHATETAATSLFPEFETEKPKEEPLDLSPRPFNGLLEPHYRDGSMVLDASRNLGYLKDLTPYGATFQPLDLTGYQKEKAMLYVSLRDSYERLYRYEAEYHDEGSAQRRALNTCYDEFVMRYGNLNAKHNVKLLMMDAAGRDILSLERAEDGRFVKADIFERPVSFSVESHANVSSPEEALSASLNKFGTVNLDYMREITDSTEEGLLDALKGRIFYNPLVTGYEIKDRFIAGNVIEKAERIEAWMGDNPENGRMPEVKQALEALKEAEPPRIAFEDLDFNFGERWIPTGVYAAYMSHLFDTDVKIAYSASMDEFSVACGYRTMKITDEFLVKGYYRNYDGMHLLKHALHNTCPDMMKSIGKDEHGNDIKVRDSEGIQLANAKIDEIRNGFSEWLEEQSPQFKERLTTMYNRKFNCFVRPKYDGSHQTFPDLNLKGLASRGIKSVYPSQMDCVWMLKQNGGGICDHEVGTGKTLIMCIAAHEMKRLNLAHKPMIIGLKANVAEIAATYQAAYPNARILYASEKDFSTANRVRFFNNIKNNDYDCVIMSHDQFGKIPQSPELQQRILQAELDTVEENLEVLRQQGKNVSRAMLKGLEKRKHNLEAKLEKVEHAIKSRTDDVVDFKQMGIDHIFIDESHQFKNLTFNTRHDRVAGLGNSEGSQKALNMLFAIRTIQERTGKDLGATFLSGTTISNSLTELYLLFKYLRPKELERQDIRCFDAWSAIFAKKTTDFEFNVTNNVVQKERFRYFIKVPELAAFYNEITDYRTAEDVGVDRPNKNEILHHIPPTPEQEDFIQKLMQFAKTGDATLLGRLPLSETEEKAKMLIATDYARKMALDMRMIDPHYEDHPDNKASHCAKIIAEYYQKYDAQKGTQFVFSDLGTYQPGDGWNVYSEIKRKLTEDYGIPPSEVRFIQECKTDKARKAVIDAMNAGTVRVLFGSTSMLGTGVNAQKRCVAIHHLDTPWVRHEVA*
>BFG-601_Bacteroides_thetaiotaomicron_@contig_2_segment0_2108_
MQESLQVPGIRPGRFLDPSAGTGMFISGLKGVPEVHCFEKDKLTGKILSALYPESRVAIDGFQSIQPYYNNYFDMVSSNIPFGNTRVYDRDFDRSEDVVRKSSLAAVHNYFFLKGMDTLHEGGILAYITTSGVMDSPQNRPVREWLVNHANLVSAIRLPDNLFVDAGTEVSSDLIVLQKNTRKSELTEKERNFIETRLISGSININNSYADLDHIVHTSVSMGKNMYGQPAMNFIHEGGIGAISEHLRQLLAQDVENHLDRKLYDDNLSRSNGSTILKTEFEALLNTAETERQEVREKSPTQPYDPMPNLFAAYADEEEAEVQVAESRPSPSRAPSASRKKKGEEPEMFNLFSQENMYDEAATQEDMTGERAAAEAKWQERRQKFEEERKKEMEPRPFTGETRPEYRNGSIVKSGEQYGYLRGVGTPEVQFHPLKLTVTQQYRAAYYIPLREAYHNLYNKEAETETEQPELREELVRRYDSFYRMFRELNGKDNAKFLLMDAGGREILSLERSVNGKIQKADIFSVPVSFNANEVTHVDTPQEALAASLNKFGEVNLEYMENLSETGRQELLTQLDNRIFYNPMMKNYEIKDRFIAGNVVAKVEWIENYLKDYPDDDASKKSLEALRKAIPEPISFELLDFNLGERWIPMSVYEEFAGYLFESKAHIHYTESIDEFSVSLEETNANITDKYYVKGEKRGYYGNDLLKHALHNTVPDITKTVQDEEGNDIKVRDAEAIQLADAKINEIRSAFTSWLNEQLPEFKRHLADMYNRKFNCYVRPDYDGSLQSFPFLDLKGLGIPSLYDSQKNAVWMLKMNGGGIIDHQVGTGKTLIMCIAAFEMKRLGLANKPMIIGLKSNVHDIADTFKRAYPNAKVLYPGKEDFTPEKRVGIFHDIKNNNWDCIILTHDQFGKIPQSPEIQQEIYTQEIDSIEESLAVFEQQGNEVSGWIKKGLERRKENLEAKLEKLEQDIKDRTDDVIDFRQMGIDHLYVDESHAFKNLMFNTRHARVSGLGNPEGSMKAMNMLFAIRTIQERTGRDLGATFLSGTTISNSLTELYLLFKYLRPKEMERQGITCFDGWAAVYAKKSTDFEFSVTNQVVQKERFRYFIKVPELANFYAEITDYKTAEDVGVDRPELNEQLYHIPPTPQQEIFIQKLIKFAETGDAAYIDREPLSEAEEKAQMLIATNYSNKMSLDMRLIDLEYGDNPGNKASHCAAKIAEYYYKYLDQKGTQFVFSDLSTYKPDQWNIYSEIRRKLVEDHNIPEKQIKFIQEANSDNARKELFKDMNSGRIRFLFGSTQKLGTGVNAQERAVAIHHLDIP*
>BFG-601_Bacteroides_thetaiotaomicron_@contig_2_segment0_240_
MAFNRKQKLRDNIEAIRTAFILDRENRTATTEERAILQRYCGFGGLKCILNPAKELTDAVRWAKSDLELFAPTVELHRLIRENSKDETEYKRFVDSLKASVLTAFYTPKEITDTIADVLADYSVRPARMLEPSAGVGVFVDSMLRHSPNADVMAFEKDLLTGTILRHLYPDQKMRTCGFEKIERPFNNYFDLAVSNIPFGDIAVFDAEFQRSDSFGRRSAQKTIHNYFFLKGLDAVRDGGIVAFITSQGVLNSTKTSVRNELFSQANLVSAIRLPNNLFTDNAGTEVGSDLIVLQKNLSKKEMSQDERLMTVIQTDTKTALTDNAYFIHHPERIVHTMAKLDTDPYGKPAMVYLHEGKAAGIAGDLRRMLDEDFHYRLAMRLYSGSIRQAGTEEKVAVQNKVERPAIKLETVSSAQTVETPTEKPQPADEKPEIEPRPQYSAGVQLTLLDLWGMTEEVSQPKTSKKKKTVKKAVTAKSTPPKPKVTVTPTAPTAKPAMENKEVKAENTAKPADPDDIYATLDWDTNPPINGFYEMMMGLTPERRKELRELARQHNEKQVAEKTEVKAVPETSREQPRQEETQPEAVAAPAVTDTPSEAVGTFLFPDIEAEKPKEEVVDLSPRAYHRTPEMHLREGSLVADRGRHNIGYLKDITPYGATFQPLDLKGYQKEKALLYVSLRDAYERLYRYESLRREANVPWREHLNTCYDEFVMRYGNLNAKQNVKLVMMDAGGRDILSLERMENGKFVKADIFEHPVSFAVESHANVGSPEEALSASLNKYGTVNLDYMREITDSTAEDLLTALQGRIYYNPLVTGYEIKDRFIAGNVIEKAERIEAWMGDNPENERMPEVKQALEALKDAEPQRIAFEDLDFNFGERWIPTGVYAAYMSRLFDTEVKIAYSASMDEFSVVCGYRTMKITDEFLVKGYYRNYDGMHLLKHALHNTCPDMMKSIGKDEHGNDIKMRDSEGIQLANAKIDEIRNGFSEWLEEQSPQFKERLVTMYNRKFNCFVRPRYDGSHQTFPDLNLKGLASRGIKSVYPSQMDCVWMLKQNGGGICDHEVGTGKTLIMCIAAHEMKRLNLAHKPMIIGLKANVAEIAVTYQAAYPNARILYASEKDFSTANRVRFFNNIKNNDYDCVIMSHDQFGKIPQSPELQQRILQAELDTVEENLEVLRQQGKNVSRAMLKGLEKRKHNLEAKLEKVEHAIKSRTDDVVDFKQMGIDHIFIDESHQFKNLTFNTRHDRVAGLGNSEGSQKALNMLFAIRTIQERTGKDLGATFLSGTTISNSLTELYLLFKYLRPKELERQDIRCFDAWAAIFAKKTTDFEFNVTNNVVQKERFRYFIKVPELAAFYNEITDYRTAEDVGVDRPAKNEILHHIPPTPEQEDFIQKLMQFAKTGDATLLGRLPLSETEEKAKMLIATDYARKMALDMRMIDPNYEDHPDNKASHCAKMIAEYYQKYDAQKGTQFVFSDLGTYQPGDGWNVYSEIKRKLTEDYGIPPSEVRFIQECKTDKARKAVIDAMNAGTVRVLFGSTSMLGTGVNAQKRCVAIHHLDTPWRPSDLQQRDGRGVRAGNEIAKHFAGNNVDVIIYAVEKSLDSYKFNLLHCKQTFISQLKSGAMGARTIDEGAMDEKSGMNFSEYMALLSGNTDLLDKAKLEKRIASLEGERKSFNKGKRDSEFKLESKTGELRNNTAFIDAMTEDWNRFLSVVQTDKEGNRLNIIKVDGVDSADEKVIGKRLQEIAKNATTGGLYKAVGELYGFPIKVVSERTLKEGLEFTDNRFVVEGNYKYTYNNGHLAMADPIAAARNFLNALERIPTIIDQYKSKNEVLEKEIPQLQEIAGKVWKKEDELKQLKSELAALDRKIQLELAPPAQENTEENRQGNEKKQTEQQPESPHVDFVRSHLIIGRPGLSESKGVKL*
>BFG-601_Bacteroides_thetaiotaomicron_@contig_2_segment0_2438_
MLKWKRWRLHFSPTSKRKSRRRKSWTFLRVPTTARRRCTCVKGRWWLTGGRXXIGYLKDITPYGATFQPLDLKGYQKEKALQYVLLXXAYERLYRXXSNLXXANVPWXXHLNTCYXXFVMRYGNLNAKQNVKLVMMDAGGRDILSLERAENGKFVKADIFERPVSFAVESHANVGSPEEALSASLNKFGTVDXXYMRTITDSTAEELLTALQGRIYYNPLVTGYEIKDRFIAGNVIEKAERIEAWMGDNPEXXRLPEVKQALEALKDAEPPRIVXXDLDXXFGERWIPTGVYAAYMSHLXXTEVKIAYSASMDEFSVACGYRTMKITDEFLVKGYYRNXXGMHLLKHALHNTCPDMMKSIGKDEHGNDIKVRDSEGIQLANAKXXEIRNGFSEWLEEQSPQFKERLVTMXXRKFNCFVRPKXXGSHQTFPDLNLKGLASRGIKSVYPSQMDCVWMLKQNGGGICDHEVGTXXTLIMCIAAXXMKRLKLAHKPMIIGLKANVAEIAATYQAAYPNARILYASEKDFSTANRVRFFXXIKNNDYDCVIMSHDQFGKIPQSPELQQRILQAEXXTVEENLEVLRQQGKNVSRAMLKGLEKRKHNXXAKLEKVEHAIKSRTDDVVDFKQMGIDHIFIXXSHQFKNLTFNTRHDRVAGLGNSEGSQKALNMLFAIRTIQERTGKDLGATFLSGTTISNSLTELYLLFKYLRPKELERQDIRCFDAWAAIFAKKTTDXXXXVTNNVVQKERFRYFIKVPELAAFXXXITDYRTAEDVGXXRPAKNEILHHIPPTPEQEDFIQKLMQFAKTGDATLLGRLPLSETEEKAKMLIATDYARKMALDMRMIDPNXXDHPDNKASHCAKMIAEYYQKYDAQKGTQFVFSDLGTYQPGDGWNVYSEIKRKLTEGYGIPPSEVRFIQECKTDKARKAVIDAMNAGTVRVLFGSTSMLGTGVNAQKRCVAIHHLDTPWVRHEVA*
>BFG-601_Bacteroides_thetaiotaomicron_@contig_2_segment0_2473_
MHKRRGRLPSIEVVDLFCGIGGLSYGMKSKGLKIRAGFDLDQTCLYAYETNNEAKFIFKDIRTVRKEEIIPFYSKKSIKVLAGCAPCQPFSSYAFKNKNKDEKKYNLLYEFGRLVKDVQPDIVTMENVPAIASFKLQSVLGDFVKTLESEGYYVSYHVVYCPDYGIPQTRKRLVLLASKLGEIELIPPTHRKDNYVTVRDVISNLPPLQAGEECPADKLHRCRALSALNMRRMEATPYGGSWKDWPEELLLNCHKKEGGKSFGSVYGRMTWEEPAPTMTTLCTGIGNGRFGHPIQNRAISAREAALFQTFPTTYKFFPNEQEVSLTKASRYIGNAVPPRLGEVIAESIKKHIRTHK*
>BFG-601_Bacteroides_thetaiotaomicron_@contig_2_segment0_2933_
MSERHGVQEATLRNWANLGYITSCRMGNQLFLDDESLTAYLEAHKRLGLQADYLAKIVEEKKLERDFIISRYDDLLYVLRTQKTCKPLYEIIIRELSQLIVHPGARDIFYSISMGESIEKVAGWHRITYDRALQIYNSHLRGLKVRKNVLAIYRKHIIDARFQSLADKSKNINLNQEERVLQLSVGKVADTRLTNVLYKEEIRTVGQLLELVSGKGWRWLLKMEGVGRISYDRLLSNLQLAGVVDESLEQILSGRSDR*
>BFG-601_Bacteroides_thetaiotaomicron_@contig_2_segment0_1489__1490#merged
MEKKKSSPANLPGKPCFPWVGGKRRLLPVLIESLPKDFGQMDTYVEPFVGGGALFFXXXXMEKRTYYNEGNPNNITRAALFIFFMRTCYNGIYSVNHSGKLSVTFGAGGRVKLLEEELIRFNHKLLQDVVILDGDYRQTAEYTGANSLFYFDPPYKPVNEGNSCTSYMPQDFGDEEQINLANFCKGIGETGAK
>BFG-504_Bacteroides_fragilis_@contig_1_segment0_1657_
MEKLKMESVSIAEDSLNKIAELFPNVVTESMGKDGQLHKAIDFDKLKFLLTANQAEMGVVYDDDERYELTWVGKKQAIREVAHPIRKTLRPCPEESRNWEQTQNLYIEGDNLDAMKLLKKSYAGKVDVIYIDPPYNTGKDFIFNDTFALSQEESDEKQGRYNEEGQRLFQNTEANGKFHSDWCSMMYARLMLARTLLNDNGIIFISIDDHELANLIKIGNEVFNASNFIDVFNWAKTETPENLSKKSKQIIEYIVCYQKKKNDMKFQGLKKESVSSNGLLNQPNSVGILTFPANKVVTSIPDGVIKAGMYGTDAYDVELLEDTTVRGGLFTAPVKLKAKFKWSQANLDKEIQKGTTIKIPTLKLSPSYEKLEYDPEVPPNLINYKVGVETNEQAGNHQLQFFDKKVFNFPKPVSLIQYLCEFIDTKNKDCIVMDFFSGSGTTAEAVMRMNMKPRKNKVKYILVQLPEDVTETIKKAKTPSEKEIMQNAIDFLTENHKALNICELSKERIRRAGDTIEAECNQRKSKDLPDIGFRVFRIADSNMKDVYYSAKEYSQSDLFYFTDNIKEDRTGLDLLYGCLTNLGLSLSLPHDEEDINGYTVYSVDKTELMACFAEQIPEKVFREIAGRQPRRVVFRDASFRDSADRINIDEIFKTLSPGTTIEIL*
>BFG-504_Bacteroides_fragilis_@contig_1_segment0_2516_
MDFLSPLRYPGGKAKVANFFQKIIVENNLLDGVYIEPYVGGASVALSLLFNEYVSRIIINDKDRSIYAFWYSVLFDTENLCRLIHDTPITMNSWYQQKDIQKNKETVELLDLGFSTFFMNRTNRSGILNAGVIGGNSQTGNYKIDARFKKDDLIRRIYRIAEYSGRISLYNEDAVLLTQQLIETLPEKSIFYFDPPYYVKGKGLYLNYYNDEDHRNIANMISQIINSKWIVTYDSVSFIMELYNNFRQQKFELNYSASNSGKGQEVMIFSNNIKISEHPLFDLAMTE*
>BFG-504_Bacteroides_fragilis_@contig_1_segment0_3306_
MKKIVFEKDITLYKADCLEVMPLLPESSIDLVLCDPPFGITASQWDKIIPFSKMWEEIRRVRKDNAPTALFGSEPFSSLLRCGNLAEFKYDWVWEKSKASNFLLAKKQPLKAHELISIFCNGRTPYYPIMEEGEPYENRTKRGSNWTGVNKVPNPTFRNENKGTRYPRSVKYFKTAESEGKTIHVNQKPVALLKYLIKTYTKEGDTVLDFASGSMSTAIACIHTNRKCICIEKDDMHFLRGEERIRNEYNIKRNVE*
>BFG-504_Bacteroides_fragilis_@contig_1_segment0_3312_
MNTRLEKSVRSSDEWYTPKEILDALGKFDLDPCAPIHPLWPTAEVMYDQNIDGLSQIWEGRVWLNPPYSRPLIELFVRKLAEHGNGIALLFNRCDSKMFQDVIFPKATGMKFLRHRIRFYRPGGARGDSPSRGSILLAFGEDNAEILRNCAIEGKYVQLN*
>BFG-504_Bacteroides_fragilis_@contig_1_segment0_3358_
MSYNKLKSLVANVEAIETAMKIQVQGRQATAEEKEILSRYSGFGGIKEVLNIGTDKPIGGDMQEPIQRLQELINAYPHFTEPMRHNVIEGIKASVLTAFYTPKFLVDAVVRQIHATFSENGLKMRSFLEPSAGIGGFLPIAMSGTYDYAIEKDLISGMILSLLHENTLTRTAAFETIGEQGFEHTTFDVIASNIPFGNFRVFDAELWKKGGMYEQATKTIHNXLFVKAMELLNEGGLLAFITSRGIADTPGNKFVREYLVNHADLISAIRLPDMLFMQTSGIEVGSDLLIFQKHTHKTVLSQREQLFLQVGREKADAIGTMTEYANKLFTMPKTTLATGSRIVQNQYGKYVRKYQWQGNENAMSQYLAALLKLDFGRYFRKSLFTGNGQGSEHMQMSLFGNVAMKQVEKGKRAYTDGVEAWMKDGAMVLFEGQVGTIQYRKSSLYQEVAIDFVPVDEGKVNTDRAKDYFPIRKAYFELSIKEREEQKEDNGLRRELNARYDAFVAKWGCFHENDNKEFIMLDSLGVEVFTIEMQLGKDLVKSDIMREPVAFKKIDPNKRLTPIEALASSLNFYGKVDMDYPMQSTDSAEEEIIGDLKGEIFYNPAIGEWEHKGKFLSGNVIAKCKEIGSYLSELTDREKDWTETAVRALADATPEAIPYEELDINMGERWIDTKLYADFATELFKVETSVMYFDVNDTYMVRLQSYSPVAYNTYFVRNYNGEDLFVHALHDTVPEITKKIYRNGDKVRVPDEEAIQEAATKIQEIRDRFNCWLDRQPIEVRDELVRVYNERFNCYVRPHYDGSAQTFPQLSFGQFPYDSLYPSQKDAIWMIKQNGGGICWHEVGTGKTMIMCVTAYEMKRLGLVHKPLIIGLKANVHEIADTFRKAYPTAKVLYPGKEDFTLANRQEVFSKIKNNNWDCIILTHDQFAKIPQSEETMIDIFTEELADVERNLEFLEQSTMRYRSGKMQEGLEKRKQNLGAKLQELRMKINNRKDDAVDFHTMGIDHIFVDECHIFKNLMFQTRHNRVAGIGNTKGSQRAMNLLFAIRDIQLRTGRDLGATFLSGTVVVNALTELYVMFKYLRPQELQRQRISCFDAWAAIFTKKTADYELNVTGSVKRKERFRTYIKVPELAMFLREITDYCTADMINLDVPEKNVRFLSYPPTIEQEEMIGRLVSFAGSGQWEDLGLDVPQPDNLDKAKMLVATNVARKMALDMRLLGCKFKDDADNKASICARTIYDYYIRSNDNRGTQFIFSDLGTYKPNEWNIYADIKEKLVQLGIPADEIQFIQCATTERARKKLFEEMNNGKVRVLFGSTTMLGTGVNAQQRAVAVHHLEIPWRPADMEQRNGRAVRKGNTVKLWGGNVVDIVIYGTEKTLDAYKFNLLRNKQMFINQINNGTIAVRRIDEGGMDEDSGMNFAEFVAILSGNNDLLNKTKLDNKIMQLEKEQAIFKKERIRAERKIAAGQGEIEKAKRTEADFKRDLEYINSYNGAKATLLLNLPQASTEEVGRELHRIAKTYRNGAYGTVGTYAGLNLLVHSEYNMDGTFDRNTFFVEGISGLKYRCGLSGALPLGFVESAQYPHGALSKLPSLIEKQQKAVERIESEIPTLQDIICRQWSKADELSRLKQECKELQHRIDESLKEAEQPQAAKHEAIAEAA*
>BFG-504_Bacteroides_fragilis_@contig_1_segment0_3748_
MAFNRKQKLRDNIEAIRTAFILDRENRTATTEERAILQRYCGFGGXXCILNPAKEXXDAVRWAKSDLELFAPTVELHRLIRENSKDETEYKRFVDSXXASVXXAFYTPKEXXDTIADVLADYSVRPARMLEPSAGVGVFVDSMLRHSPNADXXAFEKDLLTGTIXXHLYPDQKMRTCGFEKIERPFNNYFDLAVSNIPFGDIAVFDAEFQRSDSFGRRSAQKTIHNYFFLKGLDAVRDGGIVAFITSQGVXXSTKTSVRNELFSQANLVSAIRLPNNLFTDNAGTEVGSDLDCPAKEPQQEGNVAGRAADDRDTDGHENRPDRQRLFHPPPGTHRAYDVET*
>BFG-504_Bacteroides_fragilis_@contig_1_segment0_3751_
MSHDQFGKIPQSPELQQRILQAEXXTVEENLEVLRQQGKNVSRAMLKGLEKRKHNXXAKLEKVEHAIKSRTDDVVDFKQMGIDHIFIXXSHQFKNLTFNTRXXRVAGLGNSEGSQKALNMLFAIRTIQERTGRDLGATFLSGTTISNSLTELYLLFKYLRPKELERQDIRCFDAWAAIFAKKTTDXXXXVTNNVVQKERFRYFIKVPELAAFXXXITDYRTAEDVGVDRPNKXXILHHIPPTPEQEDFIQKLMQFAKTGDATLLGRLPLSETEEKAKMLIATDYARKMALDMRMIDPHXXDHPXXKASHCAKMIAEYYQKYDAQKGTQFVFSDLGTYQPGDGWNVYSEIKRKLTEDYGIPPSEVRFIQECKTDKARKAVIDAMNAGTVRVLFGSTSMLGTGVNAQKRCVAIHHLDTPWRPSDLQQXXGRGXXAGNEIAKHFAGNNVDVIIYAVEKSLDSYKFNLLHCKQTFISQLKSGAMGARTIDEGAVDEKSGMNFSEYMALLSGNTDLLDKAKXXKRIASLEGERKSXXKGKXXSEFKLESKTGELXXNTAFIDAMTEDWNRFLSVAQTDREGNRXXIIKVDGVDSAXXKVIGKRLQEIAKNATTGGLYTQVGELYGFPIKVVSERILKEGLEFTDNRFVVEGNYKYTXXNGHLAMXXPMAAARNFPNAMERIPSIIDQYKAKNEVLEREIPQLQEIAGKVWKKEDELKQLKSELAAXXRKIQLELAPPTPEVAEKEKEGQQVKPEAEDVRNRQAQYPENAPPQIRSPAXXIVANHVIIGRPGLYAKEETRFKGLKI*
>BFG-504_Bacteroides_fragilis_@contig_1_segment0_581_
MSLINNIVVGDCSEVLRQINDESIDMCITSPPYDNLRVYKGYKFPFERIVDELFRVLKKGGVVVWVVSDATINGSETGTSFKQALAFISKGFNLHDTMIFKKTNPVPQIYRKRYTNEFEYMFVFSKGAVTTHNPLKVPCLHAGLELKGTTYKNFSTSTQKRGKLANPVKNEKLKGNIWEYVVGKKAVDQEAKNHPAPFPYDLAKDHILSWTNEGDIVLDPMCGSGTSIVAAYDLKRKYIGIDISEEYCQIARDRLQIHKEQQGLFANMEEE*
>BFG-504_Bacteroides_fragilis_@contig_1_segment0_2434__2435#merged
MLDFYYKYCKARFTVKAKELSQELKTILSFESTPVLTTSELVINEEYRKILGEELFSELNNLYYTIEKTQRENQFISRYLDKNKTQPDSDFLFADFFCGAGGLSTGIIQAGFSPVFVNDHNVSALETYYFNHNLPADHFFAGDIEKLSLGINDYRYLFKNIKLVVGGPPCQGFSMANRQPLKDDPRNTLYRFFLDMISEIQPDWFVMENVRGMRNKEKEIEHDIRKITHVEYEFVPFVLNAKDFAVPQNRERYFLIGNRIGVSSLEIEMKLNSFRNSTEKYLLKDALFGLPEIETNPHINSSHLDSEVHGYTMRKFAIEENRFLSMINSDIHTDYLLNHKSRYNNENDIEIFNRLKPGEDSTATSIQDILKYKNREDIFKDKYKKLRDNEVCKTITSHMRFDCHMYIHPFQARGLSPREAARVQTFPDDYFFRGTLNDWYYQIGNAVPVRLAYIIAKTIKSFYXXXXMKYIELFAGIGGFRRASEMLSRDFSVPLKCVAFSEIDPHAIKTYKANYDISEEAEMNDIISFADKDSNINSLQDFNILMGGFPCQAFSMMGKQLGFEDERGSILFSIKNILRIKKPEFIVLENVRHLEKHNGGETLKAILSFFRRRGYKFVETVVLDTKDFGLPQRRSRIFIVCSRKELDIELSSEKIIENFMMIKKHSLCMYNSVLNILEKQVDKKYYLSEKIKHTILADGSKNFKSKSQIDLDIARTLTATMVKMHRACQDNYYSDDYIQNGICHKDTAKEILYKKPVRKLTPMEALMLQGFDRDFFEKAKTAEVSDHQLYKQAGNGLSINTVYALLHYLFVKHKIQES
>BFG-277_Bacteroides_fragilis_@contig_1_segment0_1270_
MDIKKHITALGFVPKNGTNGIYHKIYVDYAIEIDFEKQSINYGSGIIAESKTTQNFSQPENFVVLECVDRLLTKGYKPQSIVLEKTWPSGHGTSGRLDICVNREGATPYMLIECKTYGKEYNKELAKIHKDGGQLFTYFQLSGGKADVIMLYASELKGSKFIYVNEIIKIEDDYRNGDVKDIYEKWNKLTKDNGIFDSWVQPYNFQSKALTKEQLKEIKAEDSSFIFNRFLEILRHNVVSDKGNAFNKIFTLFLCKVYDETTTGEGEELKFQWLEGRDNHVDFQLRLTDLYSKGMKKFLDRTVSDFNNEDFDKRCANLNEDTKQYLLREVNKLRLEKNNEFAIKEVYDNASFEENAKVVKEVVELIQGYRIRYNKRQQYLSDFFELLLTTGLKQETGQYFTPVPIAQFIIKSLPLDSIMAEKLSRKDGEILPYMIDYAAGSGHFITEFMHEIQDIINDCDISKYIEETRKHLINWQNCHFDWATDYVYGIEKDYRLVKVGKVGCYLHGDGLANVILSDGLANFCNNKEYKGKLRKKVNDVQKDNQQFDIVLSNPPYSVSSFRQTTRDYYTEQDFELYNSLTDNSSEIECLFVERTKQLLKDGGIAGVILPSSILSNSGIYTKAREIILQYFDIVAIAELGSNTFMATNTNTVILFLRRRDNYFAANTKSAVDTFFRTLNDVTINGIETPASKYVAHVWEGLDYTDYVTLLQKSPNDKVKAHEIYAEYKKKISARNDAKLFEAILSIEAEKLLYFVLAYSQKVVIVKSGEKDIEKKFLGYEFSNRRGNEGIHAIQRGKNIDECTKLFDANIYDNPKKASTYVYRAFKGDYISPIAESMQSHISRVSLIDMLTFDRDNFEKSISLTTKKKVLIDSKYNQLKLTDLSILLKRGKSAKYGNSKIQIIKSGQARGWFDFDFSEKHYVDETFVIDERKLVRGDLLINSTGVGTAGRVTYFGEDGDFVVDSHITIFRPNQNLILPEYALCVLGVIGFDNIENMALGQSGQIELSLDIIGNIKIPVPPIDVQKQIVEEIGKVDKSVSNSMLQINECETNIESLLSSLNFADSMLNTIAPFTTKSIKYSDIESETYITTDNMLQNKFGIIPFEGGANISSITEYKPEDILISNIRPYLKKIWFADKKGGCSKDVLVLRSADTSKYLPKYIFYMLRRDAFFDYVMEGKKGIKMPRGNKEDILKYRIPIPSINEQKRIVSQIEALEMEINNACTTIKNAANEKQIILDKYL*
>BFG-277_Bacteroides_fragilis_@contig_1_segment0_891_
MSLKSLIAKFIPNNLLRYRKKILSKTYPLILDPDNTFKKVYKVKDASWEDSYYPECYEHCKEQHLRVYVPAEYIYKSDNGVVSYESDVVITPKGAYWEKFNTEEFVTWAKPADSNVAWYDKKNIGITRYGKTEFVHGRVLSLVGVWSCHWGHCMYQFLPKLFSAGEAGLLDNSITILVVENEDATIMEIINLYLTNYPNAKIKFIAKNIDYTCEELYFMPSPGSSFNNPEFRLDYPYYISRHVLDKTKKYIIDPIIEKVKDDKPKYDKIFLPRAGRIRNLTNYEEVHNYFKELGYVDIEGADLSFEEKAGLFYHAKEIVGLYGSSILNLMFCNQVKSMVLINYRMSTDTSLYLQIRDYVSCYINVTGQDEDSTYHSNYTIPLSKIKKAYNEYFKG*
>BFG-277_Bacteroides_fragilis_@contig_2_segment0_450_
METNRLKRFASEARNILMSGVKQRLTALGFQTDGSLSTKLPELMGGGSVFMGEVQSEDFYHKWMSLYHRIQTHSYREVAEEAAYTWFNRLMAIRIMVKNELVPAVLEYESDEVRIPLLVSEARQRRFPQMNEESRQKLEALLNNDALTDEQFAVLIVAYCHSSPIIHKSFGAISDYTELLLPSNILAKDGFIDKLNADEYISDEDYRSPELIGWLYQFYISERKDEVFAKKSKFEADEIPAATQIFTPNWIVKYMVQNTVGRIYLDNNPYTDIKKEMQYLVEPVEPTPADAIYQFENIHDLTCADLACGSGHILNECFDLLYQIYIEEGYNRRKAVEDIFRYNLTGIDIDTRAKQLATFALLMKACQKDASFVDAHCMPRVLDMPVPYAEAMGKTFNTPDEERTFIRSVLSEYIMGGNAEVLDELTDAVSLMNDAQTLGSIMKFTISERTRNVIAVRTAEYEQQEVLSEDIRKILPYMRIILTLTQNYAVLVMNPPYMGGGNMNEVLGKYVKENYENSKADLFSVFMDLAIDRLKQEGKYGMINMQSWMFLSSFEKLRKKVLDNYQIDSMLHLGPRTFDELSGEVVQNTAFVISRNHKENTQGTYFRLVDGKNCGDKEQMFLNHREQGAKIYYPAIPQSNFEKIPGCPIGYWVSEKIREAFTSNLALSAVCSPTQGLATADNARFLRLWSEVSQNRIGFGCENAAVAAHSQKKWFPHNKGGSFRRWHGNQEFIINWEKDGKELRTFKGAVIRNPSFYFKQSLSWPKVCSDNISFRYFPNGFIYDCAAMSIFFNNEKMYFYYVAYLNSKVVHTILEVLSPTLNFEVGQISKIPSCDMKNNYQLIVDIVQQNISISKQDWDAHETSWDFTENEFVKYSKRNSDPSLYNFTSEGENIPMESWSDKHFDFINKNANSLECLAEQIKGEWEDKFMELHHNEEELNRQFIEIYGLQDELTPDVPLSEITILQQGEISIEGDKLRWNDDVLIKQLISYSVGCMMGRYSIDRTGLILANQGDGQKEYEALVPHSRFTIDDDGIIPLMSVNTEFTDNITLRFKTWLSITFGEESLMDNLNFIERSLGKHLDDYFVKDFWKDHKKMYQNRPIYWLFSSKKGSFQCIAYMHRMNAYTAEKIRTNYLLPHIEWLLNKQNEMQANAANLSTRERKEQDGIGKQIDECREYHDRLHVVADQQIGFDLDDGVVVNYAKFGDVLAKLK*
>BFG-277_Bacteroides_fragilis_@contig_3_segment0_1109_
MATNNATEQSLTKKVWNLATTLAGQGIGFTDYITQLTYLLFLKMDAENVEMFGEESAIPTGYQWMDLISLDGLDLVKQYEDTLKQLSEQENLIGTIYTKAQNKIDKPVYLKKVISMIDEEQWLIMDGDVKGAIYESILEKNGQDKKSGAGQYFTPRPLIKAMVDCIAPQMGETVCDPACGTGGFLLTAYDYMKDQSANKEKRDFLRNKALHGVDNTPLVVTLASMNLYLHGVGTDRSPIVCEDSLEKEPSTLVDVILANPPFGTRPAGSVDINRPDFYVETKNNQLNFLQHMMLMLKTGGRAAVVLPDNVLFEAGAGETIRKRLLQDFNLHTILRLPTGIFYAQGVKANVLFFTKGQPTKEVWLYDYRTDVKHTLATNKLERHHLDDFVSCYNSGNLAERKETYDAENNPQGRWRKYAVDELLARDKTSLDITWIRQGGEVDDRSLSELMDEIKEKSDTISNAVAELQKLLANIEED*
>BFG-277_Bacteroides_fragilis_@contig_3_segment0_1126_
MKYRFIDLFAGAGGLSEGFIRAGYEPIAHIEMDHYACDSLKTRAAFHYLKENGKLEIYEEYLKNKKEKTDGSWLWNQVPKSVIDSVIQEAIGKETLPSLFERVDKLCNGKPVDMIIGGPPCQAYSVAGRARLGKKIEEDPRNDLYKFYVEFLKRYKPKMFVFENVLGIFTAKGGEPFRDLIRLVRELDYNIDFREQIASQHGVLQKRHRVIIVGWQNKRDTQEDTSYHYPYLLEEQMPYKMMRDLFCDLPIVKAGEGTLCGIVHYTKPLSDMEYLKKSGIRGVLSFTTQHIARPNNPTDREIYKQAVEQWNEGKRLRYDKLDPSLQKHKNTQTFLNRFCVVDPNGVCHTVVAHIAMDGHYYIYPTPNPTTDNVRSITIREAARIQSFPDDYFFEGSRSSAFKQIGNAVPVVLAEKIALEIKKILAHEDELRRTQNR*
>BFG-277_Bacteroides_fragilis_@contig_3_segment0_1162_
MVLLELFSGIGGFSKGLEAAGYTFDKVYFSEIDKHAIANFKYNFPYAEHIGTVTNIGEVGIERPHIVTFGSPCQNFSAIGDGKGLQGGESHLVRYAVEAVRRFRPDVFIWENVKGIFFARHRPDFWSIVKAFADIGGYRLEWQLFNTAWFLPQNRERMYLVGRAAKKCTADIFPFPAPGGMYGKVGSDEPAARPSGTITRNYGRQPNIGNYVLCLKKGETYNGKLTASQLSQVRMLTEVECERLQGFPDNYTRYGIYDGERKEIAKIHRYALLGNAVSVPVVREVAARIRQTTTLF*
>BFG-277_Bacteroides_fragilis_@contig_3_segment0_1215_
MKKIVFAKDITLYKADCLEVMPLLPESSIDLVLCDPPFGITASQWDKIIPFSKMWEEIRRVRKDNAPTALFGSEPFSSLLRCGNLAEFKYDWVWEKSKASNFLLAKKQPLKAHELISIFCNGRTPYYPIMEEGEPYENRTKRGSNWTGVNKVPNPTFRNENKGTRYPRSVKYFKTAESEGKTIHVNQKPVALLKYLIKTYTKEGDTVLDFASGSMSTAIACIHTNRKCICIEKDDMHFSRGEERIRNEYNIKRNVE*
>BFG-277_Bacteroides_fragilis_@contig_3_segment0_1221_
MNTRFEKSVRSSDEWYTPKEILDALGKFDLDPCAPIRPLWPTAEVMYDQNIDGLSQIWEGRVWLNPPYSRPLIELFVRKLAEHGNGIALLFNRCDSKMFQDVIFPKATGMKFLRHRIRFYRPDGTRGESPGCGSLLLAFGEDNAEILRNCAIEGKYVQLN*
>BFG-277_Bacteroides_fragilis_@contig_3_segment0_1270_
MSYNKLKSLVANVEAIETAMKIQVQGRQATAEEKEILSRYSGFGGIKEVLNIGTDKPIGGDMKEPIQRLQELINAYPHFTEPMRHNVIEGIKASVLTAFYTPKFLVDAVVRQIHATFSENGLKMRSFLEPSAGIGGFLPIAMSGTYDYAIEKDLISGMILSLLHENTLTRTTGFEEIGEQGFEHTTFDVIASNIPFGNFRVFDAELWKKGGMYEQATKTIHNXLFVKAMELLNEGGLLAFITSRGIADTPGNKFVREYLVNHADLISAIRLPDMLFMQTSGIEVGSDLLIFQKHTRKAALSQREQLFLQVGREKADATGTMTEYANKLFTIPKTTLATGSRIVQNQYGKYVRKYQWQGNENAMSQYLAALLKLDFGRYFRKSLFMGEGQGSEDMQMSLFGSVAMKQVAKGKRAYTDGVEAWMKDGSMVLFEGQVGTIQYRKSSLYQEVAIDFVPVDEGKVNADRAKDYFPIRKAYFELSIKEREEQKEDNGLRGELNARYDAFVAKWGCFHENDNKEFIMLDSLGVEVFTIEMQLGKDLVKSDIMREPVAFKKIDPNKRLTPIEALASSLNFYGRVDMDYLMQSTDSAEEEIIGDLKGEIFYNPVIGEWEHKGKFLSGNVIAKCKEIGSYLSELTDREKDWTETAVKALADATPEAIPYEELDINMGERWIDTKLYADFATELFETETSVMYFDVNDTYIVRLQSYSPVAYNTYSVRNYDGGDLFVHALHDTVPEITKEIYRNGDKVRVPDEEAIQEAATKIQEIRDRFNRWLDRQPIEVRDELVRVYNERFNCYVRPHYDGSAQTFPQLSFEQFPYNSLYPSQKDAIWMIKQNGGGICWHEVGTGKTMIMCVAAYEMKRLGLAHKPLIIGLKANVHEIADTFRKAYPTAKVLYPGKEDFTPANRQEVFSKIKNNNWDCIILTHDQFAKIPQSEETMIDIFTEELADVERNLEFLEQSTMRYRSGKMQGGLEKRKQNLGAKLQELRMKINNRKDDAVDFHTMGIDHIFVDESHVMKNLMFQTRHTRVAGIGNTKGSQRAMNLLFAIRDIQRRTGRDLGATFLSGTVVVNALTELYVMFKYLRPQELQRQRISCFDAWAAIFTKKTADYELNVTGSVKRKERFRTYIKVPELAMFLREITDYRTADMINLDVPEKNVRFLSYPPTIEQEEMIGRLVSFAGSGQWEDLGLDVPQPDNLDKAKMLVATNVARKMALDMRLLGCKFKDDADNKASICARTIYDYYIRSNDNRGTQFVFSDLGTYKPNEWNVYTDIKEKLVRLGIPADEIQFIQCATTERTRKKLFEEMNNGKVRVLFGSTTMLGTGVNAQQRAVAVHHLEIPWVRHEVA*
>BFG-277_Bacteroides_fragilis_@contig_3_segment0_254_
MGLLKPNQVLNKAYRQVAIETTDFDLFKNALRTLRDNIVDGQREHTQKEHLRNFLSETFYKPYYMAPEEDIDLAIRLDKTIKSNIGLLIEVKSTTNKGEMISNDNLNRKALQELLLYYLKERVNKKNNDIKYLIATNIHEFFIFDAHEFERKFYQNKQLRREFQDFVDGRKTSNKTDFFYTEIATTYIEEVKDSLEYTYFNLQDYQHLLDRTDSSASRKLIELYKIFSDTHLLKLSFQNDSNSLNRGFYTELLHIIGIEERKENNKTVIVRKAVERRDEASLLENTINQLDAEDCLRHINGRLYGNDYEERLFNVAMELCITWMNRILFLKLLEAQMLKYHNGDAIYKFLSITKIHDYDDLNTLFFQVLARDMGSRTHSIMRDFAYVPYLNSSLFEVTDLESKTIKINSLSQRTVLPVLASSVLRNKKRNLQVNALPTLQYLFAFLDAYNFASEGSEEVQEEAKTLINASVLGLIFEKINGHKDGSVFTPGFITMFMCREAITKTVLQKFNGYYGWNCTTRIELYNHIDNIVEANELINSLRLCDPAVGSGHFLVSALNELILLKYELGILVDATGKRIRKADYQLAIENDELIVTDTEGNLFAYNPLNAESRRMQETLFKEKRQIIENCLFGVDINPNSVKICRLRLWIELLKNAYYTAESNYTYLETLPNIDINIKCGNSLLHRFALTDSIQTVLRESSISISQYKEAIAKYKNAQSKSEKQDLETFITEIKSKLKTESNRRDARLVRLNKRRSELANLQAPQLFEPTKKEKKASDKRIADLKKEIATLENIFEEIRSNKIYLGAFEWRIEFPEVLDAEGNFLGFDCIIGNPPYIQLQSMGKSADVLECMGYITYARTGDIYCLFYELGMNLLTPNGFLCYITSNKWMRAGYGEALRGYFASKTNPIMLVDFAGIKIFDAITVEANILLSQKAANIFNTQACLVQDSNGLNNLSDFVQQQGVKCNFADSIPWVILSPIEQSIKQKIESVGIPLKDWNIQINYGIKTGFNDTFIISTEKRDEILANCQTEDERVRTAELIRPILRGRDIKRYEYEWADLWIIATFPSRHYDIESYPAVKNYLLSIGIERLEQTGETHIVNGKKIKARKKTSNEWFETQDSISYWEDFSKPKIVWKIIGNQMAFAYDANNYVMNNACYIMTGDHLDYLLAVLNFPITEVTFV*
>BFG-277_Bacteroides_fragilis_@contig_3_segment0_704_
MLIRRVWQMPNSRTFSIKPIRELIQKYANGYIIDPFAAGNRLANVTNDIDPQYDTDFHMDATDFLNSFKPDSVDTVLYDPPYSPRQVAECYKALGITVNMQTTQASY*
>BFG-277_Bacteroides_fragilis_@contig_3_segment0_764_
MTEKKKNIALQGKPCFPWVGGKRRLLPVLTESLPADFGKMETYVEPFVGGGALFF*
>BFG-277_Bacteroides_fragilis_@contig_6_segment0_38_
MAFNRKQKLRDNIEAIRTAFILDRENRTATTEERAILQRYCGFGGLKCILNPAKELTDAVRWAKSDLELFAPTVELHRLIRENSKDETEYKRFVDSLKASVLTAFYTPKEITDTIADVLADYSVRPARMLEPSAGVGVFVDSMLRHSPNADVMAFEKDLLTGTILRHLYPDQKMRTCGFEKIERPFNNYFDLAVSNIPFGDIAVFDAEFQRSDSFGRRSAQKTIHNYFFLKGLDAVRDGGIVAFITSQGVLNSTKTSVRNELFSQANLVSAIRLPNNLFTDNAGTEVGSDLIVLQKNLSKKEMSQDERLMTVIQTDTKTALTDNAYFIHHPERIVHTMAKLDTDPYGKPAMVYLHEGKAAGIAGDLRRMLDEDFHYRLAMRLYSGSIRQAGTEEKVAVQNKVERPAIKLETVSSAQTVETPTEKPQPADEKPEIEPRPQYSAGVQLTLLDLWGMTEEVSQPKTSKKKKTVKKAVTAKSTPPKPKVTVTPTAPTAKPAMENKEVKAENTAKPADPDDIYATLDWDTNPPINGFYEMMMGLTPERRKELRELARQHNEKQVAEKTEVKAVPETSREQPRQEETQPEAVAAPAVTDTPSEAVGTFLFPDIEAEKPKEEVVDLSPRAYHRTPEMHLREGSLVADRGRHNIGYLKDITPYGATFQPLDLKGYQKEKALLYVSLRDAYERLYRYESLRREANVPWREHLNTCYDEFVMRYGNLNAKQNVKLVMMDAGGRDILSLERMENGKFVKADIFEHPVSFAVESHANVGSPEEALSASLNKYGTVNLDYMREITDSTAEDLLTALQGRIYYNPLVTGYEIKDRFIAGNVIEKAERIEAWMGDNPENERMPEVKQALEALKDAEPQRIAFEDLDFNFGERWIPTGVYAAYMSRLFDTEVKIAYSASMDEFSVVCGYRTMKITDEFLVKGYYRNYDGMHLLKHALHNTCPDMMKSIGKDEHGNDIKMRDSEGIQLANAKIDEIRNGFSEWLEEQSPQFKERLVTMYNRKFNCFVRPRYDGSHQTFPDLNLKGLASRGIKSVYPSQMDCVWMLKQNGGGICDHEVGTGKTLIMCIAAHEMKRLNLAHKPMIIGLKANVAEIAATYQAAYPNARILYASEKDFSTANRVRFFNNIKNNDYDCVIMSHDQFGKIPQSPELQQRILQAELDTVEENLEVLRQQGKNVSRAMLKGLEKRKHNLEAKLEKVEHAIKSRTDDVVDFKQMGIDHIFIDESHQFKNLTFNTRHDRVAGLGNSEGSQKALNMLFAIRTIQERTGKDLGATFLSGTTISNSLTELYLLFKYLRPKELERQDIRCFDAWAAIFAKKTTDFEFNVTNNVVQKERFRYFIKVPELAAFYNEITDYRTAEDVGVDRPAKNEILHHIPPTPEQEDFIQKLMQFAKTGDATLLGRLPLSETEEKAKMLIATDYARKMALDMRMIDPNYEDHPDNKASHCAKMIAEYYQKYDAQKGTQFVFSDLGTYQPGDGWNVYSEIKRKLTEDYGIPPSEVRFIQECKTDKARKAVIDAMNAGTVRVLFGSTSMLGTGVNAQKRCVAIHHLDTPWVRHEVA*
>BFG-277_Bacteroides_fragilis_@contig_7_segment0_28_
MEKLKMESVSIAEDSLNKIAELFPNVVTESMGKDGQLHKAIDFDKLKFLLTANQAEMGVVYDDDERYELTWVGKKQAIREAAHPIRKTLRPCPEESRNWEQTQNLYIEGDNLDAMKLLKKSYAGKVDVIYIDPPYNTGKDFIFNDTFALSQEESDEKQGRYNEEGQRLFQNTEANGKFHSDWCSMMYARLMLAHTLLNDNGIIFISIDDHELANLIKIGNEVFNASNFIDVFNWAKTETPENLSKKSKQIIEYVVCYQKKKNDMKFQGLKKESVSSNGLLNQPNSVGILTFPANKVVTSIPDGVIKAGMYGTDAYDVELLEDTTVRDGLFTAPVKLKAKFKWSQENLEKEIKKGTTIKIPTLKLSPSYEKLEYDPEVPPNLINYKVGVETNEQAGNYQLQFFDKKVFNFPKPVSLIQYLCEFIDTKNKDCIVMDFFSGSGTTAEAVMRMNMKPRKNKVKYILVQLPEDVTETIKKAKTPSEKEIMQNAIDFLTEKHKALNICELSKERIRRAGDTIEAECNQLKLKNRPDIGFRVFRIADSNMKDVYYSAGEYSQSDLFYFTDNIKEDRTGLDLLYGCLTNLGLSLSLPHDEEDINGYTVYSVDKTELMACFAEQIPEKVFREIAGRQPRRVVFRDASFRDSADRINIDEIFKTLSPGTMIEIL*
>BFG-337_Parabacteroides_distasonis_@contig_2_segment0_1565_
MEIHKFHYNWKLAEANFTKDKGKVFSCFACGGGSTMGYKLAGFDVIGCNEIDPKVNQVYVTNHAPRFNFLGDIREXXERERELPPDLYNLDILDGSPPCSTFSIAGNREKDWGKEKKFREGQTAQVLDTLFFDFIALAKALQPKVVIAENVKGLLMGNAIDYVRRIYKDFEDAGYYCQHFLLDASKMGVPQMRNRVFFVCIRHDLGVNFLKVSDLFNVEPHISMDFNEPGICYGEFADYMGKPYGKRMKEMFDNRTHGDIDMSNAYRKLTGKRGFFNQCYLYEDEICNTLTAHADSTIPFNKPVYLSKSEVCNASTFPQDYDFCGFSPHYICGMSVPPVMMAQVATRVYEQWLSKLK*
>BFG-337_Parabacteroides_distasonis_@contig_2_segment0_1931_
MTRYETSPEVRPLEKTICEFAGLNGYDPMNVFTDFLRYVIHGFSPGAPPLKDWRYKRQQNAAFMKMFAEWVRLMQKQLEAASWYDALGDLFMALSSRKGQQAQGQFFTPVHICDLMVMCTETDEKKTGQRINDPTCGSGRLLLAYHVRHLGNYLVAEDVNRTCCLMTICNMLIHGCVGEVIHHDSLCPENFMDGWMVNHTLTQTGIPSIRRMSEEEYRTSRNMSVDLLRKRKEKLRQMQPDKKQLP*
>BFG-337_Parabacteroides_distasonis_@contig_2_segment0_651_
MYKRTIDNRWSFKDADTKEFTHCYHAYPAMMIPQVARALIEEYKPEDGVELLFDPYMGSGTSLVEASIKGINAIGTDLNPLARLMSHVKTTHYDLSCIRDTFSMMQALFFEYSEDKVKNKNFDNISNYTYWYSRDSLLRLSYIYQVINECVALDFAVFFKVPLSETVREVSFTRNGEFKRFRMKEEKIKDFKPDVFRLFEEKVIRNINGLEEFNSIKYSCNIGIYDFNSTIEIPSDIIQPNSVDMVVTSPPYGDSRTTVAYGQFSRWANEWFNFENAKTLDNLLMGGRVQKEELFETKSIKSELDEIKSIDPKRNLEVVSFLNDYSCSIKNVASVIKSGGVVCYVVGNRTVKGVQIPLDYFTAEMFEKNGFTHIDTIVREIPNKRMPSKTSPTNVAGKKVSTMCNEYIVILEKK*
>BFG-337_Parabacteroides_distasonis_@contig_2_segment0_918_
MSEKEVDTSNELRVLSLFSGCGGMDLGFEGDFICHRKSISPQSTWVQEVIDEHWVRLQKNRFRTVFANDILKEAQTAWLQYMDRFGYDKNVYNTKSIVDLVKEHRAGKKVFPKNIDVVTGGFPCQDFSVSGKRLGFESNKDHTGKLREDDEASEETRGKLYYWMKQVIDITRPKIFIAENVKGLVNLGDVKSIIQRDFAHAAGDGYIVLDPQVLHAGNYGVPESRERVIFIGIRKSALKVKALRALQEEKIPKAYDPYPSPTHACTVEDKKLLPPVVCRDVFVGLEEPDRTEDPSQRYYSQAKYMGAHCQGQKEIALDNIGPTIRSEHHGNIEYRRLSREHGGVITEELDAGLQERRLTPRECALIQTFPPDYTFVSHKKNSTRFELSASGAYKVIGNAVPPVLAYHIANRIQTLWPLYFKKR*
>BFG-337_Parabacteroides_distasonis_@contig_3_segment0_1076_
MTDILKHLDLNSADGTQLNLDALYQIAPSAFTEVRDDKTGAISRKVNFEVFRQLLGDHATDGEGEMYQFTWVGKNAARAEAAKPTDKTLRPVVEDSMDWDNTKNIYIEGDNLEVLKLLQRSYMGKVKMIYIDPPYNTGNDFVYHDDFARTAAEEDLEAGSVDELGNRFRKNTDTNGKFHSDWCSMIYSRLLVARSLLTEDGVIFISIDDNEQRNLKNICDEVFGSSNFLAQIVWERAYSPINLMKHFSPSHDYVLCYAKNLDSAVCKGIARSSEADNRYTNPDNDPRGVWKASDLSVGPAVEENIYTITTPSGRNVEPPAGRSWSLSRKAFRERLQDNRIWFGPDGNSVPAMKRFLSELRKTGITPMTIWKYTEVDHSQGATQKLAKLFDGKKVFDYPKPVELIKRIISLYSDSNSIILDFFSGSATTAHAVMEQNALDGGCRQFIMVQLEEDFSESSDGYKMGFKTICDAAKERIRRAGAKIKADSPLTTQNIDTGFRVFRLDESNYEEVSISPNDYQQDQLNLFADNIKQDRTDLDLLFGAMLAWGVTLDLPMTQEEVDGCTIYTVNDGDLVACFTERITDNVVAAMADKTPLRVLFRDSCFAQDDQKINIYEQFKQLMDWTDDEAFKNIKVI*
>BFG-337_Parabacteroides_distasonis_@contig_3_segment0_1237_
MSETIVDLNFLEAGVQCFPMYHYEERKIESKTLFDDAEDTIQNNYIRRDAISDFISERCRKAYGPHVSKEDIFYYVYGILHSTEYRTAFAADLKKMLPRIPLVDEALDFWSFSKAGRNLAELHLNYENRPSATGVIVTYNTIPQSEIEKVMQSGEMETINYQVEKMRFPSKTDKSKIIYNSQITIENIPATAYEYIVNGKSAIEWIMERYAVITHKDSGITNNPNDWATEHDNPRYILDLLLSVILLSIEMMEIVNGLPKLTF*
>BFG-337_Parabacteroides_distasonis_@contig_3_segment0_1403_
MSYNKLKSLVANVEAIETAMKIQVQGRQATAEEKEILSRYSGFGGIKEVLNIGTDKPIGGDMKEPIQRLQELINAYPHFTEPMRHNVIEGIKASVLTAFYTPKFLVDAVVRQIHATFGENGLKMRSFLEPSAGIGGFLPIAMSGTYDYAIEKDLISGMILSLLHENTLTRTIGFEEIGEQGFEHTTFDVIASNIPFGNFRVFDAELWKKGGMYEQATKTIHNYFFVKAMELLNEGGLLAFITSRGIADTPGNKFVREYLVNHADLISAIRLPDMLFMQTSGIEVGSDLLIFQKHTRKAALSQREQLFLQVGREKADATGTMTEYANKLFTIPKTTLATGSRIVQNQYGKYVRKYQWQGNENAMSQYLAALLKLDFGRYFRKSLFMGEGQGSEDMQMSLFGSVAMKQVAKGKRAYTDGVEAWMKDGTMVLFEGQVGTIQYRKSSLYQEVAIDFVPVDEGKVNADRAKDYFPIRKAYFELSIKEREEQKEDNGLRGELNARYDTFVAKWGCFHENDNKEFIMLDSLGVEVFTIEMQLGKDLVKSDIMREPVAFKKIDPNKRLTPIEALASSLNFYGRVDMDYLMQSTDSAEEEIIGDLKGEIFYNPVIGEWEHKGKFLSGNVIAKCKEIGSYLSDLTDREKDWTETAVKALADATPEAIPYEELDINMGERWIDTKLYADFATELFETETSVMYFDVNDTYIVRLQSYSPVAYNTYSVRNYDGGDLFVHALHDTVPEITKEICRNGDKVRVPDEEAIQEAATKIQEIRDRFNRWLDRQPIEVRDELVRVYNERFNCYVRPHYDGSAQTFPQLSFEQFPYDSLYPSQKDAIWMIKQNGGGICWHEVGTGKTMIMCVAAYEMKRLGLAHKPLIIGLKANVHEIADTFRKAYPTAKVLYPGKEDFTPANRQEVFSKIKNNNWDCIILTHDQFAKIPQSEETMIDIFTEELADVERNLEFLEQSTMRYRSGKMQDGLEKRKQNLAAKLQELRMKINNRKDDAVDFHTMGIDHIFVDESHVMKNLMFQTRHTRVAGIGNTKGSQRAMNLLFAIRDIQRRTGRDLGATFLSGTVVVNALTELYVMFKYLRPQELQRQRISCFDAWAAIFTKKTADYELNVTGSVKRKERFRTYIKVPELAMFLREITDYRTADMINLDVPEKNVRFLSYPPTIEQEEMIGRLVSFAGSGQWEDLGLDVPQPDNLDKAKMLVATNVARKMALDMRLLGCKFKDDADNKASICARTIYDYYIRSNDNRGTQFVFSDLGTYKPNEWNVYTDIKEKLVRLGIPADEIQFIQCATTERARKKLFEEMNNGKVRVLFGSTTMLGTGVNAQQRAVAVHHLEIPWVRHEVA*
>BFG-337_Parabacteroides_distasonis_@contig_3_segment0_1455_
MNTRFEKSVRSSDEWYTPKEILDALGKFDLDPCAPIRPLWPTAEVMYDQNIDGLSQIWEGRVWLNPPYSRPLIELFVRKLAEHGNGIALLFNRCDSKMFQDVIFPKATGMKFLRHRIRFYRPDGTRGDSPGCGSLLLAFGEDNAEILRNCAIEGKYVQLN*
>BFG-337_Parabacteroides_distasonis_@contig_3_segment0_1461_
MKKIVFAKDITLYKADCLEVMPLLPESSIDLVLCDPPFGITASQWDKIIPFSKMWEEIRRVRKDNAPTALFGSEPFSSLLRCGNLAEFKYDWVWEKSKASNFLLAKKQPLKAHELISIFCNGRTPYYPIMEEGEPYENRTKRGSNWTGVNKVPNPTFRNENKGTRYPRSVKYFKTAESEGKTIHVNQKPVALLKYLIRTYTKEGDTVLDFASGSMSTAIACIHTNRKCICIEKDDMHFSRGEERIRNEYNIKRNVE*
>BFG-337_Parabacteroides_distasonis_@contig_3_segment0_1497_
MMPDRFYSPLRYPGGKGKVANYFSKLFIDNNLDGGTYVEPYVGGGSVALSLLFNGLASHIIINDRDRSLYAFWHSVLYQTEDLCRLINDTPVNIEHWLRQKEIQRQKVNVDLLELGFSTFYLNRTNRSGILNGGIIGGMEQTGRFLIDARYTKPTLISRIQRIAQYVNQIQLYGIDAVELVKQLKIQLNEKTLFYFDPPYYIKGKGLYMNYYTDNDHQEIANEISSIQDQKWVVSYDFVPFIAKLYSHYRTRPFDLNYSAAKVGKGKELMIFSPNIKISKDNLLGNEKFFNG*
>BFG-337_Parabacteroides_distasonis_@contig_3_segment0_1875_
MKKTYLSAPLPFVGQKRMFARKFMKVLEQYPESTVFVDLFGGSGLLSHITKRCKPEATVIYNDFDNYHKRLENIPRTNRLIADLRSMVGNSVPRHKTITGELRERIFSRILQEEHETGYVDFITLSSSLMFSMKYKLSVPEMRKEALYNNIRKADYPECTDYLEGLEIVSCDYKELFNRYKDTPGVVFLVDPPYLSTDVGTYNMSWRMSDYLDVLNVLSGHPFVYFTSNKSSILELCEWIGKNKNTGNPFEGCTRMEFNAHINYSSSYTDMMLFKKRLPDGVSLPPVEIESLRR*
>BFG-337_Parabacteroides_distasonis_@contig_3_segment0_2189_
MNPTYEHHRPYDGCDLYRGDALDVLPLLAEEGITADMVLSDPPYGTTHCRWDAVIDIPGMWNAVQGISRPDTPVLLFCQHPFTSLLGSSNLRRLRYAWVWEKTQATGFLNAGRMPMKAHEDILVFYDRLPKYHPIKTDGHRRKVVMAEHQRKCDAGEIYRKHDNFRDYISTERYPRSVLKFKTDKQRSCLHATQKPVALLEYLIRTYTDEGDIVLDFAMGSGSTAVACRNTGRRFVGVEIDREIFQTALNRITHG*
>BFG-337_Parabacteroides_distasonis_@contig_3_segment0_2231_
MDVTFEGKSSTGKNEWLTPPCLLRRLGPFDLDPCSPVNRPWDTARHHYTIEDDGLQQPWFGRVFCNPPYDTALIVRFIRRCVEHRNAVALTFARTDTRLFHELIFPNADSILFIKGRLSFYHVTGEQGGTAGAPSCLIAFNKENTAVLETCGIDGKLVKPRLQ*
>BFG-337_Parabacteroides_distasonis_@contig_3_segment0_362_
MAKKAKTKDVAKKTIEQTLWDSANELRGNLDAAEYKSVVLGLVFLKYINDCFKVKHDELVAEGAGFEEDPDEYIGDNIFFVPTDARWDKIVKASLTAEIGVVIDTAMEALEQENRQLKSILPKNYARPELDKRRLGNVIDIFENNLHFTGTEARDVLGRVYEYFLGEFAREEGKKGGEFYTPSCVVRTIVEVIQPYKGKIFDPACGSGGMFVQSSKFIERHRGNINQISVYGQELNSNTWKLAQMNLAICGIEANFGDSFGDSFHDDKHPFLKADFVMANPPFNISKWGGDQLRDDPRWQYGIPPEGNANFAWMQHMLYHLADNGRIGLVLANGSLSSQQGTEGEIRKNIVNADLVEGIVAMPSQLFYNVQIPCCLWFLTKKKAQPGKTLFIDARNMGYMKDRTHRELSCGEETEDHGNDIGRIAETFEQFRAGTLETEKGFSAIATIEDIEKQDFILTPGRYVGIAEVEDDGEPFQEKMERLTSELSDLFAQSHTLENEIRKQLARIGFTVK*
>BFG-337_Parabacteroides_distasonis_@contig_3_segment0_677_
MPTISLIEELPKIVKEGRQEAQRILERLSSNTHIGLQTNELVLPAKDTSGLWKGKNEQVINKEWMNRLIYGDNLLVMQALLAGDETTGLPSLRGKVDLIYIDPPFDSKADYRTKINLPGVDIEQKPTVIEQFAYSDTWQDGTVSYLKMLYPRLVLMRELLSEKGSIYVHIDWHIGAYLKVIMDDVLGKENFKNEIIWKSAVGDTSNKNKKYIKSHDTIFFYNKIQGIQVWNDIFQEYSEKNKNAYRYEDEKGTYRFVPIDNPGGGGYIYDLGYGENIPTNGYRMPKETALKWIESGELIVEKGKCPKRKLYQKTDGLRCTDIWTDINHERGLVYATQKPEKLLERIIKASSDEGDLVCDFFGGSGTTAAVAERLGRRWITTDIGKPATLVMRKRFIDQEVKPFLYQAIGDYQKEAFQNNKQYKRIGDLSQIIMQLYGAIPFTQEQLNDRNWGYIKNGRTLVLVDSPNKVTGAATIRRAYEAKKNLLGGGWNKVVVLAWNFAFDISAAIQQYKEDVEVLVIPPDLLDKLSKKGYDKLIREGSVRFSSYQYLLVKPIQTEPHYGEQDKLTIELDNYVLLSPDNIPLDDKDKAKLQQVLEKDPLALIEYWSIDPDYDGITFRSQWQDYRENTDNDSDPLHCIYTATLITPRKAERTVCVKAVDVFGFESMVTETIHS*
>BFG-461_Bacteroides_fragilis_@contig_5_segment0_1676_
MEKLKMESVSIAEDSLNKIAELFPNVVTESMGKDGQLHKAIDFDKLKFLLTANQAEMGVVYDDDERYELTWVGKKQAIREAAHPIRKTLRPCPEESRNWEQTQNLYIEGDNLDAMKLLKKSYAGKVDVIYIDPPYNTGKDFIFNDTFALSQEESDEKQGRYNEEGQRLFQNTEANGKFHSDWCSMMYARLMLAHTLLNDNGIIFISIDDHELANLIKIGNEVFNASNFIDVFNWAKTETPENLSKKSKQIIEYIVCYQKKKNDMKFQGLKKESVSSNGLLNQPNSVGILTFPANKVVTSIPDGVIKAGMYGTDAYDVELLEDTTVRDGLFTAPVKLKAKFKWSQENLEKEIKKGTTIKIPTLKLSPSYEKLEYDPEVPPNLINYKVGVETNEQAGNYQLQFFDKKVFNFPKPVSLIQYLCEFIDTKNKDCIVMDFFSGSGTTAEAVMRMNMKPRKNKVKYILVQLPEDVTETIKKAKTPSEKEIMQNAIDFLTEKHKALNICELSKERIRRAGDTIEAECNQLKLKNRPDIGFRVFRIADSNMKDVYYSAKEYSQSDLFYFTDNIKEDRTGLDLLYGCLTNLGLSLSLPHNEEDINGYTVYSVDKTELMACFAEQIPEKVFREIAGRQPRRVVFRDASFRDSADRINIDEIFKTLSPGTMIEIL*
>BFG-461_Bacteroides_fragilis_@contig_5_segment0_1734_
MKQSVFVQQQGVECDFTGSTPWVILSPIEQSIKQKIEAVGTPLKDWDINIYRGVLTGYNDAFIIDTEKREAILANCQTEEERKRTAELIRPILRGRDIRRYEYEWADKYLIATFPSRHYDIELYPAVKRHLLSFGKERLEQTGKTYSINGEKIKARKKTHNKWFETQDSISYWEDFMRPKIIWKRIGSILRFSYDTTGNFGLDSTCFATGQHMAYLCCILNSLMGHYMFKDSPKTGTGDLLVSVQAIEPILIPMNKDMECLFENLLEEVLEHRSEETEKEINRLAFKLYDLSPAEINYITDFVTQSQQSQ*
>BFG-461_Bacteroides_fragilis_@contig_5_segment0_1735_
MNYKEVIESKYNREAWQKLLYDIFRNKISFWNTPSAVHVSSRLAKEALNLGKISLVDGESIAIYEVELSDKVDIERNRRGIRDMLTTDWRNMGYAGAFMFCYRKDESILRFSYVSETWGFNKQGEYEKMSTNTKRYTYLLGEGRGCRTAIEQFGTLKNSKQTLSDITNAFSVETLTKQFYKDLFEWYQWAIEPSSNVSFPNNTGTEDDDREDLETKVIRLITRIMFVWFIKQKDLVPQRIFDIDYLQTILKEFDPYSQTVGNYYNAILQNLFFATLNRAIEDEQGNKRKFATNIKKDIKTLYRYAEMFNISENDVVTLFSEVPFLNGGLFECLDKTKTIDGVEQAYNYDGFSRNDKRFADGRYRNRAIIPNNLFFDSEKGLISILSRYNFTIEENSPEEQQVALDPELLGKVFENLLGAYNPETKETARNQSGSFYTPREIVNYMVDESLIAYLGDTQFVRSLFNPDFTLDREKPEEYQRVAKRLKAIKILDPACGSGAFPMGLLNRMIDVLCRISPNEKVYDLKLAIIENCIYGSDIQSIAAQITKLRFFISLICDCEKDASKPNFGIPTLPNLETKFVAANSLIAKKKQASHCLFENPDIEPTKQKLIEVRHEHFSAKTANRKSTLREKDKVLREKLARLLADDKDFAPEDAIQLAAWNPYDQNTVAEFFDPAWMFGVSDGFDIVIGNPPYIQLQNNGGELAKLYEPCDYKTFAKTGDIYCLFYERGWQLLKPKGHLCYITSNKWMRAGYGEKTRGFFAKNTNPQLLIDFAGVKIFESATVDTNILLFSKEDNEHKTLCAVTNKQNKDGVKNLSVFVQHSGAVCDFSSSDSWVILSPIEQSIKRKIEAVGTPLKDWDIQINYGIKTGYNDAFIIDTEKREAILANCQTEEERKRTAELIRPILRGRDIRRYGYKWAELWIINIHNGIKGKLPRIKIEDYPAIKAHLDLYWDKISKRTDKGDTPYNLRNCAYMEDFNKPKIVYPNMTKYMPFVYDDNAYCTNQKCFIITGQAIAYLTAFFNSSLFKFCFRDSFPELQGGTREMSKIFFDKIPVMQVTDEMNARFRSAVNDIQNVYSKSKAMAIDSMIFDLYNLSEKERQVIGFVEIE*
>BFG-461_Bacteroides_fragilis_@contig_5_segment0_1847_
MVLLELFSGIGGFSKGLEAAGYTFDKVYFSEIDKHAIANFKYNFPYAEHIGTVTNIGEVGIERPHIVTFGSPCQNFSAIGDGKGLQGGESHLVRYAVEAVRRFRPDVFIWENVKGIFFARHRPDFWSIVKAFADIGGYRLEWQLCNTAWFLPQNRERMYLVGRVADRCTADLFPLPTPGGVHGKAGGDEPAARPSGTITRNYGRQPNIGNYVLCLKSGEAYNGTPTPEQLKHVRMLTEVECERLQGFPDNYTRYGIYDGEKKEIAKIHRYALLGNAVSVPVVREVAARIRQTTTLF*
>BFG-461_Bacteroides_fragilis_@contig_5_segment0_3222_
MNTSFERSANASDEWYTPREIIEALGEFDLDPCAPMHPLWPTAKIMYNKQDNGLIQNWGGRIWLNPPYSKPLIWQFVEKLAEHGNGIALLFNRCDSNKFQDIIFTKATGMMFLRNRIKFFRPDGTRGDSPGCGSVLIAFGRENAEILRNCSLQGKYVELNNDK*
>BFG-461_Bacteroides_fragilis_@contig_5_segment0_3236_
MGYKIAGYDVIGCNEIDPRMMKCYETNHHPQYSYLEDIRDLVKRNNLPEELYHLDILDGSPPCSTFSMSGLREDAWGKEKKFKEGQKTQVLDTLFFDFIALAKRLKPKVVIAENVKGLLLGNAIDYVRRIYKDFEEAGYYCQHFLLDASKMGVPQKRERVFFICIRHDLGVHFLKVSDLFNVEPYIDMEFNESEIYYGEYADYKGKPIGVKMRKLFEQRVAGDIALAEAYKKQTGKRGFFNQQYLYENKVSYTLTTHADSIIPFKQPIYLSRSEVCNISTFPQDYHFLNQSPHYICGMSVPPVMMAHVASRIWKYWLSKL*
>BFG-461_Bacteroides_fragilis_@contig_5_segment0_3438_
MAFNRKQKLRDNIEAIRTAFILDREQRTATTEERAILQRYCGFGGLKCILNPAKELTDAVRWAKSDLELFAPTVELHRLIRENSKDETEYKRFVDSLKASVLTAFYTPKEITDTLADVLADYSVRPARMLEPSAGAGVFVDSMLRHSPDADVMAFEKDLLTGTILRHLYPDKKTRTCGFEKIEKPFNNYFDLAVSNIPFGDIAVFDAEFEKSGSFGRRSAQKAIHNYFFLKGLDAVRDGGIVAFITSQGVLNSTKTSVRNELFSQADLVSAIRLPNNLFTDNAGTEVGSDLIVLQKNLSKKEMSQDERLMTVIQTDTKTDLTDNAYFIHHPERIVHTMAKLDTDPYGKPAMVYLHEGKAAGIAGDLRRMLDEDFHYRLAMRLYSGSIRQAGTEEKVAVQNKVERPAIKLETVSSVQTVETPTEKPQPADEKPEIEPRPQYSAGVQLTLLDLWGMTEEVSQQKTAKKKNTAKKGNPARRTPSKPKTEAVPKVTAVPTATTPKTVTENKEAKTENTAKPADPDDIYATLDWDTNPPINGFYEMMMGLTPERRKELRELARQHNEKQVAEKTEVKAVPETSREQPRQEETQPEAVAAPAVTDTPSEAVGTFLFPDIEAEKPKEEVVDLSPRAYHRTPEMHLREGSLVANRGRHNIGYLKDITPYGATFQPLNLKGYQKEKALLYVSLRDAYERLYRYESLRREANVPWREHLNTCYDEFVMRYGNLNAKQNVKLVMMDAGGRDILSLERTENGKFVKADIFEHPVSFAVESHANVGSPEEALSASLNKYGTVNLDYMREITDSTAEDLLTALQGRIYYNPLVTGYEIKDRFIAGNVIEKAERIEAWMGDNPENERMPEVKQALEALKDAEPQRIAFEDLDFNFGERWIPTGVYAAYMSRLFDTEVKIAYSASMDEFSVACGYRTMKITDEFLVKGYYRNYDGMHLLKHALHNTCPDMMKSIGKDEHGNDIKMRDSEGIQLANAKIDEIRNGFSEWLEEQSPQFKERLVTMYNRKFNCFVRPRYDGSHQTFPDLNLKGLASRGIKSVYPSQMDCVWMLKQNGGGICDHEVGTGKTLIMCIAAHEMKRLKLAHKPMIIGLKANVAEIAATYQAAYPNARILYASEKDFSTANRVRFFNNIKNNDYDCVIMSHDQFGKIPQSPELQQRILQAELDTVEENLEVLRQQGKNVSRAMLKGLEKRKHNLEAKLEKVEHAIKSRTDDVVDFKQMGIDHIFIDESHQFKNLTFNTRHDRVAGLGNSEGSQKALNMLFAIRTIQERTGKDLGATFLSGTTISNSLTELYLLFKYLRPKELERQDIRCFDAWAAIFAKKTTDFEFNVTNNVVQKERFRYFIKVPELAAFYNEITDYRTAEDVGVDRPAKNEILHHIPPTPEQEDFIQKLMQFAKTGDATLLGRLPLSETEEKAKMLIATDYARKMALDMRMIDPNYEDHPDNKASHCAKMIAEYYQKYDAQKGTQFVFSDLGTYQPGDGWNVYSEIKRKLTEDYGIPPSEVRFIQECKTDKARKAVIDAMNAGTVRVLFGSTSMLGTGVNAQKRCVAIHHLDTPWVRHEVA*
>BFG-461_Bacteroides_fragilis_@contig_5_segment0_3789_
MDYTSIHIYGHLLSDDILHEIETESSMQGNREQDFNLDVSLTAKIDNAWSSLRNDWKLFSERNSLRDPYGTKAVRRLMERFFSSLDYQLDYQPTQIEVGERKFDIPYICPELDQMPIIIVGDKTGDAELDLLDKCTLDQRIKGERRQKSPQATMLDYLNNTEHVYGIVTNGQVLRLIRNTGQLVKLTYIEFDIRRMVEEDHYAEFCLLFRLMHSSRFTHSGDDACIMEQWFNRSIESGNRIRAGLSDAVQKAMEILGRSVVCGKGAGNEVFRQAVINGEANAQTLNKELIHFIYRLLFLFIIEDRNLVYNIGAPDTDNDYDQKVRCQDIYKKYYAVSRLRGLSELPYLRNERYCDLWEGLMDSFRLFEDETFGAPLFIKPLGGVLFASETLHYLRQCQITNEQLLAAFSCLNEFRDEKQNRVKINYSSLDVEEFGSVYEGILEMRAIIMQGTSVSEWNFTFGAGLDRKSSSSYYTRPDLVQSLIRTTLEPVIKERIAKCQTTEEKIRSLLSMKVCDAASGSGHIILAMARTLAWYICTLRTGEDNPASLDYREALREVIQKCIYAVDYNPDAVELCKVVLWIEGYCAGKPLSFLDHHIRCGNSVVGVTNLDVLLDGVPKEAFTADNKETKKRIIELNKQALKDVDLVRSGRNIGLSVTLFSQDIAIQSIDSEQIGLAGKVKEINDLPEDSLLQELTKQSKWEELMQSPRVECLRRACDIYVYSFYKQFHATDLASEFDDETETFTPFNIPYTRTVYNALQEIKYLDYSTEEMEGLQVLPDSFKQEVNEVAQANRFFHWCVEFPEVFADGGGFDVMCGNPPWDKLQMEDEKWFVDKDDSIVHAANQAARDKKIAQLKENNPALYNEYKTARETVSSQSNYVKNSGRFPLTAIGKIDLYPLFAEHCLNCSKEAWGLVLPTGIAVNDSSKTFFSKLIEENRLISLYDFENKEGLFDIHRMFKFCLLSVGQKHDTPREVSGGFYLTRMDHLLDPARIYKLKTTDFELLNPNTKTCPIFRTSRDAMLTTKIYRRCKVIINDTTSENPWDIKFGSMFNMSTASYLFRTYSQLINEGAELNGNKFLLNNQIYVPLYEGKMIWHYNHHYADWPTKGERPNTVPTPTLEQLANPYDTPMPWYWVPQEEVYNRLVKIDAKDNIIWEWKHKWLIGFRDIARAVDERTFIVSPIPDAFGVGNSATLLFVERGTMPGALLLGMMSSLVFDYTTRQKIGGSHASISFVKQFPVLTPEQVSSSGYEQGIVERVARLCWFNHDLDGWMEELREECPEEYDLPEEPVIWNEEQRTVWQAELDAIFAHLYGLTTEDLRYILDPEDVCGKGCINETFRVLKERELRELGEYRTKRLVMEAWNKFEFDNKLKMLCYEK*
>BFG-461_Bacteroides_fragilis_@contig_5_segment0_943_
MDIKKHITALGFVPKNGTNGIYHKIYVDYAIEIDFEKQSINYGSGIIAESKTTQNFSQPENFVVLECVDRLLTKGYKPQSIVLEKTWPSGHGTSGRLDICVNREGATPYMLIECKTYGKEYNKELAKIHKDGGQLFTYFQLSGGKADVIMLYASELKGSKFIYVNEIIKIEDDYRNGDVKDIYEKWNKLTKDNGIFDSWVQPYNFQSKALTKEQLKEIKAEDSSFIFNRFLEILRHNVVSDKGNAFNKIFTLFLCKVYDETTTGEGEELKFQWLEGRDNHVDFQLRLTDLYSKGMKKFLDRTVSDFNNEDFDKRCANLNEDTKQYLLREVNKLRLEKNNEFAIKEVYDNASFEENAKVVKEVVELIQGYRIRYNKRQQYLSDFFELLLTTGLKQETGQYFTPVPIAQFIIKSLPLDSIMAEKLSRKDGEILPYMIDYAAGSGHFITEFMHEIQDIINDCDISKYIEETRKHLINWQNCHFDWATDYVYGIEKDYRLVKVGKVGCYLHGDGLANVILSDGLANFCNNKEYKGKLRKKVNDVQKDNQQFDIVLSNPPYSVSSFRQTTRDYYTEQDFELYNSLTDNSSEIECLFVERTKQLLKDGGIAGVILPSSILSNSGIYTKAREIILQYFDIVAIAELGSNTFMATNTNTVILFLRRRDNYFAANTKSAVDTFFRTLNDVTINGIETPASKYVAHVWEGLDYTDYVTLLQKSPNDKVKAHEIYAEYKKKISARNDAKLFEAILSIEAEKLLYFVLAYSQKVVIVKSGEKDIEKKFLGYEFSNRRGNEGIHAIQRGKNIDECTKLFDANIYDNPKKASTYVYRAFKGDYISPIAESMQSHISRVSLIDMLTFDRDNFEKSISLTTKKKVLIDSKYNQLKLTDLSILLKRGKSAKYGNSKIQIIKSGQARGWFDFDFSEKHYVDETFVIDERKLVRGDLLINSTGVGTAGRVTYFGEDGDFVVDSHITIFRPNQNLILPEYALCVLGVIGFDNIENMALGQSGQIELSLDIIGNIKIPVPPIDVQKQIVEEIGKVDKSVSNSMLQINECETNIESLLSSLNFADSMLNTIAPFTTKSIKYSDIESETYITTDNMLQNKFGIIPFEGGANISSITEYKPEDILISNIRPYLKKIWFADKKGGCSKDVLVLRSADTSKYLPKYIFYMLRRDAFFDYVMEGKKGIKMPRGNKEDILKYRIPIPSINEQKRIVSQIEALEMEINNACTTIKNAANEKQIILDKYL*
>BFG-461_Bacteroides_fragilis_@contig_5_segment0_950_
MYAIIPQQIPQDRRAEINEKILFAIDSGKDLVPKESIYNCYTGIGGLHNLRQSDFTSYHEYAEAKKEFEMGQFFTPHDICRSMVETLSPTSTEMVLDMCCGMGNFFNHLPNLHNAYGFDIDGKAVAVARYLYPEAHIEKCDIQLYNPEQRFDIIVGNPPFNLKFDYRLSQEFYMDKAYDVLAPAGILMVIVPLSFMQNEFWEKTRVAKINSNFSFIGQTRLEHSAFSTVGVQNFATKIMVFLRRSLHIEMQPYNAEEFVSMDELKKRIAEVRKMKHRLRLQLMRECNHIDKEELEQFEYRLAKYMYELKAHAVLNRHIEKAEALVSKFRNQKPPEGATREQIKEWERKKLTTGKVLGIIRRYITSQNVVPRKEVALVKTSYGFKLKQYAPRLLDKVTHKAAGINDIILGRAELPMPETVTEKNMRQIRAARKLIRRKQRQYETQNLQFAEMREDDGLKEYLDRTRFINKEGEVCEFTDLQKHDLNLVLQKRYALLNWQQGSGKTAAVYHRAKYLLKFRRARNVIILAPAIATNMTWIPFLTVNKERFRTIQTAGDLDNVPEGTFLVVSTSMLRKLKRGLKRFIKHTSGKLCLVFDESDEITNPTSQRTRNVLCIFRRLRYKILDTGTTTRNNIAELYSQFELLYNNSVNMICWSPQVYHENRDREIEEENNPDYGTPFPAFRGHVLFRACHCPGKATVFGIEKQNQDVYNKDELSELIGKTVITRKFRDFAGEKYRIRTHTVHPSEGEHEVYRVIIEEFCRICELYYNSTGDTKKDAGLRLMRQIKLLIKACSVPHLIKGYYGDRYPSKTRYIERLVREIPGKVAIGCTTLAAFDLYESYIREHFPDRPVYVVKGDVAFKKRQSIVTEFDSTINGILICTQQSLSSSVNIPTCNDVILESLQWNIPRMEQFYFRFIRLDSKEMKDVHYVTYEDSVEQNLMALVLTKERLNEFIKTGEVKEQSEIFEEFDITMSVIDSLLIRTQDSEGKIHISWGSQRITE*
>BFG-379_Bacteroides_vulgatus_@contig_1_segment0_pilon_1114_
MITAMKKYHYSQAPLPFVGQKRMFASEFRKVLKRFSDRTVFVDLFGGSGLLSHITKRERPDATVIYNDHDNYRERLENISRTNALLSDLRRLSEGIPRHRMLSKKMHGMFLERIRREESTGFVDYLTISSSLLFSGKYARNIGELGKLNFYNNMRLSDYCCEGYLDGLEVVCCDYRELVDRYRDSPDVVFLIDPPYMATDISTYRMDWKLTDYLDVLLVLKGHPFIYFTSGKSPILDFCRWMEEHPETGNPFKGAGMSTLTARMNYSSSYTDIMLYKEMTEAA*
>BFG-379_Bacteroides_vulgatus_@contig_1_segment0_pilon_1921_
MAFNRKQRLRDNIEAIRTAFLLDREGRTPTETERNILRRYCGFGGLKCILNPAKELTDAVHWAKSDLELFAPTAELHRLIRENSRDETEYKRYVDSLKGSVLTAFYTPKEITDTLAGVLAGQGVVLARMLEPSAGMGAFVDSMLHFSPQADVMAFEKDLLTGRMLRHLHPDQKVHVEGFEKIEKPFNGHFDLAISNIPFGDIAVFDAEYEKRSIMYRVAAKKIHNYFFLKGLDAVRDGGIVAFITSQGVLDSESNNGTRFLMMKNADLLSVVRMPNNLFTENANTEVGCDLIVLQKNSQKENLTEDDQLFTQTVKDNHTRVTTNRYLLAHPELVIHSTAKLDTDPYGKPAMVYLHEGGVSGIAEDLRKRLDADLTARLDMARYKGVTFGDGPKVEKTPAHAISSANKEVKTAEVVPQIKEEPKEQPAIDFPMDGKAVQLTLFDLWEYTLPQEKPVSKGKKKSASAKQVQNGNSPTSAHAEKPKKQDNTLLQSSQKKADETPKEEKKTLPGDIYADINWEDNPPINGFYETMMTLTPERRVALRQEAEHHRQEQLRRQGVKDTLNPIFIPPMGEIKPPSENELPGQGEIKPTSDVTEQSAKPTVQPTRNGLFQDTGNAPAKPERKPFDLTSHPYDCTLEPHHREGSIVLDAARNVGYLKDLTPYGAMFHPTDVSGFQKEKLTLYISLRDAYEHLYSYEAENHEENKQQRGYLNTYYDEFVLRYGPLNAKQNVKLLLMDAAGRDILSLEREENGQFVKADIFERPVSFSIEETAQADSPEEALSASLNRYGTVNFDYMRSLTDTTEEELLTALRGRVFFNPLADGYEISDRFIAGNVIDKAERIEAWIADNEEHEHLAEAKVALEALQDAAPQRITFEELDFNFGERWIPTGIYSAYMSHLYETDVRIAYAPGMDEFSAVCDRKNIKIWDEFCVKGYYRHYDGMSLLKHALHNTCPDMMKCIGEDENGNDIKVRDAEGIQLANAKIDEIRNGFSEWLEEQSPEFKERLVTMYNRKFNCFVRPKYDGSHQTFPDLDLKGLASRGVKDIYPSQKDCVWMLKQNGGGICDHEVGTGKTLIMCMAAHEMKRLGLAHKPMIIGLKANVAEIAATYQAAYPNARILYASEKDFSTANRVRFFNNIKNNDYDCVIMSHDQFGKIPQSPELQQRILQAELDSVEESLEVLRAQGKDISRAMLKGLEKRKFNLEAKLQKVEHAISSRTDDVVDFRQMGIDHLFVDESHQFKNLTFNTRHDRVAGLGNSEGSQKALNMLFAIRTIQERTGKDLGATFLSGTTISNSLTELYLLFKYLRPKELERQDIRCFDAWAAIFAKKTTDFEFNVTNNVVQKERFRYFIKVPELAAFYNEITDYRTAEDVGVDRPHKNEILHHIPPTPEQEDFIQKLMQFAKTGDATLLGRAALSETEEKAKMLIATDYARKMALDMRMIDPHYEDHPDNKASHCAKTIAEYYRRYDSQKGTQFVFSDLGTYQPGDGWNVYSEIKRKLMEDYGIPGHEVRFIQECKADKARKAVIDAMNAGTVRVLFGSTSMLGTGVNAQQRCVAIHHLDTPWRPSDLQQRDGRGVRAGNEIAKHFAGNNVDVVIYAVEKSLDSYKFNLLHCKQTFISQLKSGAMGARTIDEGAMDEKSGMNFSEYMAILSGNTDLLEKAKLEKRIASLEGERKSFNKGRRESEFKLESKTGELQNNNAVITAMTEDWEKFTAAAKTDKEGNRLNIIKVDGVDSADEKVIGKRLQEIAKNATTGGLYTQVGELYGFPIKVVSERILKEGLEFTDNRFVVEGNYKYTYNNGHLAMADPLAAARNFLNAMERIPSIIDQYKAKNEVLEMEIPQLQEIAGKVWKKEDELKQLKSELAALDRKIQLELAPPTPEVAEKENEGQQLKPEAEDVRNRQAQYPENAPPQIRSPADSIVANHVIIGRPGLYAKEETRSKGLKI*
>BFG-379_Bacteroides_vulgatus_@contig_1_segment0_pilon_2262_
MAVNNIIKRIQNIMRQDAGINGDAQRIEQMTWMFFLKVYDTQEETWEYKDENYKSIIPEELRWRNWAVDEKDGEALTGEVLLSFVNEKLFPALKNLPVNADTPRAKSIVQETFADLNQYMKNGTLLRQVINIVNEIEFDDAEDRHTFGDIYEGILKDLQSAGNAGEFYTPRALTDFIVMMLAPKLGETFGDFTSGTGGFLTSALNYMAKSVRSAEDGEKLQNAVVGQEWKPLPYLLSITNLLLHDIEAPNITHCDSLGTNVTDFNETDKVDVIGMNPPYGGSTDDSVKSNFPLRYRSSETADLFIALIMYRLKAGGRCGVIIPDGFLFGTDGAKLALKENLLRNFNLHTIIRLPGSIFSPYTSIATNILFFNNEEAEGCEGGFKTKETWFYRLDMPEGYKHFSKTKPMKVEHTLPIQEWWNDRKEIVNDEVGEKSRVFTAQQLIDLDCNFDQCKFPKEEEEILPPAELLKQYFEKRAALDHEIDKTLSEIQKILGIDIKSCN*
>BFG-379_Bacteroides_vulgatus_@contig_1_segment0_pilon_2379_
MHKQLITIMKLKFDLSDRYNALLPIVENINESTDELRRNWWKIDQTISELSYLTHGFFRYYGKFPPTIASYLLNKYPCPENGGLLDNFVGSGTSLVEAARRGIPAVGIDINPLACLSGTVKTTLYNTNKLKTELKEIENLFNNPNYNSKCEFIPNSSFLEKWFFEETINDIIKLKTIILDLKSNIDIDFFTLAFLSIIRRLSKAYDGEVRPHLNKNKKAKAPFTFFQKKVLEMLTSIDELNEDYPQTITAKTLLADTRNDYSLEIPQWHYWLIISHPPYLNCFDYISVYKLELEWSVGFENLWKSENFKTIKKLELKSWPAKEEIVQSYYEGLKSSYKITHKIQEKGDKLAIIIGDCSIKGKLEPVHLKLIDIVQNIGYKVVELNYRTTNYSTGKYAYKDRADYDQSEKRDAIIIFEKE*
>BFG-379_Bacteroides_vulgatus_@contig_1_segment0_pilon_2451_
MQYEKNGIFAFMGRRDELCIRNLNTQLHDRMITAMKKCYYSQAPLPFVGQKRMFASEFRKVLKRFSDRTVFVDLFGGSGLLSHITKRERPDATVIYNDHDNYRERLENISRTNTLLSDLRRLSEGIPRHRMLSREIHGIFLERIRWEESTGFVDYLTISSSLLFSGKYARNIGELGKLNFYNNIRLSDYSCEGYLDGLEVVCCDYRELTDKYRDSPDVVFLIDPPYIATDISTYRMDWKLTDYLDVLLVLKGHPFVYFTSGKSPILDFCRWMEEHPETGNPFKGAGMSTLTARMNYSSSYTDIMLYKEISEAPPNPPPPPIPLWGGEKPPPPLTRPSHLPRPPPSLNKKNKPTPPPPFFSPPPPPFPPFPPLLPKFKKKKKTPHFFFPFPPFFFLLKHPYNQIFLSPPQFFFF*
>BFG-379_Bacteroides_vulgatus_@contig_1_segment0_pilon_2765_
MTNKKKILIETLHGSVAQLNELSSMTEGIDIYDDTGHVDTDFLIEAISCVSAFMDASNIVVEKISSLLAPDVPIAEKKKQADEGKKWSVEEILKHCTLEDGVLKLPQVQFNKKSYAEAKKWIEEAGGSWQGGKIQGFTFPFNPERVFSMLKEGKRCNLQQDYQFFETPADVADWLVMLAGGIHEDDTVLEPSAGRGALIKAIHRACPSVTVECYELMPENREFLHTLNNVILLDEDFTKDSVGHYTKIIANPPFSGNQDIEHVRLMYDRLEEGGTLAAITSQHWKFASEKKCIDFRNWLKEVHGEVFEISAGEFKESGTTVSTMAVVIKK*
>BFG-379_Bacteroides_vulgatus_@contig_1_segment0_pilon_2992_
MTNKKKILIETLHGSVAQLNELSSMTEGIDIYDDTGHVDTDFLIEAISCVSAFMDASNIVVEKISSLLAPDVPIAEKKKQADEGKKWSVEEILKHCTLEDGVLKLPQVQFNKKSYAEAKKWIEEAGGSWQGGKVQGFTFPFNPKRVFSVLKEGKRCNLQQDYQFFETPSDVADWLVMLAGGIHENDTVLEPSAGRGALIKAIHRACPSVTVECYELMPENREFLHSLENVILLDEDFTKDSVGHYTKIIANPPFSGNQDIEHVRLMYDRLEEGGTLAAITSQHWKFASEKKCIDFRNWLKEVHGEVFEIGAGEFKESGTTVSTMAVVIKK*
>BFG-379_Bacteroides_vulgatus_@contig_1_segment0_pilon_3659_
MSEELQQKLRDQLWEVANRLRGNMSASDFMYFTLGFIFYKYLSEKIEKYANNALADDEVTFKELWETDDPDAVELQEEAKNQCLENIGYFIEPKFLFSSVIEAIKRKENILPMLERSLKRIEDSTLGQDSEEDFGGLFSDIDLASPKLGKTADDKNTLVSNVLLALDDIDFGVEASQEIDILGDAYEYMISQFAAGAGKKAGEFYTPQEVSRILAEIVSIGHQRLRNVYDPTCGSGSLLLRAASIGNAVDIYGQEKNPTTYNLARMNMLLHGIRFSNFKIENGDTLEWDAFGDTQFDAVVANPPFSAEWSAADKFNTDDRFSKAGRLAPRKTADYAFILHMIYHLNEGGTMACVAPHGVLFRGNAEGVIRRFLIEKKNYVDAIIGLPANIFYGTSIPTCILIFKKCRKEDDNVLFIDASKEFEKVKTQNKLREQHIHKIIETYRDRKEIEKYSHLASLQEIAENDYNLNIPRYVDTFEEEEPIDIKAVMAEIKELEAKRAELDKEIEGYLKELGLVE*
>BFG-379_Bacteroides_vulgatus_@contig_1_segment0_pilon_3760_
MITAMKKYHYSQAPLPFVGQKRMFASEFRKVLKRFSDRTVFVDLFGGSGLLSHITKRERPDATVIYNDHDNYRERLENISRTNALLSDLRRLSEGIPRHRMLSKKMHGMFLERIRREESTGFVDYLTISSSLLFSGKYARNIGELGKLNFYNNMRLSDYCCEGYLDGLEVVCCDYRELVDRYRDSPDVVFLIDPPYMATDISTYRMDWKLTDYLDVLLVLKGHPFIYFTSGKSPILDFCRWMEEHPETGNPFKGAGMSTLTARMNYSSSYTDIMLYKEMTEAA*
>BFG-379_Bacteroides_vulgatus_@contig_1_segment0_pilon_4192_
MATNNTTEQSLTKKVWNLATTLAGQGIGFTDYITQLTYLLFLKMDAENVEMFGEESAIPTGYQWADLIVLDGLDLVKQYEETLKLLSEQDNLIGTIYTKAQNKIDKPVYLKKVITMIDEEQWLIMDGDVKGAIYESILEKNGQDKKSGAGQYFTPRPLIQAVVDCINPQMGETVCDPACGTGGFLLTAYDYMKGQSASKEKRDFLRDKALHGVDNTPLVVTLASMNLYLHGIGTDRSPIVCEDSLEKEPSTLVDVILANPPFGTRPAGSVDINRPDFYVETKNNQLNFLQHMMLMLKTGGRAAVVLPDNVLFEAGAGETIRKRLLQDFNLHTILRLPTGIFYAQGVKANVLFFSKGQPTKEIWFYDYRTDIKHTLATNKLERHHLDDFVSCYNNRVETYDAENNLQGRWRKYPVDEILTRDKTSLDITWIKQGGEVDNRSLAELMADIKDKSQTISAAVVELEKLLANIEEN*
>BFG-379_Bacteroides_vulgatus_@contig_1_segment0_pilon_587_
MAFNKKTHLRQNIDALKTAFTLDRERRAPTPEEERTLGAYSGFGAIKEVLENPTGKPDKDGMATLVAELHEVIRANTPDEREYKRYMDGIKNSVLTAFYTPPKVADAIVEAIWDTRIAPQRILDPSAGTGVFVNAVDFHDPYAEITCFEKDPATGLILKHLHPEKRVRIQGFERIEPKYAGYYDVAVSNIPFGDVALFDPFFSTHTDPVRRQGTRALHNYFFMKSVDMVREGGLVAFITSQGVLNAEQGRPVREWLMNRCEPVSAIRLPNNLFTEHAGTEVGSDLVILQKKAATGELSERQRDFIESRKLSNGIRINNLFQSFDRVIHTEAKVGKDPYGKPAMEFTHAEGVDGIDREMRRMLSEDFNRHFNESYCLEHAPEQTPGTPERELSRPRQAERQRAERHEPRLAGEIVKEIIADARNLQQQREEEEKRRVVAEMAAQGYHVDTETGEITRIENKPGQALPDSAATSAGEPTGEDLADFGAWSKERENRLWEQHPPKPEDFGMADTPVQHVGETTEPKPREGFAGSLFDTVETAAPAPATQAAEPVNVQQEPLLTLYDLFGFSAEERRQAELGISKKRNSRRGAKRKTPRQPSLFAPASSPEEQKSEMPKTTPPERDPEDLYASLNWEDNPPINGFYEMMMSLTPERRAELRRQSTRQQETPEQRERQAVRPPTEAPKDRREQAAGTPRTGSLFDTPDNPEEEEPGKETPQIREADMKPRPFEGEVAPYFREGTLVTDGQNRVGYLRGIESLQPMFHPLELTPAQRTKASMYIEIRDAYYHLYNNEAETLTANPALREMLNRLYDNFTERFGRLNDKRNLDLIKMDARGTEILSLERYIDGKARKADIFERPVAFNPDEITHADDASEALVASLNKYGRVEPHYMASLTGTTVEGILGELKGRIYYNPETDGYEVADKFIAGNVIGKAERIEAFLRENPDHAPARESLEALREATPKPIAFDDLDFNLGERWIPKGVYERFASSLFDTEVKITFASNLDEYGVKAEATNVKITEQYAVSAQTRKYNGLHLLKHALQNTSPDITKTVLKWVDGERREVKVRDGEAIQLANSKIDEIRGAFPEWLREQSSDFKDRLTDLYNRTFNCYVRPKYDGTHQEFPDLDLKGLGIDKLYDSQKDAIWMDKLLGGGIIDHEVGGGKTLIMCCGAYEKKRLGLANKPMIIGLKANIHEIARTFCTAYPMAKVLYPGKEDFTPRKRERIFREIRNNDWDAVILSHEQFGMIPQSPEIQQEILQAELDCVEENLEVLKAQGRDVSRAMMKGCQKRKANLEAKLQKVAHALETRKDDAVDFRLMGIDHLYVDESHKFKNLTFTTRHDRVAGLGNPEGSQRALNMLFALRTIQQRTGRDLGATFLSGTTISNSLTELYLLFKYLRPKELERQNIRTFDAWAAIFAKKTIDYEFSVTNEVVQKERFRYFIKVPELAMFYSEITDYRSAEDIGIDRPQKNEILHNIPPTPQQTEFIERLVQFAKSGDATLLGRLPLSEREEKAKMLIATDYARKMSLDMRMIDPELYSDHVDNKASHCARMIAGYYRRFEAYKGTQFVFSDLGTYKPGAGWNVYSEIRRKLAEDYGIPQSEVRFIQEATSEKARKEMIAGMNAGKIRVLFGSTEMLGTGVNAQKRCVAIHHLDCPWRPSDLEQRDGRGIRTGNEIAKLHADNKVDVILYAVEKSLDAYKFGLLHNKQLFIRQLKTNNMGSRTIDEGAIDEKSGMNFSEYVAVLSGNTDLLDKARLEKKIATLESERQAFVRGKSSSRYKLEQITEKIEKNNDLIRRIGKDLEHFKARVEFNEDGSYRNPVKLNGLETSDPKLIGKQLNRIAETARTLDRLEPIGSLYGFELLVQSETTEKDGLDLVQNRFYVRGEGDYLYQYNYGNIASDPRLAAMNFIHALATIEPTLEKFRKKNEELEKDIPVLREVVESSWRKEPELTALKADLTEIDRRIQQSLKPIEESEGKEAEEDNDVCRERHDTAEELPKEDNTAARIPSRLRQIADASGGRIVIAGVGSPPENGPAKKGIKM*
>BFG-379_Bacteroides_vulgatus_@contig_1_segment0_pilon_747_
MAFNRKQKLRDNIEAIRTAFILDRENRTATTEERAILQRYCGFGGLKCILNPAKELTDAVRWAKSDLELFAPTVELHRLIRENSKDETEYKRFVDSLKASVLTAFYTPKEITDTIADVLADYSVRPARMLEPSAGVGVFVDSMLRHSPNADVMAFEKDLLTGTILRHLYPDQKMRTCGFEKIERPFNNYFDLAVSNIPFGDIAVFDAEFQRSDSFGRRSAQKTIHNYFFLKGLDAVRDGGIVAFITSQGVLNSTKTSVRNELFSQANLVSAIRLPNNLFTDNAGTEVGSDLIVLQKNLSKKEMSQDERLMTVIQTDTKTDLTDNAYFIHHPERIVHTTSKLDTDPYGKPAMVYLHEGKTAGIAGDLRRMLNEDFHYRLAMRLYSGTIWQSGTEEKVTVQKEAERPAIKLETVSSAQTVETPTEKPQPVEEKPEIEPRPKYSDGVQLSLLNLWGMTEEVSQPKTSKKKKTVKKAVTAKSTPPKPKVTVTPTAPTAKPAMENKEVKAENTAKPADPDDIYAKLDWETNPPINGFYEMMMELTPERRKELRELARQHNEKHENRTVATITPEVPREQPRQEETQPEAVAAPAVTDAPPETVATSLFPDIEPEKPKEEVADLTPRAYHRTPEMHLREGSLVADRGRHNIGYLKDITPYGATFQPLDLKGYQKEKALLYVSLRDAYERLYRYESLRREANVPWREHLNTCYDEFVMRYGNLNAKQNVKLVMMDAGGRDILSLERVENGKFVKADIFEHPVSFSVESHANVGSPEEALSASLNKYGTVNLDYMREITDSTAEELLTALQGRIYYNPLVTGYEIKDRFIAGNVIEKAERIEAWMGENPESERMPEVKQALEALKDAEPPRIAFEDLDFNFGERWIPTGVYAAYMSRLFDTEVKIAYSASMDEFSVACGYRTMKITDEFLVKGYYRNYDGMHLLKHALHNTCPDMMKSIGKDEHGNDIKVRDSEGIQLANAKIDEIRNGFSEWLEEQSPQFKERLTTMYNRKFNCFVRPKYDGSHQTFPDLNLKGLASRGIKSVYPSQMDCVWMLKQNGGGICDHEVGTGKTLIMCIAAHEMKRLKLAHKPMIIGLKANVAEIAATYQAAYPNARILYASEKDFSTANRVRFFNNIKNNDYDCVIMSHDQFGKIPQSPELQQRILQAELDTVEENLEVLRQQGKNVSRAMLKGLEKRKHNLEAKLEKVEHAIKSRTDDVVDFKQMGIDHIFIDESHQFKNLTFNTRHDRVAGLGNSEGSQKALNMLFAIRTIQERTGRDLGATFLSGTTISNSLTELYLLFKYLRPKELERQDIRCFDAWAAIFAKKTTDFEFNVTNNVVQKERFRYFIKVPELAAFYNEITDYRTAEDVGVDRPNKNEILHHIPPTPEQEDFIQKLMQFAKTGDATLLGRLPLSETEEKAKMLIATDYARKMALDMRMIDPHYEDHPDNKASHCAKMIAEYYQKYDAQKGTQFVFSDLGTYQPGDGWNVYSEIKRKLTEDYGIPPSEVRFIQECKTDKARKAVIDAMNAGTVRVLFGSTSMLGTGVNAQKRCVAIHHLDTPWRPSDLQQRDGRGVRAGNEIAKHFAGNNVDVIIYAVEKSLDSYKFNLLHCKQTFISQLKSGAMGARTIDEGAVDEKSGMNFSEYMALLSGNTDLLDKAKLEKRIASLEGERKSFNKGKRDSEFKLESKTGELRNNTAFIDAMTEDWNRFLSVAQTDREGNRLNIIKVDGVDSADEKVIGKRLQEIAKNATTGGLYTQVGELYGFPIKVVSERILKEGLEFTDNRFVVEGNYKYTYNNGHLAMADPMAAARNFLNAMERIPSIIDQYKAKNEVLEREIPQLQEIAGKVWKKEDELKQLKSELAALDRKIQLELAPPTPEVAEKEKEGQQVKPEAEDVRNRQAQYPENAPPQIRSPADSIVANHVIIGRPGLYAKEETRFKGLKI*
>BFG-616_Bacteroides_fragilis_@contig_1_segment0_1252_
MAFNRKQKLRDNIEAIRTAFILDRENRTATTEERAILQRYCGFGGLKCILNPAKELTDAVRWAKSDLELFAPTVELHRLIRENSKDETEYKRFVDSLKASVLTAFYTPKEITDTIADVLADYSVRPARMLEPSAGVGVFVDSMLRHSPNADVMAFEKDLLTGTILRHLYPDQKMRTCGFEKIERPFNNYFDLAVSNIPFGDIAVFDAEFQRSDSFGRRSAQKTIHNYFFLKGLDAVRDGGIVAFITSQGVLNSTKTSVRNELFSQANLVSAIRLPNNLFTDNAGTEVGSDLIVLQKNLSKKEMSQDERLMTVIQTDTKTALTDNAYFIHHPERIVHTMAKLDTDPYGKPAMVYLHEGKAAGIAGDLRRMLDEDFHYRLAMRLYSGSIRQAGTEEKVAVQNKVERPAIKLETVSSAQTVETPTEKPQPADEKPEIEPRPKYSDGVQLSLLDLWGMTEEVSQQPKTAKKKKEAKKESSARRVLPKPQVHVTQNVTAVPTATTPKTVTENKEAKTENTAKPADPDDIYATLDWDTNPPINGFYEMMMDLTPERRKELRELARQHNEKQAAAEKMEVKAVPDTPREQPRQEETQPEAVTAPAVTDTPPEAVATSLFPDIEAEKPKEEVVDLSPRAYHRTPEMHLREGSLVADRGRHNIGYLKDITPYGATFQPLDLKGYQKEKALQYVLLRDAYERLYRYESNLHEANVPWREHLNTCYDEFVMRYGNLNAKQNVKLVMMDAGGRDILSLERAENGKFVKADIFERPVSFSVESHANVGSPEEALSASLNKFGTVDLDYMREITDSTAEDLLTALQGRIYYNPLVTGYEIKDRFIAGNVIEKAERIEAWMGENPESERMPEVKQALEALKDAEPPRIAFEDLDFNFGERWIPTGVYAAYMSRLFDTEVKIAYSASMDEFSVACGYRTMKITDEFLVKGYYRNYDGMHLLKHALHNTCPDMMKSIGRDEHGNDIKVRDSEGIQLANAKIDEIRNGFSEWLEEQSPQFKERLTTMYNRKFNCFVRPKYDGSHQTFPDLNLKGLASRGIRSVYPSQMDCVWMLKQNGGGICDHEVGTGKTLIMCIAAHEMKRLNLAHKPMIIGLKANVAEIAATYQAAYPNARILYASEKDFSTANRVRFFNNIKNNDYDCVIMSHDQFGKIPQSPELQQRILQAELDTVEENLEVLRQQGKNVSRAMLKGLEKRKHNLEAKLEKVEHAIKSRTDDVVDFKQMGIDHIFIDESHQFKNLTFNTRHDRVAGLGNSEGSQKALNMLFAIRTIQERTGKDLGATFLSGTTISNSLTELYLLFKYLRPKELERQDIRCFDAWSAIFAKKTTDFEFNVTNNVVQKERFRYFIKVPELAAFYNEITDYRTAEDVGVDRPNKNEILHHIPPTPEQEDFIQKLMQFAKTGDATLLGRLPLSETEEKAKMLIATDYARKMALDMRMIDPHYEDHPDNKASHCAKIIAEYYQKYDAQKGTQFVFSDLGTYQPGDGWNVYSEIKRKLTEDYGIPPSEVRFIQECKTDKARKAVIDAMNAGTVRVLFGSTSMLGTGVNAQKRCVAIHHLDTPWRPSDLQQRDGRGVRAGNEIAKHFAGNNVDVIIYAVEKSLDSYKFNLLHCKQTFISQLKSGAMEARTIDEGAMDEKSGMNFSEYMALLSGNTDLLDKAKLEKRIASLEGERKSFNKGKRDSEFKLESKTRELGNNTAFIDAMTEDWNRFLSVVQTDKEGNHLNIIKVDGVDSADEKVIGKRLQEIAKNATTGGLYTQVGEFYGFPIKVVSERILKEGLEFTDNRFVVEGNYKYTYNNGHLALADPLAAARNFLNAIERIPSIIDQYKAKNEVLEREIPQLQEIAGKVWKKEEELKQLKSELAALDRKIQLELAPPTPEITEKEHEGQQVKPEAKGVRNGIRQYPEDTSPQIRNPSESIIANHTITGHPGLYAKEETRSKGLKI*
>BFG-616_Bacteroides_fragilis_@contig_1_segment0_1824_
MEKLKMESVSIAEDSLNKIAELFPNVVTESMGKDGQLHKAIDFDKLKFLLTANQAEMGVVYDDDERYELTWVGKKQAIREVAHPIRKTLRPCPEESRNWEQTQNLYIEGDNLDAMKLLKKSYAGKVDVIYIDPPYNTGKDFIFNDTFALSQEESDEKQGRYNEEGQRLFLNTEANGKFHSDWCSMMYARLMLARILLNDNGIIFISIDDHELANLIKIGNEVFNASNFIDVFNWAKTETPENLSKKSKQIIEYIVCYQKKKNDMKFQGLKKESVSSNGLLNQPNSVGILTFPANKVVTSIPDGVIKAGMYGTNAYDVELLEDTTVRDGLFTAPVKLKAKFKWSQENLEKEIKKGTTIKIPTLKLSPSYEKLEYDPEVPPNLINYKVGVETNEQAGNYQLQFFDKKVFNFPKPVSLIQYLCEFIDTKNQDCIVMDFFSGSGTTAEAVMRMNMKPRKNKVKYILVQLPEDVTETIKKAKTPSEKEIMQNAIDFLTEKHKALNICELSKERIRRAGDTIEAECNQLKLKNRPDIGFRVFRIADSNMKDVYYSAGEYSQSDLFYFTDNIKEDRTGLDLLYGCLTNLGLSLSLPHDEEDINGYTVYSVDKTELMACFAEQIPEEVFREIAGRQPRRVVFRDASFRDSADRINIDEIFKTLSPGTTIEIL*
>BFG-616_Bacteroides_fragilis_@contig_1_segment0_1879_
MVSIIDFYVLQKRPSKKGFDIVIGNPPYGAKYDNQTKRYYKNTYVTANSIRGLQKGSLDTYTLFIELGYNLLRKNGSFAYIVPISLTSSDSLTGVHRLLMGNCDTIYISSYAVRPKPVFENAVVNTSILLFKKTETPCQYLFSTKMHRRGNEFELQRLIDNLQFVDVKGQTLYGRIPKIGSEI*
>BFG-616_Bacteroides_fragilis_@contig_1_segment0_1880_
MNKESLKEYLSSRYQGWSSFLNNVIFPIFGEDDFEDGFETELLESQPERRQLAEATGIRSIKQVGMMYVGVEPLQIFDVTVSDRVMMEHNRVNIQRLIRAVMDQFSCAFMLFHYEDDTRWDWRFTYCRKSGNKEESTDSKRYTFLLGPGQSCRTATDNFIALYDKRNSLEIKDIENAFNVEALSKEFFGKYKAQYEAFVNYMVDPTNGMRQHFIDTGFDHTGMAADKIRDREEKPIRDYVKKLLGRIVFLHFLQKKGWLGVPASKEWGEGDRDFMLNIFKNANERQKENFLDDILEDLFTEGLDRNRSDQGDLYDTKVEGFRNCRIPYLNGGLFERDILDKKPSHFPASYFNGLLTMLSQYNFTIDENDPNDAEVGVDPEMLGRIFENLLEDNKDKGAFYTPKEIVQYMCRESLIAYLQTDMREEDKECIRQFVTTHDASQLGELKEYIDQKLYDVKICDPAIGSGAFPMGLLRELFFCRSAIEPNIVENAANIKRHIIQNNIYGVDIERGAVDIARLRFWLSLIVDEKSPEALPNLDFKIMQGNSLLEQYKGVDLSTMTEKKIGAGESLTFFDSMLDVYRKNLRDKLTEYYACPEHDKKMQLRKDIADIVKQELVEQGIHIDFEDMDLSANSQFFLWHTWFHDVFSRPSKEGFDIVIGNPPYGAKISSIDKACFKHIFTSAQTIPNIQKGSLDTFSLFIDLGYQILHTKGNAIFIVPLSVTASDAMSGLHRLLINHCDEIYVSSYGDRPRRIFESAEQQVSIISFKKSSNKATRIMTTHINKRYSDESLWLLLDDLKFVNALHHIRNGRIPKIGNEIELGILCKLERCVTTIKDVYKREGLPIYYRKAGGRYYKIITKIPTHSSAEGELKVREKYQSLVGAALSSNLFYWFWLIHSDWHNLRSSELEMFPIPFESFSDEELDKINTLYDTYLNDLYSKSQTTKTGLKCFFARQSKMHIDAIDKFIGEKYGLSEIEIKFLINYDYQYRNAE*
>BFG-616_Bacteroides_fragilis_@contig_1_segment0_2246_
MKTIELFNDHFQNYKVYGIPKAQLIIADVPYNLGNNAYASNPSWYVDGDNKNGESDLAGKEFFDTDKDFRPAEFMHFCSQMLMKEPKEKSKAPCMIIFCEFEDQFRYIELGKRYGLNNYINLVFRKDFSAQVLKANMKIVGNCEYGLLLYRDKLPKFNNDGRMIFNCFDWVRDGETPKVHPTQKPVPLLRRLIEIFTDKGDVVIDPCAGSGSTLLASAQLGRKAYGFEIKKDFFREANKLVLSRVQQSLF*
>BFG-616_Bacteroides_fragilis_@contig_1_segment0_2566_
MAYNKKAHLKDNIEAIKLAFTLEREGRTATAEEQAVLRLYSGFGGIKAILNPASSLMDAARWTKSDLELFPLVSQLHSAIRGHATDEAEYKRYFSSLKNSILTAFYTPQDIVSVLASELGNHGVAPSRFLDPSGGTGVFVDAFQQPSAGGLSQSPLQKTVCFEKDLLTGKILSHLHPESKVEIQGFEESGLRYANYFDVTASNIPFGDVAVFDPAFNRSKEPARQQATKSIHNYFFLKGLDTLRDGGILAYITSQGVLNSPANEEIRRQLMRHSRLVSAIRLPNNLFSDSAGTEVGSDLIILQKEYAREIPLSQEEQAFISVTQRPEGINENGYIAQSASIIHTKARVDTDPYGHPGMVYIHEGGIPGITADLRERLSKDLARNLDVELYRKFLPEQQAVPMAEIKRDMQVEAVQVEMMEPEPVEKVSTAIEMGTELSMANTPILSLYDLFEFTAEERTQVKPARGKGKKATAKKQPVQGNLFGEPIKTGTSGKSANKTRVSPTVFDALHGGYKSPVKPQAAMSPPTKPSKQPERQEALKRADEDRKQRMQPRMYNKEVPEHYKEGSLVTDNNQIGYLRGVETNPVFHPLELPDRQLRKATLYTEIRDSYRRLYKYEADRREENPEERTTLNQLYDDFTRQFGNLNEAKNIDLFRMDNDNREILSLERYQDGIARKADIFDHPVAFNRNEITHVDTSDEALSASLNKYGTVNLEYMAGLTDRTESMLLDELKGRVFFNPLVDNYEITDKFIAGNVISKAEMIEEYVRKHPDNEAAKESLAALRAAAPRPIPFEDLDFNFGERWISAGIYSKYASYLFGTDVKVTYAASRDEFSVNTSQRLGNMRIREQFAVKAESRTYDGISLMKHAIQNTSPDITKKVQVGDEVKKIRDTEAIQLANSKIDEIRNSFSDWLREQSPEFKQRLTDQYNRKFNNSVKPKYDGSMQTFPGIDFKGLGIPGLYDSQKDAVWMLKTNGGGIVDHEVGGGKTLIMCCAAYEMKRLGLANKPLIIGLKANIHEIAQTFRTAYPNAKVLYPGKEDFSPENRVRIMREMQNNDWDAIILSHEQFGMIPQSSEVQIRILQEELDSVEENLEVLSQQGTEVSNGMLKGVEKRKTNLEAKIKELTFDIENRKDNVVDFKQMGIDHLLVDESHRFKNLMFTTRHDRVAGLGNSEGDQRALNMLFALRTIQERTGKDLGATFLSGTTISNSLTELYLLFKYLRPKELERQGINTFDAWATVFAKKTIDYEFSVTNEIVQKERFRYFIKVPELATMYNEITDFRTAEDIGIDRPKKNEILHNIPPTPDQQEYIQKLMQFAKSGDATVLGRPPLSKKEEKAKMLIATNYARKMSLDMRMIDPDKYDDHIDNKASHCAAMIAQYHKKYDEYKGTQFVFSDLGTYKPGEWTPYTEIKRKLVDDYGIPAEQVRFIQEAKTEKSRKAMIQAMNEGKIRVLFGSTEMLGTGVNAQKRCVAIHHLDSPWRPSDLQQRDGRGIRKGNEIAKLYADNKVDVVIYTVEKSLDSYKFNLLHNKQLFITQLKRGSMGARTIDEGSMDEQGGMNYSEYVAILSGNTDLLDKAKLEKQVTALESERKAFSRGKSSSEAKLEKIMQDITANQDKIDRLGKDLQQFGSQVKRDEAGEALNPILLNGVQSKDVKVLARKLVEIEDKFRTHGIPEKIGTLYGFDLLVKTETSRKDGFDFIENRFFARGEGNILYNFNYGKLASDPKTATLTFLHALETMPGLMEKYQKDTEQISKDIPVLQEVIGTTWKKEDRLQQLKSDLAALDRKILLSLKPIKQGKDEGEIADKQQTAVQLPPVQSVQPEPPHEPYVHKMPDFMQGQPPKVTKMPRTVSIKGALQNRAVIADIGGTGNKDDTEKPYKGFKL*
>BFG-616_Bacteroides_fragilis_@contig_1_segment0_2616_
MSNEVYHMDCMDFMQSIPDKYFDLAIVDPPYGIQRSRIGYRKLWKYYKPKDWDDAPPDKKYFDELFRISKNQVIFGGNYFAPYLSPSMGWIVWDKGQKLTMSDGELAYTSFHKALRIVTVHRTKICKFGGYIHPTQKPVELYLWILNNYAKPGQKILDTHIGSGSSRIAAYSLGLDFWGCEKDKEYFELQEKRFLEQCHTKLNF*
>BFG-616_Bacteroides_fragilis_@contig_1_segment0_3034_
MRVVDLFSGCGGLSLGFENAGFDVVAAYDNWQPAIAVHKANFTHPIFNVNLSDENIAVKHISEYQPNMIIGGPPCQDFSSAGKRDENNGRGDLTISYAKIISALKPSWFVMENVSTITKSTKLAVARDMFKQSGYGLTQIVLNAALCGVPQRRKRFIMIGHLGEQDDFMLETIKSRVSNKEMTVKDYFGEHIDVEYYYRHPRSYARRGIFSVNEPSPTIRGVNRPIPDGYKIHSNDPIQSLAGVRPLTTKERSMIQTFPENFIFVGGKSDLEQMIGNAVPVKLGEFIASAINSYILTKQELH*
>BFG-616_Bacteroides_fragilis_@contig_1_segment0_3075_
MIETDKIYNMDCLEGMSRMPEGSVDAIIADLPYGVLNRGNRSACWDRQIPLGPLWEQYRRIIKPDSPIILFAQGIFSAHLMLSQPGIWRYNLVWQKDRVTGHLNANRMPLRQHEDILVFYMKQPVYHPQMTPCPPERRNHGRSMTEGSFTNRCYGEMKLVPVRMADNKYPTSVIFIPKEHKTGAFYHPTQKPVALVEYLIRTYTDEGDTVLDNCIGSGTTAIAAIRSGRHYIGFETVKEYCDIAELRIREELERIHTTT*
>BFG-616_Bacteroides_fragilis_@contig_1_segment0_3106_
MDKNELVNKIRGIEGLTNDEKSALIEMLRKQKKYGLVWEDKPEDVEERLREELPMLIEDTDKAIISTDTDAPNHILIEGDNLEALTALAYTHEGNIDVIYIDPPYNTGNKDFVYNDKFVDSEDSYRHSKWLSFMNKRLRIAKQLLSDKGVIFISIDDNEHAQLKLLCDEVFGLNNLCGNIIWRKKSGGGQTDAFFVTEHEYILVYRKTDQFIWQDETVAISEDTFKYMDERGRYKITPLEKWGSSAHREDRPSMYFAIKSPDGKDYFPVAPDGLPGRWRVGLERMNRLIMNDEIDWRNGKPQEKTYFTSISDKRKVNKSRSIYYNIGETGEGTKLLTDIFSQKDIFGNPKPLNLVKDLISHNNRDSTILDFFAGSGTTLHATMQLNAEDGGHRKCILVTNNENNICENVTYIRNKRVIQGYTTPKGEEIPGLTGNTLRYYKTDFISRDQTPRNMRALVAASTDLLCIKNDIYKEAKLAGRNINSKIARYFEEGDSRMLIIYDERAISAIAEILEMVESGKEKIKVYVFSPSSYAYDDEFEEVADKVQLCALPDAIYQAYQKVLPKRRPKFLPEAMEEAEQSNDSETGLFMREA*
>BFG-616_Bacteroides_fragilis_@contig_1_segment0_3114_
MGYNKLTSLSANIKAIETAVAIHSQGRTATQEEKQVLAQYSGFGGIKDVLDLGTDKPLDKEVAGLLNRLLDALRTLAGGDEAACRSLVESIKSSVLTAFYTPQFLIDAVAAQIHKTFSANGLQMQSFLEPSVGIGGFLPVAMPGTRSYAFEKDTITGLVLSLLHEDATTVTAGFETIGTQELEHRKFDVIASNIPFGNFRVFDADLWKKGGIYEQATKTIHNYFFVKAMELLSEGGLLAFVTSRGVADTAGNKFVREYLVNHADLISAVRLPDALFMQTSGIEVGSDLLIFQKHTNKTALSAREQMFLQVAKEMYDMNGTMTENANRLFSMPKTVLATDSRIVMNQHGKYVRKHQWLGSDAAMAQYLSALLKYDFDRYFRKILFGQQGEASVQMSLFGMQETTALSVNRGRRAYTEKLEDWMKSGTLVMFEGQIGTVVFRKSSHYADVAVDFVPVNEGKVNMERAADYFPVREAYFLLSTKERDLQTEQTAIRERLNTLYDAFVAKWGFFHENDNKEFIMLDSLGVEVFTIEMQLGGDIVKADIMREPVAFTKIATDRILQPSEALASSLNFYGKVEMDYIMRSTSLSDEDVIAALQGEIFYNPVTDEWEHKGKFIAGNVIAKCTEFVSCIPDLSERQQQWTEISVKALENATPEPIPYEELDINMGERWIDPQLYADFAAELFGVEAEVMYFDVNDTYVVRLKGYSPAAYNTYSVRNFNGEDLFVHALHDTVPEITKEVYRNGDKVRVPDEEAIQEAATKIQEIRSNFNQWLDARPLEVRDELVRTYNERFNCYVRPAYDGSAQTFPQLSFEQFPYNELYPSQKDAIWMIKQNGGGICWHEVGTGKTMIMCVSAYEMKRLGLVQKPLIIGLKANVHEIADTFRKAYPNAKVLYPGKEDFTPANRREVFSKIKNNNWDCIILTHDQFAKIPQSEETMIEIFTEELYDVERSLEVLEQSTMRYRSRKMQKGLEVRQENLKAKLSELRKKLDDRKDDTVDFHSMGIDHIFVDECHMFKNLMFQTRHNRVAGIGNTKGSQRAMNLLFAIRDIQHRTGRDLGATFLSGTVVVNALTELYVMFKYLRPRELKRQQISCFDAWATIFTKKTADYELNVTGAIKRKERFRTYIKVPELAMFLREITDYRTADMIHLDVPEKNVRFLSHAPTIEQEEMIGRLVSFAGSGNWEDLGLDTIEPDNLDKAKMLIATNVARKMALDMRLLGEKFSDDAGNKASICARTIYDYYVRSAANKGTQFVFSDLSTYKPNEWNIYTDIKEKLVRLGIPADEIQFIQCATTERARKRLFEDMNSGRVRVLFGSTSMLGTGVNAQQRAVAVHHLEIPWRPADMEQRNGRAVRKGNTVKLWGGNVVDIIIYGTEKTLDAYKFNLLKNKQMFINQINNGTIAVRRIDEDCMDEDSGMNFAEFVAILSGNTDLLNKAKLDNKIMQLEKEQAIFKKERIRAERKIAANTEAVGKAERIVAQVEQDMEYIASYSGNRETLLLNLQQATREETGRELHRIAKTYRGEAYRTIGSYMGLNLLVRSEYTLSGSFDRNAFFVEGVSGLKYRCGVSGALPLGFAESARYPQAALERMPSLIEKQQKQIAMLQHEIPTLQEITARKWSKAEELERLKQGCKELQQRIDEALKEAERPQSEVPEEENTVRVA*
>BFG-616_Bacteroides_fragilis_@contig_1_segment0_375_
MAKKQNKPVKEETLETILFNCRNSLRGRAAMTDKRDLLLTLVFLKFIGERFKQQKEKIRYEIVEVQGIDDKDFIELQLSRPNQYMXDGVFFLTDETFWDKLILTLPTGMAIKSLDDNEPKLKNALPQQIFTKTALEPGVLKSVVDEINKIDPQKFNDHDLIGRVYESFLQAFSINADKEEGEFYTPHSIVELIASLIEPFDGTVYDPCCGSGGMFVQAAIFIEAHGGNTKAVNVYGQESEPATYRLAKMNLAIRGISYHLGDRAVSTFSDDQHKELKFDNTMANPLKKYAEYGGFETDPRWQGYGVPPTSNANYAWILHILNKLNVSCGIAGFLLANGALGDSDTQGIRKQLIESDKVEAIIVSPRNMFYSTDISSVTLXILNNNKKGGPWHGRQLRNRTGEILFIDLRIWNSNIYEKKYVRLAEAEIDRVRQIYFGWQIENFAEYAEPELYYAAHCDEIQKKGYSLVPSDIDRDTEIDYKSALSEMSDKFDALKKRWDANETELVNAFKILGYGKE*
>BFG-616_Bacteroides_fragilis_@contig_1_segment0_4064_
MNMEDSRDIQEIKLKVKKYLELENVSVLAGAGTSFHLGAPIIRTLPEDLKASCASEITKYFGEDANIPSYEDLFNCLQADRFLREQKHVCACDINNKIVEMQKWLFDKCDTNKTELNDNYKCDENLQANRYYYHEKFIKKLLQRPNNLRRANLFTTNYDMAFDYALDNLGVHYINGFMGVHNRCFRPEVYDYDIYYPGQSVSGKVHRAEKVLRYYKMHGSLSWVSSKPTPSNVYGINEVTMNGTFEPSIDKQIIIYPCVSKKTFTLDLPYSELFRQFSQAIIQPQSVLFCLGYSFYDEHINDIIYQALSIPSFTLIIANYITNPEIQKLKCLDDPRIIILDETDSEQSTFVGFEKNIMPDLYEENEQMIVVDTLNKLYPQVERKEKEA*
>BFG-616_Bacteroides_fragilis_@contig_1_segment0_4068_
MSSMTKKKKYAVSSFFAGIGGFDIAFERNGFATNFLCEINPFCQSILSQHWPDVKKGNDINEIQSSDIPHSDVWCGGFPCQDISLARGASRRLGLNGTRSGLFYRYAELIAEKKPEVVIIENVAGLFNSNKGHDFGVIIQTMTSLGYAVSWRLLNSRYFGVPQSRTRVYLCCWLNNPTKAVKVLFDECGAEKSKRERLDFITEASKPNEYPKVPNVSYCLAASSGRHTGTDWSRTYVVCHDGVRRMTPLESERLQGFPDKWTELQNFNGNDDDLNTLRYTAIGNAVSIPVVEWIAKRVYAELSTSEQFEWDWHHIQTTYKDFKKGELHDSLNDMDFTDVDQNHKWQKGGIAWNGLYMDCLVSPTPSTIIKSSLLDLIEKDDVSSMYYLSPNAAEGILRRVDNQGRTLFSPLRIALEKLKDNK*
>BFG-616_Bacteroides_fragilis_@contig_1_segment0_4394_
MKDIELFNNHFQNYKVYGIPKAQLIIADVPYNLGNNAYASNPSWYVDGDNKNGESDLAGKEFFDTDKDFRPAEFMHFCSQMLMKEPKEKGKAPCMIIFCEFEDQFRYIELGKRYGLNNYINLVFRKDFSAQVLKANMKIVGNCEYGLLLYRDKLPKFNNDGRMIFNCFDWVRDGETPKVHPTQKPVPLLRRLIEIFTDKGDVVIDPCAGSGSTYWSAAQLGRKAYGFEIKKQFFADANKLILSRIQQSLFV*
>BFG-616_Bacteroides_fragilis_@contig_1_segment0_1216__1217#merged
MAYKVTQSKEESLEQLKVLISAFEREYAIYKTTQYSEAQLRIDFLNPLLKTFGWDVDNEQGKSQFLREVIQEESIDVEEEDVVTKKNPDYTLRIQGIRKLFIEAKKVSIDLDKTNKPAFQTRRYGWNANLGISILTNFEILSIYDCRLKPVVNDSVNTARYKSFHYSQFIVDFDELYRILSFQSIASGYIDEYFSLAQKETITFDEYFLKQIENWREGLAIDIIANNTGFNNEEINFLVQRLLNRIIFLRICEDREIEKYETLKHIKSYDELKALFVRSDKKYNSGLFDFIEDNFSLNIKINPGILISIFNELYYPQSPYDFSVVDPAILSQIYERYLGSKINIVDDHTISVVQEPEVAASSGVVPTPKLIVRNIVNETFNPLFSGKSLQQIQQLKIADICCGSGTFLISAYDYFLEKIILSLVHMGGDNSQVIYKTFDGSYHLTMRAKHQILTDNIFGVDINPYAVEVAKFSLLLKLLENENASSIDDFLAKYDTKALPNLDSNIKCGNSLIDDTYFTYKPEAIEDNSLLFKIKPFNWNDEFDFLRQSNGFDAIIGNPPYVRIQNIAKFSSEEIFFFQNKISGYEVAVSDAFDKYYLFIQRAIELLNDNGMLGYIVPHKFFIVKGGKFLRRFIIQKASIQKIIHFGVSQAFPNRSTYTAILILDKKKRDDFYFKRIRVFSPEFITGAIKYDTYKSALFRENPWVFVSKSTESIFNKLRSPQTAPLSSIAEIAVGLQTSADKIYIFQPIEETETTYRFKYKNNIYEVEKAICKPCLYDLSLELFDTVASNAKIIFPYIIQGGKAEVFSEQHFQTNFPLTWGYLNEHKDILVKRSINGSKEPKWYQYGRSQSLTRFHDTPKLIWPVLSTKPGYVFDANNLQFTGGGNGPYYSLFAKSSYSLHYILGILSHPVIEAMVKSGASEFRGAYYSHGKQFIENLPIRLIDFNNKSEVTLYKEIIKAVNGLIETKQASKGIHITSERRVLQRKMNLLWNLLISKVNLLYGLSDEDIREIEADELLNSDINEDXXXXMKTNIVVEKIENIDSKKLRGGYYTPQEITDFICKWAINSPAQKVLEPSCGDGNFIESAIRRFNKLGVDGNNLSGLIKGIELIDKEAQKSKIRAAKYGLNSNTIQNADFFSYISTAKEKFDVVIGNPPFIRYQNFPEEHRELALKMMHELKLHPNKLINIWVPFLVISASKLKPSGKLAMVIPAELFQVKYAAETRVFLSNFFSRITIVTFRKLVFDDIQQEVVLLLCEKDLADNHGIRVIEVENLVELENIDFDIIHQSDVKYLDHSTEKWTKYFLNADEIQLLRKIKSDNRILPCSTIMDVDVGIVTGKNNFFMLNKETVSEKKLMPYTTHVVGKSNYFKGIVYNEEDFQKNSEANLPVYLFIPPAKDYATLPKECRDYISYGETQKYHEGYKCSIRKLWYLTPSLWTPDAFVLRQVGDYPKLILNQAEASSTDTIHRVRFKTKAISGETIALSYLNSLTFAFSEITGRSYGGGVLTFEPTEIEELPLPILGKHNIDFKRVDSLIRQRKIEEVLDIVDRELLIKQLKFSEKEVKTLRGIWKKLSGRRTNRKSK
>BFG-616_Bacteroides_fragilis_@contig_1_segment0_1331__1332#merged
MEKKKTSSGCLPGKPCFPWVGGKRRLLPVLIQSLPENITEMKTYVEPFVGGGALFFXXXXMINDSNESLVNVYRVIRDTPEELVGLLAGIQGEYHTLEERTERRDYFMEKRRVFNEEHPDDITRAALFIFFMRTCYNGIYSVNRKGRLSVTFGTGDRARILEEELIRCNHKLLQDVIILDGDYRQTEKYAGEKSFFYFDPPYKPVNEAGTCTSYMPDDFDDDCQIELAGFCKDLGGKGSK
>BFG-616_Bacteroides_fragilis_@contig_1_segment0_3941__3942_3943#merged
MAFNRKQKLRDNIEAIRTAFIXXRENRTATTEERAILQRYCGFGGLKCILNPAKELTDAVRWAKSDLELFAPTVELHRLIXXNSKDETEYKRFVDSLKASVLTAFYTPKEITDTIADVLADYSVRPARMLEPSAGVGVFVDSMLRHSPNADVMAFEKDLLTGTILRHLYPDQKMRTCGXXKIERPFNNYFDLAVSNIPFXXIAVFDAEFQRSDSFGRRSAQKTIHNYFFLKGLDAVXXGGIVAFITSQGVLXXTKTSVXXELFSQANLVSAIRLPNNLFTDNAGTEVGSDLIVLQKNLSKKEMSQDERLMTVIQTDTKTDLTDNAYFIHHPERIVHTTSKXXXXPYGKPAMVYLHEGKTAGIAGDLRRMLNEDFHYRLAMRLYSGTIWQSGTEEKVTVQKEAERPAIKLETVSSAQTVETPTEKPQPXXEKPEIEPRPKYXXGVQLSLLNLWGMTEEVSQPKTSKKKKTVKKAVTAKSTPPKPKVTVTPTAPTAKPAMEXXEVKAENTAKPADPDDIYAKLDWETNPPINGFYEMMMELTPERRKELRELARQXXXKXXNRTVATITPEVPXXQPRQEETQPEAVAAPAVTDAPPETVATSLFPDIEPEKPKEEVADLTPRAYHRTPEMHLREGSLVXXRGASXXXXMSLRDAYERLYRYESLRREANVPWREHXXTCYDEFVMRYGNLNAKQNXXXXXXDAGGRDILSLERVENGKFVKADIFEHPVSFSVESHANXXSPEEALSASLNKYGTVNLDYMREXXDSTAEELLTALQGRIYYNPLXXGYEIKDRFXXGNXXXKAERXXAWMGENPESERMPEXXQALEAXXDAEPPRIAFEDLDFNFGERWIPTGVYAAYXXRLFDTEXXIAYSASMDEFSVACGYRTXXITDEFLXXGYYRNYDGMHLXXHALHNTCPDXXXSIGKDEHGNDIKVRDSEGIQLANAKIDEIRNGFSEWLEEQSPQFKERXXTMYNRKFNCFVRPKYDGSHQTFPDLNXXGLASRGIKSVYPSQMDCVWMXXQNGGGICDHEVGNRQDADNVHRRAXXXXMGIDHIFIXXSHQFKNLTFNTRXXRVAGLGNSEGSQKALNMLFAIRTIQERTGRDLGATFLSGTTISNSLTELYLLFKYLRPKELERQDIRCFDAWAAIFAKKTTDXXXXVTNNVVQKERFRYFIKVPELAAFXXXITDYRTAEDVGVDRPNKXXILHHIPPTPEQEDFIQKLMQFAKTGDATLLGRSPLSETEEKAKMLIATDYARKMALDMRMIDPHXXDHPXXKASHCAKMIAEYYQKYDAQKGTQFVFSDLGTYQPGDGWNVYSEIKRKLTEDYGIPPSEVRFIQECKTDKARKAVIDAMNAGTVRVLFGSTSMLGTGVNAQKRCVAIHHLDTPWRPSDLQQXXGRGXXAGNEIAKHFAGNNVDVIIYAVEKSLDSYKFNLLHCKQTFISQLKSGAMGARTIDEGAVDEKSGMNFSEYMALLSGNTDLLDKAKXXKRIASLEGERKSXXKGKXXSEFKLESKTGELXXNTAFIDAMTEDWNRFLSVAQTDREGNRXXIIKVDGVDSAXXKVIGKRLQEIAKNATTGGLYTQVGELYGFPIKVVSERILKEGLEFTDNRFVVEGNYKYTXXNGHLAMXXPMVAARNFLNAMERIPSIIDQYKAKNEVLEREIPQLQEIAGKVWKKEDELKQLKSELAAXXRKIQLELAPPTPEVAEKEKEGQQVKPEAEDVRNRQAQYPENAPPQIRSPAXXIVANHVIIGRPGLYAKEETRFKGLKI
>BFG-210_Bacteroides_vulgatus_@contig_2_segment0_pilon_1772_
MEFLSPLRYPGGKAKVADFVQCLIKENALLDGTYVEPYVGGGSVALSLLFNEYVSDIHINDKDISIYAFWYSALNNVDALCKMIKDTPLNVETWFKQKEIQSNKENSDLLELGFSTFFLNRTNRSGILKAGVIGGYDQTGNYKIDARFNKEDLIKRIQRIADYADRIHLTNEDAVSLVQRLKNELPYNTLFYLDPPYYVKGKGLYLNYYNDTDHQNIANTISEIANCKWIVSYDNVPFITSLYSKYRQQCFELNYSASNSGKGKEIMVFCDGIVIPKHKLFNHSTK*
>BFG-210_Bacteroides_vulgatus_@contig_2_segment0_pilon_2783_
MIAKKTVIQDIKLADFPEEIDEQNNIKVYGETSWENQLAVLSHYLHNNDCIESKESKREVIYAIREFLEQKKESKKEEITDEYVTKVAEDPTAYGLFSDFFNVPFPDPKKPKFTFIDLFAGMGGFRLAMQAQGGKCVFSSEWNKYAQKTYLANFGEMPFGDITKEITKSYIPRNFDVLCAGFPCQPFSIAGVSKKKSLGRETGFKDKTQGTLFFDVADIISRHRPKAFFLENVKNLMSHDKGNTFKVIKGTLEELRYSLHYLVMDGQTYVPQHRERIMIVGFDQDVFHGKEQFAFPEQKQSTQSIKEILDPDIDEKYTLSDKLWSYLQNYAEKHRAKGNGFGFGMVDLNGISRTLSARYYKDGSEILIPQTGGKNPRRLSPRECARLMGYPDEYRLNQVSDVQAYRQCGNSVVVPLITAVSEQLVKAMLNN*
>BFG-210_Bacteroides_vulgatus_@contig_2_segment0_pilon_3772_
MATNNTTEQSLTKKVWNLATTLAGQGIGFTDYITQLTYLLFLKMDAENVEMFGEESAIPTGYQWADLIVLDGLDLVKQYEETLKLLSEQDNLIGTIYTKAQNKIDKPVYLKKVITMIDEEQWLIMDGDVKGAIYESILEKNGQDKKSGAGQYFTPRPLIQAIVDCINPQMGETVCDPACGTGGFLLTAYDYMKGQSASKEKRDFLRDKALHGVDNTPLVVTLASMNLYLHGIGTDRSPIVCEDSLEKEPSTLVDVILANPPFGTRPAGSVDINRPDFYVETKNNQLNFLQHMMLMLKTGGRAAVVLPDNVLFEAGAGETIRKRLLQDFNLHTILRLPTGIFYAQGVKANVLFFSKGQPTKEIWFYDYRTDIKHTLATNKLERHHLDDFVSCYNNRVETYDAENNPQGRWRKYPVDEILTRDKTSLDITWIKQGGEVDNRSLAELMADIKDKSQTISAAVVELEKLLANIEEN*
>BFG-210_Bacteroides_vulgatus_@contig_2_segment0_pilon_647_
MNNKETLIKMLRGSVDQLNELSNMTECIDIYDAAGYVDTEFLMEALSCINTFMDASNMVITKISSLLAPDAPIGEKKKQADEGKKWNVEEILKHCTLENNILKLPQVQFNKKSYAEAKKWIEEAGGSWQGGKIQGFTFPFNPERVFSMLKEGKRCNLQQDYQFFETPADVADWLVMLAGGIYEDDTVLEPSAGRGALIKAIHRACPSVTVECYELMPENREFLHTLSNVILLDEDFTKDSVGSYTKIIANPPFTGNQDIEHVRLMYDRLEEGGTLAAITSQHWKFASEKKCIDFRNWLKEVHGEVFEISAGEFKESGTSISTMAVVIKK*
>BFG-210_Bacteroides_vulgatus_@contig_2_segment0_pilon_668_
MRNMYLSAPLPFVGQKRMFAKEFIKVLDRFPDSTVFVDLFGGSGLLSHITKRVRPDAVVVYNDFDNYRQRLDNIPNTNQLLADLRRITAELPRKKRITGEARERILARIEKEEKEHGYVDYITLSSSLLFSMKYVLNLDNMRKETFYNTIHRTDYSDAKDYLEGLTIVSEDYKEVFKRYKDVLGVVFLVDPPYLSTEVGTYKMYWHLADYLNVLHVLKEHSFVYFTSNKSSILELCSWIGDNPSIGNPFKDCVKVEFNACVNYSSCYTDIMLCKQGKKDVSDLAA*
>BFG-210_Bacteroides_vulgatus_@contig_2_segment0_pilon_681_
MAKNRLVVPFLKWVGGKRQLIPTIKKRLPKGLSNCSYYEPFIGGGALLFELQPKRAIINDYNEELINVYKVIRDNPDELIEDLKKHENTADYFYEIRAIDRKPSFKNLSKIERASRIIYLNKTCYNGLYRVNNAGEFNSPFGKYKNPNIVNEPIIRAVSKYLNTSKIQILSGDYEEVLKDIPINSFVYLDPPYHPLSDSSNFTGYIQGGWSEEDQIRLRNVCNSLNDRGIKFLLSNSSADFIREIYAGYNIHIVKAIRAVNSDSTKRGQVNEFLISNYE*
>BFG-210_Bacteroides_vulgatus_@contig_3_segment0_pilon_54_
MINNNLQMEFGSSRLLMIDKVGREYLTSNIENGEFSYQKICEEKITGHYKLDLRFYNNKSKLSVLIETKKRFNVNKDKEQLFSYVSLEHRLFPENRIIAILANTSNSNIKVWKIGEYEEELDDTKLKSMAEYVEYFQPRNINDKTAVLENTARLNRMLHDNGIPEKLRSQFVGTCLLALKDGLIYKGLSTKQINAGIKEKLSLMLKDSIDKAKKLAALQSNVIESQYVEGLDSDGYHKLLDFIHYSILPYINDASYEGHDLLSYFFTTFNKYVAREDKNQAFTPNHISHFMCKVAGIHRNTRVLDPTCGSGTFLVQAMTQILRECETDAERKKVKEEQIYGIEFDDSVYGLATTNMLIHGDGNSNIRSGSCFDLGDWIADTNSNLVLMNPPYNASKSQVPKTFASTWGKSSTDPTKGLYFVKFVADKVKQGRLLVLLPMQCAIKTDGLIGDIKQSMLEEHTLDAVFSFPIDMFYPGASAVACCMAFDLGKPHPKNYETFFGYYREDGFEKRKGVGRVDVKDKWVETEKKWYETYRSRLTIPGLSVCKSVTSSMEWCAEAYMETDYSTLSEVDFVEKLRDYAAFLVQNEKF*
>BFG-210_Bacteroides_vulgatus_@contig_2_segment0_pilon_2704__2705#merged
MKSQKDILKSIEGLSDIELFVIDLFCGAGGLSEGVEAARLDGNKCAKVVCCVNHDKNAILSHDANIPDALHFIEDIRTLELSPISTIVERIRQLYPDAMIMLHASLECTNFSKAKGGQPRDADSRTLAEHLFRYIDVIDPDYIQIENVEEFMSWGDMDENGKPISMDKGRLYQKWVRNVKKYGYNFEHRILNAADFGAYTTRKRFFGIFAKKNLPIVFPEPTHCKGGRQDMFSRLEKWKPVKDVLDFSDEGTTIFREKPLAEKTLERIYAGLIKFVAGGKDAFLSRYNTVRPQDTCKSVDEPCGVLTTENRFAKVQVSFLSKQFSGHPESKNVSVEEPAGAITCKDHHVFVSAYYGNGHNHSVDLPAPTVTTKDRMALIESRFMCSYNFKDTGKDINQPCPTLLTKDRLSLVSPFFMNQYSGGGQVSDINSPCPAVTTTPKQNLVTCQPWIMNTAFSNVGSSIEEPSQTITANRKWHYLMNPQFNSAGGSVDSPCFTLIARMDKMPPYLVATESGQVAIEIYDNDSPMTVKIKEFMALYGIVDIKMRMLRIPELKKIMGFPEDYVLIGTQADQKKFIGNAVEVTQARKNTEALCKVLRKLRLKKSKEIAXXXXMENGKLILDACCGSRMFWFDKYNPLALFVDIRDEEYILCDGRNLKVHPDIVSDFTDMPFLDKSFKLVVFDPPHLLKVGKNSWLAKKYGKLPEDWPRVIKKGIDECFRVLDDYGVLIFKWNEDQITVREVLSAINRQPLFGHTTGRHGKTMWMCFMKLPIN
>BFG-312_Bacteroides_fragilis_@contig_1_segment0_1683_
MNPTYEHRRPYDGCDLYRGDALEVLPLLAGQGIVADMVLSDPPYGTTHCRWDAVIDIRGMWNAIQGVSAPGTPILLFCQHPFTSILGCSNLEKLRYEWIWEKTQATGFLNAGRMPMKAHEDILVFYDRLPKYNPVKTDGHRCKIVMADHRRKCDSGEIYRKHDNYRDYISTERYPRSVLRFKTDKQRSCLHATQKPVALLEYLIRTYTGEEDLVLDFAMGSGSTAVACRNMGRRFIGVEIDRDIFQTAYNRIAND*
>BFG-312_Bacteroides_fragilis_@contig_1_segment0_1719_
MNVTFEGKSSTGKNEWLTPPCLLDRLGEFDLDPCSPVNRPWDTARHHYTVGDDRLRQPWFGRVFCNPPYDTPLIVRFIRKCVEHRNAIALTFARTDTRLFHELIFPYADTILFIRGRLRFYHVTGEQGGTAGAPSCLISFNRENTAALKMCGIEGKLVAPRFL*
>BFG-312_Bacteroides_fragilis_@contig_1_segment0_1901_
MEKLKMESVSIAEDSLNKIAELFPNVVTESMGKDGQLHKAIDFDKLKFLLTANQAEMGVVYDDDERYELTWVGKKQAIREVAHPIRKTLRPCPEESRNWEQTQNLYIEGDNLDAMKLLKKSYAGKVDVIYIDPPYNTGKDFIFNDTFALSQEESDEKQGRYNEEGQRLFQNTEANGKFHSDWCSMMYARLMLARTLLNDNGIIFISIDDHELANLIKIGNEVFNASNFIDVFNWAKTETPENLSKKSKQIIEYIVCYQKKKNDMKFQGLKKESVSSNGLLNQPNSVGILTFPANKVVTSIPDGVIKAGMYGTDAYDVELLEDTTVRGGLFTAPVKLKAKFKWSQANLDKEIQKGTTIKIPTLKLSPSYEKLEYDPEVPPNLINYKVGVETNEQAGNHQLQFFDKKVFNFPKPVSLIQYLCEFIDTKNKDCIVMDFFSGSGTTAEAVMRMNMKPRKNKVKYILVQLPEDVTETIKKAKTPSEKEIMQNAIDFLTENHKALNICELSKERIRRAGDTIEAECNQRKSKDLPDIGFRVFRIADSNMKDVYYSAKEYSQSDLFYFTDNIKEDRTGLDLLYGCLTNLGLSLSLPHDEEDINGYTVYSVDKTELMACFAEQIPEKVFREIAGRQPRRVVFRDASFRDSADRINIDEIFKTLSPGTTIEIL*
>BFG-312_Bacteroides_fragilis_@contig_1_segment0_2663_
MNNTSVNIQGNIISSEIIEKIRSEEQGYYQRPSYFDTDHSLREEIGNAWINAKALWNIFKSKKERVKDEDSGTTETRKSWMEPFLAELNFTATKALVYQHAESGKRFDISHRDDELDGFPIHLVSFKQSLDKATVNGKSSPHALVQEYLNKVEHTYALVSNGIFLRLLRDSSRIVRISYYEFNLEKMMEEDLFSDFAILYRTLHSSRFKQKNDFPDGCIFETYHLQSLESGSRLRSSLSSAVINALVGYPNGIVSAKNQNFKKQTGLANGFIQNPHNLELREQIASGRIAADTFYAELLRLIYRFLFLIVTEERDLVYPETRDEEVLRKKQIYYRYYSIERLRKLAGKLLYADNSKDDLWEGMKSTFMLFENKYYGEKLGIQALSSGIFATDALRTLMTLRLDNCTLIDTIAGLCFFVNNQTGQTVRVNYSDLDVEEFGSVYEGLLEYSPAFNLKNETPHFQLKEGKFRSDSGSHYTPEELCKPLIQYSLEYILEERLLQSKIDKTIPLHRIIGQERETAIRALLGIKVCDVACGSGHLLLSAARRIALEVARLYTGEEQPNPVAMRQAMRIVIKNCIYGVDKNPLAVELCKVALWLEAHNPGEPLNFLDHHIKCGDSIVGLGHKDELMNGIPDEAFKVLPEDDKEIAKLYRTENKKGAGLIQQIGLFENKVGDSLEELIKQFDSLNQMQENTPEQVAEKERQYRMLMNKSAMQRLRTLADMQVAQFFVPKTDENKNKLVTNKDYFEYLRGGQIPMQLASGIIEVFTKYQFFHWFLEFPEVFTQGGFDCIIGNPPFLGGQKLSGAFGNSFLKFVKYAYKPAGAVDLVTYFFRRIFNILRPNGFQSLVSTNTISQGSAREGGLDVICSKEGVINHAVRSMRWPGDAAVEISLVTIHKGEWSKDIVLDKKKVERITPYLDDSEVLGNPYPLKQNAGKSFIGSYVLGMGFVLSPEEAEVLITKDPRNKDVLFPYLNGEDLNNDPEQKPSRWVINFFDWTEEKARTYPDCFEIVERLVKPERQRWKLDENGNEIVGTYALRKPLPQKWWIYGEKRPALYETISKVDQVMVVPLVSKYTSFDLVPTKIVYMHKLAVILFENFSEFGVLSSTLHNIWCWKNSSTLGAGTLNYSTTDCFETFPFPITLNNKELETVSRKYNSLRKKIMCDNRLGMTKLYNQFHNDRLLEISNLAHFPSNGKEFEKIYGKENFSFLKHLCKYSNNTSIKDACRDILELRELYCKIDISVLNAYGWSDISLKHDFYEVDYLPENDRVRFTIHPNARKEILRRLLLLNHEQYSKEQESLPSKQNRRIKIKNDQSFIDLFSDV*
>BFG-312_Bacteroides_fragilis_@contig_1_segment0_2664_
MLGNPYPLKQNAGKSFQGSIVLGKGFVLTPEEAEVLITKDPRNKDVLFPYLNGEDLNNDPEQKPSRWVINFFDWTEEKARTYPDCFEIVERLVKPERQRWKLDENGNEIVGTYALRKPLPQKWWIYGEKRPALYETISKVDQVMAIALTSKTVAIGLLASTWIYSHSLGVFAYDQFLYFSYLQSTLHNIWAWFNGSSMKSDLRYTPSVCFETFPFPQSTSHEEINIIEEAGREYFYFREKLMSDVKIGLTKLYNQFHNSQLTIISIEDENLQDKIFEKKYGKESIWLKKHLTNRSCNFSYNNIVERIHKLRTLHIQMDNYILGIYGWNDIKLEHNFYEVSYLPESDRIRFTVHPAVREEILNRLLKLNHQLHKMEISNPYSTQKESTKGNKDNVSKDKMLF*
>BFG-312_Bacteroides_fragilis_@contig_1_segment0_2948_
MKNNDLTTYGEYLEKLSPKHGREKVFNDFLQIVVCCLSMGRKEELYFKTIKPYDKTELDLFSQAFAALVMQMDRQPLVDPFGDYFQEFLSNAQNGQFFTPFGVCELMNQLITAPKVNDQPKQGDRRVLDPACGSGRLLLSAAQKDRALTFVGIDISYTCCLMTIINLCLNSLNGEVLHMNALTDQYWHRWLIIVDSVTKIPTVYEVEAGIINQPPACADDLKPLPVTGIIQPVKNMIPANFVRYTPKC*
>BFG-312_Bacteroides_fragilis_@contig_1_segment0_3057_
MNTIDLLYIDLFCGAGGTSTGVESARINGEQCAKVIACVNHDANAIASHAANHPEAMHFTEDIRTLELSPLVTHVQRMKQLYPEARLVLWASLECTNFSKAKGGQPRDADSRTLAEHLFRYIESLNPDYIQIENVEEFMSWGPMDENGRPISMNKGEDYTRWVHNVKSYGYNFDHRIINAADYGAYTSRKRFFGIFAKNELPIVFPEPTHCKEGKQDMFGSLAKWKPVKDVLDFEDEGTSIFTRKKPLSEKTLERIYAGLIKFVAGGKDKWLLKYNSINGKTGKHIPPGIDEPCPTISCQGRLGIVNAQFLSRYNTRRPQDTCKSVEEPCGVLTTNNRFAKVDCHFLSKYFSGHPESKNIPIDGPAHTVKCKDNHALVGAKFLAAYYGNGDNVSQVDKPCPTVPTKDRFNYVNPKFLCSYNFNDAGKDIDAPCPTLLTKDRLSLVSPFFMNYYSGGGQHSDVNQPSPAILANPKQRLVSCQFMDQQFGQSKPTGLNRPLGALTSNPKYNLVSCRPWVMNTNFGNIGSQIDDPAPVITANRKWHYLMNPQFMSAGGNIENPCFTLIARMDKMPPYLVCTQEGDFLIRVYESDSPMTRKIKEFMALYGIVDILMRMLKIPELKQIMGFPKDYRLIGTQAEQKKFIGNAVEVTMARVLCEAVGRKLRELRKVAA*
>BFG-312_Bacteroides_fragilis_@contig_1_segment0_3345_
MEYSIEQQIRFDIVSESQLTINYPQDKIKEKKKRLKILSLFSGCGGMDLGFEGGFIAPYKSIIPHPEWIERQVNKDWVYVKPTDFSLVFANDILKEASLTWTRFMKRYGYDPSIYRTESIVDLVKQHKSGAKIFPDSVDIVVGGFPCQDFSVAGKRKGFNSIRTHDGKLHTNGLPTEETRGKLYYWMKEVIEITKPKIFVAENVKGLVNMGDIKDIIQADFSHADGNGYIVLPPQVLHAGNYGVPESRERVIFIGVRKNALKEEVAQALESSKIPSDLYPYPHPTHNCTLNNEKLATPVVLRDVLKLLKEPEESSDPSQRFYSKAKYMGSHCQGQKEVAMDSIGPTIRSEHHGNIEYRRLSSEHGGTNMDELKRGLAERRLTPRECALIQTFPPDFQFVIPKDYGWKRFIVSASSAYKVIGNAVPPVLAYHIAMRIQELWSTYFKE*
>BFG-312_Bacteroides_fragilis_@contig_1_segment0_3558_
MQYKCRPFFVFMGKTEEFCCPEIQTHILHDKMIMKKEKTYSRAPLPFVGQKRMFVSEFKKILKHFDDKTIFVDLFGGSGLLSHITKRERPDAVVIYNDHDNYRERLENIDRTNTLLRDLRKIVGIYPRHQKITGKMREAFLERIRLEETTGFVDYLTLSTSLLFSGKYAQNMEELEGLYFYNKIRQSDYRCDGYLDGLEVVCYDYKELADTYGVFPGVVFLVDPPYMGTDISTYKMDWKLADYLDVLLVLKGHPFVYFTSGKSPILDFCRWMEEHPGIGNPFKGAGRSTLTARMNYNSSYTDIMLYKDLPRAA*
>BFG-312_Bacteroides_fragilis_@contig_1_segment0_4396_
MKEYIDFLKDKMAISHQTGFEVKAEELTSSLYPHVKDTVRWAVSGGCRAIFSSFGMQKTVTQLEICRVIINQYFGKALIVCPKRVVVEFITQAKEHMNMTVKYVKNMSEVRACKCDIMITNYERVRDGEDGVRIEPSYFTVTSLDEASVLRGYGTKTYQEFLPLFSGVPYRFVATATPSPNRYKELIHYAGYLGVMDTGQALTRFFQRDSTKANNLTLYPHKEKEFWLWVSTWALFLTKPSDLGYPDIGYELPELRVHEEVVGVDNSTAGTDRDGQVKMFREAALGLADAARERRDNMAAKIARVVEIIGRPENKDEHFLLWHDLESEREALCKSIPGCKAVYGSQDDEEADEVIADFKDGRLKYLAAKPEMLGEGLNFQYHCHKAIMFIDYRFNDKFQAIARIYRFMQKYPVDLYLVYAESEGEIYKSFMRKWMQHKEMVAKMTDIVRENGLFGLQAEEKMMRWMFASREDKSGKLWKAINNDNVLECRKMESNSVDLVVTSIPFSNHYEYTPTYNDFGHNESNDKFFEQMDYLTPELMRILKPGRLACIHVKDRVLFGNATGDGMPTIDPFSEMTVFHYMKHGFRYMGRITVDTDVVRENNQTYRLGYTEMCKDGSKMGVGCPEYVLLFRKLPSDTSRAYADLPVTKDKKEYSLARWQIDAHASWKSSGDTLLSYEDMKGIGIDKIRHLFRNYEREHIYRYEEHVAFAEELEAYNKLPKTFMAVDPVSKKPWIWDDVTRMRTLNTKQSQKKRQNHICPLQLDIVERLIERYSNKNDLIFDPFGGIGTVPYCAIKLGRRGLSTELNYDYWKDSLSYLCEAEMEVGAPTLFDLLDNAL*
>BFG-312_Bacteroides_fragilis_@contig_1_segment0_4400_
MKQSELTHGSLFSGIGGFELGAEMAGIDTLWNCEIEKFQGEILKTKFPYAERFTDITKTTGLRYVDIISGGFPCQDISVAGKREGIKGKRSGLWSEMYRIVREVRPKYVIIENSPALTISGLEQVLCDLSKIGFNAEWQCISNYAFGYPHKRERLYLIAYSDKIGLQGDICNDGRFNSIFKEWTSDTSVGYTCAKRILEIPAHSIVRNDDGFPNWTHRVGSIGNAVNPCVAKYLFECIKGFDKQLV*
>BFG-312_Bacteroides_fragilis_@contig_1_segment0_1908__1909#merged
MAKKTINKELTGAQDLYNFLFEACNIIRGPVSQDNFKDYITPLLYYKRISDVYDEETEEALISSGGDKEYASLPEQHRFVIPDGCHWQEVRERTENFGAAIVGAMRQIEIANPDTLYGVLSMFSSQKWTNKAILNDSKIRDLIEHLSKRKLGNKDYPADLMGDAYEILLKKFADDSKAQAGEFYTPRSVVRLLVHILDPQPGETVYDPACGSGGMLIEAIRYMHDDSLCCGSIFGQEKNVVNAAIAKMNLFLHGASDFNVMQGDTLRDPKILQGGNIAKFDCVIANPPFSLENWGATEWSSDKYKRNIYGTPSDSCGDYAWIQHMICSMVSGQGRMAVVMPQGILFRNQETEIRKQLVESDLIEAVVTLGDKLFYGTGLSPCFLIIRRMKPAHHSGRILMIDGSKILTQKRAQNILEENDIDRLYSLYQNYSDEEDYSRIVTLQEIRDKEYNLSPNRYVVYHKEEIRPYAEVLAEFKHAYEEVKRLEEEFSLLINAXXXXMAEKVKQYRHPDDPITLDELKGFLWAAATHLRGQIDAAGYKEYIFPLLFFKRISDVYDEQFEGFVCEGGVEYAGMQVEDLPIRIPDGAHWRDVREVTENVGNKLVEAFIAIEQANPAKEMDGRKIGGLEGIFGPKDGWTNKAKMPDNIITSLIEDFSKYTLSLKACPADEMGQAYEYLVGKFADDAGNTAQEFYTNRTVVQLMAEILQPQPNESIYDPTCGSGGMLVKCLDYLRNKGAEWQSVQVFGQEVNGLTSSIARMNLYLNGVEDFSIACADTLEHPAFLDGSHLRKFDIVLANPPYSIKEWNREKFMNDKWGRNFLGTPPQGRADYAFLQHIIASMNETQGRCAILFPHGVLFRDEELELRKKLVEMDILDCIIGLGANLFYNSPMEACILICNCSKANSKKNRVLMINAVNEVTRKNAESMLLAEHIQKIVNAYQQNRELDGFSRIVSNDEIREKKFNLNISLYAYQSVLQDALTVSKEDAINVWISSHSQCINEMDELIKLIK
>BFG-225_Bacteroides_ovatus_@contig_1_segment0_1592_
MEKRTYYNEGNPNNITRAALFIFFMRTCYNGIYSVNHSGKLSVTFGAGGRVKLLEEELIRFNHKLLQDVVILDGDYRQTAEYTGANSLFYFDPPYKPVNEGNSCTSYMPQDFGDEEQINLANFCKGIGETGAK*
>BFG-225_Bacteroides_ovatus_@contig_1_segment0_2042_
MKKIVFEKDITLYKADCLEVMPLLPESSIDLVLCDPPFGITASQWDKIIPFSKMWEEIRRVRKDNAPTALFGSEPFSSLLRCGNLAEFKYDWVWEKSKASNFLLAKKQPLKAHELISIFCNGRTPYYPIMEEGEPYENRTKRGSNWTGVNKVPNPTFRNENKGTRYPRSVKYFKTAESEGKTIHVNQKPVALLKYLIKTYTKEGDTVLDFASGSMSTAIACIHTNRKCICIEKDDMHFLRGEERIRNEYNIKRNVE*
>BFG-225_Bacteroides_ovatus_@contig_1_segment0_2076_
MNTRLEKSVRSSDEWYTPKEILDALGKFDLDPCAPIRPLWPTAEVMYDQNIDGLSQIWEGRVWLNPPYSRPLIELFVXKLAEHGNGIALLFNRCDSKMFQDVIFPKATGMKFLRHRIRFYRPDGARGDSPSRGSILLAFGEDNAEILRNCAIEGKYVQLN*
>BFG-225_Bacteroides_ovatus_@contig_1_segment0_2195_
MAFNRKQKLRDNIEAIRTAFILDRENRTATTEERAILQRYCGFGGLKCILNPAKELTDAVRWAKSDLELFAPTVELHRLIRENSKDETEYKRFVDSLKASVLTAFYTPKEITDTIADVLADYSVRPARMLEPSAGVGVFVDSMLRHSPNADVMAFEKDLLTGTILRHLYPDQKMRTCGFEKIERPFNNYFDLAVSNIPFGDIAVFDAEFQRSDSFGRRSAQKTIHNYFFLKGLDAVRDGGIVAFITSQGVLNSTKTSVRNELFSQANLVSAIRLPNNLFTDNAGTEVGSDLIVLQKNLSKKEMSQDERLMTVIQTDTKTALTDNAYFIHHPERIVHTMAKLDTDPYGKPAMVYLHEGKAAGIAGDLRRMLDEDFHYRLAMRLYSGSIRQAGTEEKVAVQNKVERPAIKLETVSSAQTVETPTEKPQPADEKPEIEPRPQYSAGVQLTLLDLWGMTEEVSQPKTSKKKKTVKKAVTAKSTPPKPKVTVTPTAPTAKPAMENKEVKAENTAKPADPDDIYATLDWDTNPPINGFYEMMMGLTPERRKELRELARQHNEKQVAEKTEVKAVPETSREQPRQEETQPEAVAAPAVTDTPSEAVGTFLFPDIEAEKPKEEVVDLSPRAYHRTPEMHLREGSLVADRGRHNIGYLKDITPYGATFQPLDLKGYQKEKALLYVSLRDAYERLYRYESLRREANVPWREHLNTCYDEFVMRYGNLNAKQNVKLVMMDAGGRDILSLERMENGKFVKADIFEHPVSFAVESHANVGSPEEALSASLNKYGTVNLDYMREITDSTAEDLLTALQGRIYYNPLVTGYEIKDRFIAGNVIEKAERIEAWMGDNPENERMPEVKQALEALKDAEPQRIAFEDLDFNFGERWIPTGVYAAYMSRLFDTEVKIAYSASMDEFSVVCGYRTMKITDEFLVKGYYRNYDGMHLLKHALHNTCPDMMKSIGKDEHGNDIKMRDSEGIQLANAKIDEIRNGFSEWLEEQSPQFKERLVTMYNRKFNCFVRPRYDGSHQTFPDLNLKGLASRGIKSVYPSQMDCVWMLKQNGGGICDHEVGTGKTLIMCIAAHEMKRLNLAHKPMIIGLKANVAEIAATYQAAYPNARILYASEKDFSTANRVRFFNNIKNNDYDCVIMSHDQFGKIPQSPELQQRILQAELDTVEENLEVLRQQGKNVSRAMLKGLEKRKHNLEAKLEKVEHAIKSRTDDVVDFKQMGIDHIFIDESHQFKNLTFNTRHDRVAGLGNSEGSQKALNMLFAIRTIQERTGKDLGATFLSGTTISNSLTELYLLFKYLRPKELERQDIRCFDAWAAIFAKKTTDFEFNVTNNVVQKERFRYFIKVPELAAFYNEITDYRTAEDVGVDRPAKNEILHHIPPTPEQEDFIQKLMQFAKTGDATLLGRLPLSETEEKAKMLIATDYARKMALDMRMIDPNYEDHPDNKASHCAKMIAEYYQKYDAQKGTQFVFSDLGTYQPGDGWNVYSEIKRKLTEDYGIPPSEVRFIQECKTDKARKAVIDAMNAGTVRVLFGSTSMLGTGVNAQKRCVAIHHLDTPWRPSDLQQRDGRGVRAGNEIAKHFAGNNVDVIIYAVEKSLDSYKFNLLHCKQTFISQLKSGAMGARTIDEGAMDEKSGMNFSEYMALLSGNTDLLDKAKLEKRIASLEGERKSFNKGKRDSEFKLESKTGELRNNTAFIDAMTEDWNRFLSVVQTDKEGNRLNIIKVDGVDSADEKVIGKRLQEIAKNATTGGLYTQVGELYGFPIKVVSERILKEGLEFTDNRFVVEGNYKYTYNNGHLAMADPLAAARNFLNAMERIPSIIDQYKAKNEVLEMEIPQLQEIAGKVWKKEDELKQLKSELAALDRKIQLELAPPTPEVAEKENEGQQLKPEAEDVRNRQAQYPENAPPQIRSPADSIVANHVIIGRPGLYAKEETRSKGLKI*
>BFG-225_Bacteroides_ovatus_@contig_1_segment0_2725_
MGLLKPNQVLNKAYRQVAIETTDFDLFKNALRTLRDNIVDGQREHTQKEHLRNFLSETFYKPYYMAPEEDIDLAIRLDKTIKSNIGLLIEVKSTTNKGEMISNDNLNRKALQELLLYYLKERVNKKNNDIKYLIATNIHEFFIFDAHEFERKFYQNKQLRREFQDFVDGRKTSNKTDFFYTEIATTYIEEVKDSLEYTYFNLQDYQHLLDRTDSSASRKLIELYKIFSDTHLLKLSFQNDSNSLNRGFYTELLHIIGIEERKENNKTVIVRKAVERRDEASLLENTINQLDAEDCLRHINGRLYGNDYEERLFNVAMELCITWMNRILFLKLLEAQMLKYHNGDAIYKFLSITKIHDYDDLNTLFFQVLARDMGSRTHSIMRDFAYVPYLNSSLFEVTDLESKTIKINSLSQRTVLPVLASSVLRNKKRNLQVNALPTLQYLFAFLDAYNFASEGSEEVQEEAKTLINASVLGLIFEKINGHKDGSVFTPGFITMFMCREAITKTVLQKFNGYYGWNCTTRIELYNHIDNIVEANELINSLRLCDPAVGSGHFLVSALNELILLKYELGILVDATGKRIRKADYQLAIENDELIVTDTEGNLFAYNPLNAESRRMQETLFKEKRQIIENCLFGVDINPNSVKICRLRLWIELLKNAYYTAESNYTYLETLPNIDINIKCGNSLLHRFALTDSIQTVLRESSISISQYKEAVAKYKNAQSKSEKQDLETFITEIKSKLKTEINRRDARLVRLNKRRSELANLQAPQLFEPTKKEKKASDKRIADLKKEIATLENIFEEIRSNKIYLGAFEWRIEFPEVLDAEGNFLGFDCIIGNPPYIQLQSMGKSADVLECMGYITYARTGDIYCLFYELGMNLLTPNGFLCYITSNKWMRAGYGEALRGYFASKTNPIMLVDFAGIKIFDAITVEANILLSQKAANIFNTQACLVQDSNGLNNLSDFVQQQGVKCNFADSIPWVILSPIEQSIKQKIESVGIPLKDWNIQINYGIKTGFNDAFIISTEKRDEILANCQTEDERVRTAELIRPILRGRDIKRYEYEWADLWIIATFPSRHYDIESYPAVKNYLLSIGIERLEQTGETHIVNGKKIKARKKTSNEWFETQDSISYWEDFSKPKIVWKIIGNQMAFAYDANNYVMNNACYIMTGDHLDYLLAVLNFPITEVTFV*
>BFG-225_Bacteroides_ovatus_@contig_1_segment0_3109_
MARFNKAEHLRRNIKAIKTAFAYEWSAEAETSQERKILAEYSGFGGIKAILNTPPSEVPVDKWPKGDQDLYPLVKELHEVIRQESPDEKIAKRYLDGIKNSVLTAFYTPPAVVDALTSAMLESGVKPVRFLDPSAGTGIFGQYADLANPSAEITCFEKDPLTALILKHLNPTFTVRAQGFESIEGKYNGYYDVIASNIPYGDVALFDPAFSTHIDPVRRQGTRTLHNYFFMKSVDTVRDGGIIAFITSQGVLNSEQNRPVREWLAQRCNVVFAVRLPNNLFTDYAGTEVGSDLIVLQKRPQGEYAVTHRQQDFIESRKLSNGIPVNNLFQQLDRVVHTDAKVGTDPYGKPAMEFTHAGGVDGIAQDLRRMLAEDFSKHLDLDRYLSFAPQVAEQSQVRNVAAPEIKPERTQQVDIDSGSNKVEADVSTSRSQRPPGNDSPDCLNPDWKSTPEDWHKFNEWVEGQDAVRKAKAEGFDLDLETGELTPLATTEPVQDITPAENTEYKPTAEDWADYGLWAAERQQRQMEEYPPQPEDYGMAEPAGEPEQQATMEPAPTVPAGEFRGTLFDMDDPAILTKPQRVAEPTLNVQQEPLITLYDLFGFSQEERSQISRPRRRKKTAKPKKKQEEDRVIEWREEIMLNARREREQKERQAEPSPGQFASGTTSPVYPVEDARKAEQQWRREQLEQQEKEQREREEYLKPVPFKAEIQAHYREGSLVSDEHNRIGYLKNIDGLQPMFHPLELSETQETKASIYVEIRDTYYHLYQNEAERLEANPALREMLNRLYDNFTDRFGKLNDKKNLDLIKMDARGQEVLSLERYIDGVAHKADIFHHPVAFNPNEITQAADAREALVASLNKSASVDLPYMATLTGGTVDSILEELHGSIYYNPDMDGYEIADKYIAGNVIEKADRVERFLKDNPGHAQAEASLRALREATPKPIAFDDLDFNFGERWIPKGIYERYASWLFDTDVQITFSPNIDEYNVKADKLNIKTQNQYAVDSQSRKFNGIALMKHALHNTSPDITKKVNMLVDGKMQEVKVRDPEAIQLANSKIDEMRNGFSDWLREQSPEFKDRLADLYNRTFNCFVRPQYDGSHQTFPGLDLKGLGISDLYQSQKDAIWMDKLLGGGICDHEVGGGKTLIMCCGAMEKKRLGLAHKPMITGLKANIHEIARTFCTAYPNARVLYPGKEDFTPKNRERIFREIKNNDWDAVILTHEQFGKIPQSPELQQEILQAELDSVEENLELLKAQGKHVSRAMMKGCIKRKLNLEAKLEKVMHSIETRRDDAVDFKHMGIDHLYVDESHKFKNLTFNTRHDRVAGLGNPEGSQRALNMLFAIRTIQERTGRDLGATYLSGTTISNSLTELYLLFKYLRPKELERQNIKTFDAWAAIFAKKTIDYEFSITNEIVQKERFRYFIKVPELAGFYAEITDFRTAADIGIDRPEKNEILHNIPPTPDQVQFIDRLVKFAKTGDATLLHRLPLTEREDKAKMLIATDYARKMSLDMRMISPALYGDDVDNKASHCARLVAGYYKKFDQHKGTQFVFSDLGTYKPGEWNVYSEVKRKLVEDHGLKPGEVRFIQEATTENARKNMIADMNAGKIRVMFGSTEMLGTGVNAQKRCVAIHHLDSPWRPSDLEQRDGRGIRTGNEIAKYYADNKVDVVLYAVEKSLDAYKFGLLHNKQLFIRQLKTNNMGSRTIDEGAIDEKTGMNFSEYVAILSGNTELLEKARLEKRITTLESERQAFVRGKSSSRYKLDEITKAFDKNSDLIERIGRDLNNFNSKVQLNEDGSYKNPIQLNGVQGGDIKFIGKHLNHIAETARTAGEFDKVGTLYGFDILVKSETTQKEGLDMVQNRFYLRGEGNYLYHYNHGNLAADPRLASQNFINALATIEPTLEKFQKENEQLSKDIPLLKEVVESTWRKEPELADLRAELTELDRKIQLSLKPISESEGQPLDEPEKAEKRMPDNPQPTQTTGQTYIPSRLREIADNSGGRIIIGSVPRVTSDADRPTKSSMKI*
>BFG-225_Bacteroides_ovatus_@contig_1_segment0_390_
MEIHKFHYNWKLAEANFTKDKGKVFSCFACGGGSTMGYKLAGFDVIGCNEIDPKVNQVYVTNHAPRFNFLGDIRELRERERERERELPPELYNLDILDGSPPCSTFSLSGNREKDWGKEKVFREGQTAQVLDTLFFDFIALAKALQPKVVIAENVKGLLMGNAIDYVRRIYKDFEDAGYYCQHFLLDASKMGVPQMRNRVFFVCIRHDLGVNFLKVSDLFNVEPHISMDFNEPGICYGEFADYMGKPYGKRMKEMFDNRTHGDIDMSNAYRKLTGKRGFFNQCYLYEDEICNTLTAHADSTIPFNKPVYLSKSEVCNASTFPQDYDFCGFSPHYICGMSVPPVMMAQVATRVYEQWLSKLK*
>BFG-225_Bacteroides_ovatus_@contig_1_segment0_80_
MTYGLRLAGINVIAGVDFAQECQSTYEDNNPGTKFICSDVTQLPDNYFEKEINLPINDDNLIFVGCSPCQYYSIINTSRVKALKSKDLLREFKRFINYYNPGYVLVENVPGLVTREDSVLPEFLEFLDARHYKYKWDIINMSYYGVPQTRKRFSLVASRLGNVTMPEPDKTQPKLRDFIGVNNGFPQVEAGHSDKSDFMHTVAKLSSLNLERLRKTPHNGGNRLAWKDDEHLQLPCYIGKDTYFRDVYGRLRWDTPSSTITTNFVKISSGRFAHPEENRGLSIREGATLQTFPHTYIFKAPSIVANARIIGNAVPPEYARRLGILLNELKEKHNGTIQNES*
>BFG-225_Bacteroides_ovatus_@contig_2_segment0_3_
MREYSKDETEYKAYVQSLKKSALTAFYTPEPLVAAMQESLQVSGSHPGRFLDPSAGTGMFISRLKDVPEIHCFEKDKLTGKILSSLYPESKVTIDGFQSIQPYYNSYFDMVSSNIPFGNTRVYDRDFDRSEDSVRKSSLAAVHNYFFLKGMDTLHEGGILAYITTSGVMDSPQNRPVREWLMNHAKLVSAIRLPDNLFVDAGTEVSSDLIVLQKNTRKAELTEKERNFIETRLISGSININNSYAGLDHIVHTAVSMGKNMYGQPAMNFIHEGGIEAIAGHLKQLLAQDVEDHLDRELYDNNLSRATVSTGIEPEFETPLEIVIENHRQEVQEESPAQPYEPMLNLFAAYADEGEAEVQVVESRPSPSRAPSASRKKKGDEPEMFNLFSQENMYDEAAVPESMTEERAEAEARWLERRQKFEEERKKEMEPRPFTGEIRPEYKNGSIVKSGEQYGYLRGLGTPDVQFHPLKLTVTQQYRAAYYIPLREAYHNLYNTEAETETEQPELREELGRQYDRFYRMFRELNGKDNAKFLLMDAGGREMLSLERSVNGKIQKADIFSVPVSFNANEMTHADTPQEALAASLNKFGEVNLEYMENLSEIGRQELLRQLDNRIFYNPMMKNYEIKDRFIAGNVVAKVEWIENYLKDYPEDEASKKSLEVLRAAVPEPISFELLDFNLGERWIPMSVYEEFAGYLFETKAHIHYTESIDEFSVNFESSNANITDKYYVKGEKRGYYGYDLLKHALHNTVPDITKTVQDEEGNDIKVRDAEAIQLADTKINEIRSAFTDWLNEQLPEFKQRLADLYNRKFNCYVRPDYDGSLQSFPFLDLKGLDIPDLYDSQKNAVWMLKMNGGGIIDHEVGTGKTLIMCIAAFEMKRLGMANKPMIIGLKSNVHDIADTFKKAYPNAKVLYPGKEDFTPEKRVGIFHDIKNNNWDCIILTHDQFGKIPQSPEIQQEIYTQEINNIEENLAVFEQQGNEVTGWIKNGLEKRKENLEAKLEKLEQDIKDRTDDVTDFRQMGIDHLFVDESHAFKNLMFNTRHARVSGLGNPEGSMKAMNMLFAIRTIQERTGRDLGATFLSGTTISNSLTELYLLFKYLRPKEMERQGITCFDGWAAVYAKKSTDFEFSVTNQIVQKERFRYFIKVPELANFYAEITDYKTAEDVGVDRPELNEQLYHISPTPQQEIFIQKLIKFAETGNATYIDREPLSEAEEKAQMLIATNYSNKMSLDMRLIDQQYGDNPGNKASHCAAKIAEYYYKYLDQKGTQFIFSDLSTYKPDQWNIYSEIRRKLVEDHNIPERQIKFIQEAGSDNARKELFSNMNAGRIRFLFGSTQKLGTGVNAQQRAVAIHHLDIP*
>BFG-225_Bacteroides_ovatus_@contig_2_segment0_381_
MAFNRKQRLRDNIEAIRTAFLLDREQRTPTARERLLLERYCGFGGLKSILNPARELTDAVHWAKSDLELFAPTVELHRLLRENTKDETEYKRYMDAMKQSVLTAFYTPPEITGTIADVLHEHGIRPDRVLEPSAGVGAFVDAVLENRPDADIMAFEKDLMTGKILKHLHPGQKVRVQGFEKIEKPFMNHFDLAVSNIPFGDVAVFDPEFSGSKDPARHSAARTIHNYFFLKNLDAVREGGIVAFITSQGVLDAPTNAPIREYMMNHANLVGVARLPNNLFTDNAGTEVGSDLIILQKNSGKNGELYYNEKLFVQTEQTPIGTSVNGYVWSIGSLSHTDLIRSTDPYGKPAYKLLHRGDIAQLAEDLREHLKIELQQLDRKLYEKHSLHPTKEESTAAEVQPAPKTEKVSPSVIAPVSVIEPVKGVEKPQAQPIEEKPEIEPRQPNHSSAVQLTLLDLWGMPIEEPAKKKKAAKKESKPKPMPSTPKPQVKVTPPVEAAKPVNGNKEEKPENAEKPNDPDDIYATLDWETNPPINGFYETMMSLTAERRKALRLEAERHRQEQLKKMGIKDTLNPAFAPSSDNMDKKPEQTEEIKQPETLAEVVPTSETVATSLFPELETEKPKEEVMDLSPRPFNGLLEPHHRDGSMVLDASRNLGYLKDLTPYGATFQPLDLHGYQKEKAMLYISLRDAYERLYSHETENHTEHKPQRGYLNTYYDEFVMRYGNLNARQNVKLVMMDAGGRDILSLERAEDGKFVKADIFDRPVSFSVESRVNAGSPEEALSASLNKFGTVNLGYMREITDTTEEELLGVLKGRIFYNPLVTDYEIKDRFIAGNVIEKAERIEGWMEDNPESERMPEVKQAWEALKEAEPQRISFEDLDFNFGERWIPTGVYAAYMSHLFDTDVKIAYSASMDEFSVACGYRTMKITDEFLVKGYYRNYDGMHLLKHALHNTCPDMMKSIGKDENGNDIKVRDSEGIQLANAKIDEIRNGFSEWLEEQSPQFKERLTTMYNRKFNCFVRPKYDGSHQTFPDLNLKGLASRGIKSVYPSQKDCVWMLKQNGGGICDHEVGTGKTLIMCIAAHEMKRLNLAHKPMIIGLKANVAEIAATYQAAYPNARILYASEKDFSTANRVRFFNNIKNNDYDCVIMSHDQFGKIPQSPELQQRILQAELDTVEENLEVLRQQGKNVSRAMLKGLEKRKHNLVAKLEKVEHAIKSRTDDVVDFKQMGIDHIFIDESHQFKNLTFNTRHDRVAGLGNSEGSQKALNMLFAIRTIQERTGKDLGATFLSGTTISNSLTELYLLFKYLRPNELERQDIRCFDAWAAIFAKKTTDFEFNVTNNIVQKERFRYFIKVPELAAFYNEITDYRTAEDVGVDRPNKNERLHHIPPTPEQEDFIQKLMQFAKTGDATLLGRLPLSETEEKAKMLIATDYARKMALDMRMIDPNYEDHPDNKASHCAKMIAEYYHKYEAHKGTQFVFSDLGTYQPGEGWNVYSEIKRKLVEDYGIPASEVRFIQECKTDKARKAVIDAMNAGTVRVLFGSTSMLGTGVNAQKRCVAIHHLDTPWRPSDLQQRDGRGVRAGNEIAKHFAENNVDVIIYAVEKSLDSYKFNLLHCKQTFISQLKSGAMGARTIDEGAMDEKSGMNFSEYMALLSGNTDLLDKAKLEKRIASLEGERKSWGKGKRDSEFKLESKTGELRNNTAFIEAMTEDWNRFLSVVQTDREGSRLNLVKVDGVDSTDEKVIGKRLQEIAKNAMTGGLYKAVGELYGFPIKVVSERTLKEGLEFTDNRFVVEGNYKYTYNNGHLAMADPIAAARNFLNALERIPTIIDQYKSKNEVLEKEIPQLQEIAGKVWKKEDELKQLKSELAALDRKIQLELAPAQENTEENRQGNEKKQTEQQPESPHVDFVRSHLIIGRPGLSESKGVKL*
>BFG-225_Bacteroides_ovatus_@contig_4_segment0_29_
MIPKEIMKLYEKLAFSRGYEEAFRDFLDVCLYYLSVGMLAEDYRRVEKRYKPYEMELFVQMFYRVSEYSEGFCDVLGDMFMECVSHGNNGQFFTPIHVADLMACMGGNRLKPKQSVCDSCCGSGRMLLSAVKKCAEENDGGRLFCYGSDIDLICVKMTVVNLMMNSVPGEVAWMNTLTMQHWRSYHIDLQLIAGVWLPILKITEAGDTSFIRKLENAMEDNSELKRSIQSNARATQLTFDF*
>BFG-225_Bacteroides_ovatus_@contig_1_segment0_2123__2124#merged
MSYNKLKSLVANVEAIETAMKIQVQGRQATAEEKEILSRYSGFGGIKEVLNIGTDKPIGGDMQEPIQRLQELINAYPHFTEPMRHNVIEGIKASVLTAFYTPKFLVDTVVRQIHATFSENGLKMRSFLEPSAGIGGFLPIAMSGTYDYAIEKDLISGMILSLLHENTLTRTAAFETIGEQGFEHTTFDVIASNIPFGNFRVFDAELWKKGGMYEQATKTIHNYFLSKRWSCXXXXMELLNEGGLLAFITSRGIADTPGNKFVREYLVNHADLISAIRLPDMLFMQTSGIEVGSDLLIFQKHTHKTVLSQREQLFLQVGREKADAIGTMTEYANKLFTMPKTTLATGSRIVQNQYGKYVRKYQWQGNENAMSQYLAALLKLDFGRYFRKSLFTGNGQGSEHMQMSLFGNVAMKQVEKGKRAYTDGVEAWMKDGAMVLFEGQVGTIQYRKSSLYQEVAIDFVPVDEGKVNTDRAKDYFPIRKAYFELSIKEREEQKEDNGLRRELNARYDAFVAKWGCFHENDNKEFIMLDSLGVEVFTIEMQLGKDLVKSDIMREPVAFKKIDPNKRLTPIEALASSLNFYGRVDMDYLMQSTDSAEEEIIGDLKGEIFYNPAIGEWEHKGKFLSGNVIAKCKEIGSYLSELTDREKDWTETAVKALADVTPEAIPYEELDINMGERWIDTKLYADFATELFETETSVMYFDVNDTYIVRLQSYSPVAYNTYFVRNYDGGDLFVHALHDTVPEITKEIYRNGDKVRVPDEEAIQEAATKIQEIRDRFNRWLDRQPIEVRDELVRVYNERFNCYVRPHYDGSAQTFPQLSFEQFPYDSLYPSQKDAIWMIKQNGGGICWHEVGTGKTMIMCVAAYEMKRLGLAHKPLIIGLKANVHEIADTFRKAYPTAKVLYPGKDDFTPANRQEVFSKIKNNNWDCIILTHDQFAKIPQSEETMIDIFTEELADVERNLEFLEQSTMRYRSGKMQEGLEKRKQNLGAKLQELRMKINNRKDDAVDFHTMGIDHIFVDECHYQNFLIFLFDILNILKFSIFFI
>BFG-225_Bacteroides_ovatus_@contig_1_segment0_793__795#merged
MSSRRTNKLVVPFVKWVGGKRQILSEIEKYLPSKFATYYEPFIGGGALLFHIQPKNAIINDFNAELINLYTVIKENPLELIADLKKHKNEADYFYEIRSLDRDREKFSALTNIERASRIIFLNKTCYNGLFRVNSSGEFNTPFGRYKNPNIVNEITIKAVSLYLNNSNVLIMNGDFEEALHNVSKGDFVYLDPPYDPLSNSSSFTGYTQGGFDRTEQERLRNVCDWLHAKKAKFLLSNSCTDLILDLYKKYNITEIKAIRSINSDAEKRGQVSEVLIRNYEXXXXMPLKSYYKSSDGAFTLLLGDCRQLLSQFDFQFDMIFADPPYFLSNGGISVQSGKIVCVDKGDWDRSFGKESIDNFNYKWIADCRDKLKDNGTIWISGTYHNIFSVANQLTELGFKILNCITWVKTNPPPNISCRYFTYSAEYIIWARKNNNVSHYYNYDFMKMSNANHQMTDVWNLSAIEGWEKIHGKHPTQKPINLLARVIAASTRPGAWILDPFAGSSTTGVTANLLKRRFLGIDIEQKYLELSILRRKDLDFPKVRADFLSRIYSINVHAISLEDK
>BFG-225_Bacteroides_ovatus_@contig_2_segment0_1621__1622#merged
MAKKSTNKELTGAQDLYNFLFEACNIIRGPVSQDNFKDYITPLLYYKRISDVYDEETEEALISSGGDKEYASLPEQHRFVIPDGCHWQEVRERTENLGAAIVGAMRQIEIANPDTLYGVLSMFSSQKWTNKAILNDSKIRDLIEHLSKRKLGNKDYPADLMGDAYEILLKKFADDSKAQAGEFYTPRSVVRLLVHILDPQPGETVYDPACGSGGMLIEAIRYMHDDSLCCGSIFGQEKNVVNAAIAKMNLFLHGASDFNVMQGDTLRDPKILQGGNIAKFDCVIANPPFSLENWGATEWSSDKYKRNIYGTPSDSCGDYAWIQHMICSMSSGKGRMAVVMPQGILFRGNQEVEIRKQLVESDLIEAVVTLGDKLFYGTGLSPCFLIIRRMKPAHHSGRILMIDGSKILTQKRAQNILAENDIDRLYSLYQNYSDEEDYSRIVTLQEIRDKEYNLSPNRYVVYHKEEIRPYAEVLAEFKQAYEDVKRLEKEFSLLINAXXXXMAEKVKQYRHPDDPITLDELKGFLWAAATHLRGQIDAAGYKEYIFPLLFFKRISDVYDEQFEGFVCEGGVEYAGMQVEDLPIRIPDGAHWRDVREVTENVGNKLVEAFIAIEQANPAKEMDGRKIGGLEGIFGPKDGWTNKAKMPDSIITSLIEDFSKYTLSLKACPADEMGQAYEYLVGKFADDAGNTAQEFYTNRTVVQLMAEILQPKPNESIYDPTCGSGGMLVKCLDYLRNKGEEWQSVQVFGQEVNGLTSSIARMNLYLNGVEDFSIVCADTLEHPAFLDGSHLRKFDVVLANPPYSIKEWNREKFMNDKWGRNFLGTPPQGRADYAFIQHILASMNDENGRCAILLPHGILFRNEEKEVRTNLVKSDLLEAVIGLGPNLFYNAPMEACILFCNKNKARERENRITFINAVKEVTRKNAESYLEQHHIEKILQAFHSQEDIEQFKLSISTDDIANNDFDLSIQKYVFIKDAEVEEISFSSAISRWLNSQKEVHVQYKTLIDLLSNDKI
>BFG-244_Parabacteroides_distasonis_@contig_1_segment0_pilon_1601_
MSETIVDLNFLEAGVQCFPMYHYEERKIESKTLFDDAEDTIQNNYIRRDAISDFISERCRKAYGPHVSKEDIFYYVYGILHSTEYRTAFAADLKKMLPRIPLVDEALDFWSFSKAGRNLAELHLNYENRPSATGVIVTYNTIPQSEIEKVMQSGEMETINYQVEKMRFPSKTDKSKIIYNSQITIENIPATAYEYIVNGKSAIEWIMERYAVITHKDSGITNNPNDWATEHDNPRYILDLLLSVILLSIEMMEIVNGLPKLTF*
>BFG-244_Parabacteroides_distasonis_@contig_1_segment0_pilon_2045_
MSEELQQKLRDQLWEVANRLRGNMSASDFMYFTLGFIFYKYLSEKIEKYANNALVDDEITFKELWEMDDTDAVELQEEAKNQCLENIGYFIEPKFLFSSVIEAIKRKENILPMLERSLKRIEDSTLGQDSEEDFGGLFSDIDLASPKLGKTADDKNTLVSNVLLALDDIDFGVEASQEIDILGDAYEYMISQFAAGAGKKAGEFYTPQEVSRILAEIVSIGHQRLRNVYDPTCGSGSLLLRAANIGNAVDIYGQEKNPTTYNLARMNMLLHGIRFSNFKIENGDTLEWDAFGDTQFDAVVANPPFSAEWSAADKFNTDDRFSKAGRLAPRKTADYAFILHMIYHLNEGGTMACVAPHGVLFRGNAEGVIRRFLIEKKNYVDAIIGLPANIFYGTSIPTCILVFKKCRKEDDNILFIDASKEFEKVKTQNKLREQHIQKIVETYRDRKEIEKYSHLASLQEIAENDYNLNIPRYVDTFEEEEPIDIKAVMAEIKELEAKRAELDKEIEVYLKELGLVE*
>BFG-244_Parabacteroides_distasonis_@contig_1_segment0_pilon_2069_
MTIKEQHELGKTLWKIADDLRGSMMADDFRDYMLSFLFLRYISDNYIEAAKKELGGDYPDKALEELKERGVSTPLQLWYGKNPEDVLDFEKQMRRKVHYVIKPDYLWTNIYELARTQNNNLLKTLEKGFKYIENESFDRAFQGLFSEINLNSDKLGKNYEERNALLCKVITKIAEGIAQFSTDTDILGDAYEYLIGEFAAGSGQKAGEFYTPQQLSSILSGIVTLDTQDPKSGMKKKLERVLDFACGSGSLLLNVRHRMKANGGNIGKIYGQEKNITTYNLARMNMLLHGVKDSEFEIHHGDSLLNDWDMLNEMNPAKKVEFDAIVANPPFSYRWEPTEEMGKDFRFNNYGLAPKSAADFAFLLHGFHFLKQDGTMVIILPHGVLFRGGAEERIRTKLLKDGNIDAVIGLPANLFFSTGIPVCILVLKKCKKSDDVLFINASDKENFEKGKRQNKLRTKDIDKIIDTYKQRKEEERYSRPVSMDEIERNGYNLNISRYVSIAKEDVKIDLLQVNKKLIELESKIADASERHNKFLAELGLPLITKAKRD*
>BFG-244_Parabacteroides_distasonis_@contig_1_segment0_pilon_2541_
MYKRTIDNRWSFKDADTKEFTHCYHAYPAMMIPQVARALIEEYKPEDGVELLFDPYMGSGTSLVEASIKGINAIGTDLNPLARLMSHVKTTHYDLSCIRDTFSMMQALFFEYSEDKVKNKNFDNISNYTYWYSRDSLLRLSYIYQVINECVALDFADFFKVPLSETVREVSFTRNGEFKRFRMKEEKIKDFKPDVFRLFEEKVIRNINGLEEFNSIKYPCNIGIYDFNSTIEIPSDIIQPNSVDMVVTSPPYGDSRTTVAYGQFSRWANEWFNFENAKTLDNLLMGGRVQKEELFETKSIKSELDEIKSIDPKRNLEVVSFLNDYSCSIKNVASVIKSGGVVCYVVGNRTVKGVQIPLDYFTAEMFEKNGFTHIDTIVREIPNKRMPSKTSPTNVAGKKVSTMCNEYIVILEKK*
>BFG-244_Parabacteroides_distasonis_@contig_1_segment0_pilon_2802_
MSEKEVDTSNELRVLSLFSGCGGMDLGFEGDFICHRKSISPQSTWVQEVIDEHWVRLQRNRFRTVFANDILKEAQTAWLQYMDRFGYDKNVYNTKSIVDLVKEHRAGKKVFPKNIDVVTGGFPCQDFSVSGKRLGFESNKDHTGKLREDDEASEETRGKLYYWMKQVIDITRPKIFIAENVKGLVNLGDVKSIIQRDFAHAAGDGYIVLDPQVLHAGNYGVPESRERVIFIGIRKSALKVKALRALQEEKIPKAYDPYPSPTHACTVEDKKLLPPVVCRDVFVGLEEPDRTEDPSQRYYSQAKYMGAHCQGQKEIALDNIGPTIRSEHHGNIEYRRLSREHGGIITEELDAGLQERRLTPRECALIQTFPPDYTFVSHKKNSTRFELSASGAYKVIGNAVPPVLAYHIANRIQTLWPLYFKKR*
>BFG-244_Parabacteroides_distasonis_@contig_1_segment0_pilon_366_
[truncated: 3,982,502 more chars]
