# Supplementary material for: Roving methyltransferases generate a mosaic epigenetic landscape and influence evolution in Bacteroides fragilis group
Source: Nat Commun. 2023 Jul 10;14:4082. doi: 10.1038/s41467-023-39892-6 (PMC10333322; doi:10.1038/s41467-023-39892-6)
Supplement: Supplementary file 5 — Supplementary Dataset 1,2,4-14 [file 41467_2023_39892_MOESM5_ESM.zip › Tisza_Supplemental_Data_Files/Supplementary_Data_7.faa]

>BFG-632_Bacteroides_ovatus_@contig_1_segment0_1278_
MITNQIYNEDCLEALKRVPDNSVDCIITDPPYFLGMTHNGQKGSFKDLSICKPFYRDLFQ
EFNRVKKPGACVYFFTDWRGYAFYYPLFDLYLGASNMLVWNKQSGPGNHYAFIHELILFH
CGKGVSIGATNIIDNIRSFASGAKLVEGEKVHPTQKPVALIRKLIEDSTKPGDLILDTFG
GSGTTAVASIESGRNFVLMEQDEIYYFTAQKRIKDAYERFNGGR*
>BFG-632_Bacteroides_ovatus_@contig_1_segment0_1310_
MRKMYLSAPLPFVGQKRMFAKEFIKVLGQFPDSTVFVDLFGGSGLLSHITKCVRPDAVVV
YNDFDNYRQRLANIPATNVLLSDLRRIAEGESRNQRITGEVRDKMFARIEREEKEHGYVD
YITISASLLFAMKYVTCLKEMKKETIYNRIRRTDYPEAEDYLEGITVTCEDYKEVFKRYK
DVPGVVFLVDPPYLSTEVGTYKMYWRLADYLDVLNVLKGHAFVYFTSNKSSILELCDWMG
RNPFLGNPFRECRKVEFNASVNYNSKYTDMMLYTVPDEEQAIAA*
>BFG-632_Bacteroides_ovatus_@contig_1_segment0_176_
MHLREGSLVXXRGRXXIGYLKDITPYGATFQPLDLKGYQKEKALQYVLLXXAYERLYRXX
SNLXXANVPWREHLNTCYXXFVMRYGNLNAKQNVKLVMMDAGGXXILSLERAENGKFVKA
DIFERPVSFSVESHANVGSPEEALSASLNKFGTVDLDYMREITDSTAEDLLTALQGRIYY
NPLVTGYEXXDRFIAGNVIEKAERIEAWMGENPEXXRMPEVKQALEALKDAEPPRIAXXD
XXFNFGERWIPTGVYAAYMSRLFDTEVKIAYSASMDEFSVACGYRTMKITDEFLVKGYYX
XXXGMHLLKHALHNTCPDMMKSIGRDEHGNDIKVRDSEGIQLANAKXXEIRNGFSEWLEE
QSPQFKERLTTMXXRKFNCFVRPKXXGSHQTFPDLNLKGLASRGIRSVYPSQMDCVWMLK
QNGGGIXXHEVGTGKTLIMCIAAXXMKRLNLAHKPMIIGLKANVAEIAATYQAAYPNARI
LYASEKDFSTANRVRFFNNIKNNDYDCVIMSHDQFGKIPQSPELQQRILQAEXXTVEENL
EVLRQQGKNVSRAMLKGLEKRKXXXXAKLEKVEHAIKSRTDDVVDFKQMGIDHIFXXXSH
QFKNLTFNTRHDRVAGLGNSEGSQKALNMLFAIRTIQERTGKDLGATFLSGTTISNSLXX
LYLLFKYLRPKELERQDIRCXXAWSAIFAKKTTDXXFNVTNNVVQKERFRYFIKVPELAA
FXXXITDYRTAEDVGVDRPNKNEILHHIPPTPEQEDFIQKLMQFAKTGDATLLGRLPLSE
TEEKAKMLIATDYARKMALDMRMIDPHYEDHPDNKASHCAKIIAEYYQKYDAQKGTQFVF
XXLGTYQPGDGWNVYSEIKRKLTEDYGIPPSEVRFIQECKTDKARKAVIDAMNAGTVRVL
FGSTSMLGTGVNAQKRCVAIHHXXTPWRPSDLQQXXGRGXXAGNEIAKHFAGNNVDVIIY
AVEKSLDSYKFNLLHCKQTFISQXXSGAMEARTIDEGAMDEKSGMNFSEYMALLSGNTDL
LDKAKLEKRIASLEGERKSFNKGKXXSEFKLESKTRELGNNTAFIDAMTEDWNRFLSVVQ
TDKEGNHXXIIKVDGVDSAXXKVIGKRLQEIAKNATTGGLYTQVGEFYGFPIKVVSERIL
KEGLEFTDNRFVVEGNYKYTYNNGHLALXXPLAAARNFLNAXXRIPSIIDQXXAKXXVLE
XXIPQLQEIAGKVWKKEEELKQLKSELAAXXRKIQLELAPPTPEITEKEXXGQQVKPEAK
GVRNGIRQYPEDTSPQIRNPSESIIANHTITGHPGLYAKEETRSKGLKI*
>BFG-632_Bacteroides_ovatus_@contig_1_segment0_434_
MAPYNTPQAIRPLEKMVCDFAYSNGYDPISVFNDFLRYVIHGFSPGAPPLMDWKYKRQQN
RHFMEMLTGWIRLMQRELQSGGWFDAFGDLFMAISSKSGRQVNGQFFTPPDICDLMVLCT
DSGETAIGKRICDPTCGSGRLLLAYHVRHLGNYLVAEDVSRTCCLMTVCNMLVHGCIGEV
IHHDSLCPENFMDGWMVNHTLTQTGIPSIRRMSEEEYRTSRNMSVDLLRKRKEKLRQMQP
GKKQLPYKQQNL*
>BFG-632_Bacteroides_ovatus_@contig_1_segment0_483_
MKKTYLSAPLPFVGQKRMFARKFMKVLEQYPESTVFVDLFGGSGLLSHITKRCKPEATVI
YNDFDNYHKRLENIPRTNRLIADLRAMVGNSVPRHKTITGELRERIFSRILQEEHETGYV
DFITLSSSLMFSMKYKLNVPEMRKEALYNNIRKADYPECTDYLEGLEIVSCDYKELFNRY
KDTPGVVFLVDPPYLSTDVGTYNMSWRMSDYLDVLNVLSGHPFVYFTSYNLFYICQDFFC
SSHGNASVGIWQ*
>BFG-632_Bacteroides_ovatus_@contig_1_segment0_661_
MATNNATEQSLTKKVWNLATTLAGQGIGFTDYITQLTYLLFLKMDAENVEMFGEESAIPT
GYQWSDLISLDGLELVKQYEETLKLLSEQDNLIGTIYTKAQNKIDKPVYLKKVITMINEE
QWLIMDGDVKGAIYESILEKNGQDKKSGAGQYFTPRPLIQAMVDCINPQIGETVCDPACG
TGGFLLTAYDYMKGQSASKEKRDFLRDKALHGVDNTPLVVTLASMNLYLHGIGTDRSPIV
CEDSLEKEPSTLVDVILANPPFGTRPAGSVDINRPDFYVETKNNQLNFLQHMMLMLKTGG
RAAVVLPDNVLFEAGAGETIRKRLLQDFNLHTILRLPTGIFYAQGVKANVLFFSKGQPTK
EIWFYDYRTDVKHTLATNKLERHHLDDFVSCYNNRVETYDAENNPQGRWRKYSVDEIIAR
DKTSLDITWIKQGGEVDDRSLAELMADIKDKSQTISTAVAELEKLLANINED*
>BFG-632_Bacteroides_ovatus_@contig_1_segment0_693_
MDIKKHITSLGFVPKNGTNGIYHKTYVDYAIEIDFERQNINYGNSIIAESRTTQNFSQPE
NFVVLECVDRLLIKGYKPQNIVLEKTWPSGHGTSGRLDICVNREDGTPYMLIECKTYGKE
YNKESAKIHKDGGQLFTYFQLSGGKADVIMLYASELKGDKYIYVNEIIKIEDDYRNGDVK
DIYEKWNKLTKDNGIFDSWVQPYNFQSKALTKEQLKEIKAEDSSFIFNRFLEILRHNVVS
DKGNAFNKIFTLFLCKVYDETTTEEGEELKFQWLEGRDNHVDFQLRLTDLYSKGMKKFLD
RTVSDFNNEDFDKRCANLNEDTKQYLLREVNKLRLEKNNEFAIKEVYDNVSFEENAKVVK
EVVELIQGYRIRYNKRQQYLSDFFELLLTTGLKQEAGQYFTPVPIAQFIIKSLPLDSIMA
EKLSRKDGEILPYMIDYAAGSGHFITEFMHEIQDIINNCDTSKYIEETRKHLINWQNCHF
DWATDYVYGIEKDYRLVKVGKVGCYLHGDGLANVILSDGLANFYNNKEYKGKLRKLINDG
QKDNQQFDIVLSNPPYSVSSFRQTTRDYYTEQDFELYNSLTDNSSEIECLFVERTKQLLK
DGGIAGVILPSSILSNSGVYTKTREIILQYFDIVSIAELGSNTFMATNTNTVVLFLRRRD
NYFAINTKVAVDTYFRTLNDVTINSIETPASKYVTHVWEGLDYADYVTLLQKSPNDKVKT
HEIYIEYRKKFSSKSNVKLFDEILSIEAEKFLYFILAYPQKVVIVKSGEKDVEKRFLGYE
FSNRRGNEGIHAIQRGENIDECTLLFDTNSYDNPLRASTYIYKAFKGDFTLPIAENMQSH
ISRMSLVDMLSFDRSTFEKFISTXXQKKIKFSDKWEHERIQNSIDKINGSTTKIPEYEIL
NSGKYPVYTQDIQQSFAGFSNNTNPITDVPVVLFGDHSCAVKFVDQPFFRGADGTVLLKP
KKKYCPKYYFYIIEYVVNKFLDKTKYERHNKYLQELYIPVPPSDVQQXIIVEMEQVVNSI
TLLTQQIEQKESCIENLLSSIQYEDDKLKIIAPFVTKSIRYNDIVPETYITTDNMLQNKL
GAVPFVGEANISSITEYKKDDILISNIRPYLKKIWFADKEGGCSKDVLVLRSADASKYLP
KYIFYMVRRDAFFDYVMEGKKGVKMPRGNKEDIQKYQIPIPPIEEQRHIVSQIEALELEI
TKARNLIKNAANEKQLILDKYL*
>BFG-632_Bacteroides_ovatus_@contig_1_segment0_838_
MEIHKFPYNWKLAEANFTKDKGKVFSCFACGGGSTMGYKLAGFDVIGCNEIDPKVNQVYV
TNHAPRFNFLGDIRELRERERELPPELYNLDILDGSPPCSTFSLSGNREKDWGKEKVFRE
GQTAQVLDTLFFDFIALAKALQPKVVIAENVKGLLMGNAIDYVRRIYKDFEDAGYYCQHF
LLDASKMGVPQMRNRVFFVCIRHDLGVNFLKVSDLFNVEPHISMDFNEPGICYGEFADYM
GKPYGKRMKEMFDNRTHGDIDMSNAYRKLTGKRGFFNQCYLYEDKICNTLTAHADSTIPF
NKPVYLSKSEVCNASTFPQDYDFCGFSPHYICGMSVPPVMMAQVATRVYEQWLSKL*
>BFG-632_Bacteroides_ovatus_@contig_2_segment0_592_
MIETDRIYLMDCMEGMKQIADGSVDAIIADLPYGVLNRSNPSVNWDRQIPLAALWEQYRR
ITKPDSPIILFGQGLFSAWLMLSQPRLWRYNLVWQKDRVTGHLNAKRMPFRQHEDILVFY
KKQPAYHPQMTPCPPERRNHGRRKTEGFTNRCYGTMKLSPVRIADDKYPTSVIFMPKEHK
KGAFYHPTQKPVALMEYLIRTYTDEGDVVLDNCIGSGTTAVAAIRTGRHYIGFEIEQAYC
EIAERRIQEELECRNKVQEEKEIREEKQINKSMTWTKKES*
>BFG-632_Bacteroides_ovatus_@contig_2_segment0_599_
MEKIVFAKDITLYKADCLEVMPFLPESSIDLVLCDPPFGITASQWDKIIPFPEMWKEIRR
VRKENAPTVLFGSEPFSSLLRCGNLEEFKYDWVWEKSKASNFLLAKKQPLKAHELISVFG
KGRTPYYPIMEEGEPYGNRTKRGSNWTGINNVPNPTFRNENKGTRYPRSVIYFKTAESEG
KTIHVNQKPIALLQYLIRTYTKEGDTVLDFASGSMSTAIACIYTHRKCICIEKDETHFSQ
GEKRVRNEYQYLRL*
>BFG-632_Bacteroides_ovatus_@contig_2_segment0_655_
MITNQIYNEDCLEALKRVPDNSVDCIITDPPYFLGMTHNGQKGSFKDLSICKPFYRDLFQ
EFNRVKKPGACVYFFYGLARICFLLSVVXLVFRRVKHARLEXTVGAGXSLRLYTXTYFVS
LWKGCFYWCHKHNRXYPFFCVRCXTGRRXKGSSHAKTGGVDPXTDXRQYKAGRFDPGHFR
RFRYYGRGIHXKRPELCFNGTGRNLLFHGTETNKRCVXTI*
>BFG-632_Bacteroides_ovatus_@contig_2_segment0_716_
MRKMYLSAPLPFVGQKRMFAKEFIKVLGQFPDSTVFVDLFGGSGLLSHITKCVRPDAVVV
YNDFDNYRQRLANIPATNVLLSDLRRIAEGESRNQRITGEVRDKMFARIEREEKEHGYVD
YITISASLLFAMKYVTCLKEMKKETIYNRIRRTDYPEAEDYLEGITVTCEDYKEVFKRYK
DVPGVVFLVDPPYLSTEVGTYKMYWRLADYLDVLNVLKGHAFVYFTSNKSSILELCDWMG
RNPFLGNPFRECRKVEFNASVNYNSKYTDMMLYTVPDEEQAIAA*
>BFG-632_Bacteroides_ovatus_@contig_3_segment0_14_
MANTNLKEAKAAKNDEFYTQFHDIEIEMNAYLEYDPDVFRGKTVLLPCDDPEWSNFTRYF
AAKFDELGLKKLISTSYAPDSKKYKTPYQPSLFEQEAPQFDPSKAQVKGKIFILERDKSG
DGRINIDDLEWKYMDGDGDFRSKEVTELRNEADFIITNPPFSLFREFLAWIVEAGKKFAV
IGNMNAITYKEVFPLIKDNKVWLGATGNGNDMVFGVPDGAKVDEKDKAKAARLGYVGNYT
RLGNSCWFTSIEHGRRHEPLPLMSMADNLRFSKHKELKGKAAYDRYDNYDAIEVPFTDAI
PSDYDGVMGVPISFLIKYCPEQFEILGITKTWYGSASKVYPEQIQVDRHGKETKVTKLND
GAVLLHSEVPQNETYYMVDGKYYTQVYARVLIKHIRS*
>BFG-632_Bacteroides_ovatus_@contig_3_segment0_224_
MAKKAKTKDVAKKTIEQTLWDSANELRGNLDAAEYKSVVLGLVFLKYINDCFKVKHDELI
AEGAGFEEDPDEYIGDNIFFVPVDARWDKIVKASLTAEIGVVVDAAMEALEKENKQLKGI
LPKNYARPELDKRRLGNVIDIFENNLHFTGSEARDVLGRVYEYFLGEFAREEGKKGGEFY
TPSCVVRTIVEVIQPYKGKIFDPACGSGGMFVQSSKFIERHRGNINQISVYGQELNSNTW
RLAQMNLAICGIEANFGDSSGDSFHDDKHPFLKADFVMANPPFNISKWGGDQLRDDPRWQ
YGIPPEGNANFAWMQHMLYHLADNGRIGLVLANGSLSSQQGTEGEIRKNIVKADLVEGII
AMPSQLFYNVQIPCCLWFLTKKKAQPGKTLFIDARNMGYMKDRTHRELSCGEETEDHDND
IARIADTFEQFRAGTLETEKGFSAIATIEDIEKQDFILTPGRYVGIAEVAEDGEPFQEKM
ERLTSELSDLFAQSHTLEDEIRKQLASIGFTVK*
>BFG-632_Bacteroides_ovatus_@contig_3_segment0_245_
MKLLYIDLFCGAGGTSTGVEKARLENEQCAKVIACVNHDKNAIASHAANHPDALHFTEDI
RTLNLSPLVSHLQKCRAEYPEALIVLWASLECTNFSKAKGGQPRDADSRTLAEHLFRYIE
AINPDYIQIENVEEFMSWGDLDEYGKPISRDKGKSYLRWLDNVRSYGYKFEHKILNSADY
GAYTSRKRFFGIFAKGSLPIVFPEQTHSKKPDQKLKNWKAVREVLDFDDEGKSIFGRKTP
LVDSSLLRIYAGLIKFVAGGKDAFMVKYNSMSKAGKYNAPGVEDPCPVISTQNRLGVACI
NRLNILTGKAFISVHYGNGFCKSVDEPAPTVTTKDRFSLISSVFIDQQYGNSKPSSLDKP
LGCITVNPKYSLVSCKPWILDTNFKNVGTSINQPAPVITANRKWHYLMNPQFNSAGGSVD
KPCFTLIARMDKMPPYLIEASGEGELPGFIKMFPEGLVYEIYDTDSDVMKKIKEFMAMYG
ISDIKMRMLTIPELKRIMGFPEDYMLIGTKAEQKKYIGNAVEVNMARVLCEALCKILVTT
QRKVHNSTTIIWKI*
>BFG-632_Bacteroides_ovatus_@contig_3_segment0_403_
MRKMYLSAPLPFVGQKRMFAREFIKVLGQFPDSTVFVDLFGGSGLLSHITKCVRPDATVV
YNDFDNYRCRLVNIPATNVLLSDLRRIAEGEPRNKRITGEVRDKMFARIEREEKEHGYVD
YITVSASLLFAMKYVTSLEGMKKEAIYNRIRQTDYPEAKDYLEGLTITSEDYKEVFKRYK
DVPGVVFLVDPPYLSTEVGTYKMFWRLADYLDVLTVLKGHSFVYFTSNKSSILELCDWMD
RNPFVGSPFKECRKVEFSASVNYQAKYTDMMLYTKPDEVSGIAA*
>BFG-632_Bacteroides_ovatus_@contig_3_segment0_488_
MITNQIYNEDCLEALKRVPDNSVDCIITDPPYFLGMTHNGQKGSFKDLSICKPFYRDLFQ
EFNRVKKPGACVYFFTDWRGYAFYYPLFDLYLGASNMLVWNKQSGPGNHYAFIHELILFH
CGKGVSIGATNIIDNIRSFASGAKLVEGEKVHPTQKPVALIRKLIEDSTKPGDLILDTFG
GSGTTAVASIESGRNFVLMEQDEIYYFTAQKRIKDAYERFNGGR*
>BFG-632_Bacteroides_ovatus_@contig_3_segment0_533_
MRKMYLSAPLPFVGQKRMFAKEFIKVLGQFPDSTVFVDLFGGSGLLSHITKCVRPDAVVV
YNDFDNYRQRLANIPATNVLLSDLRRIAEGESRNQRITGEVRDKMFARIEREEKEHGYVD
YITISASLLFAMKYVTCLKEMKKETIYNRIRRTDYPEAEDYLEGITVTCEDYKEVFKRYK
DVPGVVFLVDPPYLSTEVGTYKMYWRLADYLDVLNVLKGHAFVYFTSNKSSILELCDWMG
RNPFLGNPFRECRKVEFNASVNYNSKYTDMMLYTVPDEEQAIAA*
>BFG-632_Bacteroides_ovatus_@contig_3_segment0_552_
MNTRFEKSVRSSDEWYTPKEILDALGKFDLDPCAPIRPLWPTAEVMYDQNIDGLSQIWEG
RVWLNPPYSRPLIELFVRKLAEHGNGIALLFNRCDSKMFQDVIFPKATGMKFLRHRIRFY
RPDGTRGESPGCGSLLLAFGEDNAEILRNCAIEGKYVQLN*
>BFG-632_Bacteroides_ovatus_@contig_3_segment0_558_
MKKIVFAKDITLYKADCLEVMPLLPESSIDLVLCDPPFGITASQWDKIIPFSKMWEEIRR
VRKDNAPTALFGSEPFSSLLRCGNLAEFKYDWVWEKSKASNFLLAKKQPLKAHELISIFC
NGRTPYYPIMEEGEPYENRTKRGSNWTGVNKVPNPTFRNENKGTRYPRSVKYFKTAESEG
KTIHVNQKPVALLKYLIKTYTKEGDTVLDFASGSMSTAIACIHTNRKCICIEKDDMHFSR
GEERIRNEYNIKRNVE*
>BFG-632_Bacteroides_ovatus_@contig_3_segment0_698_
MNISWSEVKPYEDELPTNYADRIGRLYTDTVTATFKKSNGQFFTPVSIAYFMGKQISMDK
DSISILDPGCGTAILSCAVIENLVLQSKVKRIKLVTYETDENLIPGLQKVLEYITIWGMR
HNIRIDCRSYCEDFILSNYSVLYSDTIYERAVNLQKYDLIISNPPYFKLSKEDKRVKAAQ
CIIDGQPNIYSIFMAISALLLAEQGQMIYITPRSFTSGRYFRLFRNFLFKHIQIDFVHLF
NTRKDTFSKDNVLQETIIMKCSPKKRTNYNVVLSYSEGISDLATPAIKEVQRKEIIDLTS
KELILHLPVSLEDEKIIKLFKSWNGNLNKYHIQISTGPVVAFRSKEQLCDTAEEGTASLY
WLHNVVKMLADHPVMKEGKHQFIRINENSVSTLLPNKNYVLLRRFSSKDDNSRLIAAPYF
GNMTSCAYVGIENKLNYIYRPKGHLNRMEVMGIAALLNSDLFDNYFRTFNGNVNVSATEL
REMPMPPLEVIECIGKDLIAMNDYSMVNVNKIVNKYFM*
>BFG-632_Bacteroides_ovatus_@contig_3_segment0_703_
MAYNKKAHLRDNIEAIRLMFRLEKEQRTATTEEAGTLAAYSGFGGIKAVLSPFGKLTDIL
RWTQADRELFPLVTELHNVLHDGAADEREYKRLVESVKASTFTAFYTPPAIINAIASSLG
EHGVSPGRFLDPSSGTGNFVSAFQSQFHSAAGNAPEIVAYEKDLLTGRILARLYPEAQVN
IKGFEELPPHRNGYFDVVSSNIPFGDIRVFDPSFDNGTARRFALNSLHNYFFAKGLDAVR
EGGILAFITSRGVMNSAMAYPVRQYLMNQSRLLSAVRLPNNLFTDYAGTEVGSDLVILQK
DTLSQREYTPLERSFVEVGTQADGTTQNEYFEHTAAIVHTRAHVGTDPYGKPARIYLHDG
GMEAIAADMKYFLDRNLSEQLDLDLYLRHSPVQEFRNLVSRPAETMSQRIAQVREINRSG
NMNGHSTSVDRQTVQVERGTLTPEQPSAEARPTAAKTTPEPAMSLYDLFGFTQEERSQVR
KRKTRRKKEDSGQLSLFDIPPLEQHSAMQTVPTEPAPQEKERQEQERQERERRRQEEEAA
RQERMKPRPYPADLQGHHRNGSLVDDDGQIGYLSAIGEDAPVFNPLDLPERQRRRASLYI
EIRDTYHHLYENEAAIHAENPALRTMLNTLYDDFIRQFGNLNDKKNIDLFRMDAGNREIL
SLERYIDGRAVKADIFDHPVSYNINEITHTDDVHEALTASLNKYGNVNMSYMESLTDKSQ
SALLEELRGRIFYNPLSKNYEIADRFISGNVMAKAEHIEEYLQSHPDNGEARISLEALRQ
SLPTPIPFEDLDFNFGERWIPAGVYSRYASWLFDTDVSVRYTASSDEYSIKADMISPRIM
NQYSVRSESRIFNGIALMRHAIHNTTPNITKTVLDKTGNEMKIRDPEVTLLANSKIDEIR
SGFSDWLMEQSPEFKRKMADMYNRKFNCFVRPKYDGSHQSFPDLDLKGLGIPDLYPSQKD
CIWMLKQNGGGIADHEVGGGKTLIMCCAAYEMKRLGLANKPLITGLKANIHEIAQTFATA
YPNAKVLYPGREDFTPERRVEIFHRMKNNDWDAIILSHEQFAMIPQSPEIQRDILQQELD
SVEENLEVLYQQGAEVSNAQIKGMEKRKMNLEVRLKELLHEIETRKDDVADFKRMGIDHL
FVDESHRFKNLMFTTRHDRVAGLGNSEGSQRALNMLFALRTIQQRTGKDLGATFLSGTTI
SNSLTELYLLFKYLRPRELERQGINSFDAWAAVFARKSVDYEFSVTNEVVQKERFRYFIK
VPELASFYSEITDFRTAADIGIDRPEKNEILHNIPPTPDQREFIQKLIEFAKTGNATVLG
RPPLNEREEKAKMLIATDYARKMSLDMRLIDPLSYGDDKDNKATHCADMIAKYYNKYAGH
KGTQFVFSDLGTYKPDQWNPYSEIKRKLVEDHGIPEDQIRFIQEAKTEKKRKAMIEAMNE
GKIRVLFGSTEMLGTGVNAQKRCVAIHHLDAPWRPSDLQQRDGRGIRKGNEVAKLYADNK
VDVIIYAVEKSLDSYKFNLLYNKQLFITQLKQNNMGCRTIDEGGMDEKGGIPFSEYVAVL
SGNTDLLDKARLEKRIAGMEGERKAFQRGKGESRIKLETFLANRASNDDIIARVRKDKAA
IESRMQYDKEGNRLNPLRIDGVAGDDPKVIAAKLHEIEDKERTHGQPKVIGSLYGFDIVV
KTDTTVKDGLDFCENRFFVRGEGNFLYNYNNGRLAVDPKTACQNFINAFDSIPRLIEKYT
RDNEAIEKELPVLEQVVGEVWKKEDELKQLKADLAALDRKILLSLKSVDAQEKNNDGVIE
VVPSQPVTPDGQDNAPAADAPPGSPSSGSVPTQDTPPAEPYVHRMPDFLTDRQRTPPKLS
GMPKSISIKEAMDALGGKLVTGGVPKPGNKDDPDSDQPEKPKPKLKL*
>BFG-632_Bacteroides_ovatus_@contig_3_segment0_887_
MNARLHDMESEIILGDTLTDLGKKLIGFDGVLANPPFGTKKGGELPTRDDFTFPTSNKQL
NFLQHIYRSLKKDGKARAAVVLPDNVLFEDNDGQKIRRDLMDKCDLHTILRLPTGIFYAA
GVKTNVLFFTRGTSETGNTKKVWFYDMRTNAPAYGKRTPFTEEAFRDFIYAYTGGISADN
VVKEFDGTIDHTKRAAVKDERWQCITRKTIAEKGDSLDLGLIADSSLQDSATLGDPKDII
QEAKDEITTILSQLDLMLKELK*
>BFG-632_Bacteroides_ovatus_@contig_3_segment0_907_
MRKMYLSAPLPFVGQKRMLAKEFMKVLEQYPDGTLFVDLFGGSGLLSHITKSLKPHSTVI
YNDFDNYRFRMKHIPQTNQLLADIREMVGNSVPRHKIIKGELRERIFSRIEQEENSTGYV
DFITLSSSILFSMKYKLSVQDMRKEALYNNIRKTGYPECTDYLEGLEIVSCDYKEVFNRY
KDIPGVVFLVDPPYLSTDVGTYNMYWNMADYLDVLNVLKGHSYVYFTSNKSSILELCEWI
GKNRDLGNPFENCTKVEFNAHMNYNSSYTDMMLYKKEAA*
>BFG-632_Bacteroides_ovatus_@contig_3_segment0_933_
MTAESIAQKLWNQCNVLRDDGVTYHQYLNELTYILFLKLSDVKGFSNEIPAQWRWTEFVS
ETDNNKAFALYRDFLASVSGRTSSDTIKEIYRNASTSLRKPVNFNTIVQAIDKLDWYEES
DRDMMGDIYESLLEKNATEKKSGAGQYFTPRPLINVMVKLSVPNLGERWNDPAAGTFGFM
ISADHYLKEKTDKFTWNDRVRDFQKI*
>BFG-632_Bacteroides_ovatus_@contig_4_segment0_1105_
MAFNKKTHLRQNIDALKTAFTLDRERRAPTPEEERTLGAYSGFGAIKEVLENPTGKPDKD
GMATLVAELHEVIRANTSDEREYKRYMDGIKNSVLTAFYTPPKVADAIVEAIWDTRIAPQ
CILDPSAGTGVFVNAVDFHDPYAEITCFEKDPATGLILKHLHPEKRVRVQGFERIEPKYA
GYYDVAVSNIPFGDVALFDPFFSTHTDPVRRQGTRALHNYFFMKSVDMVREGGLVAFITS
QGVLNAEQGRPVREWLMNRCEPVSAIRLPNNLFTEHAGTEVGSDLVILQKKAATGELSER
QQDFIESRKLSNGIRINNLFQSFDRVIHTEAKVGKDPYGKPAMEFTHAEGVDGIDREMRR
MLSEDFNRHFNESYCLKHAPEQTPGTPERELSRPRQAERQRAERHEPRLAGEIVKEIIAD
ARNLQQQREEEEKRRVVAEMAAQGYHVDTETGEITRIENKPGQALPDSAATPAGEPTGED
LADFGAWSKERENRLWEQHPPKPEDFGMTDTPVQHVGGTTEPKPREGFAGSLFDTVETAA
PAPATQAAEPVNVQQEPLLTLYDLFGFSAEERRQAELGISKKRNSRRGAKRKTPRQPSLF
APASSPEEQKSEMPKTTPPERDPEDLYASLNWEDNPPINGFYEMMMSLTPERRAELRRQS
ARQQETPEQRERQAVRPPTEAPKDRRKQAAGTPRTGSLFDTPENPEEEEPGKETPQIREA
DMKPRPFEGEVAPYFREGTLVTDGQNRVGYLREIESLQPMFHPLELTPAQRTKASMYIEI
RDAYYHLYNNEAETLTANPALREMLNRLYDNFTERFGRLNDKRNLDLIKMDARGTEILSL
ERYIDGKARKADIFERPVAFNPDEITHADDASEALVASLNKYGRVEPHYMASLTGTTVEG
ILGELKGRIYYNPETDGYEVADKFIAGNVIGKAERIEAFLRENPDHAPARESLEALREAT
PKPIAFDDLDFNLGERWIPKGVYERFASSLFDTEVKITFASNLDEYGVKAEATNVKITEQ
YAVSAQTRKYNGLHLLKHALQNTSPDITKTVLKWVDGERREVKVRDGEAIQLANSKIDEI
RGAFPEWLREQSSDFKDRLTDLYNRTFNCYVRPKYDGTHQEFPDLDLKGLGIDKLYDSQK
DAIWMDKLLGGGIIDHEVGGGKTLIMCCGAYEKKRLGLANKPMIIGLKANIHEIARTFCT
AYPMAKVLYPGKEDFTPRKRERIFREIRNNDWDAVILSHEQFGMIPQSPEIQQEILQAEL
DCVEENLEVLKAQGRDVSRAMMKGCQKRKANLEAKLQKVAHALETRKDDAVDFRLMGIDH
LYVDESHKFKNLTFTTRHDRVAGLGNPEGSQRALNMLFALRTIQQRTGRDLGATFLSRTT
ISNSLTELYLLFKYLRPKELERQNIRTFDAWAAIFAKKTIDYEFSVTNEVVQKERFRYFI
KVPELAMFYSEITDYRSAEDIGIDRPQKNEILHNIPPTPQQTEFIERLVQFAKSGDATLL
GRLPLSEREEKAKMLIATDYARKMSLDMRMIDPELYSDHVDNKASHCARMIAGYYRRFEA
YKGTQFVFSDLGTYKPGAGWNVYSEIRRKLAEDYGIPQSEVRFIQEATSEKARKEMIAGM
NAGKIRVLFGSTEMLGTGVNAQKRCVAIHHLDCPWRPSDLEQRDGRGIRTGNEIAKLHAD
NKVDVILYAVEKSLDAYKFGLLHNKQLFIRQLKTNNMGSRTIDEGAIDEKSGMNFSEYVA
VLSGNTDLLDKARLEKKIATLESERQAFVRGKSSSRYKLEQITEKIEKNNDLIRRIGKDL
EHFKARVEFNEDGSYRNPVKLNGLETSDPKLIGKQLNRIAETARTLDRLEPIGSLYGFEL
LVQSETTEKDGLDLVQNRFYVRGEGDYLYQYNYGNIASDPRLAAMNFIHALATIEPTLEK
FRKKNEELEKDIPVLREVVESSWRKEPELTALKADLTEIDRRIQQSLKPIEESEGKEAEE
DNDVCRERHDTAEELPKEDNTAARIPSRLRQIADAXRGRIVIAGVGSPPENGPAKKGIKM
*
>BFG-632_Bacteroides_ovatus_@contig_4_segment0_1248_
MSYNKLKSLVANVEAIETAMKIQVQGRQATAEEKEILSRYSGFGGIKEVLNIGTDKPIGG
DMKEPIQRLQELINAYPHFTEPMRHNVIEGIKASVLTAFYTPKFLVDAVVRQIHATFSEN
GLKMRSFLEPSAGIGGFLPIAMSGTYDYAIEKDLISGMILSLLHENTLTRTTGFEEIGEQ
GFEHTTFDVIASNIPFGNFRVFDAELWKKGGMYEQATKTIHNYFFVKAMELLNEGGLLAF
ITSRGIADTPGNKFVREYLVNHADLISAIRLPDMLFMQTSGIEVGSDLLIFQKHTRKAAL
SQREQLFLQVGREKADATGTMTEYANKLFTIPKTTLATGSRIVQNQYGKYVRKYQWQGNE
NAMSQYLAALLKLDFGRYFRKSLFMGEGQGSEDMQMSLFGSVAMKQVAKGKRAYTDGVEA
WMKDGTMVLFEGQVGTIQYRKSSLYQEVAIDFVPVDEGKVNADRAKDYFPIRKAYFELSI
KEREEQKEDNGLRGELNARYDAFVAKWGCFHENDNKEFIMLDSLGVEVFTIEMQLGKDLV
KSDIMREPVAFKKIDPNKRLTPIEALASSLNFYGRVDMDYLMQSTDSAEEEIIGDLKGEI
FYNPAIGEWEHKGKFLSGNVIAKCKEIGSYLPELTDREKDWTETAVKALADVTPEAIPYE
ELDINMGERWIDTKLYADFATELFETETSVMYFDVNDTYIVRLQSYSPVAYNTYSVRNYD
GGDLFVHALHDTVPEITKEIYRNGDKVCVPDEEAIQEAATKIQEIRDRFNRWLDRQPIEV
RDELVRVYNERFNCYVRPHYDGSAQTFPQLSFEQFPYDSLYPSQKDAIWMIKQNGGGICW
HEVGTGKTMIMCVAAYEMKRLGLAHKPLIIGLKANVHEIADTFRKAYPTAKVLYPGKEDF
TPANRQEVFSKIKNNNWDCIILTHDQFAKIPQSEETMIDIFTEELADVERNLEFLEQSTM
RYRSGKMQDGLEKRKQNLAAKLKELEMKINERKDDAVDFHTMGIDHIFVDESHVMKNLMF
QTRHTRVAGIGNTKGSQRAMNLLFAIRDIQRRTGRDLGATFLSGTVVVNALTELYVMFKY
LRPQELQRQRISCFDAWAAIFTKKTADYELNVTGSVKRKERFRTYIKVPELAMFLREITD
YRTADMINLDVPEKNVRFLSYPPTIEQEEMIGRLVSFAGSGQWEDLGLDVPQPDNLDKAK
MLVATNVARKMALDMRLLGCKFKDDADNKASICARTIYDYYIRSNDNRGTQFVFSDLGTY
KPNEWNVYTDIKEKLVRLGIPADEIQFIQCATTERARKKLFEEMNNGKVRVLFGSTTMLG
TGVNAQQRAVAVHHLEIPWVRHEVA*
>BFG-632_Bacteroides_ovatus_@contig_4_segment0_1304_
MRKMYLSAPLPFVGQKRMFAKEFIKVLGQFPDSTVFVDLFGGSGLLSHITKCVRPDAVVV
YNDFDNYRQRLANIPATNVLLSDLRRIAEGESRNQRITGEVRDKMFARIEREEKEHGYVD
YITISASLLFAMKYVTCLKEMKKETIYNRIRRTDYPEAEDYLEGITVTCEDYKEVFKRYK
DVPGVVFLVDPPYLSTEVGTYKMYWRLADYLDVLNVLKGHAFVYFTSNKSSILELCDWMG
RNPFLGNPFRECRKVEXHVQVNYNSKYTDMMLYTVPDEEQAIAA*
>BFG-632_Bacteroides_ovatus_@contig_4_segment0_1320_
MITNQIYNEDCLEALKRVPDNSVDCIITDPPYFLGMTHNGQKGSFKDLSICKPFYRDLFQ
EFNRVKKPGACVYFFTDWRGYAFYYPLFDLYLGASNMLVWNKQSGPGNHYAFIHELILFH
CGKGVSIGATNIIDNIRSFASGAKLVEGEKVHPTQKPVALIRKLIEDSTKPGDLILDTFG
GSGTTAVASIESGRNFVLMEQDEIYYFTAQKRIKDAYERFNGGR*
>BFG-632_Bacteroides_ovatus_@contig_4_segment0_2305_
MGLLKPNQVLNKAYRQVAIETTDFDLFKNALRTLRDNIVDGQREHTQKEHLRNFLSETFY
KPYYMAPEEDIDLAIRLDKTIKSNIGLLIEVKSTTNKGEMISNDNLNRKALQELLLYYLK
ERVNKKNNDIKYLIATNIHEFFIFDAHEFERKFYQNKQLRREFQDFVDGRKTSNKTDFFY
TEIATTYIEEVKDSLEYTYFNLQDYQHLLDRTDSSASRKLIELYKIFSDTHLLKLSFQND
SNSLNRGFYTELLHIIGIEERKENNKTVIVRKAVERRDEASLLENTINQLDAEDCLRHIN
GRLYGNDYEERLFNVAMELCITWMNRILFLKLLEAQMLKYHNGDAIYKFLSITKIHDYDD
LNTLFFQVLARDMGSRTHSIMRDFAYVPYLNSSLFEVTDLESKTIKINSLSQRTVLPVLA
SSVLRNKKRNLQVNALPTLQYLFAFLDAYNFASEGSEEVQEEAKTLINASVLGLIFEKIN
GHKDGSVFTPGFITMFMCREAITKTVLQKFNGYYGWNCTTRIELYNHIDNIVEANELINS
LRLCDPAVGSGHFLVSALNELILLKYELGILVDATGKRIRKADYQLAIENDELIVTDTEG
NLFAYNPLNAESRRMQETLFKEKRQIIENCLFGVDINPNSVKICRLRLWIELLKNAYYTA
ESNYTYLETLPNIDINIKCGNSLLHRFALTDSIQTVLRESSISISQYKEAVAKYKNAQSK
SEKQDLETFITEIKSKLKTEINRRDARLVRLNKRRSELANLQAPQLFEPTKKEKKASDKR
IADLKKEIATLENIFEEIRSNKIYLGAFEWRIEFPEVLDAEGNFLGFDCIIGNPPYIQLQ
SMGKSADVLECMGYITYARTGDIYCLFYELGMNLLTPNGFLCYITSNKWMRAGYGEALRG
YFASKTNPIMLVDFAGIKIFDAITVEANILLSQKAANIFNTQACLVQDSNGLNNLSDFVQ
QQGVKCNFADSIPWVILSPIEQSIKQKIESVGIPLKDWNIQINYGIKTGFNDAFIISTEK
RDEILANCQTEDERVRTAELIRPILRGRDIKRYEYEWADLWIIATFPSRHYDIESYPAVK
NYLLSIGIERLEQTGETHIVNGKKIKARKKTSNEWFETQDSISYWEDFSKPKIVWKIIGN
QMAFAYDANNYVMNNACYIMTGDHLDYLLAVLNFPITEVTFV*
>BFG-632_Bacteroides_ovatus_@contig_4_segment0_2411_
MYAIIPQQIPQDRRAEINEKILFAIDSGKDLVPKESIYNCYTGIGGLHNLRQSDFTSYHE
YAEAKKEFEMGQFFTPHDICRSMVETLSPTSAEMVLDMCCGMGNFFNHLPNLHNAYGFDI
DGKAVAVARYLYPEAHIEKCDIQLYNPEQRFDIIVGNPPFNLKFDYRLSQEFYMDKAYDV
LNPAGILMVIVPLSFMQNEFWEKTRVAKINSNFSFIGQTRLEHSAFSTVGVQNFATKIMV
FLRRSLHIEMQPYNAEEFVSMDELKKRIAEVRKMKHRLRLQLMRECNHIDKEELEQFEYR
LAKYMYELKAHAVLNRHVEKAEALVSKFRNQKPPENATREQIKEWERKKLTTGKVLGIIR
RYITSQNVVPRKEVALVKTSYGFKLKQYAPRLLDKVTHKAAGINDLILGRAELPMPENVT
EKNMRQIRAASKLIRRKQRQYETQNLQFAEMREDAGLKEYLDRTTFINKDGEVCEFTDLQ
KHDLNLVLQKRYALLNWQQGSGKTAAVYHRAKYLLKFRKAKNVIILAPAIATNMTWIPFL
TINKERFRTIQTAGDLNNIPEGTFLVVSTSMLRKLKRGLMRFVKRTSGKLCLVFDESDEI
TNPTSQRTRNILCIFRRLRYKILDTGTTTRNNIAELYSQFELLYNNSVNMICWSPQVYHE
NRDHEIEEENNPDYGTPFPAFRGHVLFRACHCPGKATVFGIEKQNQDVYNKDELSELIGK
TVITRKFRDFAGEKYRIRTHTVRPSEGEHEVYRVIIEEFCRICELYYNSTGDTKKDAGLR
LMRQIKLLIKACSVPHLIEGYYGDSYPSKTRYIERLIRTIPGKVAIGCTTLAAFDLYESY
IREHFPDRPVFVVKGDVAFKKRQSIVTEFDSTINGILICTQQSLSSSVNIPTCNDVILES
LQWNIPRMEQFYFRFIRLDSKEMKDVHYVTYEDSVEQNLMALVLTKERLNEFIKTGEVKE
QSEIFEEFDITMSVIDSLLIRTQDSEGKIHISWGSQRITE*
>BFG-632_Bacteroides_ovatus_@contig_4_segment0_2426_
MQEALLVPEIRPERFLDPSAGTGMFISTLKDVPEIHCFEKDRLTGRILSSLYPESRVTID
GFQSIQPYYNNYFDVVSSNIPFGNTRVYDRDFDRSEDTVRKFSLAAVHNYFFLKGMDTLR
EGGILAYITTSGVMDSPQNCPVREWLVNHANLVSAIRLPDNLFTDAGTEVGSDLIVLQKN
TRKSELTEKERNFIETRIISGGIHINNSYAGLDHIVHTSVSMGKNMYGQPAMNFIHEEGV
GAISEHLRQLLAQDVEDHLDRKLYDDNLSRSNNSTILKTEFETLLETAGETERQKVQEER
PAQLYEPMLNLFATYADEEQAEVQVVESRPSPGRAPSASRKKKGDEPEMFNLFSQENMYD
EAATQEDMTGERAAAEARWQERRQKIEEERKKEMEPRPFTGEIRPEYKNGSLVKAGEQYG
YLQGVGTPEVQFHPLRLTVTQQYRAAYYIPLREAYHNLYNAEAETETEQPELREELNRQY
DRFHRMFRELNGKDNAKFLLMDAGGREILSLERSVDGKIQKADIFTVPVSFNANEVTHVD
TPQEALAASLNKFGEVNLEYMENLCDIGRQELLEQLEERIFYNPMMKSHEIKDRFIAGNV
IAKAEWIENYLKDHPDDDAGKKSLEALRKAIPEPISFEQLDFNLGERWIPMSVYEEFAGY
LFETKARIHYTESIDEFSVSFESSNANITDRYYVKGEKRGYYGDDLLKHALHNTVPDITK
TVQDKEGNDIKVRDAEAIQLADTKINEIRSAFTGWLNEQLPEFKQNLADMYNRKFNCYVR
PDYDGSLQSFPFLDLKGLGIPSLYDSQKNAVWMLKMNGGGIIDHQVGTGKTLIMCVAAFE
MKRLGLANKPMIIGLKSNVHDIADTFRRAYPNARVLYPGREDFTPEKRVGIFHDIKNNNW
DCIILTHDQFGKIPQSPEIQQEIYTQEIESIEENLAVFEQQGNEVTGWIKKGLERRKENL
EAKLEKLEQDIKDRTDDVTDFRQMGIDHLFVDESHNFKNLMFNTRHARVSGLGNPEGSMK
AMNMLFAIRTIQERTGRDLGATFLSGTTISNSLTELYLLFKYLRPKEMERQGITCFDGWA
AVYAKKSTDFEFSVTNQVVQKERFRYFIKVPELANFYAEITDYKTAEDVGVDRPELNEQL
YHIPPTPQQEVFIQKLIKFAETGDATYIDREPLSEAEEKAQMLIATNYSNKMSLDMRLID
QQYGDSPGNKASHCAAKIAEYYYKYLDQKGTQFVFSDLSTYKPDQWNIYSEIRRKLVEDH
NIPEKQIRFIQEANSDNARKELFRDMNSGRIRFLFGSTQKLGTGVNAQERAVAIHHLDIP
*
>BFG-632_Bacteroides_ovatus_@contig_4_segment0_386_
MITNQIYNEDCLEALKRVPDNSVDCIITDPPYFLGMTHNGQKGSFKDLSICKPFYRDLFL
EFNRVKKPSACVYFFTDWRGYAFYYPLFDLYLGASNMIVWNKQSGPGNHYAFIHELILFH
CGNGVSIGATNVIDNIRSFSSGAKKIEGEKVHPTQKPVALIRKLIEDSTKPGDLILDTFG
GSGTTAVAAIESGRNFVLMEQDEIYYFTAQKRIKDAYERFNGGG*
>BFG-632_Bacteroides_ovatus_@contig_4_segment0_532_
MTKAKKLIEVAMPIKEISAESVRDKSIRHGHISTLHLWWARRPLPVCRAVIFASLVPDPL
DEQCPQAFKDAIQELLGNDPLYAPYPDIPYTAIYDPMPDNLRNRLLMFIGKFSPVCQANM
LKGKNTASKEQLSEGCLIKWESKNDKVVLTKARKLIWVAYNAGQNPNASFISLSQSFDAA
YQAIEEAENNLYSCIDRHLETDIIKEKETALQTAIDCFQKQMPSVFDPFAGGGAIPLEAA
RLGCRSYGNDINPVAHIIEKGSVEFPQKYGKPIRYTEEEFRRIYGKEGIDILIAKGISIS
NGIIDIPNRLSFDVEYYAKQLLAMTEKEVGHLYPADENGNKPIAYYWARTATCSNPSCKA
EVPLLKQFYLVNTSSKKVYLNPIINGTDIQFEIKEGVCSIKEGWNNRGNMTCPCCGSITA
VNQVKQQFKVKTSKEVLLAIISETNSGKLYTSSSKNEYIKPQSENIDKPTDRMAVENNRN
FNTPGWGIEIYGDMFSDRQLFMLQSFTKSFSLLKKRIELTQYTQALYTYLAIWIDRIAVA
NTSLGRWHNGRETIEHPFSRQAIAMVFDYPESNPFCSSSGSATNQLEWILRYIESESNSS
FCTNLKNASSGERSQFGGKQLTAVVTDPPYYDAIAYADISDFFYVWLKRTLNDTYPLNFS
TPQTPKSEECTALKHHHNNSEQEAKLYFEKKLTDIFDAIEQQTSDIVSIMFAHQTTEAWT
TLCNSILSARMNITGSWPMDTEMANRSLGLASAALESSVTVSCRPSERSGYGSFKQVKRA
IEEKVNKEVEKLYGLGFRGADLLTACFGQAVSEFGKYEKVEKADGSEVTVTELLELAKTA
AFNALLRGFEGDEYTKFYIGWLQMNDMEETDFDDAAKFTRIGMNIDVSDIFHHHLLIKDG
NKQHLASYTERITGEIQGTNINDPLIDQVQQAMMLWSKENRPKLLRLIKLVGSEANNSFW
RVLASLKELLPDGDDLKQVNELLANSEELIQSCQKDITGQATQMNLGF*
>BFG-632_Bacteroides_ovatus_@contig_7_segment0_41_
MIPKEIMKLYEKLAFSRGYEEAFRDFLDVCLYYLSVGMLAEDYRRVEKRYKPYEMELFVQ
MFYRVSEYSEGFCDVLGDMFMECVSHGNNGQFFTPIHVADLMACMGGNRLKPKQSVCDSC
CGSGRMLLSAVKKCAEENDGGRLFCYGSDIDLICVKMTVVNLMMNSVPGEVAWMNTLTMQ
HWRSYHIDLQLIAGVWLPILKITEAGDTSFIRKLENAMEDNSELKRSIQSNARATQLTFD
F*
>BFG-632_Bacteroides_ovatus_@contig_2_segment0_923__924#merged
MEKKKSSPANLPGKPCFPWVGGKRRLLPVLIESLPKDFGQMDTYVEPFVGGGALFFXXXX
MEKRTYYNEGNPNNITRAALFIFFMRTCYNGIYSVNHSGKLSVTFGAGGRVKLLEEELIR
FNHKLLQDVVILDGDYRQTAEYTGANSLFYFDPPYKPVNEGNSCTSYMPQDFGDEEQINL
ANFCKGIGETGAK
>BFG-632_Bacteroides_ovatus_@contig_3_segment0_623__625#merged
MSEVELKKLFQIEDILSLPNAIFKIIFDNDERLHHIYRELLQLNTHDLSRDWFQDIYEGE
LAQRNQNKQDFTPNVVGILLSRLTGVSKGVIYEPTAGNGSLIISNWWHRVKTLGTDFKPS
EHPVECWELSDRSIPLLLLNLSIRGINATVYHGDVLVKSIKSEYRLLNVKDIPFDFSIIE
KISYDXXXXMETVIANPPFSAKWSADVSFMDDERFSEVGKLAPKSKADYAFVLDIVHKLD
VTGIAAIVLPHGVLFRGAAEGVIRRFLIEDKNCIDAVIGLPANIFYGTSIPTCILVIKKC
RKEDDNILFIDASKDFEKLKNKNSLSDEQIDKIVQTFQERKEIKKYSHCATLQEVMANDF
NLNIPRYIDVFEEEEPIDIKAVMDEIKELEAKRAELDKEIDVYLRELKLI
>BFG-632_Bacteroides_ovatus_@contig_4_segment0_1534__1535#merged
MANTNLKEAKAAKNDEFYTQFHDIEIEMNAYLEYDPDVFRGKTVLLPCDDPEWSNFTRYF
AAKFDELGLKKLISTSYAPDSKKYKTPYQPSLFEQEAPQFDPSKAQVKGKIFILERDKSG
DGRINIDDLEWKYMDGDGDFRSKEVTELRNEADFIITNPPFSLFREFLAWIVEAGKKFAV
IGNMNAITYKEVFPLIKDNKVWLGATGNGNDMVFGVPDGAKVDEKDKAKAARLGYVGNYT
RLGNSCWFTSIEHGRRHEPLPLMSMADNLRFSKHKELKGKAAYDRYDNYDAIEVPFTDAI
PSDYDGVMGVPISFLIKYCPEQFEILGQTQGDSGKELGLRPYPRELKKLNPSLRDGQLYY
LENGIPQKPYARVLIRKIASDEVLXXXXMKYFEILGITKTWYGSASKVYPEQIQVDRHGK
ETKVTKLNDGAVLLHSEVPQNETYYMVDGKYYTQVYARVLIKHIRS
