# Supplementary material for: Roving methyltransferases generate a mosaic epigenetic landscape and influence evolution in Bacteroides fragilis group
Source: Nat Commun. 2023 Jul 10;14:4082. doi: 10.1038/s41467-023-39892-6 (PMC10333322; doi:10.1038/s41467-023-39892-6)
Supplement: Supplementary file 5 — Supplementary Dataset 1,2,4-14 [file 41467_2023_39892_MOESM5_ESM.zip › Tisza_Supplemental_Data_Files/Supplementary_Data_13]

HMMER3/f [3.2.1 | June 2018]
NAME  cd00236/cd00236;FinO_conjug_rep;FinO-bacterial-conjugation-repressor-domain;--the-basic-protein-FinO-is-part-of-the-the-two-component-FinOP-system-which-is-responsible-for-repressing-bacterial-conjugation;-the-FinOP-system-represses-the-transfer-(tra)-operon-of-the-F-plasmid-which-encodes-the-proteins-responsible-for-conjugative-transfer-of-this-plasmid-from-host-to-recipient-Escherichia-coli-cells;-antisense-RNA
LENG  146
ALPH  amino
RF    no
MM    no
CONS  yes
CS    no
MAP   yes
DATE  Fri May 31 16:27:21 2019
NSEQ  6
EFFN  1.497070
CKSUM 1814804262
STATS LOCAL MSV       -9.8542  0.70985
STATS LOCAL VITERBI  -10.6454  0.70985
STATS LOCAL FORWARD   -4.5764  0.70985
HMM          A        C        D        E        F        G        H        I        K        L        M        N        P        Q        R        S        T        V        W        Y   
            m->m     m->i     m->d     i->m     i->i     d->m     d->d
  COMPO   2.35921  4.26733  2.99694  2.55851  3.61510  3.01403  3.73361  3.01590  2.43142  2.54327  3.84385  3.16272  3.35309  2.85257  2.68800  2.77643  2.83198  2.76009  4.56317  3.52645
          2.68618  4.42225  2.77519  2.73123  3.46354  2.40513  3.72494  3.29354  2.67741  2.69355  4.24690  2.90347  2.73739  3.18146  2.89801  2.37887  2.77519  2.98518  4.58477  3.61503
          0.01787  4.42956  5.15191  0.61958  0.77255  0.00000        *
      1   2.06472  4.37730  4.47836  3.93800  3.56132  4.04747  4.55631  2.23436  3.81955  2.35567  2.32622  4.12986  4.45812  4.06298  4.01385  3.38766  3.19151  1.23393  5.23057  4.04208      1 v - - -
          2.68618  4.42225  2.77519  2.73123  3.46354  2.40513  3.72494  3.29354  2.67741  2.69355  4.24690  2.90347  2.73739  3.18146  2.89801  2.37887  2.77519  2.98518  4.58477  3.61503
          0.01787  4.42956  5.15191  0.61958  0.77255  0.48576  0.95510
      2   2.89907  5.21387  2.82286  2.53229  4.67870  1.60314  3.87131  4.13756  1.95543  3.65721  4.46576  2.11026  4.00696  3.01417  3.00930  2.88351  3.17556  3.72549  5.80263  4.44094      2 g - - -
          2.68618  4.42225  2.77519  2.73123  3.46354  2.40513  3.72494  3.29354  2.67741  2.69355  4.24690  2.90347  2.73739  3.18146  2.89801  2.37887  2.77519  2.98518  4.58477  3.61503
          0.01787  4.42956  5.15191  0.61958  0.77255  0.48576  0.95510
      3   2.71224  4.65704  3.28114  2.15560  2.67893  3.59730  3.81438  2.37738  2.00813  2.85703  3.73743  3.20818  3.98469  3.03677  3.07722  2.82979  2.94270  2.92196  5.19225  3.90784      3 k - - -
          2.68618  4.42225  2.77519  2.73123  3.46354  2.40513  3.72494  3.29354  2.67741  2.69355  4.24690  2.90347  2.73739  3.18146  2.89801  2.37887  2.77519  2.98518  4.58477  3.61503
          0.01787  4.42956  5.15191  0.61958  0.77255  0.48576  0.95510
      4   3.00467  5.51706  2.57178  1.82349  4.83439  3.47913  3.85589  4.32873  2.67600  3.80852  4.61183  1.46710  4.01015  2.14002  3.16165  2.92595  3.25986  3.90700  5.94391  4.50738      4 n - - -
          2.68618  4.42225  2.77519  2.73123  3.46354  2.40513  3.72494  3.29354  2.67741  2.69355  4.24690  2.90347  2.73739  3.18146  2.89801  2.37887  2.77519  2.98518  4.58477  3.61503
          0.01787  4.42956  5.15191  0.61958  0.77255  0.48576  0.95510
      5   2.92118  5.25453  3.10648  2.60660  4.65015  3.60451  3.75346  4.07656  1.39151  3.55593  4.35664  3.10975  4.01991  2.15444  2.63275  2.11811  3.14210  3.69205  5.66378  4.35306      5 k - - -
          2.68618  4.42225  2.77519  2.73123  3.46354  2.40513  3.72494  3.29354  2.67741  2.69355  4.24690  2.90347  2.73739  3.18146  2.89801  2.37887  2.77519  2.98518  4.58477  3.61503
          0.01787  4.42956  5.15191  0.61958  0.77255  0.48576  0.95510
      6   2.78877  4.70211  3.38503  2.85796  3.91450  3.62802  3.88017  3.27089  2.00888  1.66373  3.83425  3.29916  4.04857  3.10640  2.95524  2.15201  3.03358  3.01813  5.26831  4.00576      6 l - - -
          2.68618  4.42225  2.77519  2.73123  3.46354  2.40513  3.72494  3.29354  2.67741  2.69355  4.24690  2.90347  2.73739  3.18146  2.89801  2.37887  2.77519  2.98518  4.58477  3.61503
          0.01787  4.42956  5.15191  0.61958  0.77255  0.48576  0.95510
      7   0.95971  4.40011  4.24266  3.87081  4.10486  3.49218  4.69521  2.78124  3.79562  2.96148  4.02305  3.91764  4.18523  4.07654  4.02618  2.93611  3.09386  1.73442  5.69350  4.49293      7 a - - -
          2.68618  4.42225  2.77519  2.73123  3.46354  2.40513  3.72494  3.29354  2.67741  2.69355  4.24690  2.90347  2.73739  3.18146  2.89801  2.37887  2.77519  2.98518  4.58477  3.61503
          0.01787  4.42956  5.15191  0.61958  0.77255  0.48576  0.95510
      8   2.80893  5.09482  2.90224  1.55262  4.36956  3.51593  3.77377  3.75909  2.53625  3.35296  4.17918  3.02759  3.95685  2.18205  2.98031  2.80775  3.04828  2.39053  5.58198  4.22417      8 e - - -
          2.68618  4.42225  2.77519  2.73123  3.46354  2.40513  3.72494  3.29354  2.67741  2.69355  4.24690  2.90347  2.73739  3.18146  2.89801  2.37887  2.77519  2.98518  4.58477  3.61503
          0.01787  4.42956  5.15191  0.61958  0.77255  0.48576  0.95510
      9   2.89177  5.16201  3.10802  1.99545  4.46520  3.60819  3.75499  3.85939  1.44048  2.40630  4.22753  3.11122  4.01263  2.88814  2.69629  2.88708  3.10910  3.52149  5.57785  4.26646      9 k - - -
          2.68618  4.42225  2.77519  2.73123  3.46354  2.40513  3.72494  3.29354  2.67741  2.69355  4.24690  2.90347  2.73739  3.18146  2.89801  2.37887  2.77519  2.98518  4.58477  3.61503
          0.01787  4.42956  5.15191  0.61958  0.77255  0.48576  0.95510
     10   2.01051  5.02271  3.16513  2.59558  4.36555  3.55392  3.73517  3.77756  1.90593  3.33224  4.13771  3.09624  3.95658  2.86860  2.16346  2.79290  2.25050  3.42411  5.51464  4.19912     10 k - - -
          2.68618  4.42225  2.77519  2.73123  3.46354  2.40513  3.72494  3.29354  2.67741  2.69355  4.24690  2.90347  2.73739  3.18146  2.89801  2.37887  2.77519  2.98518  4.58477  3.61503
          0.01787  4.42956  5.15191  0.61958  0.77255  0.48576  0.95510
     11   2.12951  5.32085  1.44457  2.39822  4.62587  3.45415  2.37936  4.13365  2.73064  3.66467  4.47147  2.95702  3.97985  3.00124  3.24871  2.86430  3.17678  3.73170  5.82378  4.39322     11 d - - -
          2.68618  4.42225  2.77519  2.73123  3.46354  2.40513  3.72494  3.29354  2.67741  2.69355  4.24690  2.90347  2.73739  3.18146  2.89801  2.37887  2.77519  2.98518  4.58477  3.61503
          0.01787  4.42956  5.15191  0.61958  0.77255  0.48576  0.95510
     12   2.07727  4.62046  3.56997  2.99754  3.86253  3.66808  3.95405  2.19786  2.71099  2.83799  3.77285  3.40566  4.09092  3.20027  1.66688  2.95617  3.03935  2.82272  5.25685  4.01631     12 r - - -
          2.68618  4.42225  2.77519  2.73123  3.46354  2.40513  3.72494  3.29354  2.67741  2.69355  4.24690  2.90347  2.73739  3.18146  2.89801  2.37887  2.77519  2.98518  4.58477  3.61503
          0.01787  4.42956  5.15191  0.61958  0.77255  0.48576  0.95510
     13   2.71826  4.63608  3.29166  2.03416  3.81503  3.60454  3.85842  3.09178  2.74622  2.22503  3.72448  3.23859  2.64042  3.08742  3.15504  2.85024  2.95605  2.20138  5.21398  3.93931     13 e - - -
          2.68618  4.42225  2.77519  2.73123  3.46354  2.40513  3.72494  3.29354  2.67741  2.69355  4.24690  2.90347  2.73739  3.18146  2.89801  2.37887  2.77519  2.98518  4.58477  3.61503
          0.01787  4.42956  5.15191  0.61958  0.77255  0.48576  0.95510
     14   1.61682  5.07685  3.00622  1.97524  4.43458  3.52067  3.77225  3.85433  2.46658  3.41012  4.21671  3.06402  3.96084  2.90832  2.18946  2.80534  3.04632  3.48893  5.59404  4.25629     14 a - - -
          2.68618  4.42225  2.77519  2.73123  3.46354  2.40513  3.72494  3.29354  2.67741  2.69355  4.24690  2.90347  2.73739  3.18146  2.89801  2.37887  2.77519  2.98518  4.58477  3.61503
          0.01787  4.42956  5.15191  0.61958  0.77255  0.48576  0.95510
     15   1.53797  5.11757  2.77308  1.32471  4.63100  3.45009  3.99235  4.00381  2.86165  3.63800  4.48767  3.08994  4.02651  3.16034  3.32830  2.90173  3.20622  3.61753  5.86139  4.49291     15 e - - -
          2.68618  4.42225  2.77519  2.73123  3.46354  2.40513  3.72494  3.29354  2.67741  2.69355  4.24690  2.90347  2.73739  3.18146  2.89801  2.37887  2.77519  2.98518  4.58477  3.61503
          0.01787  4.42956  5.15191  0.61958  0.77255  0.48576  0.95510
     16   2.79009  4.98748  3.15516  2.60145  4.25365  3.57677  3.73854  3.66083  1.93096  2.20978  4.06054  3.10452  2.60588  2.24347  2.78272  2.81524  3.01303  3.33924  5.45238  4.14241     16 k - - -
          2.68618  4.42225  2.77519  2.73123  3.46354  2.40513  3.72494  3.29354  2.67741  2.69355  4.24690  2.90347  2.73739  3.18146  2.89801  2.37887  2.77519  2.98518  4.58477  3.61503
          0.01787  4.42956  5.15191  0.61958  0.77255  0.48576  0.95510
     17   0.96285  4.36891  3.99332  3.68313  4.50298  3.21695  4.62446  3.70652  3.65748  3.55120  4.43443  3.70641  3.98388  3.94008  3.91470  2.67819  1.57003  3.23912  5.90570  4.72692     17 a - - -
          2.68618  4.42225  2.77519  2.73123  3.46354  2.40513  3.72494  3.29354  2.67741  2.69355  4.24690  2.90347  2.73739  3.18146  2.89801  2.37887  2.77519  2.98518  4.58477  3.61503
          0.01787  4.42956  5.15191  0.61958  0.77255  0.48576  0.95510
     18   1.37855  4.81305  3.56071  3.05518  4.46053  3.52886  4.04071  3.82130  2.60304  3.44390  4.31634  3.41801  4.08151  3.22560  1.46522  2.91860  3.14762  3.45073  5.64861  4.41815     18 a - - -
          2.68618  4.42225  2.77519  2.73123  3.46354  2.40513  3.72494  3.29354  2.67741  2.69355  4.24690  2.90347  2.73739  3.18146  2.89801  2.37887  2.77519  2.98518  4.58477  3.61503
          0.01787  4.42956  5.15191  0.61958  0.77255  0.48576  0.95510
     19   3.26217  5.46419  3.43646  2.89885  4.92606  3.82788  3.82520  4.30220  0.93483  3.70834  4.57077  3.33531  4.22412  2.05086  2.35737  3.23026  3.43685  3.95956  5.72946  4.53359     19 k - - -
          2.68618  4.42225  2.77519  2.73123  3.46354  2.40513  3.72494  3.29354  2.67741  2.69355  4.24690  2.90347  2.73739  3.18146  2.89801  2.37887  2.77519  2.98518  4.58477  3.61503
          0.01787  4.42956  5.15191  0.61958  0.77255  0.48576  0.95510
     20   2.05326  5.06329  3.32785  2.87076  4.63748  3.60648  3.93083  3.97398  1.02229  3.55754  4.41776  3.30435  4.10560  3.08384  2.70809  2.99343  3.23049  3.60924  5.70995  4.46115     20 k - - -
          2.68618  4.42225  2.77519  2.73123  3.46354  2.40513  3.72494  3.29354  2.67741  2.69355  4.24690  2.90347  2.73739  3.18146  2.89801  2.37887  2.77519  2.98518  4.58477  3.61503
          0.01787  4.42956  5.15191  0.61958  0.77255  0.48576  0.95510
     21   2.18242  5.21341  3.14281  2.62621  4.60303  3.60935  3.75637  4.01528  1.39160  3.51279  4.32044  3.12419  4.02134  2.11567  2.63157  2.89793  3.13298  3.64284  5.63732  4.33438     21 k - - -
          2.68618  4.42225  2.77519  2.73123  3.46354  2.40513  3.72494  3.29354  2.67741  2.69355  4.24690  2.90347  2.73739  3.18146  2.89801  2.37887  2.77519  2.98518  4.58477  3.61503
          0.01787  4.42956  5.15191  0.61958  0.77255  0.48576  0.95510
     22   2.94763  5.25019  3.07657  2.61863  4.63009  3.60960  3.77936  4.05332  1.80189  3.54688  4.36079  3.12167  1.75258  2.15515  2.66503  2.92889  3.17126  3.68215  5.66812  4.36158     22 p - - -
          2.68618  4.42225  2.77519  2.73123  3.46354  2.40513  3.72494  3.29354  2.67741  2.69355  4.24690  2.90347  2.73739  3.18146  2.89801  2.37887  2.77519  2.98518  4.58477  3.61503
          0.01787  4.42956  5.15191  0.61958  0.77255  0.48576  0.95510
     23   1.63310  5.10864  3.08716  2.59829  4.47784  3.56137  3.76976  3.89299  1.87162  3.43112  4.24224  3.10179  3.98967  2.14515  2.75709  2.84719  3.08069  3.53026  5.59648  4.27897     23 a - - -
          2.68618  4.42225  2.77519  2.73123  3.46354  2.40513  3.72494  3.29354  2.67741  2.69355  4.24690  2.90347  2.73739  3.18146  2.89801  2.37887  2.77519  2.98518  4.58477  3.61503
          0.01787  4.42956  5.15191  0.61958  0.77255  0.48576  0.95510
     24   2.99507  5.24758  3.30445  2.73275  4.65343  3.68446  3.76898  4.05786  2.22331  3.53394  4.35619  3.20516  2.45152  2.13003  1.42738  2.98556  3.20274  3.69803  5.63159  4.36791     24 r - - -
          2.68618  4.42225  2.77519  2.73123  3.46354  2.40513  3.72494  3.29354  2.67741  2.69355  4.24690  2.90347  2.73739  3.18146  2.89801  2.37887  2.77519  2.98518  4.58477  3.61503
          0.01787  4.42956  5.15191  0.61958  0.77255  0.48576  0.95510
     25   2.74527  4.80319  3.22001  2.66662  3.89191  3.58410  2.57412  3.41778  2.55337  3.04218  3.89172  3.15481  3.97443  2.12483  2.95094  2.81569  2.30711  3.13063  2.84520  3.88317     25 q - - -
          2.68618  4.42225  2.77519  2.73123  3.46354  2.40513  3.72494  3.29354  2.67741  2.69355  4.24690  2.90347  2.73739  3.18146  2.89801  2.37887  2.77519  2.98518  4.58477  3.61503
          0.01787  4.42956  5.15191  0.61958  0.77255  0.48576  0.95510
     26   2.02659  4.94897  3.21563  2.63704  4.20216  3.59193  3.74147  3.61652  1.95770  3.20326  4.03059  3.13072  3.97727  2.89487  2.13617  2.82641  3.01144  3.30142  5.41244  2.64270     26 k - - -
          2.68618  4.42225  2.77519  2.73123  3.46354  2.40513  3.72494  3.29354  2.67741  2.69355  4.24690  2.90347  2.73739  3.18146  2.89801  2.37887  2.77519  2.98518  4.58477  3.61503
          0.01787  4.42956  5.15191  0.61958  0.77255  0.48576  0.95510
     27   2.90009  4.38917  4.28052  3.74091  2.16251  3.95564  4.19955  2.65806  3.62022  1.30315  3.32842  3.94031  4.33760  3.83648  3.80583  2.27612  3.14941  2.55072  4.76280  3.41162     27 l - - -
          2.68618  4.42225  2.77519  2.73123  3.46354  2.40513  3.72494  3.29354  2.67741  2.69355  4.24690  2.90347  2.73739  3.18146  2.89801  2.37887  2.77519  2.98518  4.58477  3.61503
          0.01787  4.42956  5.15191  0.61958  0.77255  0.48576  0.95510
     28   2.74506  4.96505  3.06782  2.62653  4.48178  3.45995  3.84749  3.91962  1.93716  3.47600  4.27744  3.11464  2.44863  2.99045  2.96494  1.56152  3.03454  3.51500  5.65247  4.32194     28 s - - -
          2.68618  4.42225  2.77519  2.73123  3.46354  2.40513  3.72494  3.29354  2.67741  2.69355  4.24690  2.90347  2.73739  3.18146  2.89801  2.37887  2.77519  2.98518  4.58477  3.61503
          0.01787  4.42956  5.15191  0.61958  0.77255  0.48576  0.95510
     29   2.18110  4.80158  3.32971  2.74274  4.03436  3.62611  3.79115  2.24711  1.96816  3.03746  3.89612  3.21251  4.01008  2.97674  2.15850  2.86996  3.00898  3.10599  5.31489  4.04539     29 k - - -
          2.68618  4.42225  2.77519  2.73123  3.46354  2.40513  3.72494  3.29354  2.67741  2.69355  4.24690  2.90347  2.73739  3.18146  2.89801  2.37887  2.77519  2.98518  4.58477  3.61503
          0.01787  4.42956  5.15191  0.61958  0.77255  0.48576  0.95510
     30   2.72952  4.87828  3.06259  2.57747  4.08264  2.53369  3.77066  3.55628  2.57862  3.16561  3.99532  3.08574  2.60598  2.23583  3.01730  2.77414  2.97292  3.23891  5.37877  2.43740     30 q - - -
          2.68618  4.42225  2.77519  2.73123  3.46354  2.40513  3.72494  3.29354  2.67741  2.69355  4.24690  2.90347  2.73739  3.18146  2.89801  2.37887  2.77519  2.98518  4.58477  3.61503
          0.01787  4.42956  5.15191  0.61958  0.77255  0.48576  0.95510
     31   2.72050  4.39238  3.69049  3.11606  3.51725  3.70881  3.97077  2.16387  2.97076  1.90279  3.48440  3.48959  4.09144  3.32557  2.42587  2.23889  2.95521  2.61413  4.98731  3.76360     31 l - - -
          2.68618  4.42225  2.77519  2.73123  3.46354  2.40513  3.72494  3.29354  2.67741  2.69355  4.24690  2.90347  2.73739  3.18146  2.89801  2.37887  2.77519  2.98518  4.58477  3.61503
          0.01787  4.42956  5.15191  0.61958  0.77255  0.48576  0.95510
     32   2.13150  4.91773  3.02553  2.55036  4.27079  3.46840  2.53485  3.70407  2.57324  3.29265  4.10019  2.12721  3.91873  2.93067  3.02637  2.73419  2.22749  3.34599  5.51068  4.16749     32 n - - -
          2.68618  4.42225  2.77519  2.73123  3.46354  2.40513  3.72494  3.29354  2.67741  2.69355  4.24690  2.90347  2.73739  3.18146  2.89801  2.37887  2.77519  2.98518  4.58477  3.61503
          0.01787  4.42956  5.15191  0.61958  0.77255  0.48576  0.95510
     33   2.84576  4.34472  4.13995  3.56892  2.17561  3.89991  4.01427  2.75316  2.38035  1.73962  3.39021  3.79510  4.25862  3.67051  3.61570  3.18620  3.07488  2.59041  2.58934  3.19693     33 l - - -
          2.68635  4.42242  2.77537  2.73140  3.46371  2.40530  3.72512  3.29371  2.67659  2.69372  4.24707  2.90364  2.73647  3.18163  2.89758  2.37904  2.77537  2.98535  4.58494  3.61520
          0.62275  1.18902  1.83877  0.87486  0.53943  0.48576  0.95510
     34   2.74691  4.89627  2.89959  1.95758  4.00222  3.47544  3.74593  3.55056  2.58438  3.15840  4.00644  3.02626  2.26705  2.93561  3.02429  2.78075  2.99116  3.24152  5.32916  2.47105     37 e - - -
          2.68618  4.42225  2.77519  2.73123  3.46354  2.40513  3.72494  3.29354  2.67741  2.69355  4.24690  2.90347  2.73739  3.18146  2.89801  2.37887  2.77519  2.98518  4.58477  3.61503
          0.02113  4.26324  4.98559  0.61958  0.77255  0.36997  1.17362
     35   1.77353  4.43397  3.70719  3.30715  4.39155  3.25231  4.34983  3.74623  3.30205  3.46011  4.30101  3.51830  2.17026  3.60677  3.64152  2.66953  1.30955  3.28457  5.74695  4.52484     38 t - - -
          2.68618  4.42225  2.77519  2.73123  3.46354  2.40513  3.72494  3.29354  2.67741  2.69355  4.24690  2.90347  2.73739  3.18146  2.89801  2.37887  2.77519  2.98518  4.58477  3.61503
          0.01787  4.42956  5.15191  0.61958  0.77255  0.48576  0.95510
     36   2.81816  4.92678  3.29404  2.69299  4.18106  3.62886  3.75380  3.56339  1.90361  2.69026  4.00214  3.17406  4.00465  2.52971  2.09888  2.86704  3.03306  2.19645  5.39153  4.11314     39 k - - -
          2.68618  4.42225  2.77519  2.73123  3.46354  2.40513  3.72494  3.29354  2.67741  2.69355  4.24690  2.90347  2.73739  3.18146  2.89801  2.37887  2.77519  2.98518  4.58477  3.61503
          0.01787  4.42956  5.15191  0.61958  0.77255  0.48576  0.95510
     37   3.26614  5.91649  1.68859  0.87714  5.20197  3.45598  4.04499  4.75795  3.11680  4.22529  5.09360  2.91104  4.10543  3.21667  3.75223  3.12179  3.56488  4.30368  6.35802  4.81546     40 e - - -
          2.68618  4.42225  2.77519  2.73123  3.46354  2.40513  3.72494  3.29354  2.67741  2.69355  4.24690  2.90347  2.73739  3.18146  2.89801  2.37887  2.77519  2.98518  4.58477  3.61503
          0.01787  4.42956  5.15191  0.61958  0.77255  0.48576  0.95510
     38   2.84497  4.93590  2.98863  2.03064  3.91422  3.56601  3.83494  3.57486  2.71200  3.19012  4.05674  3.13265  2.55668  3.05961  3.14003  2.89152  3.09160  3.28064  5.29558  1.74035     41 y - - -
          2.68618  4.42225  2.77519  2.73123  3.46354  2.40513  3.72494  3.29354  2.67741  2.69355  4.24690  2.90347  2.73739  3.18146  2.89801  2.37887  2.77519  2.98518  4.58477  3.61503
          0.01787  4.42956  5.15191  0.61958  0.77255  0.48576  0.95510
     39   1.80120  4.36304  3.70900  3.19826  2.36720  2.35171  4.10432  3.09267  3.15906  2.82195  3.71280  3.49939  4.01180  3.44778  3.48679  2.81100  2.08546  2.81783  5.18337  3.95505     42 a - - -
          2.68618  4.42225  2.77519  2.73123  3.46354  2.40513  3.72494  3.29354  2.67741  2.69355  4.24690  2.90347  2.73739  3.18146  2.89801  2.37887  2.77519  2.98518  4.58477  3.61503
          0.01787  4.42956  5.15191  0.61958  0.77255  0.48576  0.95510
     40   2.78641  4.79284  3.11317  2.06073  3.95924  3.58144  2.51863  3.33472  2.67845  3.02564  3.89991  3.17325  4.00928  3.05365  3.08136  2.87268  3.02590  1.73557  5.31255  4.00012     43 v - - -
          2.68618  4.42225  2.77519  2.73123  3.46354  2.40513  3.72494  3.29354  2.67741  2.69355  4.24690  2.90347  2.73739  3.18146  2.89801  2.37887  2.77519  2.98518  4.58477  3.61503
          0.01787  4.42956  5.15191  0.61958  0.77255  0.48576  0.95510
     41   2.96242  5.45730  2.67430  1.38136  4.79644  3.50045  3.81117  4.27399  1.91315  3.74480  4.53659  2.16312  3.99644  2.93874  3.00319  2.89411  3.20585  3.85336  5.86781  4.45883     44 e - - -
          2.68618  4.42225  2.77519  2.73123  3.46354  2.40513  3.72494  3.29354  2.67741  2.69355  4.24690  2.90347  2.73739  3.18146  2.89801  2.37887  2.77519  2.98518  4.58477  3.61503
          0.01787  4.42956  5.15191  0.61958  0.77255  0.48576  0.95510
     42   1.70542  1.34009  4.35623  3.97669  4.20071  3.24661  4.66511  3.38706  3.86093  3.26403  4.16281  3.83629  4.00136  4.09145  4.03736  2.69783  1.91695  2.99965  5.66402  4.50589     45 c - - -
          2.68618  4.42225  2.77519  2.73123  3.46354  2.40513  3.72494  3.29354  2.67741  2.69355  4.24690  2.90347  2.73739  3.18146  2.89801  2.37887  2.77519  2.98518  4.58477  3.61503
          0.01787  4.42956  5.15191  0.61958  0.77255  0.48576  0.95510
     43   3.28736  4.58175  5.17899  4.60479  2.15498  4.59141  4.93762  1.69507  4.45679  1.33303  3.16922  4.71470  4.82662  4.52856  4.49629  3.93721  3.51545  1.64381  5.25547  4.13296     46 l - - -
          2.68618  4.42225  2.77519  2.73123  3.46354  2.40513  3.72494  3.29354  2.67741  2.69355  4.24690  2.90347  2.73739  3.18146  2.89801  2.37887  2.77519  2.98518  4.58477  3.61503
          0.01787  4.42956  5.15191  0.61958  0.77255  0.48576  0.95510
     44   2.77225  5.13785  2.98379  1.98758  4.43473  3.51807  3.70319  3.89051  1.84121  3.41398  4.19825  2.28112  3.92320  2.82466  2.82616  2.75549  2.99953  3.51217  2.95249  4.20755     47 k - - -
          2.68618  4.42225  2.77519  2.73123  3.46354  2.40513  3.72494  3.29354  2.67741  2.69355  4.24690  2.90347  2.73739  3.18146  2.89801  2.37887  2.77519  2.98518  4.58477  3.61503
          0.01787  4.42956  5.15191  0.61958  0.77255  0.48576  0.95510
     45   3.09037  5.33499  3.45630  2.81715  4.78626  3.76173  3.76572  4.15967  1.23047  3.59880  4.42600  3.26760  2.50201  2.88709  1.83894  3.07175  3.27667  3.80165  5.65708  4.43258     48 k - - -
          2.68618  4.42225  2.77519  2.73123  3.46354  2.40513  3.72494  3.29354  2.67741  2.69355  4.24690  2.90347  2.73739  3.18146  2.89801  2.37887  2.77519  2.98518  4.58477  3.61503
          0.18664  4.42956  1.84302  0.61958  0.77255  0.48576  0.95510
     46   3.04086  4.42067  4.65106  4.07845  3.01795  4.19680  4.36805  1.75510  3.89395  1.45772  3.11524  4.21625  4.49533  4.05872  3.99988  3.51596  3.26813  2.38345  2.17069  3.47205     49 l - - -
          2.68586  4.42245  2.77540  2.73144  3.46374  2.40533  3.72379  3.29374  2.67709  2.69322  4.24710  2.90367  2.73760  3.18088  2.89762  2.37907  2.77540  2.98539  4.58497  3.61523
          0.45722  1.02129  4.98638  1.02566  0.44404  0.37036  1.17276
     47   3.25426  4.59268  4.81615  4.32585  1.28077  4.30271  4.00288  2.86526  4.14651  2.38023  3.54232  4.25016  4.62927  4.21154  4.18713  3.63290  3.48386  1.89607  2.36854  2.64335     53 f - - -
          2.68618  4.42225  2.77519  2.73123  3.46354  2.40513  3.72494  3.29354  2.67741  2.69355  4.24690  2.90347  2.73739  3.18146  2.89801  2.37887  2.77519  2.98518  4.58477  3.61503
          0.01787  4.42956  5.15191  0.61958  0.77255  0.48576  0.95510
     48   3.07162  5.05624  3.57900  3.14631  4.64501  3.68006  4.14223  4.12204  2.66340  3.66399  4.55618  3.53517  1.01501  3.33407  1.81586  3.15421  3.38751  3.75229  5.74382  4.54986     54 p - - -
          2.68618  4.42225  2.77519  2.73123  3.46354  2.40513  3.72494  3.29354  2.67741  2.69355  4.24690  2.90347  2.73739  3.18146  2.89801  2.37887  2.77519  2.98518  4.58477  3.61503
          0.01787  4.42956  5.15191  0.61958  0.77255  0.48576  0.95510
     49   2.07827  4.61507  3.29916  2.78597  3.84976  2.28360  2.55247  3.24830  2.75426  2.24482  3.78860  3.23873  3.97929  3.10307  3.15303  2.81096  2.94360  2.97387  5.22675  3.94439     55 a - - -
          2.68618  4.42225  2.77519  2.73123  3.46354  2.40513  3.72494  3.29354  2.67741  2.69355  4.24690  2.90347  2.73739  3.18146  2.89801  2.37887  2.77519  2.98518  4.58477  3.61503
          0.01787  4.42956  5.15191  0.61958  0.77255  0.48576  0.95510
     50   2.13078  4.45462  4.57903  4.04410  3.51278  4.15256  4.65285  2.24988  3.91890  1.24996  3.39199  4.23820  4.54224  4.14869  4.10070  3.49887  3.28236  1.63760  5.27058  4.10136     56 l - - -
          2.68618  4.42225  2.77519  2.73123  3.46354  2.40513  3.72494  3.29354  2.67741  2.69355  4.24690  2.90347  2.73739  3.18146  2.89801  2.37887  2.77519  2.98518  4.58477  3.61503
          0.01787  4.42956  5.15191  0.61958  0.77255  0.48576  0.95510
     51   3.26652  4.85034  4.17979  3.68635  0.99949  4.08009  4.00686  3.28297  3.27096  2.75166  3.89342  3.91380  4.49401  3.75173  2.04558  3.47193  3.51924  3.15440  4.53568  2.94051     57 f - - -
          2.68618  4.42225  2.77519  2.73123  3.46354  2.40513  3.72494  3.29354  2.67741  2.69355  4.24690  2.90347  2.73739  3.18146  2.89801  2.37887  2.77519  2.98518  4.58477  3.61503
          0.01787  4.42956  5.15191  0.61958  0.77255  0.48576  0.95510
     52   1.96313  5.02985  2.01672  2.55725  4.62012  3.39432  3.97455  4.06190  2.87380  3.64829  4.46301  3.06978  1.60766  3.13716  3.36975  2.81791  3.12682  3.63033  5.85030  4.47397     58 p - - -
          2.68618  4.42225  2.77519  2.73123  3.46354  2.40513  3.72494  3.29354  2.67741  2.69355  4.24690  2.90347  2.73739  3.18146  2.89801  2.37887  2.77519  2.98518  4.58477  3.61503
          0.18664  4.42956  1.84302  0.61958  0.77255  0.48576  0.95510
     53   2.85512  5.26163  2.67950  1.78977  4.61348  2.05789  3.74408  4.06988  1.88412  3.57514  4.37621  2.92779  3.92365  2.87741  2.91310  2.81079  3.10225  3.67150  5.72095  4.33880     59 e - - -
          2.68621  4.42228  2.77523  2.73127  3.46357  2.40477  3.72498  3.29357  2.67744  2.69358  4.24693  2.90350  2.73743  3.18150  2.89804  2.37890  2.77523  2.98522  4.58480  3.61506
          0.45722  1.63541  1.75974  0.23089  1.57902  0.70342  0.68298
     54   2.89275  5.19497  1.34491  2.31182  4.74491  1.77598  3.92214  4.27369  2.95085  3.82223  4.68162  2.86584  3.89711  3.10987  3.50604  2.85397  3.23397  3.82256  5.93006  4.52795     61 d - - -
          2.68618  4.42225  2.77519  2.73123  3.46354  2.40513  3.72494  3.29354  2.67741  2.69355  4.24690  2.90347  2.73739  3.18146  2.89801  2.37887  2.77519  2.98518  4.58477  3.61503
          0.02535  4.08340  4.80575  0.61958  0.77255  0.30435  1.33790
     55   2.71379  4.97705  2.92662  1.94671  4.45018  2.34371  3.82995  3.89635  2.64439  3.46066  4.25340  3.04267  3.91961  2.97132  3.11975  2.09667  2.03464  3.49082  5.65827  4.29520     62 e - - -
          2.68618  4.42225  2.77519  2.73123  3.46354  2.40513  3.72494  3.29354  2.67741  2.69355  4.24690  2.90347  2.73739  3.18146  2.89801  2.37887  2.77519  2.98518  4.58477  3.61503
          0.01787  4.42956  5.15191  0.61958  0.77255  0.48576  0.95510
     56   2.99040  4.52079  4.19394  3.66783  2.13126  4.01031  4.21983  2.71459  3.56392  1.66361  3.36038  3.92844  1.73098  3.80538  3.79429  3.32479  3.23960  2.64624  4.81549  3.43372     63 l - - -
          2.68618  4.42225  2.77519  2.73123  3.46354  2.40513  3.72494  3.29354  2.67741  2.69355  4.24690  2.90347  2.73739  3.18146  2.89801  2.37887  2.77519  2.98518  4.58477  3.61503
          0.01787  4.42956  5.15191  0.61958  0.77255  0.48576  0.95510
     57   2.14711  4.35304  3.73899  3.15808  3.46071  3.71041  3.96471  2.16386  2.99400  2.53831  3.45761  3.51220  4.09052  3.34853  2.22665  2.97742  2.94298  2.60683  2.78062  3.70028     64 a - - -
          2.68618  4.42225  2.77519  2.73123  3.46354  2.40513  3.72494  3.29354  2.67741  2.69355  4.24690  2.90347  2.73739  3.18146  2.89801  2.37887  2.77519  2.98518  4.58477  3.61503
          0.17169  4.42956  1.92527  0.61958  0.77255  0.48576  0.95510
     58   2.64026  4.40975  3.58747  3.08655  3.65929  3.53379  4.03169  2.90599  3.00435  1.78835  3.60568  3.44183  2.39016  3.34531  3.33282  2.85875  2.06946  2.68989  5.14745  3.91440     65 l - - -
          2.68628  4.42236  2.77473  2.73079  3.46364  2.40523  3.72505  3.29364  2.67700  2.69365  4.24700  2.90357  2.73750  3.18157  2.89811  2.37897  2.77530  2.98529  4.58487  3.61514
          0.22063  1.65415  5.00103  0.97582  0.47302  0.37769  1.15660
     59   2.13180  4.61524  3.52993  2.99182  3.79101  3.68503  3.95695  3.05032  2.06359  1.56708  3.71016  3.40657  4.09993  3.21672  3.06155  2.97687  3.04766  2.83846  5.21599  3.97818     69 l - - -
          2.68618  4.42225  2.77519  2.73123  3.46354  2.40513  3.72494  3.29354  2.67741  2.69355  4.24690  2.90347  2.73739  3.18146  2.89801  2.37887  2.77519  2.98518  4.58477  3.61503
          0.01787  4.42956  5.15191  0.61958  0.77255  0.48576  0.95510
     60   2.14517  5.14773  3.00135  2.56579  4.57121  3.52549  3.78984  4.00210  1.44146  3.52627  4.32592  2.19833  3.98165  2.92012  2.82176  2.83569  3.09314  3.61023  5.67301  4.33584     70 k - - -
          2.68618  4.42225  2.77519  2.73123  3.46354  2.40513  3.72494  3.29354  2.67741  2.69355  4.24690  2.90347  2.73739  3.18146  2.89801  2.37887  2.77519  2.98518  4.58477  3.61503
          0.01787  4.42956  5.15191  0.61958  0.77255  0.48576  0.95510
     61   3.08886  2.23012  4.98963  4.42902  3.53770  4.40045  4.83277  1.57657  4.28521  1.71250  3.41819  4.52551  4.71054  4.45708  4.37411  3.74401  3.33204  1.51109  5.29900  4.12462     71 v - - -
          2.68618  4.42225  2.77519  2.73123  3.46354  2.40513  3.72494  3.29354  2.67741  2.69355  4.24690  2.90347  2.73739  3.18146  2.89801  2.37887  2.77519  2.98518  4.58477  3.61503
          0.01787  4.42956  5.15191  0.61958  0.77255  0.48576  0.95510
     62   2.79709  4.72119  3.65081  3.50623  4.93272  1.06777  4.70500  4.46401  3.72271  4.09231  4.94151  3.73577  1.28868  3.99719  4.02757  2.95922  3.29624  3.85474  6.12398  5.01376     72 g - - -
          2.68618  4.42225  2.77519  2.73123  3.46354  2.40513  3.72494  3.29354  2.67741  2.69355  4.24690  2.90347  2.73739  3.18146  2.89801  2.37887  2.77519  2.98518  4.58477  3.61503
          0.01787  4.42956  5.15191  0.61958  0.77255  0.48576  0.95510
     63   3.59262  4.83632  5.41590  4.89140  3.42285  4.98834  5.39343  1.13502  4.73869  1.07008  3.19948  5.09727  5.13790  4.82264  4.80961  4.39028  3.82567  2.14294  5.57410  4.49328     73 l - - -
          2.68618  4.42225  2.77519  2.73123  3.46354  2.40513  3.72494  3.29354  2.67741  2.69355  4.24690  2.90347  2.73739  3.18146  2.89801  2.37887  2.77519  2.98518  4.58477  3.61503
          0.01787  4.42956  5.15191  0.61958  0.77255  0.48576  0.95510
     64   3.03282  5.28961  3.39116  2.77327  4.73496  3.71879  3.76118  4.12090  1.28639  3.57488  4.39464  3.23358  4.10139  2.88287  1.88789  2.12436  3.23112  3.75567  5.64797  4.40416     74 k - - -
          2.68618  4.42225  2.77519  2.73123  3.46354  2.40513  3.72494  3.29354  2.67741  2.69355  4.24690  2.90347  2.73739  3.18146  2.89801  2.37887  2.77519  2.98518  4.58477  3.61503
          0.01787  4.42956  5.15191  0.61958  0.77255  0.48576  0.95510
     65   2.88785  5.41170  1.84421  2.34723  4.73919  3.44787  3.79831  4.23615  2.64063  3.72047  4.49662  2.11658  3.94927  2.16924  3.16702  2.07615  3.14122  3.80206  5.86475  4.42025     75 d - - -
          2.68618  4.42225  2.77519  2.73123  3.46354  2.40513  3.72494  3.29354  2.67741  2.69355  4.24690  2.90347  2.73739  3.18146  2.89801  2.37887  2.77519  2.98518  4.58477  3.61503
          0.01787  4.42956  5.15191  0.61958  0.77255  0.48576  0.95510
     66   2.77541  4.90736  2.03059  2.62811  4.38652  1.57801  3.97764  3.73290  2.88662  3.42257  4.27023  3.12600  3.99006  3.16124  3.36012  2.82997  3.09388  2.27561  5.68624  4.34328     76 g - - -
          2.68618  4.42225  2.77519  2.73123  3.46354  2.40513  3.72494  3.29354  2.67741  2.69355  4.24690  2.90347  2.73739  3.18146  2.89801  2.37887  2.77519  2.98518  4.58477  3.61503
          0.01787  4.42956  5.15191  0.61958  0.77255  0.48576  0.95510
     67   3.53295  4.77948  5.35724  4.85319  3.53119  4.94685  5.40749  0.86654  4.69910  1.47507  3.32159  5.05414  5.13646  4.85201  4.80409  4.35748  3.77669  1.99352  5.65070  4.51620     77 i - - -
          2.68618  4.42225  2.77519  2.73123  3.46354  2.40513  3.72494  3.29354  2.67741  2.69355  4.24690  2.90347  2.73739  3.18146  2.89801  2.37887  2.77519  2.98518  4.58477  3.61503
          0.01787  4.42956  5.15191  0.61958  0.77255  0.48576  0.95510
     68   2.83549  4.51608  3.98254  3.58052  3.59387  3.70610  4.36962  2.89362  3.44807  1.01977  3.63226  3.81679  4.25635  3.79160  3.68713  2.03081  3.17912  2.75278  5.22842  3.95792     78 l - - -
          2.68618  4.42225  2.77519  2.73123  3.46354  2.40513  3.72494  3.29354  2.67741  2.69355  4.24690  2.90347  2.73739  3.18146  2.89801  2.37887  2.77519  2.98518  4.58477  3.61503
          0.01787  4.42956  5.15191  0.61958  0.77255  0.48576  0.95510
     69   2.10517  5.23574  2.78834  1.93569  4.57590  3.48878  3.79136  4.02473  2.55262  3.55289  4.35165  2.99177  3.96234  1.60564  3.00602  2.82516  3.10390  3.63523  5.72288  4.33952     79 q - - -
          2.68618  4.42225  2.77519  2.73123  3.46354  2.40513  3.72494  3.29354  2.67741  2.69355  4.24690  2.90347  2.73739  3.18146  2.89801  2.37887  2.77519  2.98518  4.58477  3.61503
          0.01787  4.42956  5.15191  0.61958  0.77255  0.48576  0.95510
     70   3.15638  5.19734  1.01377  2.77929  2.08949  3.68241  4.03330  3.76251  3.18723  3.32514  4.35764  3.29115  4.22793  3.40156  3.66089  3.17891  3.44117  3.52257  5.16864  3.59925     80 d - - -
          2.68618  4.42225  2.77519  2.73123  3.46354  2.40513  3.72494  3.29354  2.67741  2.69355  4.24690  2.90347  2.73739  3.18146  2.89801  2.37887  2.77519  2.98518  4.58477  3.61503
          0.01787  4.42956  5.15191  0.61958  0.77255  0.48576  0.95510
     71   2.13049  4.44214  4.62710  4.10087  3.63238  4.19323  4.73238  2.12674  3.98281  1.75682  3.51220  4.28923  4.59016  4.22981  4.17369  3.54658  3.29354  1.16229  5.37169  4.18049     81 v - - -
          2.68618  4.42225  2.77519  2.73123  3.46354  2.40513  3.72494  3.29354  2.67741  2.69355  4.24690  2.90347  2.73739  3.18146  2.89801  2.37887  2.77519  2.98518  4.58477  3.61503
          0.01787  4.42956  5.15191  0.61958  0.77255  0.48576  0.95510
     72   1.58766  5.17736  2.80363  1.90437  4.51622  3.48328  3.79993  3.95728  2.57999  3.50482  4.30939  3.00141  3.95923  2.19459  3.03868  2.81754  3.08906  3.57827  5.69177  4.31517     82 a - - -
          2.68618  4.42225  2.77519  2.73123  3.46354  2.40513  3.72494  3.29354  2.67741  2.69355  4.24690  2.90347  2.73739  3.18146  2.89801  2.37887  2.77519  2.98518  4.58477  3.61503
          0.01787  4.42956  5.15191  0.61958  0.77255  0.48576  0.95510
     73   2.96254  5.38632  2.91898  1.91330  4.75819  3.57925  3.76467  4.20072  1.82182  3.65668  4.45120  3.04930  4.01855  1.59256  2.71806  2.91195  3.18316  3.79914  5.75452  4.41114     83 q - - -
          2.68618  4.42225  2.77519  2.73123  3.46354  2.40513  3.72494  3.29354  2.67741  2.69355  4.24690  2.90347  2.73739  3.18146  2.89801  2.37887  2.77519  2.98518  4.58477  3.61503
          0.16938  4.42956  1.93869  0.61958  0.77255  0.48576  0.95510
     74   3.48149  5.08566  3.91194  3.54427  2.37095  4.15199  1.24395  3.73413  3.35903  3.12693  4.25720  3.76630  4.54218  3.70540  3.60444  3.52346  3.71333  3.55524  4.01545  1.54162     84 h - - -
          2.68583  4.42242  2.77480  2.73141  3.46371  2.40530  3.72512  3.29371  2.67758  2.69271  4.24707  2.90299  2.73757  3.18164  2.89818  2.37904  2.77537  2.98536  4.58494  3.61520
          0.44633  1.04040  5.00329  0.88927  0.52925  0.37885  1.15406
     75   2.89524  5.21749  2.96667  1.97615  4.57970  3.55677  3.78667  4.01499  2.42981  3.52981  4.33681  3.07236  1.73745  2.91839  2.11846  2.87684  3.13125  3.63831  5.67420  4.33904     89 p - - -
          2.68618  4.42225  2.77519  2.73123  3.46354  2.40513  3.72494  3.29354  2.67741  2.69355  4.24690  2.90347  2.73739  3.18146  2.89801  2.37887  2.77519  2.98518  4.58477  3.61503
          0.01787  4.42956  5.15191  0.61958  0.77255  0.48576  0.95510
     76   2.85880  5.33456  2.01948  1.85052  4.63215  3.45769  3.78066  4.11021  2.61429  2.47259  4.40427  2.00803  3.94107  2.90819  3.13157  2.80564  3.10612  3.70193  5.78417  4.35802     90 e - - -
          2.68618  4.42225  2.77519  2.73123  3.46354  2.40513  3.72494  3.29354  2.67741  2.69355  4.24690  2.90347  2.73739  3.18146  2.89801  2.37887  2.77519  2.98518  4.58477  3.61503
          0.01787  4.42956  5.15191  0.61958  0.77255  0.48576  0.95510
     77   3.08308  4.42304  4.82800  4.27103  3.57456  4.37113  4.79287  1.48930  4.14882  1.76986  3.44865  4.43635  4.68709  4.35546  4.29425  3.70584  2.20804  1.49094  5.33020  4.14996     91 i - - -
          2.68618  4.42225  2.77519  2.73123  3.46354  2.40513  3.72494  3.29354  2.67741  2.69355  4.24690  2.90347  2.73739  3.18146  2.89801  2.37887  2.77519  2.98518  4.58477  3.61503
          0.01787  4.42956  5.15191  0.61958  0.77255  0.48576  0.95510
     78   2.96666  5.50887  1.87192  1.76864  4.83341  2.31015  3.85728  4.33728  2.75446  3.82228  4.61442  2.90844  2.18208  2.99336  3.30579  2.88659  3.23080  3.90042  5.97279  4.50800     92 e - - -
          2.68618  4.42225  2.77519  2.73123  3.46354  2.40513  3.72494  3.29354  2.67741  2.69355  4.24690  2.90347  2.73739  3.18146  2.89801  2.37887  2.77519  2.98518  4.58477  3.61503
          0.01787  4.42956  5.15191  0.61958  0.77255  0.48576  0.95510
     79   3.69113  4.93780  5.45227  4.91820  3.31802  5.04410  5.38811  1.67332  4.75075  0.69866  3.08999  5.14631  5.15448  4.78745  4.79904  4.44755  3.91478  2.35764  5.50922  4.46435     93 l - - -
          2.68618  4.42225  2.77519  2.73123  3.46354  2.40513  3.72494  3.29354  2.67741  2.69355  4.24690  2.90347  2.73739  3.18146  2.89801  2.37887  2.77519  2.98518  4.58477  3.61503
          0.01787  4.42956  5.15191  0.61958  0.77255  0.48576  0.95510
     80   2.48476  4.41283  3.80562  3.52655  4.56010  3.20911  4.54931  3.93100  3.53578  3.66734  4.51301  3.62622  3.97105  3.84038  3.81693  1.79350  0.90192  3.39828  5.92197  4.71531     94 t - - -
          2.68618  4.42225  2.77519  2.73123  3.46354  2.40513  3.72494  3.29354  2.67741  2.69355  4.24690  2.90347  2.73739  3.18146  2.89801  2.37887  2.77519  2.98518  4.58477  3.61503
          0.01787  4.42956  5.15191  0.61958  0.77255  0.48576  0.95510
     81   2.14467  4.30544  3.81352  3.24468  3.40587  3.73625  2.42563  2.11040  3.15066  2.44759  2.42325  3.57837  4.11516  3.44112  3.43531  3.00643  2.94165  2.51818  4.90577  3.68848     95 i - - -
          2.68618  4.42225  2.77519  2.73123  3.46354  2.40513  3.72494  3.29354  2.67741  2.69355  4.24690  2.90347  2.73739  3.18146  2.89801  2.37887  2.77519  2.98518  4.58477  3.61503
          0.01787  4.42956  5.15191  0.61958  0.77255  0.48576  0.95510
     82   3.01620  5.59850  1.84152  1.30407  4.90934  3.45468  3.86720  4.41969  2.02149  3.88661  4.68258  2.90683  4.00235  3.00339  3.28838  2.92196  3.27701  3.97700  6.02262  4.55035     96 e - - -
          2.68618  4.42225  2.77519  2.73123  3.46354  2.40513  3.72494  3.29354  2.67741  2.69355  4.24690  2.90347  2.73739  3.18146  2.89801  2.37887  2.77519  2.98518  4.58477  3.61503
          0.01787  4.42956  5.15191  0.61958  0.77255  0.48576  0.95510
     83   2.95161  5.40321  2.83213  1.41068  4.76252  3.54863  3.77413  4.21780  1.89746  3.67835  4.46948  3.01564  4.00468  2.14658  2.80662  2.89543  3.17960  3.80872  5.78505  4.41860     97 e - - -
          2.68618  4.42225  2.77519  2.73123  3.46354  2.40513  3.72494  3.29354  2.67741  2.69355  4.24690  2.90347  2.73739  3.18146  2.89801  2.37887  2.77519  2.98518  4.58477  3.61503
          0.01787  4.42956  5.15191  0.61958  0.77255  0.48576  0.95510
     84   3.49206  4.84613  4.86693  4.37930  2.83220  4.48345  4.32750  2.82801  4.08838  1.06085  3.39894  4.44908  4.78864  4.29458  4.18094  3.88351  3.72338  2.90007  1.57521  3.05820     98 l - - -
          2.68618  4.42225  2.77519  2.73123  3.46354  2.40513  3.72494  3.29354  2.67741  2.69355  4.24690  2.90347  2.73739  3.18146  2.89801  2.37887  2.77519  2.98518  4.58477  3.61503
          0.01787  4.42956  5.15191  0.61958  0.77255  0.48576  0.95510
     85   2.90447  5.15230  3.27306  2.66990  4.48436  3.65118  3.73200  3.88648  1.82482  2.35861  4.22005  2.26698  4.02719  2.86111  1.86339  2.90486  3.11019  3.54290  5.54547  4.26167     99 k - - -
          2.68618  4.42225  2.77519  2.73123  3.46354  2.40513  3.72494  3.29354  2.67741  2.69355  4.24690  2.90347  2.73739  3.18146  2.89801  2.37887  2.77519  2.98518  4.58477  3.61503
          0.01787  4.42956  5.15191  0.61958  0.77255  0.48576  0.95510
     86   2.86525  1.75914  3.52106  2.92574  4.12228  3.66263  3.87033  3.50397  2.44860  3.12804  4.00397  3.34200  4.08503  2.20994  2.05685  2.96891  3.10851  3.22181  5.37176  4.13053    100 c - - -
          2.68618  4.42225  2.77519  2.73123  3.46354  2.40513  3.72494  3.29354  2.67741  2.69355  4.24690  2.90347  2.73739  3.18146  2.89801  2.37887  2.77519  2.98518  4.58477  3.61503
          0.01787  4.42956  5.15191  0.61958  0.77255  0.48576  0.95510
     87   0.44121  4.57789  4.13888  3.99928  4.71748  3.38082  4.93748  3.93810  4.03352  3.78894  4.78217  3.97295  4.17436  4.32367  4.21627  2.93611  3.25363  3.48447  6.07928  4.96175    101 A - - -
          2.68618  4.42225  2.77519  2.73123  3.46354  2.40513  3.72494  3.29354  2.67741  2.69355  4.24690  2.90347  2.73739  3.18146  2.89801  2.37887  2.77519  2.98518  4.58477  3.61503
          0.01787  4.42956  5.15191  0.61958  0.77255  0.48576  0.95510
     88   3.32325  4.58551  5.24247  4.70270  3.60643  4.73960  5.20842  1.53869  4.58908  1.82929  2.65885  4.85172  4.97659  4.73917  4.69058  4.10752  3.56416  1.05105  5.57050  4.43316    102 v - - -
          2.68618  4.42225  2.77519  2.73123  3.46354  2.40513  3.72494  3.29354  2.67741  2.69355  4.24690  2.90347  2.73739  3.18146  2.89801  2.37887  2.77519  2.98518  4.58477  3.61503
          0.01787  4.42956  5.15191  0.61958  0.77255  0.48576  0.95510
     89   2.17951  5.10248  3.00971  2.49384  4.45767  3.50225  3.71604  3.90106  1.84003  3.42571  4.20709  3.01824  3.91840  2.18613  2.83743  2.13420  2.98998  3.51248  5.58759  4.23064    103 k - - -
          2.68618  4.42225  2.77519  2.73123  3.46354  2.40513  3.72494  3.29354  2.67741  2.69355  4.24690  2.90347  2.73739  3.18146  2.89801  2.37887  2.77519  2.98518  4.58477  3.61503
          0.01787  4.42956  5.15191  0.61958  0.77255  0.48576  0.95510
     90   1.74566  2.37589  4.24381  3.73414  3.66755  3.54347  4.37462  2.73546  3.62919  2.69881  3.64180  3.82740  4.12399  3.86290  3.83247  2.92440  2.09176  1.82885  5.18459  3.99654    104 a - - -
          2.68618  4.42225  2.77519  2.73123  3.46354  2.40513  3.72494  3.29354  2.67741  2.69355  4.24690  2.90347  2.73739  3.18146  2.89801  2.37887  2.77519  2.98518  4.58477  3.61503
          0.01787  4.42956  5.15191  0.61958  0.77255  0.48576  0.95510
     91   3.01636  4.39044  4.74209  4.15464  3.17208  4.19309  4.46196  1.38075  3.97106  1.93921  2.17359  4.26544  4.50376  4.12158  4.05161  3.51081  3.24525  2.38035  2.61882  3.69429    105 i - - -
          2.68618  4.42225  2.77519  2.73123  3.46354  2.40513  3.72494  3.29354  2.67741  2.69355  4.24690  2.90347  2.73739  3.18146  2.89801  2.37887  2.77519  2.98518  4.58477  3.61503
          0.01787  4.42956  5.15191  0.61958  0.77255  0.48576  0.95510
     92   2.51966  2.18279  4.35035  3.98886  4.23413  3.30366  4.70135  3.34825  3.84200  3.26865  4.21412  3.87877  4.05525  4.11684  4.02177  2.76736  0.90084  2.98931  5.70931  4.53913    106 t - - -
          2.68618  4.42225  2.77519  2.73123  3.46354  2.40513  3.72494  3.29354  2.67741  2.69355  4.24690  2.90347  2.73739  3.18146  2.89801  2.37887  2.77519  2.98518  4.58477  3.61503
          0.01787  4.42956  5.15191  0.61958  0.77255  0.48576  0.95510
     93   2.73295  4.85332  3.17477  2.61867  2.67030  3.55761  3.75025  3.49835  2.50503  3.10884  3.94393  3.11658  3.95190  2.28858  2.11157  2.17413  2.96377  3.19403  5.33476  4.01026    107 r - - -
          2.68618  4.42225  2.77519  2.73123  3.46354  2.40513  3.72494  3.29354  2.67741  2.69355  4.24690  2.90347  2.73739  3.18146  2.89801  2.37887  2.77519  2.98518  4.58477  3.61503
          0.01787  4.42956  5.15191  0.61958  0.77255  0.48576  0.95510
     94   2.73742  4.86984  3.27680  2.80214  4.53323  2.29048  3.93131  3.96525  2.57313  3.52385  4.33415  3.23492  3.98931  3.08522  1.44768  2.04508  3.06015  3.53829  5.68464  4.39848    108 r - - -
          2.68618  4.42225  2.77519  2.73123  3.46354  2.40513  3.72494  3.29354  2.67741  2.69355  4.24690  2.90347  2.73739  3.18146  2.89801  2.37887  2.77519  2.98518  4.58477  3.61503
          0.01787  4.42956  5.15191  0.61958  0.77255  0.48576  0.95510
     95   2.74015  4.98596  3.07937  1.93271  4.24330  3.53207  3.71695  3.68134  2.43773  3.25378  4.06122  3.05188  3.92787  2.85757  2.22058  2.20444  2.96866  3.34197  2.89586  4.11456    109 e - - -
          2.68618  4.42225  2.77519  2.73123  3.46354  2.40513  3.72494  3.29354  2.67741  2.69355  4.24690  2.90347  2.73739  3.18146  2.89801  2.37887  2.77519  2.98518  4.58477  3.61503
          0.01787  4.42956  5.15191  0.61958  0.77255  0.48576  0.95510
     96   2.73501  4.90049  3.15752  2.60146  4.17984  3.54281  3.74834  3.58455  2.46889  3.18448  4.00755  3.10179  3.94501  2.22776  2.25205  2.03832  2.97001  2.39263  5.41629  4.10337    110 s - - -
          2.68618  4.42225  2.77519  2.73123  3.46354  2.40513  3.72494  3.29354  2.67741  2.69355  4.24690  2.90347  2.73739  3.18146  2.89801  2.37887  2.77519  2.98518  4.58477  3.61503
          0.01787  4.42956  5.15191  0.61958  0.77255  0.48576  0.95510
     97   4.14560  5.40415  4.70991  4.57118  2.54140  4.51752  4.02549  4.09479  4.41942  3.39626  4.71231  4.47560  4.99064  4.57882  4.47363  4.21218  4.44163  3.99433  4.19578  0.38320    111 Y - - -
          2.68618  4.42225  2.77519  2.73123  3.46354  2.40513  3.72494  3.29354  2.67741  2.69355  4.24690  2.90347  2.73739  3.18146  2.89801  2.37887  2.77519  2.98518  4.58477  3.61503
          0.01787  4.42956  5.15191  0.61958  0.77255  0.48576  0.95510
     98   3.48815  4.83406  4.92741  4.42246  2.90410  4.52493  4.44119  2.74276  4.14649  0.77239  3.29309  4.51358  4.80677  4.32869  4.23074  3.91728  3.71558  2.84792  2.33540  3.22561    112 l - - -
          2.68618  4.42225  2.77519  2.73123  3.46354  2.40513  3.72494  3.29354  2.67741  2.69355  4.24690  2.90347  2.73739  3.18146  2.89801  2.37887  2.77519  2.98518  4.58477  3.61503
          0.01787  4.42956  5.15191  0.61958  0.77255  0.48576  0.95510
     99   2.63898  2.60494  3.37252  2.87995  4.14131  3.43132  3.97715  3.54755  2.79400  3.20093  4.04786  3.28720  3.96656  1.55786  3.17191  2.05152  2.96808  3.19820  5.46374  4.18277    113 q - - -
          2.68618  4.42225  2.77519  2.73123  3.46354  2.40513  3.72494  3.29354  2.67741  2.69355  4.24690  2.90347  2.73739  3.18146  2.89801  2.37887  2.77519  2.98518  4.58477  3.61503
          0.01787  4.42956  5.15191  0.61958  0.77255  0.48576  0.95510
    100   1.91930  2.75003  3.29717  2.75448  4.05906  3.48455  3.86265  3.45023  2.67029  3.09768  3.93811  2.30189  3.94936  3.05516  2.24209  2.75701  2.93938  3.13100  5.37215  4.08667    114 a - - -
          2.68625  4.41936  2.77526  2.73130  3.46361  2.40520  3.72501  3.29361  2.67748  2.69362  4.24697  2.90354  2.73747  3.18153  2.89808  2.37894  2.77469  2.98525  4.58484  3.61510
          0.39080  1.14666  5.15191  0.14262  2.01800  0.48576  0.95510
    101   1.94642  4.35643  3.91513  3.40455  3.66886  3.58602  4.22405  2.84031  3.31171  2.63271  1.67699  3.66082  4.11267  3.60996  3.59146  2.93518  2.09511  2.62330  5.18498  3.98081    116 m - - -
          2.68618  4.42225  2.77519  2.73123  3.46354  2.40513  3.72494  3.29354  2.67741  2.69355  4.24690  2.90347  2.73739  3.18146  2.89801  2.37887  2.77519  2.98518  4.58477  3.61503
          0.01787  4.42956  5.15191  0.61958  0.77255  0.48576  0.95510
    102   2.97055  4.64752  3.84394  3.36305  3.92296  3.86681  4.25026  2.65280  2.09585  2.79360  3.84184  3.71451  4.32170  3.53830  3.22606  3.24262  3.24453  1.05548  5.42374  4.18947    117 v - - -
          2.68618  4.42225  2.77519  2.73123  3.46354  2.40513  3.72494  3.29354  2.67741  2.69355  4.24690  2.90347  2.73739  3.18146  2.89801  2.37887  2.77519  2.98518  4.58477  3.61503
          0.01787  4.42956  5.15191  0.61958  0.77255  0.48576  0.95510
    103   1.49594  4.95628  2.91250  1.96568  4.44106  3.43081  3.89916  3.85779  2.73616  3.45870  4.27680  3.08535  2.41732  3.05879  3.19687  2.78903  3.05685  3.47166  5.68105  4.33303    118 a - - -
          2.68618  4.42225  2.77519  2.73123  3.46354  2.40513  3.72494  3.29354  2.67741  2.69355  4.24690  2.90347  2.73739  3.18146  2.89801  2.37887  2.77519  2.98518  4.58477  3.61503
          0.01787  4.42956  5.15191  0.61958  0.77255  0.48576  0.95510
    104   3.16129  5.38223  1.72981  2.64245  5.09486  0.87814  4.28252  4.66347  3.36941  4.20650  5.08317  3.18275  4.17216  3.49071  3.92425  3.14342  3.54253  4.16631  6.25480  4.89817    119 g - - -
          2.68618  4.42225  2.77519  2.73123  3.46354  2.40513  3.72494  3.29354  2.67741  2.69355  4.24690  2.90347  2.73739  3.18146  2.89801  2.37887  2.77519  2.98518  4.58477  3.61503
          0.01787  4.42956  5.15191  0.61958  0.77255  0.48576  0.95510
    105   0.96121  4.40015  4.24317  3.87114  4.10413  3.49299  4.69532  2.77955  3.79591  2.96051  4.02223  3.91814  4.18577  4.07680  4.02644  2.93683  3.09413  1.73152  5.69304  4.49246    120 a - - -
          2.68618  4.42225  2.77519  2.73123  3.46354  2.40513  3.72494  3.29354  2.67741  2.69355  4.24690  2.90347  2.73739  3.18146  2.89801  2.37887  2.77519  2.98518  4.58477  3.61503
          0.01787  4.42956  5.15191  0.61958  0.77255  0.48576  0.95510
    106   2.48368  2.29186  4.03949  3.60967  4.16973  3.27811  4.46051  3.47815  3.52263  3.24693  4.12682  3.68282  1.41819  3.80887  3.78579  2.70465  1.89692  3.08625  5.59489  4.40550    121 p - - -
          2.68618  4.42225  2.77519  2.73123  3.46354  2.40513  3.72494  3.29354  2.67741  2.69355  4.24690  2.90347  2.73739  3.18146  2.89801  2.37887  2.77519  2.98518  4.58477  3.61503
          0.01787  4.42956  5.15191  0.61958  0.77255  0.48576  0.95510
    107   3.76385  5.49023  4.32118  3.75530  4.99674  4.09452  4.39884  4.61268  2.68370  4.02556  5.03913  4.05702  4.59588  3.61682  0.38609  3.84003  4.00808  4.31824  5.86610  4.83735    122 R - - -
          2.68618  4.42225  2.77519  2.73123  3.46354  2.40513  3.72494  3.29354  2.67741  2.69355  4.24690  2.90347  2.73739  3.18146  2.89801  2.37887  2.77519  2.98518  4.58477  3.61503
          0.01787  4.42956  5.15191  0.61958  0.77255  0.48576  0.95510
    108   3.67443  5.01379  4.71876  4.34182  2.43206  4.51513  3.91704  3.23872  4.10634  1.76891  3.89101  4.29527  4.84932  4.26714  4.20865  3.89870  3.90914  3.20125  4.12074  0.83678    123 y - - -
          2.68618  4.42225  2.77519  2.73123  3.46354  2.40513  3.72494  3.29354  2.67741  2.69355  4.24690  2.90347  2.73739  3.18146  2.89801  2.37887  2.77519  2.98518  4.58477  3.61503
          0.01787  4.42956  5.15191  0.61958  0.77255  0.48576  0.95510
    109   3.24056  5.60582  0.82170  2.50230  5.18166  1.94561  4.20749  4.76210  3.31677  4.27073  5.15375  3.07201  4.16189  3.40366  3.92486  3.16650  3.59450  4.27521  6.33521  4.90339    124 d - - -
          2.68618  4.42225  2.77519  2.73123  3.46354  2.40513  3.72494  3.29354  2.67741  2.69355  4.24690  2.90347  2.73739  3.18146  2.89801  2.37887  2.77519  2.98518  4.58477  3.61503
          0.01787  4.42956  5.15191  0.61958  0.77255  0.48576  0.95510
    110   3.07528  4.62144  4.40625  3.95001  3.49447  4.05820  4.64985  2.55441  3.75951  0.88554  3.38052  4.17150  4.51673  4.07102  3.95516  3.45507  2.18610  2.51787  5.32461  4.15054    125 l - - -
          2.68618  4.42225  2.77519  2.73123  3.46354  2.40513  3.72494  3.29354  2.67741  2.69355  4.24690  2.90347  2.73739  3.18146  2.89801  2.37887  2.77519  2.98518  4.58477  3.61503
          0.01787  4.42956  5.15191  0.61958  0.77255  0.48576  0.95510
    111   2.81763  5.29778  2.08143  1.77870  4.59266  3.45953  3.74618  4.08535  2.55146  3.58596  4.35853  2.92748  3.92070  2.20190  3.05839  2.76891  3.05992  3.67119  5.73388  2.63176    126 e - - -
          2.68618  4.42225  2.77519  2.73123  3.46354  2.40513  3.72494  3.29354  2.67741  2.69355  4.24690  2.90347  2.73739  3.18146  2.89801  2.37887  2.77519  2.98518  4.58477  3.61503
          0.01787  4.42956  5.15191  0.61958  0.77255  0.48576  0.95510
    112   3.50179  5.18571  4.28435  4.26762  5.33163  0.22603  5.31504  5.10412  4.52110  4.66969  5.67466  4.45164  4.58871  4.80205  4.66130  3.69455  4.02350  4.52435  6.24344  5.46421    127 G - - -
          2.68618  4.42225  2.77519  2.73123  3.46354  2.40513  3.72494  3.29354  2.67741  2.69355  4.24690  2.90347  2.73739  3.18146  2.89801  2.37887  2.77519  2.98518  4.58477  3.61503
          0.01787  4.42956  5.15191  0.61958  0.77255  0.48576  0.95510
    113   2.83305  5.09757  3.15126  2.59338  4.23756  3.59491  2.50926  3.81692  1.88682  3.35047  4.16393  3.09867  3.98247  2.21513  2.72499  2.83431  3.05058  3.47168  5.43550  2.40634    128 k - - -
          2.68618  4.42225  2.77519  2.73123  3.46354  2.40513  3.72494  3.29354  2.67741  2.69355  4.24690  2.90347  2.73739  3.18146  2.89801  2.37887  2.77519  2.98518  4.58477  3.61503
          0.01787  4.42956  5.15191  0.61958  0.77255  0.48576  0.95510
    114   2.78238  4.49458  4.05352  3.68418  3.97091  3.62638  4.55828  2.77770  3.61049  2.85686  3.93229  3.87265  1.57661  3.93617  3.86439  3.06714  3.17483  1.24235  5.54410  4.32019    129 v - - -
          2.68618  4.42225  2.77519  2.73123  3.46354  2.40513  3.72494  3.29354  2.67741  2.69355  4.24690  2.90347  2.73739  3.18146  2.89801  2.37887  2.77519  2.98518  4.58477  3.61503
          0.01787  4.42956  5.15191  0.61958  0.77255  0.48576  0.95510
    115   1.48588  4.75514  3.26901  2.78250  4.27644  3.45357  3.92103  3.63753  1.97941  3.28879  4.12387  3.22372  3.96681  3.09664  3.05289  2.77117  2.18660  3.27960  5.53954  4.25130    130 a - - -
          2.68618  4.42225  2.77519  2.73123  3.46354  2.40513  3.72494  3.29354  2.67741  2.69355  4.24690  2.90347  2.73739  3.18146  2.89801  2.37887  2.77519  2.98518  4.58477  3.61503
          0.01787  4.42956  5.15191  0.61958  0.77255  0.48576  0.95510
    116   3.12675  5.32923  2.72177  1.77063  4.96078  0.92981  4.20706  4.46597  3.16626  4.02656  4.89931  3.18733  4.15789  3.40513  3.64145  3.11784  3.48088  4.02161  6.12084  4.78582    131 g - - -
          2.68618  4.42225  2.77519  2.73123  3.46354  2.40513  3.72494  3.29354  2.67741  2.69355  4.24690  2.90347  2.73739  3.18146  2.89801  2.37887  2.77519  2.98518  4.58477  3.61503
          0.01787  4.42956  5.15191  0.61958  0.77255  0.48576  0.95510
    117   2.81691  5.16628  3.07851  2.53436  4.49612  3.56088  2.34416  3.93261  1.90693  3.44079  4.22953  3.05189  3.95541  2.16273  2.70952  2.80049  2.26803  3.55589  5.58225  4.24560    132 k - - -
          2.68632  4.42239  2.77476  2.73137  3.46368  2.40527  3.72509  3.29368  2.67755  2.69369  4.24704  2.90361  2.73754  3.18160  2.89815  2.37824  2.77534  2.98462  4.58491  3.61517
          0.39080  1.80093  1.84302  1.20948  0.35432  0.48576  0.95510
    118   2.85599  4.44276  3.82408  2.22797  3.63568  3.91375  4.24317  1.63342  3.25864  2.45955  3.53050  3.70099  4.28865  3.57966  3.58698  3.20600  3.09977  1.66654  5.23817  4.00544    137 i - - -
          2.68618  4.42225  2.77519  2.73123  3.46354  2.40513  3.72494  3.29354  2.67741  2.69355  4.24690  2.90347  2.73739  3.18146  2.89801  2.37887  2.77519  2.98518  4.58477  3.61503
          0.02112  4.26404  4.98638  0.61958  0.77255  0.37036  1.17276
    119   1.82745  4.37685  3.78531  3.29236  3.98726  3.36997  4.23102  3.26467  3.24912  3.05024  3.92953  3.53646  3.98821  3.54118  3.57915  1.77947  2.05381  2.00878  5.41027  4.19137    138 s - - -
          2.68618  4.42225  2.77519  2.73123  3.46354  2.40513  3.72494  3.29354  2.67741  2.69355  4.24690  2.90347  2.73739  3.18146  2.89801  2.37887  2.77519  2.98518  4.58477  3.61503
          0.01787  4.42956  5.15191  0.61958  0.77255  0.48576  0.95510
    120   2.16923  5.18387  3.08938  2.59830  4.56198  3.58246  3.76133  3.97982  1.83743  3.49172  4.29890  3.10299  4.00444  1.60415  2.69657  2.87271  3.11176  3.60804  5.63196  4.31635    139 q - - -
          2.68618  4.42225  2.77519  2.73123  3.46354  2.40513  3.72494  3.29354  2.67741  2.69355  4.24690  2.90347  2.73739  3.18146  2.89801  2.37887  2.77519  2.98518  4.58477  3.61503
          0.01787  4.42956  5.15191  0.61958  0.77255  0.48576  0.95510
    121   2.87543  5.31311  2.77985  1.47634  4.66331  3.49664  3.77478  4.12708  1.92683  3.62146  4.40681  2.98033  3.96384  2.89877  2.94778  2.09433  3.11776  3.71767  5.76046  4.37034    140 e - - -
          2.68618  4.42225  2.77519  2.73123  3.46354  2.40513  3.72494  3.29354  2.67741  2.69355  4.24690  2.90347  2.73739  3.18146  2.89801  2.37887  2.77519  2.98518  4.58477  3.61503
          0.01787  4.42956  5.15191  0.61958  0.77255  0.48576  0.95510
    122   1.55567  5.16789  2.80943  1.94774  4.50779  3.48444  3.80343  3.94663  2.58326  3.49752  4.30414  3.00626  3.96131  2.19478  3.03958  2.81999  3.08993  3.57004  5.68711  4.31319    141 a - - -
          2.68618  4.42225  2.77519  2.73123  3.46354  2.40513  3.72494  3.29354  2.67741  2.69355  4.24690  2.90347  2.73739  3.18146  2.89801  2.37887  2.77519  2.98518  4.58477  3.61503
          0.01787  4.42956  5.15191  0.61958  0.77255  0.48576  0.95510
    123   2.16173  5.14582  2.82253  1.82009  4.47062  2.41681  2.51261  3.92769  2.55225  3.46723  4.25536  2.97534  3.92223  2.88857  3.03511  2.76014  3.02710  3.54049  5.64880  4.26273    142 e - - -
          2.68618  4.42225  2.77519  2.73123  3.46354  2.40513  3.72494  3.29354  2.67741  2.69355  4.24690  2.90347  2.73739  3.18146  2.89801  2.37887  2.77519  2.98518  4.58477  3.61503
          0.01787  4.42956  5.15191  0.61958  0.77255  0.48576  0.95510
    124   1.80901  4.49594  3.65561  3.11270  3.81320  3.60315  4.05049  2.96633  2.92752  2.81886  3.74498  3.47597  4.07932  3.33783  2.24208  2.91666  2.99927  1.69977  5.24465  4.01174    143 v - - -
          2.68618  4.42225  2.77519  2.73123  3.46354  2.40513  3.72494  3.29354  2.67741  2.69355  4.24690  2.90347  2.73739  3.18146  2.89801  2.37887  2.77519  2.98518  4.58477  3.61503
          0.01787  4.42956  5.15191  0.61958  0.77255  0.48576  0.95510
    125   2.81591  4.69149  3.47949  2.92098  3.67621  3.67126  3.85610  3.27801  2.64493  2.93175  3.82712  3.34395  4.07710  3.13505  2.16270  2.94986  2.20645  3.02550  5.08634  1.81614    144 y - - -
          2.68618  4.42225  2.77519  2.73123  3.46354  2.40513  3.72494  3.29354  2.67741  2.69355  4.24690  2.90347  2.73739  3.18146  2.89801  2.37887  2.77519  2.98518  4.58477  3.61503
          0.01787  4.42956  5.15191  0.61958  0.77255  0.48576  0.95510
    126   1.58924  4.38185  3.92887  3.39221  3.26781  3.79493  4.06938  2.75500  3.28752  1.88823  3.46051  3.68688  4.20000  3.57370  3.55156  3.09382  3.04513  2.57994  4.83014  2.35086    145 a - - -
          2.68618  4.42225  2.77519  2.73123  3.46354  2.40513  3.72494  3.29354  2.67741  2.69355  4.24690  2.90347  2.73739  3.18146  2.89801  2.37887  2.77519  2.98518  4.58477  3.61503
          0.01787  4.42956  5.15191  0.61958  0.77255  0.48576  0.95510
    127   1.01065  4.70211  3.58270  3.12785  4.40123  3.46288  4.13452  3.75950  2.79028  3.41886  4.29780  3.45872  4.06151  3.34435  2.04132  2.87040  3.10886  3.37992  5.65777  4.42571    146 a - - -
          2.68618  4.42225  2.77519  2.73123  3.46354  2.40513  3.72494  3.29354  2.67741  2.69355  4.24690  2.90347  2.73739  3.18146  2.89801  2.37887  2.77519  2.98518  4.58477  3.61503
          0.01787  4.42956  5.15191  0.61958  0.77255  0.48576  0.95510
    128   2.44092  5.11909  3.01298  2.23173  4.44060  3.50857  3.68687  3.88570  2.37900  3.40549  4.18189  2.99990  3.90569  2.19986  2.07773  2.72681  2.28588  3.49993  5.56532  4.20357    147 r - - -
          2.68618  4.42225  2.77519  2.73123  3.46354  2.40513  3.72494  3.29354  2.67741  2.69355  4.24690  2.90347  2.73739  3.18146  2.89801  2.37887  2.77519  2.98518  4.58477  3.61503
          0.01787  4.42956  5.15191  0.61958  0.77255  0.48576  0.95510
    129   2.96476  4.89679  3.55527  2.94162  4.03965  3.76947  3.85578  3.42236  2.39552  1.54700  3.91763  3.36854  4.14104  2.21543  2.03172  3.06342  3.17111  3.20433  5.33535  4.09882    148 l - - -
          2.68618  4.42225  2.77519  2.73123  3.46354  2.40513  3.72494  3.29354  2.67741  2.69355  4.24690  2.90347  2.73739  3.18146  2.89801  2.37887  2.77519  2.98518  4.58477  3.61503
          0.01787  4.42956  5.15191  0.61958  0.77255  0.48576  0.95510
    130   2.15387  4.47769  3.55382  2.25120  3.64043  3.70338  3.99050  2.77256  2.97675  1.93437  3.57554  3.43548  4.09659  3.29538  3.33876  2.96502  2.98135  2.01785  5.11467  3.87457    149 l - - -
          2.68618  4.42225  2.77519  2.73123  3.46354  2.40513  3.72494  3.29354  2.67741  2.69355  4.24690  2.90347  2.73739  3.18146  2.89801  2.37887  2.77519  2.98518  4.58477  3.61503
          0.01787  4.42956  5.15191  0.61958  0.77255  0.48576  0.95510
    131   2.74856  5.09153  2.08205  2.43862  4.37407  3.47785  3.73092  3.82251  2.52179  2.43777  4.16978  2.97914  3.90914  2.20217  3.00329  2.17598  2.98822  3.45419  5.57300  4.19536    150 d - - -
          2.68618  4.42225  2.77519  2.73123  3.46354  2.40513  3.72494  3.29354  2.67741  2.69355  4.24690  2.90347  2.73739  3.18146  2.89801  2.37887  2.77519  2.98518  4.58477  3.61503
          0.01787  4.42956  5.15191  0.61958  0.77255  0.48576  0.95510
    132   2.89730  5.31917  2.18348  2.51844  4.69162  3.56834  3.73302  4.13797  1.42950  3.60011  4.38290  3.04354  3.98683  2.84699  2.08677  2.85569  3.11761  3.73265  5.70148  4.35601    151 k - - -
          2.68618  4.42225  2.77519  2.73123  3.46354  2.40513  3.72494  3.29354  2.67741  2.69355  4.24690  2.90347  2.73739  3.18146  2.89801  2.37887  2.77519  2.98518  4.58477  3.61503
          0.01787  4.42956  5.15191  0.61958  0.77255  0.48576  0.95510
    133   2.10494  4.30400  3.82370  3.24282  3.40647  3.72756  3.99496  2.00768  3.08605  2.48538  3.40996  3.56920  4.10652  3.41699  2.46185  3.00003  2.93774  2.55011  2.76965  3.66762    152 i - - -
          2.68618  4.42225  2.77519  2.73123  3.46354  2.40513  3.72494  3.29354  2.67741  2.69355  4.24690  2.90347  2.73739  3.18146  2.89801  2.37887  2.77519  2.98518  4.58477  3.61503
          0.01787  4.42956  5.15191  0.61958  0.77255  0.48576  0.95510
    134   3.04625  5.12274  3.53947  2.88844  4.38173  3.78102  3.79873  3.77124  2.21973  2.21996  4.17712  3.32323  4.14543  2.14572  1.40302  3.08184  3.23701  3.49627  5.48857  4.25591    153 r - - -
          2.68618  4.42225  2.77519  2.73123  3.46354  2.40513  3.72494  3.29354  2.67741  2.69355  4.24690  2.90347  2.73739  3.18146  2.89801  2.37887  2.77519  2.98518  4.58477  3.61503
          0.01787  4.42956  5.15191  0.61958  0.77255  0.48576  0.95510
    135   3.48816  5.53489  4.04307  3.21436  5.11021  4.02756  3.83742  4.39701  1.47780  3.75379  4.64596  3.55006  4.36152  2.96658  0.89703  3.46760  3.60590  4.08917  5.71626  4.63091    154 r - - -
          2.68618  4.42225  2.77519  2.73123  3.46354  2.40513  3.72494  3.29354  2.67741  2.69355  4.24690  2.90347  2.73739  3.18146  2.89801  2.37887  2.77519  2.98518  4.58477  3.61503
          0.01787  4.42956  5.15191  0.61958  0.77255  0.48576  0.95510
    136   2.79314  5.22423  2.94289  1.99673  4.56446  3.51267  3.70066  4.02016  1.91730  3.51054  4.28092  2.98952  3.92440  2.04209  2.80444  2.76006  2.27066  3.61500  5.64481  4.27263    155 k - - -
          2.68618  4.42225  2.77519  2.73123  3.46354  2.40513  3.72494  3.29354  2.67741  2.69355  4.24690  2.90347  2.73739  3.18146  2.89801  2.37887  2.77519  2.98518  4.58477  3.61503
          0.01787  4.42956  5.15191  0.61958  0.77255  0.48576  0.95510
    137   2.06459  5.10370  2.88174  2.52375  4.52596  3.47000  3.82998  3.97853  2.58723  3.52547  4.32902  2.22627  3.96317  1.58629  3.02328  2.80936  3.08210  3.58235  5.69817  4.33352    156 q - - -
          2.68618  4.42225  2.77519  2.73123  3.46354  2.40513  3.72494  3.29354  2.67741  2.69355  4.24690  2.90347  2.73739  3.18146  2.89801  2.37887  2.77519  2.98518  4.58477  3.61503
          0.01787  4.42956  5.15191  0.61958  0.77255  0.48576  0.95510
    138   2.09305  4.66864  3.30042  2.74392  3.93653  3.54020  3.83037  3.31593  2.65177  2.97482  2.63251  3.20644  3.96405  3.03643  2.13916  2.15360  2.93711  3.03062  5.27516  3.99650    157 a - - -
          2.68618  4.42225  2.77519  2.73123  3.46354  2.40513  3.72494  3.29354  2.67741  2.69355  4.24690  2.90347  2.73739  3.18146  2.89801  2.37887  2.77519  2.98518  4.58477  3.61503
          0.01787  4.42956  5.15191  0.61958  0.77255  0.48576  0.95510
    139   2.77335  5.02303  3.10508  2.03652  4.30009  3.55574  3.72002  2.38248  2.39812  3.27749  4.08929  3.06832  3.94708  2.20279  2.21123  2.78566  2.99661  3.37384  5.48069  4.15561    158 e - - -
          2.68618  4.42225  2.77519  2.73123  3.46354  2.40513  3.72494  3.29354  2.67741  2.69355  4.24690  2.90347  2.73739  3.18146  2.89801  2.37887  2.77519  2.98518  4.58477  3.61503
          0.01787  4.42956  5.15191  0.61958  0.77255  0.48576  0.95510
    140   2.98728  5.39192  2.99849  1.97287  4.78107  3.61204  3.76011  4.21173  1.36671  3.65701  4.45513  3.08306  4.03799  2.08504  2.63787  2.93879  3.20035  3.81445  5.74145  4.41962    159 k - - -
          2.68618  4.42225  2.77519  2.73123  3.46354  2.40513  3.72494  3.29354  2.67741  2.69355  4.24690  2.90347  2.73739  3.18146  2.89801  2.37887  2.77519  2.98518  4.58477  3.61503
          0.01787  4.42956  5.15191  0.61958  0.77255  0.48576  0.95510
    141   2.17739  5.24443  2.91633  1.93293  4.60418  3.53297  3.75921  4.03831  1.46162  3.54738  4.34054  3.02917  3.97427  2.88293  2.82353  2.83700  3.10043  3.64817  5.68963  4.33374    160 k - - -
          2.68618  4.42225  2.77519  2.73123  3.46354  2.40513  3.72494  3.29354  2.67741  2.69355  4.24690  2.90347  2.73739  3.18146  2.89801  2.37887  2.77519  2.98518  4.58477  3.61503
          0.01787  4.42956  5.15191  0.61958  0.77255  0.48576  0.95510
    142   2.82577  5.28757  2.90286  1.83431  4.63917  3.51550  3.71140  4.10275  2.38076  3.57428  4.34195  2.22896  3.93714  2.15109  2.18224  2.78260  3.05324  3.68560  5.69274  4.31458    161 e - - -
          2.68618  4.42225  2.77519  2.73123  3.46354  2.40513  3.72494  3.29354  2.67741  2.69355  4.24690  2.90347  2.73739  3.18146  2.89801  2.37887  2.77519  2.98518  4.58477  3.61503
          0.01787  4.42956  5.15191  0.61958  0.77255  0.48576  0.95510
    143   2.16993  4.51434  4.74032  4.18963  3.44013  4.33251  4.74624  1.68487  4.05489  1.17864  3.29521  4.38791  4.65514  4.25426  4.20916  3.67021  3.37568  2.14054  5.27263  4.12623    162 l - - -
          2.68618  4.42225  2.77519  2.73123  3.46354  2.40513  3.72494  3.29354  2.67741  2.69355  4.24690  2.90347  2.73739  3.18146  2.89801  2.37887  2.77519  2.98518  4.58477  3.61503
          0.01787  4.42956  5.15191  0.61958  0.77255  0.48576  0.95510
    144   2.92182  5.25469  3.10713  2.60731  4.65055  3.60492  3.75374  4.07680  1.38761  3.55615  4.35702  3.11030  4.02037  2.16136  2.63215  2.11800  3.14272  3.69241  5.66391  4.35346    163 k - - -
          2.68618  4.42225  2.77519  2.73123  3.46354  2.40513  3.72494  3.29354  2.67741  2.69355  4.24690  2.90347  2.73739  3.18146  2.89801  2.37887  2.77519  2.98518  4.58477  3.61503
          0.01787  4.42956  5.15191  0.61958  0.77255  0.48576  0.95510
    145   1.99116  4.79544  3.34578  2.86012  4.46705  2.21166  3.96651  3.87710  2.63064  3.46697  4.28737  3.27332  3.98891  3.13206  1.47507  2.79250  3.04263  3.46340  5.65638  4.38373    164 r - - -
          2.68618  4.42225  2.77519  2.73123  3.46354  2.40513  3.72494  3.29354  2.67741  2.69355  4.24690  2.90347  2.73739  3.18146  2.89801  2.37887  2.77519  2.98518  4.58477  3.61503
          0.01787  4.42956  5.15191  0.61958  0.77255  0.48576  0.95510
    146   2.17812  4.86007  3.16644  2.61969  4.11829  3.55360  3.76238  3.49117  2.00669  3.12500  3.96075  3.11784  3.95427  2.23890  2.90800  2.78917  2.96974  2.21553  5.38348  4.07755    165 k - - -
          2.68618  4.42225  2.77519  2.73123  3.46354  2.40513  3.72494  3.29354  2.67741  2.69355  4.24690  2.90347  2.73739  3.18146  2.89801  2.37887  2.77519  2.98518  4.58477  3.61503
          0.01206  4.42376        *  0.61958  0.77255  0.00000        *
//
HMMER3/f [3.2.1 | June 2018]
NAME  cd01126/cd01126;TraG_VirD4;The-TraG/TraD/VirD4-family-are-bacterial-conjugation-proteins-involved-in-type-IV-secretion
LENG  384
ALPH  amino
RF    no
MM    no
CONS  yes
CS    no
MAP   yes
DATE  Fri May 31 16:31:40 2019
NSEQ  11
EFFN  2.446533
CKSUM 2230267760
STATS LOCAL MSV      -11.5113  0.69950
STATS LOCAL VITERBI  -12.1281  0.69950
STATS LOCAL FORWARD   -5.5402  0.69950
HMM          A        C        D        E        F        G        H        I        K        L        M        N        P        Q        R        S        T        V        W        Y   
            m->m     m->i     m->d     i->m     i->i     d->m     d->d
  COMPO   2.53479  4.45281  2.97979  2.70073  3.25625  2.95242  3.80275  2.82578  2.71030  2.39817  3.50942  3.04364  3.33107  3.05926  2.89669  2.58106  2.75666  2.64939  4.76711  3.59199
          2.68618  4.42225  2.77519  2.73123  3.46354  2.40513  3.72494  3.29354  2.67741  2.69355  4.24690  2.90347  2.73739  3.18146  2.89801  2.37887  2.77519  2.98518  4.58477  3.61503
          0.01266  4.77109  5.49344  0.61958  0.77255  0.00000        *
      1   3.52931  5.25111  3.92497  3.56522  1.81822  4.25525  0.98968  3.88903  3.54225  3.36951  4.42176  2.61977  4.67422  3.84139  3.85382  3.60205  3.77559  3.67794  4.47399  2.78574      1 h - - -
          2.68618  4.42225  2.77519  2.73123  3.46354  2.40513  3.72494  3.29354  2.67741  2.69355  4.24690  2.90347  2.73739  3.18146  2.89801  2.37887  2.77519  2.98518  4.58477  3.61503
          0.01266  4.77109  5.49344  0.61958  0.77255  0.48576  0.95510
      2   2.47905  4.24610  4.54074  3.94468  3.35405  3.07570  4.30496  1.73345  3.78505  2.14563  2.75561  4.05178  4.34262  3.96614  3.88647  2.72482  3.06433  1.69874  4.88424  3.70064      2 v - - -
          2.68618  4.42225  2.77519  2.73123  3.46354  2.40513  3.72494  3.29354  2.67741  2.69355  4.24690  2.90347  2.73739  3.18146  2.89801  2.37887  2.77519  2.98518  4.58477  3.61503
          0.01266  4.77109  5.49344  0.61958  0.77255  0.48576  0.95510
      3   2.33399  4.37794  4.10874  3.55492  3.55365  2.36416  4.24161  2.45061  3.46429  1.34495  3.54761  3.80968  4.25383  3.71964  3.70661  2.63681  3.06715  2.65002  5.05179  3.85122      3 l - - -
          2.68618  4.42225  2.77519  2.73123  3.46354  2.40513  3.72494  3.29354  2.67741  2.69355  4.24690  2.90347  2.73739  3.18146  2.89801  2.37887  2.77519  2.98518  4.58477  3.61503
          0.01266  4.77109  5.49344  0.61958  0.77255  0.48576  0.95510
      4   2.96294  3.12640  4.89632  4.29741  2.74029  4.17197  4.52698  2.14475  4.10621  1.63680  3.40202  4.31896  4.51953  4.24914  4.13978  3.49050  2.62405  1.40400  5.01618  3.84100      4 v - - -
          2.68618  4.42225  2.77519  2.73123  3.46354  2.40513  3.72494  3.29354  2.67741  2.69355  4.24690  2.90347  2.73739  3.18146  2.89801  2.37887  2.77519  2.98518  4.58477  3.61503
          0.01266  4.77109  5.49344  0.61958  0.77255  0.48576  0.95510
      5   2.93212  4.30913  4.78785  4.18834  1.59625  4.11315  4.44860  1.87290  4.00533  2.33408  2.72086  4.23707  4.46418  4.15390  4.05728  2.79987  3.16551  1.88079  4.95436  3.77428      5 f - - -
          2.68618  4.42225  2.77519  2.73123  3.46354  2.40513  3.72494  3.29354  2.67741  2.69355  4.24690  2.90347  2.73739  3.18146  2.89801  2.37887  2.77519  2.98518  4.58477  3.61503
          0.01266  4.77109  5.49344  0.61958  0.77255  0.48576  0.95510
      6   0.51773  4.66034  4.39321  4.26873  5.21605  1.88953  5.21638  4.65395  4.38103  4.37377  5.17640  4.10926  4.27388  4.57286  4.56024  2.94803  3.30328  3.91738  6.53697  5.44135      6 A - - -
          2.68618  4.42225  2.77519  2.73123  3.46354  2.40513  3.72494  3.29354  2.67741  2.69355  4.24690  2.90347  2.73739  3.18146  2.89801  2.37887  2.77519  2.98518  4.58477  3.61503
          0.01266  4.77109  5.49344  0.61958  0.77255  0.48576  0.95510
      7   2.05312  4.67506  4.07312  3.90024  5.13457  1.99207  4.98822  4.59364  4.05760  4.26552  5.05872  3.93429  0.77221  4.28355  4.32775  2.91478  3.26432  3.88522  6.44771  5.28901      7 p - - -
          2.68618  4.42225  2.77519  2.73123  3.46354  2.40513  3.72494  3.29354  2.67741  2.69355  4.24690  2.90347  2.73739  3.18146  2.89801  2.37887  2.77519  2.98518  4.58477  3.61503
          0.01266  4.77109  5.49344  0.61958  0.77255  0.48576  0.95510
      8   2.70524  4.63316  4.23426  4.00237  4.98699  3.42191  4.97654  4.39931  4.01957  4.12023  4.94075  3.97329  4.22406  4.28984  4.25982  1.51854  0.73459  3.76514  6.33899  5.16690      8 t - - -
          2.68618  4.42225  2.77519  2.73123  3.46354  2.40513  3.72494  3.29354  2.67741  2.69355  4.24690  2.90347  2.73739  3.18146  2.89801  2.37887  2.77519  2.98518  4.58477  3.61503
          0.01266  4.77109  5.49344  0.61958  0.77255  0.48576  0.95510
      9   3.45329  5.41086  4.05269  3.60915  5.25602  1.44521  4.50935  4.74025  2.91112  4.21973  5.09789  3.94468  4.57482  3.69332  0.78650  3.53888  3.79230  4.29790  6.17153  5.06808      9 r - - -
          2.68618  4.42225  2.77519  2.73123  3.46354  2.40513  3.72494  3.29354  2.67741  2.69355  4.24690  2.90347  2.73739  3.18146  2.89801  2.37887  2.77519  2.98518  4.58477  3.61503
          0.01266  4.77109  5.49344  0.61958  0.77255  0.48576  0.95510
     10   2.12979  4.61868  4.20978  3.87874  5.03616  2.01818  4.88451  4.49551  3.90081  4.15216  4.92842  3.90003  4.17682  4.15202  4.19805  0.80684  2.38512  3.80194  6.34774  5.17317     10 s - - -
          2.68618  4.42225  2.77519  2.73123  3.46354  2.40513  3.72494  3.29354  2.67741  2.69355  4.24690  2.90347  2.73739  3.18146  2.89801  2.37887  2.77519  2.98518  4.58477  3.61503
          0.01266  4.77109  5.49344  0.61958  0.77255  0.48576  0.95510
     11   2.99178  4.52986  4.19756  3.65300  2.61455  1.20674  4.14914  2.97738  3.55775  2.64300  2.71436  3.90028  4.39585  3.79848  3.79407  3.30352  3.23221  2.79508  4.75661  2.66358     11 g - - -
          2.68618  4.42225  2.77519  2.73123  3.46354  2.40513  3.72494  3.29354  2.67741  2.69355  4.24690  2.90347  2.73739  3.18146  2.89801  2.37887  2.77519  2.98518  4.58477  3.61503
          0.01266  4.77109  5.49344  0.61958  0.77255  0.48576  0.95510
     12   4.13214  5.92295  4.36360  3.90457  5.54246  4.40589  4.65517  5.07395  0.26439  4.46512  5.45007  4.25572  4.90095  3.84763  3.08107  4.16088  4.34922  4.75705  6.26238  5.26829     12 K - - -
          2.68618  4.42225  2.77519  2.73123  3.46354  2.40513  3.72494  3.29354  2.67741  2.69355  4.24690  2.90347  2.73739  3.18146  2.89801  2.37887  2.77519  2.98518  4.58477  3.61503
          0.01266  4.77109  5.49344  0.61958  0.77255  0.48576  0.95510
     13   2.68323  4.62681  4.19381  3.99574  5.12711  0.73632  5.01935  4.59088  4.09919  4.26449  5.04665  3.95958  4.20704  4.32241  4.35004  2.12847  1.94511  3.86036  6.45197  5.29999     13 g - - -
          2.68618  4.42225  2.77519  2.73123  3.46354  2.40513  3.72494  3.29354  2.67741  2.69355  4.24690  2.90347  2.73739  3.18146  2.89801  2.37887  2.77519  2.98518  4.58477  3.61503
          0.01266  4.77109  5.49344  0.61958  0.77255  0.48576  0.95510
     14   2.94562  4.57495  4.19990  3.66042  3.87648  3.90942  4.42153  2.80854  3.38005  2.84255  3.82277  3.92133  4.38971  3.80488  2.66695  3.25673  2.21273  0.97455  5.38480  4.17839     14 v - - -
          2.68618  4.42225  2.77519  2.73123  3.46354  2.40513  3.72494  3.29354  2.67741  2.69355  4.24690  2.90347  2.73739  3.18146  2.89801  2.37887  2.77519  2.98518  4.58477  3.61503
          0.01266  4.77109  5.49344  0.61958  0.77255  0.48576  0.95510
     15   2.76155  4.70635  4.09657  4.00497  5.27393  0.80208  5.11639  4.80951  4.24066  4.46668  5.24818  3.99707  4.26466  4.43528  4.47990  1.27902  3.31726  4.01006  6.57238  5.42669     15 g - - -
          2.68618  4.42225  2.77519  2.73123  3.46354  2.40513  3.72494  3.29354  2.67741  2.69355  4.24690  2.90347  2.73739  3.18146  2.89801  2.37887  2.77519  2.98518  4.58477  3.61503
          0.01266  4.77109  5.49344  0.61958  0.77255  0.48576  0.95510
     16   2.85474  4.27405  4.53057  3.93737  1.58833  3.99909  4.32017  2.29508  3.78362  2.14021  3.37506  3.06246  4.36212  3.96940  3.89611  3.29982  2.59188  1.93287  4.90457  3.71520     16 f - - -
          2.68618  4.42225  2.77519  2.73123  3.46354  2.40513  3.72494  3.29354  2.67741  2.69355  4.24690  2.90347  2.73739  3.18146  2.89801  2.37887  2.77519  2.98518  4.58477  3.61503
          0.01266  4.77109  5.49344  0.61958  0.77255  0.48576  0.95510
     17   3.51607  4.75957  5.52873  5.04772  4.17609  5.01661  5.72029  1.29632  4.96560  2.70493  3.94576  5.18318  5.30572  5.22378  5.12739  4.42710  2.79739  0.78712  6.15233  4.92799     17 v - - -
          2.68618  4.42225  2.77519  2.73123  3.46354  2.40513  3.72494  3.29354  2.67741  2.69355  4.24690  2.90347  2.73739  3.18146  2.89801  2.37887  2.77519  2.98518  4.58477  3.61503
          0.01266  4.77109  5.49344  0.61958  0.77255  0.48576  0.95510
     18   3.08308  4.46104  4.81027  4.22401  3.53218  4.28830  4.63827  1.22338  4.04415  2.35976  2.19858  4.35595  4.62317  4.25075  2.88895  3.60445  3.31831  1.76919  5.18790  4.01573     18 i - - -
          2.68618  4.42225  2.77519  2.73123  3.46354  2.40513  3.72494  3.29354  2.67741  2.69355  4.24690  2.90347  2.73739  3.18146  2.89801  2.37887  2.77519  2.98518  4.58477  3.61503
          0.01266  4.77109  5.49344  0.61958  0.77255  0.48576  0.95510
     19   4.31377  5.82613  5.00518  5.00598  5.81272  4.46959  5.91997  5.70432  5.15917  5.16667  6.30024  5.20275  0.11266  5.50544  5.22521  4.52398  4.82284  5.22491  6.65428  5.96659     19 P - - -
          2.68618  4.42225  2.77519  2.73123  3.46354  2.40513  3.72494  3.29354  2.67741  2.69355  4.24690  2.90347  2.73739  3.18146  2.89801  2.37887  2.77519  2.98518  4.58477  3.61503
          0.01266  4.77109  5.49344  0.61958  0.77255  0.48576  0.95510
     20   2.84380  4.92140  3.36654  3.10445  4.87186  3.50955  4.39764  4.33023  3.28371  3.94024  4.74544  1.00542  4.17815  3.58861  3.69895  2.35788  1.79732  3.80442  6.12768  4.82036     20 n - - -
          2.68618  4.42225  2.77519  2.73123  3.46354  2.40513  3.72494  3.29354  2.67741  2.69355  4.24690  2.90347  2.73739  3.18146  2.89801  2.37887  2.77519  2.98518  4.58477  3.61503
          0.01266  4.77109  5.49344  0.61958  0.77255  0.48576  0.95510
     21   2.16572  4.31414  4.52978  3.93912  3.37667  3.08056  4.35254  2.22754  3.78955  1.38806  2.24575  4.07766  4.38487  3.97783  3.91177  3.32417  3.12092  2.47197  4.94380  3.76687     21 l - - -
          2.68618  4.42225  2.77519  2.73123  3.46354  2.40513  3.72494  3.29354  2.67741  2.69355  4.24690  2.90347  2.73739  3.18146  2.89801  2.37887  2.77519  2.98518  4.58477  3.61503
          0.01266  4.77109  5.49344  0.61958  0.77255  0.48576  0.95510
     22   3.50026  4.81190  5.36685  4.76959  3.36724  4.74228  5.03009  1.79602  4.59709  0.82622  2.44216  4.86993  4.96205  4.62321  4.60283  4.07813  3.71800  2.71541  5.31344  2.97147     22 l - - -
          2.68618  4.42225  2.77519  2.73123  3.46354  2.40513  3.72494  3.29354  2.67741  2.69355  4.24690  2.90347  2.73739  3.18146  2.89801  2.37887  2.77519  2.98518  4.58477  3.61503
          0.01266  4.77109  5.49344  0.61958  0.77255  0.48576  0.95510
     23   2.79169  5.12089  3.12051  2.56327  3.41778  3.59568  3.79023  3.83949  2.29953  3.39662  3.28418  2.28699  3.98707  2.49489  2.62692  2.48963  2.04910  3.47518  5.59537  4.23053     23 t - - -
          2.68618  4.42225  2.77519  2.73123  3.46354  2.40513  3.72494  3.29354  2.67741  2.69355  4.24690  2.90347  2.73739  3.18146  2.89801  2.37887  2.77519  2.98518  4.58477  3.61503
          0.01266  4.77109  5.49344  0.61958  0.77255  0.48576  0.95510
     24   2.53724  4.54938  4.83995  4.30520  2.35967  4.26660  4.14773  2.35191  4.12673  2.65454  3.65442  4.26764  4.61522  4.22757  4.17444  3.58126  3.41207  2.81827  1.60005  1.71020     24 w - - -
          2.68618  4.42225  2.77519  2.73123  3.46354  2.40513  3.72494  3.29354  2.67741  2.69355  4.24690  2.90347  2.73739  3.18146  2.89801  2.37887  2.77519  2.98518  4.58477  3.61503
          0.01266  4.77109  5.49344  0.61958  0.77255  0.48576  0.95510
     25   2.80255  5.26129  2.63528  2.50754  4.59420  2.97579  3.77329  4.06648  2.26377  3.56562  4.31660  3.05201  2.02677  2.87785  2.63099  2.39619  2.37405  3.64784  5.71322  4.31467     25 p - - -
          2.68625  4.42232  2.77527  2.73092  3.46361  2.40520  3.72502  3.29361  2.67748  2.69325  4.24697  2.90308  2.73747  3.18154  2.89808  2.37894  2.77527  2.98526  4.58484  3.61510
          0.09324  2.46610  5.49344  0.94148  0.49438  0.48576  0.95510
     26   2.98017  5.46658  2.20591  2.53465  4.80851  1.66718  3.90068  4.29077  2.67276  3.77594  4.54487  3.08973  4.07899  1.84295  2.61322  2.92980  3.22390  3.86437  5.91380  4.49918     29 g - - -
          2.68618  4.42225  2.77519  2.73123  3.46354  2.40513  3.72494  3.29354  2.67741  2.69355  4.24690  2.90347  2.73739  3.18146  2.89801  2.37887  2.77519  2.98518  4.58477  3.61503
          0.01266  4.77109  5.49344  0.61958  0.77255  0.48576  0.95510
     27   2.82353  4.97144  3.28575  2.96810  4.88899  2.67522  4.27734  4.36396  3.14201  3.92927  4.70851  2.04114  2.86311  3.43894  3.59631  1.04755  3.21646  3.82495  6.10069  4.76649     30 s - - -
          2.68618  4.42225  2.77519  2.73123  3.46354  2.40513  3.72494  3.29354  2.67741  2.69355  4.24690  2.90347  2.73739  3.18146  2.89801  2.37887  2.77519  2.98518  4.58477  3.61503
          0.01266  4.77109  5.49344  0.61958  0.77255  0.48576  0.95510
     28   2.48505  4.30743  4.75973  4.16492  3.42610  4.11919  4.46749  1.83773  3.99182  1.90250  2.66378  4.23154  4.47342  4.15680  4.06150  2.79387  3.16436  1.46371  4.99837  3.81802     31 v - - -
          2.68618  4.42225  2.77519  2.73123  3.46354  2.40513  3.72494  3.29354  2.67741  2.69355  4.24690  2.90347  2.73739  3.18146  2.89801  2.37887  2.77519  2.98518  4.58477  3.61503
          0.01266  4.77109  5.49344  0.61958  0.77255  0.48576  0.95510
     29   3.66926  4.86006  5.76909  5.33090  4.27125  5.31166  6.15602  1.17933  5.28578  2.66812  3.98766  5.49361  5.53628  5.56396  5.46896  4.77068  3.93690  0.72122  6.44637  5.20877     32 v - - -
          2.68618  4.42225  2.77519  2.73123  3.46354  2.40513  3.72494  3.29354  2.67741  2.69355  4.24690  2.90347  2.73739  3.18146  2.89801  2.37887  2.77519  2.98518  4.58477  3.61503
          0.01266  4.77109  5.49344  0.61958  0.77255  0.48576  0.95510
     30   2.46142  2.27813  4.75936  4.16022  3.37968  4.05876  4.41343  2.13927  3.97237  2.42245  3.38580  4.19575  4.42305  4.12808  4.02208  3.37331  3.11869  1.32055  3.34013  3.75200     33 v - - -
          2.68618  4.42225  2.77519  2.73123  3.46354  2.40513  3.72494  3.29354  2.67741  2.69355  4.24690  2.90347  2.73739  3.18146  2.89801  2.37887  2.77519  2.98518  4.58477  3.61503
          0.01266  4.77109  5.49344  0.61958  0.77255  0.48576  0.95510
     31   2.80831  4.28923  4.25575  3.67100  2.06704  3.90612  2.71716  2.73314  3.55107  1.72488  3.40131  3.88261  4.27703  3.77450  3.73560  2.70953  2.51282  2.23630  4.88844  3.68528     34 l - - -
          2.68618  4.42225  2.77519  2.73123  3.46354  2.40513  3.72494  3.29354  2.67741  2.69355  4.24690  2.90347  2.73739  3.18146  2.89801  2.37887  2.77519  2.98518  4.58477  3.61503
          0.01266  4.77109  5.49344  0.61958  0.77255  0.48576  0.95510
     32   4.25009  6.25380  0.20177  3.34690  5.82343  4.17558  5.07369  5.68162  4.36067  5.12910  6.20041  3.92324  4.88130  4.36375  4.93209  4.16284  4.62541  5.24340  6.75930  5.65039     35 D - - -
          2.68618  4.42225  2.77519  2.73123  3.46354  2.40513  3.72494  3.29354  2.67741  2.69355  4.24690  2.90347  2.73739  3.18146  2.89801  2.37887  2.77519  2.98518  4.58477  3.61503
          0.01266  4.77109  5.49344  0.61958  0.77255  0.48576  0.95510
     33   3.15324  4.65723  4.63928  4.14933  3.87231  4.22633  4.86165  1.64338  4.03038  2.59542  3.76584  4.35071  1.15245  4.31120  4.24901  3.59936  3.45709  1.97402  5.59316  4.38937     36 p - - -
          2.68618  4.42225  2.77519  2.73123  3.46354  2.40513  3.72494  3.29354  2.67741  2.69355  4.24690  2.90347  2.73739  3.18146  2.89801  2.37887  2.77519  2.98518  4.58477  3.61503
          0.01266  4.77109  5.49344  0.61958  0.77255  0.48576  0.95510
     34   3.25298  5.39589  3.55447  3.11721  5.05557  3.85214  4.14244  4.47607  0.72540  3.95089  4.79744  3.53949  4.35858  3.28815  2.80533  2.11697  3.53153  4.06427  5.99893  4.76854     37 k - - -
          2.68618  4.42225  2.77519  2.73123  3.46354  2.40513  3.72494  3.29354  2.67741  2.69355  4.24690  2.90347  2.73739  3.18146  2.89801  2.37887  2.77519  2.98518  4.58477  3.61503
          0.01266  4.77109  5.49344  0.61958  0.77255  0.48576  0.95510
     35   2.08863  4.69504  3.45728  2.89816  3.89529  1.93112  3.95920  2.78138  2.86870  2.59175  3.81816  3.35682  4.09372  3.19906  2.77600  2.54398  2.59347  3.01058  5.28029  4.01180     38 g - - -
          2.68618  4.42225  2.77519  2.73123  3.46354  2.40513  3.72494  3.29354  2.67741  2.69355  4.24690  2.90347  2.73739  3.18146  2.89801  2.37887  2.77519  2.98518  4.58477  3.61503
          0.01266  4.77109  5.49344  0.61958  0.77255  0.48576  0.95510
     36   3.59985  6.32339  1.64073  0.66092  5.59773  3.69298  4.33712  5.19054  3.48517  4.63178  5.53114  3.14220  4.37494  3.51923  4.17429  3.42747  3.91313  4.71401  6.75453  5.16708     39 E - - -
          2.68618  4.42225  2.77519  2.73123  3.46354  2.40513  3.72494  3.29354  2.67741  2.69355  4.24690  2.90347  2.73739  3.18146  2.89801  2.37887  2.77519  2.98518  4.58477  3.61503
          0.01266  4.77109  5.49344  0.61958  0.77255  0.48576  0.95510
     37   2.87856  4.49322  3.93836  3.37470  3.65004  3.91230  4.21129  2.30652  3.30892  2.32264  3.61038  1.75670  4.29294  3.59900  3.62044  3.18006  2.17848  1.99294  5.15356  3.93268     40 n - - -
          2.68618  4.42225  2.77519  2.73123  3.46354  2.40513  3.72494  3.29354  2.67741  2.69355  4.24690  2.90347  2.73739  3.18146  2.89801  2.37887  2.77519  2.98518  4.58477  3.61503
          0.01266  4.77109  5.49344  0.61958  0.77255  0.48576  0.95510
     38   1.92842  4.31400  4.44386  3.86077  1.75266  3.98517  3.20086  2.75483  3.71568  2.48165  2.26492  3.99972  4.35047  3.90782  3.85025  3.28077  3.10655  2.56884  3.28246  3.46370     41 f - - -
          2.68618  4.42225  2.77519  2.73123  3.46354  2.40513  3.72494  3.29354  2.67741  2.69355  4.24690  2.90347  2.73739  3.18146  2.89801  2.37887  2.77519  2.98518  4.58477  3.61503
          0.01266  4.77109  5.49344  0.61958  0.77255  0.48576  0.95510
     39   2.51266  5.33440  3.00715  1.44384  4.67569  3.59461  3.81295  4.14938  2.54938  3.63934  4.39500  2.67139  2.66040  2.92041  2.29691  2.82995  3.10061  3.72702  5.77868  4.37917     42 e - - -
          2.68618  4.42225  2.77519  2.73123  3.46354  2.40513  3.72494  3.29354  2.67741  2.69355  4.24690  2.90347  2.73739  3.18146  2.89801  2.37887  2.77519  2.98518  4.58477  3.61503
          0.01266  4.77109  5.49344  0.61958  0.77255  0.48576  0.95510
     40   2.45317  4.26768  4.41508  3.82428  3.36776  3.94797  4.26866  2.08262  3.68394  1.71462  2.40627  3.98123  4.31672  3.88428  3.82407  2.61745  2.16553  2.47378  4.89400  3.70813     43 l - - -
          2.68618  4.42225  2.77519  2.73123  3.46354  2.40513  3.72494  3.29354  2.67741  2.69355  4.24690  2.90347  2.73739  3.18146  2.89801  2.37887  2.77519  2.98518  4.58477  3.61503
          0.01266  4.77109  5.49344  0.61958  0.77255  0.48576  0.95510
     41   2.85894  2.46948  4.62856  4.03294  2.77518  4.01076  4.35783  2.58092  3.86433  2.40434  2.66224  4.11433  4.37955  4.03454  3.94769  3.31947  1.61721  1.90573  4.91317  3.73221     44 t - - -
          2.68618  4.42225  2.77519  2.73123  3.46354  2.40513  3.72494  3.29354  2.67741  2.69355  4.24690  2.90347  2.73739  3.18146  2.89801  2.37887  2.77519  2.98518  4.58477  3.61503
          0.01266  4.77109  5.49344  0.61958  0.77255  0.48576  0.95510
     42   2.17596  2.91271  4.29086  3.84294  4.45061  1.47523  4.69899  3.83131  3.78301  3.54881  4.39909  3.89613  4.18376  4.03917  4.05819  1.36193  3.13678  2.52764  5.86010  4.67514     45 s - - -
          2.68618  4.42225  2.77519  2.73123  3.46354  2.40513  3.72494  3.29354  2.67741  2.69355  4.24690  2.90347  2.73739  3.18146  2.89801  2.37887  2.77519  2.98518  4.58477  3.61503
          0.01266  4.77109  5.49344  0.61958  0.77255  0.48576  0.95510
     43   2.25597  5.32087  3.07469  1.76912  4.66764  2.60603  3.78787  4.13745  1.94004  3.61884  4.37110  3.07969  4.00521  2.89115  2.27282  2.81830  3.08136  3.71455  5.74821  4.35932     46 e - - -
          2.68618  4.42225  2.77519  2.73123  3.46354  2.40513  3.72494  3.29354  2.67741  2.69355  4.24690  2.90347  2.73739  3.18146  2.89801  2.37887  2.77519  2.98518  4.58477  3.61503
          0.01266  4.77109  5.49344  0.61958  0.77255  0.48576  0.95510
     44   2.15690  4.32534  4.51273  3.93212  2.21542  4.01441  2.13930  1.99695  3.78106  2.50400  3.44266  4.03955  4.37780  3.95690  3.89620  3.31294  3.13230  2.58358  3.33592  2.77063     47 i - - -
          2.68618  4.42225  2.77519  2.73123  3.46354  2.40513  3.72494  3.29354  2.67741  2.69355  4.24690  2.90347  2.73739  3.18146  2.89801  2.37887  2.77519  2.98518  4.58477  3.61503
          0.14966  4.77109  2.03614  0.61958  0.77255  0.48576  0.95510
     45   3.50215  5.35676  4.24020  3.50291  4.44478  4.14027  4.13848  3.88017  2.42514  2.34374  4.40880  3.82296  4.52886  3.33146  0.69513  3.58902  3.69507  3.70799  5.64957  4.43481     48 r - - -
          2.68675  4.42282  2.77577  2.73103  3.46092  2.40570  3.72551  3.29276  2.67652  2.69412  4.24747  2.90312  2.73797  3.18083  2.89767  2.37944  2.77542  2.98476  4.58534  3.61374
          0.30520  1.35358  5.35828  1.93369  0.15620  0.35635  1.20472
     46   3.18596  5.55349  3.43160  1.78699  4.99137  3.85900  3.89564  4.39380  2.03638  3.80795  4.60669  3.33099  4.23669  2.19026  1.34288  3.14454  3.37805  4.00142  5.85758  4.58563     60 r - - -
          2.68618  4.42225  2.77519  2.73123  3.46354  2.40513  3.72494  3.29354  2.67741  2.69355  4.24690  2.90347  2.73739  3.18146  2.89801  2.37887  2.77519  2.98518  4.58477  3.61503
          0.01266  4.77109  5.49344  0.61958  0.77255  0.48576  0.95510
     47   1.96695  5.24176  2.58180  2.51280  4.56194  3.57608  3.77310  4.02852  2.09628  3.53746  4.29365  3.05623  2.58304  2.27459  3.00619  2.77573  3.03280  2.97728  5.69334  4.29969     61 a - - -
          2.68618  4.42225  2.77519  2.73123  3.46354  2.40513  3.72494  3.29354  2.67741  2.69355  4.24690  2.90347  2.73739  3.18146  2.89801  2.37887  2.77519  2.98518  4.58477  3.61503
          0.01266  4.77109  5.49344  0.61958  0.77255  0.48576  0.95510
     48   2.46171  4.68020  3.45400  2.89079  2.50675  3.01626  3.15709  3.22174  2.49275  2.16152  2.93467  3.35321  4.09535  2.76304  2.76921  2.93819  3.02580  2.97046  5.23768  3.97153     62 l - - -
          2.68618  4.42225  2.77519  2.73123  3.46354  2.40513  3.72494  3.29354  2.67741  2.69355  4.24690  2.90347  2.73739  3.18146  2.89801  2.37887  2.77519  2.98518  4.58477  3.61503
          0.01266  4.77109  5.49344  0.61958  0.77255  0.48576  0.95510
     49   2.84520  4.81097  3.44493  2.98038  2.95981  1.33000  3.01842  3.57242  3.00019  3.22306  4.08655  3.41766  4.14769  3.32707  3.40919  2.04340  3.13948  3.26672  5.37835  4.00737     63 g - - -
          2.68618  4.42225  2.77519  2.73123  3.46354  2.40513  3.72494  3.29354  2.67741  2.69355  4.24690  2.90347  2.73739  3.18146  2.89801  2.37887  2.77519  2.98518  4.58477  3.61503
          0.01266  4.77109  5.49344  0.61958  0.77255  0.48576  0.95510
     50   2.80023  5.16675  2.39943  2.54817  4.45616  2.59367  3.78642  3.90631  2.54213  2.42232  4.22305  3.08477  3.98604  2.32972  2.24025  2.79164  3.03126  3.52846  5.63075  3.15319     64 r - - -
          2.68618  4.42225  2.77519  2.73123  3.46354  2.40513  3.72494  3.29354  2.67741  2.69355  4.24690  2.90347  2.73739  3.18146  2.89801  2.37887  2.77519  2.98518  4.58477  3.61503
          0.01266  4.77109  5.49344  0.61958  0.77255  0.48576  0.95510
     51   2.49018  5.29392  3.08434  2.06373  4.63509  3.59739  3.77508  4.10425  1.50953  3.59082  4.34212  3.07196  3.14210  2.87785  2.56732  2.79885  2.57275  3.68382  5.72493  4.33572     65 k - - -
          2.68618  4.42225  2.77519  2.73123  3.46354  2.40513  3.72494  3.29354  2.67741  2.69355  4.24690  2.90347  2.73739  3.18146  2.89801  2.37887  2.77519  2.98518  4.58477  3.61503
          0.01266  4.77109  5.49344  0.61958  0.77255  0.48576  0.95510
     52   3.02719  3.04379  4.97293  4.49750  3.98862  4.07522  5.00639  2.42623  4.35456  2.82856  3.89890  4.46681  4.63614  4.56869  4.47822  3.48579  2.03955  0.81119  5.64865  4.45891     66 v - - -
          2.68618  4.42225  2.77519  2.73123  3.46354  2.40513  3.72494  3.29354  2.67741  2.69355  4.24690  2.90347  2.73739  3.18146  2.89801  2.37887  2.77519  2.98518  4.58477  3.61503
          0.01266  4.77109  5.49344  0.61958  0.77255  0.48576  0.95510
     53   2.81951  4.30718  4.23314  3.64933  2.08021  3.91181  2.20678  2.40313  2.76907  2.20572  2.79305  3.87117  4.28073  3.76008  3.72621  3.19547  3.05126  2.56115  4.87460  2.96186     67 f - - -
          2.68618  4.42225  2.77519  2.73123  3.46354  2.40513  3.72494  3.29354  2.67741  2.69355  4.24690  2.90347  2.73739  3.18146  2.89801  2.37887  2.77519  2.98518  4.58477  3.61503
          0.01266  4.77109  5.49344  0.61958  0.77255  0.48576  0.95510
     54   2.84622  4.40299  4.05538  3.46852  2.87367  3.89822  4.16561  2.81489  2.74708  2.03551  3.49653  3.76893  4.26775  3.62010  2.34536  3.17289  3.07648  1.48244  5.00158  3.79531     68 v - - -
          2.68618  4.42225  2.77519  2.73123  3.46354  2.40513  3.72494  3.29354  2.67741  2.69355  4.24690  2.90347  2.73739  3.18146  2.89801  2.37887  2.77519  2.98518  4.58477  3.61503
          0.01266  4.77109  5.49344  0.61958  0.77255  0.48576  0.95510
     55   4.06746  5.26018  5.50674  5.15145  0.80169  5.01254  4.22652  3.36349  4.94523  1.49779  3.88393  4.82441  5.25336  4.81003  4.86357  4.37945  4.27786  3.44484  2.90631  2.65982     69 f - - -
          2.68618  4.42225  2.77519  2.73123  3.46354  2.40513  3.72494  3.29354  2.67741  2.69355  4.24690  2.90347  2.73739  3.18146  2.89801  2.37887  2.77519  2.98518  4.58477  3.61503
          0.01266  4.77109  5.49344  0.61958  0.77255  0.48576  0.95510
     56   3.30475  5.94104  1.38064  2.14581  5.24429  3.63827  4.13478  4.77941  3.11387  4.23854  5.05354  1.48666  4.23372  3.28347  3.71157  2.13731  3.58265  4.32089  6.38084  4.86291     70 d - - -
          2.68618  4.42225  2.77519  2.73123  3.46354  2.40513  3.72494  3.29354  2.67741  2.69355  4.24690  2.90347  2.73739  3.18146  2.89801  2.37887  2.77519  2.98518  4.58477  3.61503
          0.01266  4.77109  5.49344  0.61958  0.77255  0.48576  0.95510
     57   3.41942  5.16061  4.36217  4.11864  4.37283  4.05649  4.99866  3.79906  3.98138  2.25273  4.54709  4.34040  0.49033  4.40885  4.19614  3.63932  3.84099  3.62954  5.92498  4.66086     71 P - - -
          2.68618  4.42225  2.77519  2.73123  3.46354  2.40513  3.72494  3.29354  2.67741  2.69355  4.24690  2.90347  2.73739  3.18146  2.89801  2.37887  2.77519  2.98518  4.58477  3.61503
          0.01266  4.77109  5.49344  0.61958  0.77255  0.48576  0.95510
     58   2.80129  4.29002  4.26312  3.68178  2.04886  3.05945  4.22310  2.73658  3.56414  2.20728  3.41706  3.88729  4.27456  3.78667  3.74869  2.71911  1.94280  1.97676  4.91491  3.72103     72 t - - -
          2.68618  4.42225  2.77519  2.73123  3.46354  2.40513  3.72494  3.29354  2.67741  2.69355  4.24690  2.90347  2.73739  3.18146  2.89801  2.37887  2.77519  2.98518  4.58477  3.61503
          0.01266  4.77109  5.49344  0.61958  0.77255  0.48576  0.95510
     59   1.88582  5.44468  2.45360  2.21225  4.78531  2.85702  3.88743  4.27320  2.69232  3.76169  4.52383  1.71545  4.05424  3.00311  3.20632  2.49505  3.19195  3.84072  5.90622  4.47909     73 n - - -
          2.68618  4.42225  2.77519  2.73123  3.46354  2.40513  3.72494  3.29354  2.67741  2.69355  4.24690  2.90347  2.73739  3.18146  2.89801  2.37887  2.77519  2.98518  4.58477  3.61503
          0.01266  4.77109  5.49344  0.61958  0.77255  0.48576  0.95510
     60   2.44997  4.56468  3.59907  3.03363  3.71172  3.03276  4.00143  3.07698  2.99356  2.78199  2.87447  3.45902  2.29128  3.30496  2.83413  2.99168  2.62866  2.47502  5.14188  2.50261     74 p - - -
          2.68618  4.42225  2.77519  2.73123  3.46354  2.40513  3.72494  3.29354  2.67741  2.69355  4.24690  2.90347  2.73739  3.18146  2.89801  2.37887  2.77519  2.98518  4.58477  3.61503
          0.01266  4.77109  5.49344  0.61958  0.77255  0.48576  0.95510
     61   2.79174  5.14735  2.43452  2.09700  4.43402  2.99152  3.78545  3.10955  2.54876  3.42738  4.20490  3.08455  3.98229  2.90549  2.20742  2.78636  2.62555  2.44959  5.61758  4.24535     75 e - - -
          2.68618  4.42225  2.77519  2.73123  3.46354  2.40513  3.72494  3.29354  2.67741  2.69355  4.24690  2.90347  2.73739  3.18146  2.89801  2.37887  2.77519  2.98518  4.58477  3.61503
          0.01266  4.77109  5.49344  0.61958  0.77255  0.48576  0.95510
     62   2.78907  5.14356  2.29304  2.54809  4.42948  2.50046  3.78380  3.87562  2.54752  3.42349  3.24863  2.60511  3.98070  2.90389  2.64091  2.23784  3.02045  2.94460  5.61394  3.32601     76 s - - -
          2.68618  4.42225  2.77519  2.73123  3.46354  2.40513  3.72494  3.29354  2.67741  2.69355  4.24690  2.90347  2.73739  3.18146  2.89801  2.37887  2.77519  2.98518  4.58477  3.61503
          0.01266  4.77109  5.49344  0.61958  0.77255  0.48576  0.95510
     63   2.79016  5.11485  2.70134  2.56377  2.67825  2.60378  3.10736  3.16601  2.31288  3.38995  4.17466  3.09677  3.98678  2.91644  2.25230  2.41319  3.02135  3.46787  5.59099  4.22659     77 r - - -
          2.68618  4.42225  2.77519  2.73123  3.46354  2.40513  3.72494  3.29354  2.67741  2.69355  4.24690  2.90347  2.73739  3.18146  2.89801  2.37887  2.77519  2.98518  4.58477  3.61503
          0.01266  4.77109  5.49344  0.61958  0.77255  0.48576  0.95510
     64   2.46393  5.01634  2.64546  2.62502  2.78117  2.46247  3.82902  3.70109  2.62365  3.29524  4.10139  3.14582  4.00889  2.97355  2.68273  2.47427  2.06736  3.36612  5.52944  4.18795     78 t - - -
          2.68618  4.42225  2.77519  2.73123  3.46354  2.40513  3.72494  3.29354  2.67741  2.69355  4.24690  2.90347  2.73739  3.18146  2.89801  2.37887  2.77519  2.98518  4.58477  3.61503
          0.01266  4.77109  5.49344  0.61958  0.77255  0.48576  0.95510
     65   2.85312  5.17821  3.14465  2.60620  4.38396  3.63398  2.37509  3.90799  2.55426  3.45229  4.24326  1.78950  4.03084  2.94943  2.51879  2.47970  3.08263  3.54353  5.59212  2.74779     79 n - - -
          2.68618  4.42225  2.77519  2.73123  3.46354  2.40513  3.72494  3.29354  2.67741  2.69355  4.24690  2.90347  2.73739  3.18146  2.89801  2.37887  2.77519  2.98518  4.58477  3.61503
          0.01266  4.77109  5.49344  0.61958  0.77255  0.48576  0.95510
     66   2.11927  2.94532  2.34010  2.71080  4.08814  3.64858  3.86343  3.48786  2.69849  3.12473  3.95971  2.44328  4.03789  3.04188  2.72675  2.85973  3.02298  2.72131  3.38924  4.09479     80 a - - -
          2.68618  4.42225  2.77519  2.73123  3.46354  2.40513  3.72494  3.29354  2.67741  2.69355  4.24690  2.90347  2.73739  3.18146  2.89801  2.37887  2.77519  2.98518  4.58477  3.61503
          0.01266  4.77109  5.49344  0.61958  0.77255  0.48576  0.95510
     67   2.43140  4.40143  3.91138  3.34110  3.51880  3.83339  4.11399  2.86884  3.26851  2.06227  3.51397  2.85267  2.71142  3.54276  3.55698  3.09883  3.03529  2.00721  4.99917  2.21483     81 v - - -
          2.68618  4.42225  2.77519  2.73123  3.46354  2.40513  3.72494  3.29354  2.67741  2.69355  4.24690  2.90347  2.73739  3.18146  2.89801  2.37887  2.77519  2.98518  4.58477  3.61503
          0.27627  4.77109  1.45705  0.61958  0.77255  0.48576  0.95510
     68   2.76709  4.87724  2.24776  2.61294  3.00712  3.57020  3.80379  3.47493  2.66773  2.27277  3.95712  1.95845  3.98418  2.99663  3.12315  2.82115  3.00408  3.18452  5.32307  3.95601     82 n - - -
          2.68637  4.42244  2.77477  2.73142  3.46373  2.40532  3.72514  3.29324  2.67760  2.69315  4.24709  2.90366  2.73669  3.18166  2.89820  2.37885  2.77539  2.98497  4.58496  3.61522
          0.39873  1.42945  2.41477  1.11078  0.39944  0.89998  0.52185
     69   2.68958  4.39964  2.86692  3.00863  3.44443  3.66788  3.89848  2.46354  2.96063  2.26547  3.50289  2.74882  4.04674  3.26037  3.30893  2.91537  2.92120  2.67284  2.56636  2.90582     87 l - - -
          2.68618  4.42225  2.77519  2.73123  3.46354  2.40513  3.72494  3.29354  2.67741  2.69355  4.24690  2.90347  2.73739  3.18146  2.89801  2.37887  2.77519  2.98518  4.58477  3.61503
          0.01798  4.42347  5.14582  0.61958  0.77255  0.40852  1.09254
     70   2.40768  4.32907  3.97364  2.80206  2.84430  2.98969  4.11103  2.16523  3.31691  2.52921  3.44246  3.70197  3.14102  3.57637  3.57886  3.09416  3.00187  1.71608  4.93627  3.73032     88 v - - -
          2.68618  4.42225  2.77519  2.73123  3.46354  2.40513  3.72494  3.29354  2.67741  2.69355  4.24690  2.90347  2.73739  3.18146  2.89801  2.37887  2.77519  2.98518  4.58477  3.61503
          0.01372  4.69157  5.41391  0.61958  0.77255  0.39818  1.11335
     71   2.43232  4.32987  4.11160  3.53415  3.45086  3.04803  4.17936  2.15533  3.43832  1.68566  3.45274  3.79798  3.04837  3.68353  3.66985  2.38151  3.03657  2.27811  4.94856  3.74895     89 l - - -
          2.68618  4.42225  2.77519  2.73123  3.46354  2.40513  3.72494  3.29354  2.67741  2.69355  4.24690  2.90347  2.73739  3.18146  2.89801  2.37887  2.77519  2.98518  4.58477  3.61503
          0.01266  4.77109  5.49344  0.61958  0.77255  0.48576  0.95510
     72   2.46795  5.02954  3.21251  2.13061  4.28459  3.64088  3.84014  3.69479  2.60336  2.38824  4.10713  3.17351  4.03415  2.98751  2.03249  2.85421  2.04743  3.36886  5.52925  4.19884     90 r - - -
          2.68618  4.42225  2.77519  2.73123  3.46354  2.40513  3.72494  3.29354  2.67741  2.69355  4.24690  2.90347  2.73739  3.18146  2.89801  2.37887  2.77519  2.98518  4.58477  3.61503
          0.01266  4.77109  5.49344  0.61958  0.77255  0.48576  0.95510
     73   2.79453  5.28873  2.66790  1.97526  4.62697  2.87854  2.52908  4.10793  2.27386  2.97413  4.33167  3.03600  2.75375  2.85523  2.61275  2.75937  3.02582  3.67580  5.72477  4.31814     91 e - - -
          2.68618  4.42225  2.77519  2.73123  3.46354  2.40513  3.72494  3.29354  2.67741  2.69355  4.24690  2.90347  2.73739  3.18146  2.89801  2.37887  2.77519  2.98518  4.58477  3.61503
          0.01266  4.77109  5.49344  0.61958  0.77255  0.48576  0.95510
     74   2.87782  5.34292  1.94948  2.17490  4.66601  2.52845  3.83464  4.14114  2.61432  2.93191  4.40532  3.06122  2.26068  2.94732  3.11518  2.45641  3.11690  3.72492  5.79794  4.38880     92 d - - -
          2.68618  4.42225  2.77519  2.73123  3.46354  2.40513  3.72494  3.29354  2.67741  2.69355  4.24690  2.90347  2.73739  3.18146  2.89801  2.37887  2.77519  2.98518  4.58477  3.61503
          0.01266  4.77109  5.49344  0.61958  0.77255  0.48576  0.95510
     75   2.48672  5.22393  2.64945  2.06537  4.53492  3.02726  3.10878  2.17716  2.52432  3.51447  4.27432  2.66539  3.97308  2.88185  2.61453  2.77486  3.02830  3.59623  5.67715  4.28668     93 e - - -
          2.68618  4.42225  2.77519  2.73123  3.46354  2.40513  3.72494  3.29354  2.67741  2.69355  4.24690  2.90347  2.73739  3.18146  2.89801  2.37887  2.77519  2.98518  4.58477  3.61503
          0.01266  4.77109  5.49344  0.61958  0.77255  0.48576  0.95510
     76   2.79766  4.59926  3.55821  2.99242  3.05431  3.74410  3.98338  3.11741  2.94851  2.11062  3.69737  3.42925  3.16979  2.44916  2.46573  2.97960  2.16261  2.88071  3.48406  3.91676     94 l - - -
          2.68618  4.42225  2.77519  2.73123  3.46354  2.40513  3.72494  3.29354  2.67741  2.69355  4.24690  2.90347  2.73739  3.18146  2.89801  2.37887  2.77519  2.98518  4.58477  3.61503
          0.01266  4.77109  5.49344  0.61958  0.77255  0.48576  0.95510
     77   2.79195  5.28789  2.58363  2.24803  4.62786  3.56596  3.06125  4.10916  1.97169  3.59020  2.89827  3.03561  3.95971  2.52114  2.62672  2.12940  3.02288  3.67586  5.72281  4.31648     95 k - - -
          2.68618  4.42225  2.77519  2.73123  3.46354  2.40513  3.72494  3.29354  2.67741  2.69355  4.24690  2.90347  2.73739  3.18146  2.89801  2.37887  2.77519  2.98518  4.58477  3.61503
          0.01266  4.77109  5.49344  0.61958  0.77255  0.48576  0.95510
     78   2.79158  4.90888  3.24478  1.85975  3.22388  3.64170  3.85239  2.96311  2.67735  3.15694  3.98666  3.19609  3.20508  2.23864  3.12968  2.49788  3.02312  2.47267  5.42804  4.11188     96 e - - -
          2.68618  4.42225  2.77519  2.73123  3.46354  2.40513  3.72494  3.29354  2.67741  2.69355  4.24690  2.90347  2.73739  3.18146  2.89801  2.37887  2.77519  2.98518  4.58477  3.61503
          0.01266  4.77109  5.49344  0.61958  0.77255  0.48576  0.95510
     79   2.79855  4.99346  2.46956  2.12564  4.23090  3.62612  3.83311  2.08730  2.63384  2.76084  4.06522  3.15794  4.01820  2.98470  2.67549  2.83396  2.35657  3.31783  5.49811  4.16414     97 i - - -
          2.68618  4.42225  2.77519  2.73123  3.46354  2.40513  3.72494  3.29354  2.67741  2.69355  4.24690  2.90347  2.73739  3.18146  2.89801  2.37887  2.77519  2.98518  4.58477  3.61503
          0.01266  4.77109  5.49344  0.61958  0.77255  0.48576  0.95510
     80   3.51704  6.20812  0.66830  2.08074  5.51218  3.66211  4.29152  5.08227  3.41628  4.53663  5.41617  3.11505  4.33466  3.46859  4.09199  2.42017  3.82953  4.60758  6.68723  5.10102     98 D - - -
          2.68618  4.42225  2.77519  2.73123  3.46354  2.40513  3.72494  3.29354  2.67741  2.69355  4.24690  2.90347  2.73739  3.18146  2.89801  2.37887  2.77519  2.98518  4.58477  3.61503
          0.01266  4.77109  5.49344  0.61958  0.77255  0.48576  0.95510
     81   2.41697  3.13606  4.81727  4.24482  3.59318  4.19781  4.63024  1.58199  4.09334  2.55043  3.55702  4.32949  4.57569  4.27997  4.19404  3.52678  1.89898  1.56825  5.18916  4.00054     99 v - - -
          2.68618  4.42225  2.77519  2.73123  3.46354  2.40513  3.72494  3.29354  2.67741  2.69355  4.24690  2.90347  2.73739  3.18146  2.89801  2.37887  2.77519  2.98518  4.58477  3.61503
          0.01266  4.77109  5.49344  0.61958  0.77255  0.48576  0.95510
     82   2.21096  5.07276  3.31782  2.74863  4.36567  3.69404  3.88079  3.75775  2.56282  3.35249  4.17619  3.24644  4.09204  1.76720  1.92408  2.92798  3.12462  2.43944  5.57653  4.26798    100 q - - -
          2.68618  4.42225  2.77519  2.73123  3.46354  2.40513  3.72494  3.29354  2.67741  2.69355  4.24690  2.90347  2.73739  3.18146  2.89801  2.37887  2.77519  2.98518  4.58477  3.61503
          0.01266  4.77109  5.49344  0.61958  0.77255  0.48576  0.95510
     83   2.47909  5.20361  2.66441  2.52052  4.51116  2.96381  3.76936  3.97111  2.02216  2.45264  4.25487  2.66636  3.97037  2.87958  2.62783  2.40187  3.02016  2.99692  5.65980  4.27318    101 k - - -
          2.68618  4.42225  2.77519  2.73123  3.46354  2.40513  3.72494  3.29354  2.67741  2.69355  4.24690  2.90347  2.73739  3.18146  2.89801  2.37887  2.77519  2.98518  4.58477  3.61503
          0.01266  4.77109  5.49344  0.61958  0.77255  0.48576  0.95510
     84   2.83373  4.39326  3.08353  3.44955  2.76320  3.89355  4.17791  1.71436  2.29666  2.26262  3.49674  3.76117  4.26449  3.63272  3.63667  3.16328  3.06614  2.04388  5.01199  3.80403    102 i - - -
          2.68618  4.42225  2.77519  2.73123  3.46354  2.40513  3.72494  3.29354  2.67741  2.69355  4.24690  2.90347  2.73739  3.18146  2.89801  2.37887  2.77519  2.98518  4.58477  3.61503
          0.01266  4.77109  5.49344  0.61958  0.77255  0.48576  0.95510
     85   0.88134  4.60035  4.32209  4.08280  5.12822  1.57329  5.04802  4.59526  4.14298  4.26711  5.04108  3.98953  4.19669  4.35489  4.38555  1.88230  3.20529  3.84978  6.45504  5.31453    103 a - - -
          2.68618  4.42225  2.77519  2.73123  3.46354  2.40513  3.72494  3.29354  2.67741  2.69355  4.24690  2.90347  2.73739  3.18146  2.89801  2.37887  2.77519  2.98518  4.58477  3.61503
          0.01266  4.77109  5.49344  0.61958  0.77255  0.48576  0.95510
     86   2.48853  5.33416  2.58306  2.18079  4.66669  3.57411  2.22226  4.14867  2.55228  3.63504  4.38297  2.04562  3.98931  2.89864  3.05001  2.47097  2.65371  3.71903  5.77407  4.36193    104 n - - -
          2.68618  4.42225  2.77519  2.73123  3.46354  2.40513  3.72494  3.29354  2.67741  2.69355  4.24690  2.90347  2.73739  3.18146  2.89801  2.37887  2.77519  2.98518  4.58477  3.61503
          0.01266  4.77109  5.49344  0.61958  0.77255  0.48576  0.95510
     87   2.79906  4.26276  4.31107  3.72175  2.80535  2.45560  4.21535  2.37007  3.59388  2.21009  2.43734  3.06017  4.27814  3.80581  3.75808  3.19798  2.11064  2.51490  3.38074  3.68457    105 t - - -
          2.68618  4.42225  2.77519  2.73123  3.46354  2.40513  3.72494  3.29354  2.67741  2.69355  4.24690  2.90347  2.73739  3.18146  2.89801  2.37887  2.77519  2.98518  4.58477  3.61503
          0.01266  4.77109  5.49344  0.61958  0.77255  0.48576  0.95510
     88   3.77006  5.00834  5.73485  5.16190  3.51721  5.15194  5.50976  1.60037  5.02410  0.96889  1.99066  5.30675  5.27604  4.98547  5.00953  4.52624  3.98806  2.03202  5.64375  4.63256    106 l - - -
          2.68618  4.42225  2.77519  2.73123  3.46354  2.40513  3.72494  3.29354  2.67741  2.69355  4.24690  2.90347  2.73739  3.18146  2.89801  2.37887  2.77519  2.98518  4.58477  3.61503
          0.01266  4.77109  5.49344  0.61958  0.77255  0.48576  0.95510
     89   2.53706  4.43596  5.04044  4.44879  2.78767  4.33841  4.70354  1.54738  4.26728  2.00567  2.36147  4.48488  4.66380  4.39974  4.30199  3.66398  3.33225  1.51607  5.16047  3.99825    107 v - - -
          2.68618  4.42225  2.77519  2.73123  3.46354  2.40513  3.72494  3.29354  2.67741  2.69355  4.24690  2.90347  2.73739  3.18146  2.89801  2.37887  2.77519  2.98518  4.58477  3.61503
          0.07042  4.77109  2.82133  0.61958  0.77255  0.48576  0.95510
     90   1.68448  5.05533  2.25777  2.65377  4.55379  3.52832  3.91656  4.00553  2.71153  3.55994  4.33856  3.16077  2.58893  3.04799  3.18854  2.38805  2.24601  3.58616  5.74746  4.38406    108 a - - -
          2.68618  4.42225  2.77519  2.73123  3.46354  2.40513  3.72494  3.29354  2.67741  2.69355  4.24690  2.90347  2.73739  3.18146  2.89801  2.37887  2.77519  2.98518  4.58477  3.61503
          0.01341  4.71408  5.43643  0.61958  0.77255  0.60291  0.79234
     91   2.08487  5.36424  2.23632  1.97593  4.70110  3.55580  3.80513  4.18787  2.57988  3.67058  4.42153  2.50528  3.09256  2.91262  3.08473  2.07143  3.09698  3.75345  5.80821  4.38783    109 e - - -
          2.68618  4.42225  2.77519  2.73123  3.46354  2.40513  3.72494  3.29354  2.67741  2.69355  4.24690  2.90347  2.73739  3.18146  2.89801  2.37887  2.77519  2.98518  4.58477  3.61503
          0.22897  4.71408  1.63127  0.61958  0.77255  0.60291  0.79234
     92   2.72044  4.99973  3.00973  2.21168  4.29395  2.20029  3.74485  3.72713  2.53287  2.72493  4.09788  2.58294  3.91867  2.88088  3.00577  2.36431  2.45484  3.37129  5.51585  4.15939    110 g - - -
          2.68618  4.42225  2.77519  2.73123  3.46354  2.40513  3.72494  3.29354  2.67741  2.69355  4.24690  2.90347  2.73739  3.18146  2.89801  2.37887  2.77519  2.98518  4.58477  3.61503
          0.10292  4.50172  2.44520  0.61958  0.77255  0.91078  0.51451
     93   2.66192  4.62310  3.33566  2.80719  3.95863  2.15912  3.88756  3.32834  2.72732  3.00357  3.86139  3.24659  2.93436  3.10514  2.43933  2.78527  2.94197  1.99312  5.30640  4.03537    111 v - - -
          2.68624  4.42304  2.77485  2.73202  3.45888  2.40536  3.72574  3.29298  2.67747  2.69286  4.24769  2.90426  2.73741  3.18105  2.89880  2.37912  2.77518  2.98498  4.58556  3.61582
          0.39554  1.13687  5.13925  2.24914  0.11148  0.99796  0.45987
     94   2.83554  5.18514  2.97806  1.52618  4.53909  3.53490  3.74224  3.96998  2.39474  3.48710  4.28231  3.03974  3.96258  2.86640  2.02644  2.81666  2.41717  3.58842  5.63693  4.29108    127 e - - -
          2.68618  4.42225  2.77519  2.73123  3.46354  2.40513  3.72494  3.29354  2.67741  2.69355  4.24690  2.90347  2.73739  3.18146  2.89801  2.37887  2.77519  2.98518  4.58477  3.61503
          0.01810  4.41690  5.13925  0.61958  0.77255  0.79382  0.60169
     95   2.70062  4.61083  3.34075  2.77913  2.96867  2.90553  3.84128  3.16713  2.73789  2.38532  3.71105  3.24442  3.05935  3.07806  2.09436  2.83448  2.52272  2.91027  5.17048  3.89967    128 r - - -
          2.68618  4.42225  2.77519  2.73123  3.46354  2.40513  3.72494  3.29354  2.67741  2.69355  4.24690  2.90347  2.73739  3.18146  2.89801  2.37887  2.77519  2.98518  4.58477  3.61503
          0.01661  4.50172  5.22407  0.61958  0.77255  0.40466  1.10022
     96   2.21270  5.12792  3.07933  2.26074  4.43535  2.36495  3.77879  3.88302  2.27525  3.42876  4.20544  3.07153  2.54917  2.89918  3.02266  2.44475  3.01168  2.94004  5.61651  4.24392    129 a - - -
          2.68618  4.42225  2.77519  2.73123  3.46354  2.40513  3.72494  3.29354  2.67741  2.69355  4.24690  2.90347  2.73739  3.18146  2.89801  2.37887  2.77519  2.98518  4.58477  3.61503
          0.01341  4.71408  5.43643  0.61958  0.77255  0.60291  0.79234
     97   2.76687  4.90713  3.21708  2.66299  4.15358  2.95935  3.83702  3.56195  2.65444  2.71578  3.12930  2.27799  3.18237  3.00095  3.10938  1.88926  2.61257  3.24947  5.44377  4.12263    130 s - - -
          2.68618  4.42225  2.77519  2.73123  3.46354  2.40513  3.72494  3.29354  2.67741  2.69355  4.24690  2.90347  2.73739  3.18146  2.89801  2.37887  2.77519  2.98518  4.58477  3.61503
          0.01341  4.71408  5.43643  0.61958  0.77255  0.41891  1.07225
     98   2.23222  5.28099  3.04158  1.75878  4.61782  2.62938  3.76436  4.09502  2.25387  3.58364  4.32896  3.04423  3.23233  2.86567  2.54226  2.44388  3.03295  3.66830  5.72243  4.31963    131 e - - -
          2.68618  4.42225  2.77519  2.73123  3.46354  2.40513  3.72494  3.29354  2.67741  2.69355  4.24690  2.90347  2.73739  3.18146  2.89801  2.37887  2.77519  2.98518  4.58477  3.61503
          0.01266  4.77109  5.49344  0.61958  0.77255  0.48576  0.95510
     99   2.81505  5.29675  3.06633  2.28382  4.63876  2.45512  3.76471  4.11403  1.95889  3.59572  4.34121  3.05576  3.97794  2.45688  2.31680  2.47098  2.36448  3.68640  5.72704  4.32996    132 k - - -
          2.68618  4.42225  2.77519  2.73123  3.46354  2.40513  3.72494  3.29354  2.67741  2.69355  4.24690  2.90347  2.73739  3.18146  2.89801  2.37887  2.77519  2.98518  4.58477  3.61503
          0.01266  4.77109  5.49344  0.61958  0.77255  0.48576  0.95510
    100   2.49101  5.35386  1.60002  2.22014  4.69077  2.92063  3.79708  4.17599  2.30282  3.65593  4.40162  3.04233  3.99248  2.90038  2.62907  2.47158  3.08231  3.74110  5.78980  4.37464    133 d - - -
          2.68618  4.42225  2.77519  2.73123  3.46354  2.40513  3.72494  3.29354  2.67741  2.69355  4.24690  2.90347  2.73739  3.18146  2.89801  2.37887  2.77519  2.98518  4.58477  3.61503
          0.01266  4.77109  5.49344  0.61958  0.77255  0.48576  0.95510
    101   2.47613  5.31735  1.98537  2.03733  4.64915  3.57378  3.79297  4.12837  2.55095  3.61949  4.36916  2.63191  2.54590  2.89803  3.04764  2.44800  3.06854  3.04313  5.76214  4.35301    134 d - - -
          2.68618  4.42225  2.77519  2.73123  3.46354  2.40513  3.72494  3.29354  2.67741  2.69355  4.24690  2.90347  2.73739  3.18146  2.89801  2.37887  2.77519  2.98518  4.58477  3.61503
          0.01266  4.77109  5.49344  0.61958  0.77255  0.48576  0.95510
    102   3.04056  4.48825  4.45970  3.90692  1.39171  3.00354  2.48366  2.15745  3.77822  2.64929  3.60693  4.04420  4.46688  3.96430  3.93552  3.40106  3.27121  2.76143  4.59164  2.53697    135 f - - -
          2.68618  4.42225  2.77519  2.73123  3.46354  2.40513  3.72494  3.29354  2.67741  2.69355  4.24690  2.90347  2.73739  3.18146  2.89801  2.37887  2.77519  2.98518  4.58477  3.61503
          0.01266  4.77109  5.49344  0.61958  0.77255  0.48576  0.95510
    103   4.69921  5.69211  5.62491  5.51998  0.96787  5.22565  4.01283  4.21888  5.28417  3.36654  4.74401  4.86014  5.50554  5.00631  5.11347  4.67780  4.90855  4.21079  1.01712  2.34459    136 f - - -
          2.68618  4.42225  2.77519  2.73123  3.46354  2.40513  3.72494  3.29354  2.67741  2.69355  4.24690  2.90347  2.73739  3.18146  2.89801  2.37887  2.77519  2.98518  4.58477  3.61503
          0.01266  4.77109  5.49344  0.61958  0.77255  0.48576  0.95510
    104   2.48587  5.24577  3.05720  1.94780  4.56901  3.57122  3.76155  3.21175  2.50468  3.54164  4.29302  2.39562  3.96499  2.51850  2.62457  2.13168  2.65805  3.62478  5.69206  4.29539    137 e - - -
          2.68618  4.42225  2.77519  2.73123  3.46354  2.40513  3.72494  3.29354  2.67741  2.69355  4.24690  2.90347  2.73739  3.18146  2.89801  2.37887  2.77519  2.98518  4.58477  3.61503
          0.01266  4.77109  5.49344  0.61958  0.77255  0.48576  0.95510
    105   2.24929  5.34279  2.59773  2.22764  4.68331  3.57676  3.78515  4.16735  2.00899  3.64432  4.38802  1.79945  3.98663  2.88658  2.62527  2.79583  3.07003  3.73166  5.77458  4.36332    138 n - - -
          2.68618  4.42225  2.77519  2.73123  3.46354  2.40513  3.72494  3.29354  2.67741  2.69355  4.24690  2.90347  2.73739  3.18146  2.89801  2.37887  2.77519  2.98518  4.58477  3.61503
          0.01266  4.77109  5.49344  0.61958  0.77255  0.48576  0.95510
    106   2.48590  5.24540  3.04030  2.06544  4.58365  2.95025  3.80058  4.05024  2.55672  3.56230  4.32183  3.06975  3.98927  1.96935  3.04388  2.46410  1.99956  3.63958  5.72071  4.32736    139 q - - -
          2.68618  4.42225  2.77519  2.73123  3.46354  2.40513  3.72494  3.29354  2.67741  2.69355  4.24690  2.90347  2.73739  3.18146  2.89801  2.37887  2.77519  2.98518  4.58477  3.61503
          0.01266  4.77109  5.49344  0.61958  0.77255  0.48576  0.95510
    107   1.15139  5.02548  3.19265  2.28094  4.61165  2.80862  4.05432  4.05734  2.88162  3.63346  4.42622  3.26532  3.04203  3.20364  3.34864  2.41620  3.14316  3.63086  5.83699  4.49144    140 a - - -
          2.68618  4.42225  2.77519  2.73123  3.46354  2.40513  3.72494  3.29354  2.67741  2.69355  4.24690  2.90347  2.73739  3.18146  2.89801  2.37887  2.77519  2.98518  4.58477  3.61503
          0.01266  4.77109  5.49344  0.61958  0.77255  0.48576  0.95510
    108   3.23147  5.37990  3.71282  3.02640  4.73216  3.95207  2.42541  4.10696  2.01433  3.60605  2.44964  3.46577  4.30493  3.06986  1.19434  3.24180  3.41225  3.79024  5.71731  4.49578    141 r - - -
          2.68618  4.42225  2.77519  2.73123  3.46354  2.40513  3.72494  3.29354  2.67741  2.69355  4.24690  2.90347  2.73739  3.18146  2.89801  2.37887  2.77519  2.98518  4.58477  3.61503
          0.01266  4.77109  5.49344  0.61958  0.77255  0.48576  0.95510
    109   2.20141  5.38590  2.50560  2.51055  4.73141  3.58496  3.85722  4.21444  2.64195  3.70618  4.46466  1.66781  4.03208  2.25619  3.14598  2.22986  3.14681  3.78497  5.85094  4.43369    142 n - - -
          2.68618  4.42225  2.77519  2.73123  3.46354  2.40513  3.72494  3.29354  2.67741  2.69355  4.24690  2.90347  2.73739  3.18146  2.89801  2.37887  2.77519  2.98518  4.58477  3.61503
          0.01266  4.77109  5.49344  0.61958  0.77255  0.48576  0.95510
    110   4.34100  5.57961  5.63089  5.34690  3.75582  5.12315  5.75972  3.05713  5.13654  0.25025  3.62191  5.56288  5.45544  5.26158  5.13615  4.94145  4.61501  3.30824  5.86120  4.77105    143 L - - -
          2.68618  4.42225  2.77519  2.73123  3.46354  2.40513  3.72494  3.29354  2.67741  2.69355  4.24690  2.90347  2.73739  3.18146  2.89801  2.37887  2.77519  2.98518  4.58477  3.61503
          0.01266  4.77109  5.49344  0.61958  0.77255  0.48576  0.95510
    111   3.98843  5.20706  5.84978  5.28906  1.34782  5.30964  5.39136  2.17295  5.14136  0.87295  3.20729  5.41705  5.36512  5.00357  5.08094  4.69214  4.19038  2.88822  5.42888  4.23575    144 l - - -
          2.68618  4.42225  2.77519  2.73123  3.46354  2.40513  3.72494  3.29354  2.67741  2.69355  4.24690  2.90347  2.73739  3.18146  2.89801  2.37887  2.77519  2.98518  4.58477  3.61503
          0.01266  4.77109  5.49344  0.61958  0.77255  0.48576  0.95510
    112   2.44398  4.43572  3.98924  3.41983  3.58405  3.88491  4.19146  2.77681  2.65644  2.09464  3.56083  3.74542  4.26987  3.61485  3.60615  3.15978  2.04903  1.54844  5.07869  3.86723    145 v - - -
          2.68618  4.42225  2.77519  2.73123  3.46354  2.40513  3.72494  3.29354  2.67741  2.69355  4.24690  2.90347  2.73739  3.18146  2.89801  2.37887  2.77519  2.98518  4.58477  3.61503
          0.01266  4.77109  5.49344  0.61958  0.77255  0.48576  0.95510
    113   1.44447  4.55491  4.18401  3.77049  4.20284  1.38767  4.62785  1.98365  3.73196  3.23264  4.15981  3.90967  4.26281  4.00193  3.99990  3.01526  3.18687  3.02567  5.67726  4.47723    146 g - - -
          2.68618  4.42225  2.77519  2.73123  3.46354  2.40513  3.72494  3.29354  2.67741  2.69355  4.24690  2.90347  2.73739  3.18146  2.89801  2.37887  2.77519  2.98518  4.58477  3.61503
          0.01266  4.77109  5.49344  0.61958  0.77255  0.48576  0.95510
    114   2.44125  4.32991  4.11940  3.53964  3.44054  3.05116  4.17992  2.42575  3.44227  1.57300  2.85040  2.43293  4.25685  3.68706  3.67203  3.16183  3.04086  2.29436  4.94232  3.74308    147 l - - -
          2.68618  4.42225  2.77519  2.73123  3.46354  2.40513  3.72494  3.29354  2.67741  2.69355  4.24690  2.90347  2.73739  3.18146  2.89801  2.37887  2.77519  2.98518  4.58477  3.61503
          0.01266  4.77109  5.49344  0.61958  0.77255  0.48576  0.95510
    115   3.15857  2.35947  5.11309  4.54258  3.67424  4.45091  4.86944  1.34983  4.38051  1.88656  3.59677  4.59555  4.77976  4.54910  4.44418  3.78806  2.75541  1.59197  5.34944  4.16427    148 i - - -
          2.68618  4.42225  2.77519  2.73123  3.46354  2.40513  3.72494  3.29354  2.67741  2.69355  4.24690  2.90347  2.73739  3.18146  2.89801  2.37887  2.77519  2.98518  4.58477  3.61503
          0.01266  4.77109  5.49344  0.61958  0.77255  0.48576  0.95510
    116   2.07891  4.65571  3.58364  3.13158  3.98045  2.87246  4.16875  3.33825  3.14036  1.35361  3.93143  2.22268  4.17044  3.45518  3.50794  2.99409  3.11720  3.06591  5.39647  4.14805    149 l - - -
          2.68618  4.42225  2.77519  2.73123  3.46354  2.40513  3.72494  3.29354  2.67741  2.69355  4.24690  2.90347  2.73739  3.18146  2.89801  2.37887  2.77519  2.98518  4.58477  3.61503
          0.01266  4.77109  5.49344  0.61958  0.77255  0.48576  0.95510
    117   2.79442  4.68738  2.88155  2.88258  3.85213  3.70897  2.66579  2.30618  2.48994  2.91243  3.08069  3.34710  4.09315  3.18339  3.26363  2.93508  2.61677  2.97802  5.24270  2.24829    150 y - - -
          2.68618  4.42225  2.77519  2.73123  3.46354  2.40513  3.72494  3.29354  2.67741  2.69355  4.24690  2.90347  2.73739  3.18146  2.89801  2.37887  2.77519  2.98518  4.58477  3.61503
          0.01266  4.77109  5.49344  0.61958  0.77255  0.48576  0.95510
    118   2.95455  3.12803  4.86165  4.26403  3.41058  4.15701  4.50339  2.13288  4.07574  1.91653  3.40538  4.29466  4.50647  4.22392  4.11743  3.47398  3.18915  1.28923  4.99892  2.33589    151 v - - -
          2.68618  4.42225  2.77519  2.73123  3.46354  2.40513  3.72494  3.29354  2.67741  2.69355  4.24690  2.90347  2.73739  3.18146  2.89801  2.37887  2.77519  2.98518  4.58477  3.61503
          0.01266  4.77109  5.49344  0.61958  0.77255  0.48576  0.95510
    119   2.87725  3.16169  4.68175  4.08038  3.34749  4.04301  4.37348  2.03091  3.90129  1.65320  2.72857  4.14910  4.39966  4.06331  2.41287  3.35026  3.10970  1.85872  4.90834  3.73258    152 l - - -
          2.68618  4.42225  2.77519  2.73123  3.46354  2.40513  3.72494  3.29354  2.67741  2.69355  4.24690  2.90347  2.73739  3.18146  2.89801  2.37887  2.77519  2.98518  4.58477  3.61503
          0.01266  4.77109  5.49344  0.61958  0.77255  0.48576  0.95510
    120   2.24971  5.17758  2.28150  2.08816  4.47296  3.58412  3.78033  3.92543  2.23330  2.42641  4.23210  3.07369  3.97857  2.89602  3.02222  2.78180  2.64933  3.54119  5.64097  3.29525    153 e - - -
          2.68618  4.42225  2.77519  2.73123  3.46354  2.40513  3.72494  3.29354  2.67741  2.69355  4.24690  2.90347  2.73739  3.18146  2.89801  2.37887  2.77519  2.98518  4.58477  3.61503
          0.01266  4.77109  5.49344  0.61958  0.77255  0.48576  0.95510
    121   2.47575  5.20141  2.40073  2.22262  4.50663  3.58001  3.77680  3.96462  2.53156  2.44332  4.25526  3.06603  3.97573  2.88894  2.63133  1.95626  2.65715  3.57085  5.66089  4.27573    154 s - - -
          2.68618  4.42225  2.77519  2.73123  3.46354  2.40513  3.72494  3.29354  2.67741  2.69355  4.24690  2.90347  2.73739  3.18146  2.89801  2.37887  2.77519  2.98518  4.58477  3.61503
          0.01266  4.77109  5.49344  0.61958  0.77255  0.48576  0.95510
    122   2.82295  5.18925  3.06364  2.27189  4.48231  2.30506  3.80773  3.93133  2.57380  3.47376  2.60863  2.58564  2.30723  2.57292  3.05346  2.81248  3.05666  3.55328  5.65952  4.28334    155 e - - -
          2.68618  4.42225  2.77519  2.73123  3.46354  2.40513  3.72494  3.29354  2.67741  2.69355  4.24690  2.90347  2.73739  3.18146  2.89801  2.37887  2.77519  2.98518  4.58477  3.61503
          0.01266  4.77109  5.49344  0.61958  0.77255  0.48576  0.95510
    123   2.79924  5.08838  3.14324  2.30769  4.35543  3.01290  3.09532  3.78797  2.57334  3.35912  4.15261  3.11731  2.25191  2.93628  2.65400  2.80937  2.38032  3.43711  2.79520  4.21614    156 p - - -
          2.68618  4.42225  2.77519  2.73123  3.46354  2.40513  3.72494  3.29354  2.67741  2.69355  4.24690  2.90347  2.73739  3.18146  2.89801  2.37887  2.77519  2.98518  4.58477  3.61503
          0.01266  4.77109  5.49344  0.61958  0.77255  0.48576  0.95510
    124   2.79666  5.09461  2.70469  2.58068  4.36200  3.60328  3.80211  3.79705  1.84461  2.83696  4.15793  3.11090  3.17785  2.93261  3.04606  2.80473  2.05268  3.44358  5.57574  2.78916    157 k - - -
          2.68618  4.42225  2.77519  2.73123  3.46354  2.40513  3.72494  3.29354  2.67741  2.69355  4.24690  2.90347  2.73739  3.18146  2.89801  2.37887  2.77519  2.98518  4.58477  3.61503
          0.07770  4.77109  2.71382  0.61958  0.77255  0.48576  0.95510
    125   2.44368  5.19580  3.05389  1.78070  4.51003  3.56317  3.75833  3.96788  1.80240  2.93375  4.25229  3.04923  3.96023  2.86945  2.97723  2.43243  2.65329  3.57056  5.65272  4.26868    158 e - - -
          2.68618  4.42225  2.77519  2.73123  3.46354  2.40513  3.72494  3.29354  2.67741  2.69355  4.24690  2.90347  2.73739  3.18146  2.89801  2.37887  2.77519  2.98518  4.58477  3.61503
          0.27723  4.70690  1.45633  0.61958  0.77255  0.61630  0.77640
    126   2.71915  4.97294  3.01082  2.14440  4.26262  2.02502  3.73835  3.68310  2.23646  3.26859  4.07276  3.03275  3.91581  2.87911  2.97201  2.73636  2.51958  2.76460  5.48902  4.14200    159 g - - -
          2.68626  4.42233  2.77495  2.73100  3.46362  2.40521  3.72502  3.29362  2.67749  2.69363  4.24698  2.90355  2.73747  3.18107  2.89770  2.37895  2.77527  2.98526  4.58485  3.61511
          0.32078  1.31404  5.16957  0.36196  1.19176  0.52673  0.89290
    127   3.00139  5.35821  3.32760  2.71587  4.75344  3.72821  3.79708  4.16923  1.71917  3.62662  4.41692  3.21151  4.10283  2.45385  1.49586  2.53180  2.65009  3.78252  5.71662  4.41952    162 r - - -
          2.68618  4.42225  2.77519  2.73123  3.46354  2.40513  3.72494  3.29354  2.67741  2.69355  4.24690  2.90347  2.73739  3.18146  2.89801  2.37887  2.77519  2.98518  4.58477  3.61503
          0.01448  4.63837  5.36072  0.61958  0.77255  0.35795  1.20099
    128   2.81075  4.84596  3.30585  2.77579  2.74028  2.42582  2.64327  3.46771  2.77330  3.11491  3.96089  2.66454  4.06987  3.11254  3.20930  2.89685  1.82115  3.18016  5.38385  4.07078    163 t - - -
          2.68618  4.42225  2.77519  2.73123  3.46354  2.40513  3.72494  3.29354  2.67741  2.69355  4.24690  2.90347  2.73739  3.18146  2.89801  2.37887  2.77519  2.98518  4.58477  3.61503
          0.01266  4.77109  5.49344  0.61958  0.77255  0.48576  0.95510
    129   3.20713  4.66004  4.72504  4.20372  3.53630  2.51868  4.74259  2.22744  4.04694  0.80599  3.44092  4.38587  4.68180  4.26683  4.19720  3.65029  3.46996  2.58765  5.30790  4.14400    164 l - - -
          2.68618  4.42225  2.77519  2.73123  3.46354  2.40513  3.72494  3.29354  2.67741  2.69355  4.24690  2.90347  2.73739  3.18146  2.89801  2.37887  2.77519  2.98518  4.58477  3.61503
          0.01266  4.77109  5.49344  0.61958  0.77255  0.48576  0.95510
    130   2.22612  5.28774  3.04442  1.83026  4.62534  2.96484  3.77620  4.09943  2.50877  3.59015  4.33944  3.05553  3.98074  2.54471  2.02555  2.39855  3.04937  3.67631  5.73005  4.33125    165 e - - -
          2.68618  4.42225  2.77519  2.73123  3.46354  2.40513  3.72494  3.29354  2.67741  2.69355  4.24690  2.90347  2.73739  3.18146  2.89801  2.37887  2.77519  2.98518  4.58477  3.61503
          0.01266  4.77109  5.49344  0.61958  0.77255  0.48576  0.95510
    131   1.84932  4.48504  3.74740  3.18185  2.39976  3.01050  4.06871  2.99727  3.12939  2.71644  3.61192  3.56270  4.16836  3.42440  2.86305  2.58146  2.58464  2.20070  5.09283  3.86552    166 a - - -
          2.68618  4.42225  2.77519  2.73123  3.46354  2.40513  3.72494  3.29354  2.67741  2.69355  4.24690  2.90347  2.73739  3.18146  2.89801  2.37887  2.77519  2.98518  4.58477  3.61503
          0.01266  4.77109  5.49344  0.61958  0.77255  0.48576  0.95510
    132   3.65750  4.91088  5.58370  5.10779  3.88699  5.07644  5.68753  2.16153  4.97314  1.49838  3.67545  5.25716  5.33267  5.15815  5.08495  4.50443  3.92071  0.70843  5.97361  4.80836    167 v - - -
          2.68618  4.42225  2.77519  2.73123  3.46354  2.40513  3.72494  3.29354  2.67741  2.69355  4.24690  2.90347  2.73739  3.18146  2.89801  2.37887  2.77519  2.98518  4.58477  3.61503
          0.01266  4.77109  5.49344  0.61958  0.77255  0.48576  0.95510
    133   2.24006  5.25736  3.44591  2.83305  4.56588  3.80039  3.88490  3.97907  1.81751  3.51130  4.33150  3.31572  4.17533  3.02007  1.49304  3.05020  3.24769  3.64390  5.65935  2.53621    168 r - - -
          2.68618  4.42225  2.77519  2.73123  3.46354  2.40513  3.72494  3.29354  2.67741  2.69355  4.24690  2.90347  2.73739  3.18146  2.89801  2.37887  2.77519  2.98518  4.58477  3.61503
          0.01266  4.77109  5.49344  0.61958  0.77255  0.48576  0.95510
    134   2.24203  5.26460  2.26659  2.26522  4.59508  3.56733  3.75697  4.07072  2.49760  3.56359  3.34577  3.04065  3.96128  2.51428  2.24621  2.39517  2.67515  3.64745  5.70615  4.30429    169 a - - -
          2.68618  4.42225  2.77519  2.73123  3.46354  2.40513  3.72494  3.29354  2.67741  2.69355  4.24690  2.90347  2.73739  3.18146  2.89801  2.37887  2.77519  2.98518  4.58477  3.61503
          0.01266  4.77109  5.49344  0.61958  0.77255  0.48576  0.95510
    135   2.79878  4.32759  4.09019  3.50986  2.83703  3.87085  4.16013  2.41513  2.32631  2.02415  2.30146  3.02114  4.24274  3.66161  3.64924  3.14587  2.61473  2.58390  4.93240  2.97040    170 l - - -
          2.68618  4.42225  2.77519  2.73123  3.46354  2.40513  3.72494  3.29354  2.67741  2.69355  4.24690  2.90347  2.73739  3.18146  2.89801  2.37887  2.77519  2.98518  4.58477  3.61503
          0.01266  4.77109  5.49344  0.61958  0.77255  0.48576  0.95510
    136   2.86827  4.46616  3.97516  3.38958  2.87249  3.89598  4.14809  2.88425  2.22869  1.34599  3.52315  3.72300  4.26430  3.55985  2.89881  3.16490  3.09734  2.34323  5.04624  3.83557    171 l - - -
          2.68618  4.42225  2.77519  2.73123  3.46354  2.40513  3.72494  3.29354  2.67741  2.69355  4.24690  2.90347  2.73739  3.18146  2.89801  2.37887  2.77519  2.98518  4.58477  3.61503
          0.01266  4.77109  5.49344  0.61958  0.77255  0.48576  0.95510
    137   2.41604  4.68745  3.51440  2.97448  3.95200  3.67483  4.02890  2.25370  2.94361  3.00696  3.87636  3.41145  4.11536  2.74689  3.34133  1.44341  2.57884  3.03845  5.34069  4.07783    172 s - - -
          2.68618  4.42225  2.77519  2.73123  3.46354  2.40513  3.72494  3.29354  2.67741  2.69355  4.24690  2.90347  2.73739  3.18146  2.89801  2.37887  2.77519  2.98518  4.58477  3.61503
          0.01266  4.77109  5.49344  0.61958  0.77255  0.48576  0.95510
    138   2.80524  5.07093  2.10673  2.09858  4.32680  3.61075  3.81908  2.50496  2.60692  2.41556  4.13659  3.12461  4.00757  2.58095  3.07895  2.82075  2.64742  3.40790  5.56119  4.20967    173 e - - -
          2.68618  4.42225  2.77519  2.73123  3.46354  2.40513  3.72494  3.29354  2.67741  2.69355  4.24690  2.90347  2.73739  3.18146  2.89801  2.37887  2.77519  2.98518  4.58477  3.61503
          0.01266  4.77109  5.49344  0.61958  0.77255  0.48576  0.95510
    139   2.45685  5.06125  2.74496  2.60717  4.33856  2.61854  3.82471  3.76737  2.60814  3.34797  2.59581  3.13209  2.07485  2.96183  2.58269  2.81621  3.03513  3.41998  5.56855  4.21834    174 p - - -
          2.68618  4.42225  2.77519  2.73123  3.46354  2.40513  3.72494  3.29354  2.67741  2.69355  4.24690  2.90347  2.73739  3.18146  2.89801  2.37887  2.77519  2.98518  4.58477  3.61503
          0.01266  4.77109  5.49344  0.61958  0.77255  0.48576  0.95510
    140   2.84646  5.31685  2.25450  2.02280  4.63979  2.94160  3.80466  4.11474  2.28719  3.61366  4.36918  3.05312  2.15053  2.91298  3.06410  2.81128  3.08175  2.64487  5.76303  4.35675    175 e - - -
          2.68618  4.42225  2.77519  2.73123  3.46354  2.40513  3.72494  3.29354  2.67741  2.69355  4.24690  2.90347  2.73739  3.18146  2.89801  2.37887  2.77519  2.98518  4.58477  3.61503
          0.01266  4.77109  5.49344  0.61958  0.77255  0.48576  0.95510
    141   2.80061  5.27204  2.65459  1.62830  4.60165  2.99729  3.76739  4.07665  2.51281  3.57171  4.31998  3.04432  2.72305  2.87047  2.62172  2.76946  2.56965  3.06957  5.71637  4.31423    176 e - - -
          2.68618  4.42225  2.77519  2.73123  3.46354  2.40513  3.72494  3.29354  2.67741  2.69355  4.24690  2.90347  2.73739  3.18146  2.89801  2.37887  2.77519  2.98518  4.58477  3.61503
          0.01266  4.77109  5.49344  0.61958  0.77255  0.48576  0.95510
    142   2.40875  5.04115  3.15994  2.60279  3.32472  3.60966  3.81055  3.72027  2.03284  3.30670  4.10813  3.12822  3.18315  2.57294  3.06586  2.24257  2.24881  3.38179  5.53377  3.32861    177 k - - -
          2.68618  4.42225  2.77519  2.73123  3.46354  2.40513  3.72494  3.29354  2.67741  2.69355  4.24690  2.90347  2.73739  3.18146  2.89801  2.37887  2.77519  2.98518  4.58477  3.61503
          0.01266  4.77109  5.49344  0.61958  0.77255  0.48576  0.95510
    143   2.79948  4.26666  4.29767  3.70910  2.77709  3.90756  4.21246  2.37274  3.58360  1.89845  3.38165  3.12134  2.53046  3.79774  3.75237  2.60470  3.03158  2.01097  4.87801  2.95884    178 l - - -
          2.68618  4.42225  2.77519  2.73123  3.46354  2.40513  3.72494  3.29354  2.67741  2.69355  4.24690  2.90347  2.73739  3.18146  2.89801  2.37887  2.77519  2.98518  4.58477  3.61503
          0.01266  4.77109  5.49344  0.61958  0.77255  0.48576  0.95510
    144   2.45371  4.81771  3.32366  2.44020  4.01196  3.66993  3.88547  2.76720  2.42211  2.36884  3.90212  3.25490  4.05642  3.08231  2.30610  2.88519  2.23109  3.12427  5.35231  3.22036    179 t - - -
          2.68618  4.42225  2.77519  2.73123  3.46354  2.40513  3.72494  3.29354  2.67741  2.69355  4.24690  2.90347  2.73739  3.18146  2.89801  2.37887  2.77519  2.98518  4.58477  3.61503
          0.01266  4.77109  5.49344  0.61958  0.77255  0.48576  0.95510
    145   1.74058  4.41453  2.94224  3.30257  2.92537  3.82641  4.10073  2.88082  3.23640  2.31035  2.37223  3.64914  4.20301  3.51339  3.53647  2.63626  3.03203  2.36186  5.01238  3.79707    180 a - - -
          2.68618  4.42225  2.77519  2.73123  3.46354  2.40513  3.72494  3.29354  2.67741  2.69355  4.24690  2.90347  2.73739  3.18146  2.89801  2.37887  2.77519  2.98518  4.58477  3.61503
          0.15600  4.77109  1.99531  0.61958  0.77255  0.48576  0.95510
    146   2.75035  4.25856  4.10612  3.52338  1.92413  3.02643  4.12770  2.70341  3.41157  1.93475  2.74413  3.77197  4.20417  3.65392  2.90694  3.11339  2.53702  2.50967  4.86365  3.66527    181 f - - -
          2.68618  4.42225  2.77519  2.73123  3.46354  2.40513  3.72494  3.29354  2.67741  2.69355  4.24690  2.90347  2.73739  3.18146  2.89801  2.37887  2.77519  2.98518  4.58477  3.61503
          0.01460  4.62969  5.35204  0.61958  0.77255  0.74484  0.64399
    147   2.38910  4.30251  4.05814  3.48238  2.25407  3.83869  4.13578  2.72203  2.78298  1.52284  3.39453  3.75489  4.21379  3.63106  3.60368  3.11934  2.55630  2.53344  4.90878  3.70653    182 l - - -
          2.68618  4.42225  2.77519  2.73123  3.46354  2.40513  3.72494  3.29354  2.67741  2.69355  4.24690  2.90347  2.73739  3.18146  2.89801  2.37887  2.77519  2.98518  4.58477  3.61503
          0.08726  4.62969  2.60641  0.61958  0.77255  0.74484  0.64399
    148   2.39181  4.70971  3.33079  2.76250  3.89895  3.63055  3.01679  1.94426  2.32336  2.94182  3.80014  3.23736  4.01494  3.05038  2.58377  2.85780  2.55204  3.01242  5.24749  3.97169    183 i - - -
          2.68618  4.42225  2.77519  2.73123  3.46354  2.40513  3.72494  3.29354  2.67741  2.69355  4.24690  2.90347  2.73739  3.18146  2.89801  2.37887  2.77519  2.98518  4.58477  3.61503
          0.09699  4.55813  2.50160  0.61958  0.77255  0.84358  0.56241
    149   2.70404  4.97162  2.59654  2.50189  4.23299  2.24593  3.71220  2.98704  2.21417  2.72727  4.03802  3.02807  3.90656  2.84823  2.52973  2.71919  2.93493  3.31577  5.45779  4.10905    184 k - - -
          2.68618  4.42225  2.77519  2.73123  3.46354  2.40513  3.72494  3.29354  2.67741  2.69355  4.24690  2.90347  2.73739  3.18146  2.89801  2.37887  2.77519  2.98518  4.58477  3.61503
          0.10028  4.47815  2.47623  0.61958  0.77255  0.93654  0.49755
    150   2.27975  4.27631  3.92265  3.36366  3.44179  3.72420  4.10590  1.83652  3.27709  2.46001  2.67798  3.65628  4.13727  3.54869  3.54417  2.01095  2.95083  2.41493  4.95645  3.74993    185 i - - -
          2.68618  4.42225  2.77519  2.73123  3.46354  2.40513  3.72494  3.29354  2.67741  2.69355  4.24690  2.90347  2.73739  3.18146  2.89801  2.37887  2.77519  2.98518  4.58477  3.61503
          0.01848  4.39635  5.11870  0.61958  0.77255  1.01696  0.44894
    151   2.70997  4.76066  3.16837  2.28896  3.92851  3.55527  3.76104  3.34968  2.57503  2.97887  2.36852  3.12649  3.94769  2.06689  2.99156  2.78617  2.93981  3.07053  5.26049  3.03337    186 q - - -
          2.68618  4.42225  2.77519  2.73123  3.46354  2.40513  3.72494  3.29354  2.67741  2.69355  4.24690  2.90347  2.73739  3.18146  2.89801  2.37887  2.77519  2.98518  4.58477  3.61503
          0.01848  4.39635  5.11870  0.61958  0.77255  1.01696  0.44894
    152   1.74721  5.13945  2.72713  1.20986  4.63692  3.43710  3.96981  4.01135  2.83989  3.64091  4.49176  3.05951  4.01292  3.13612  3.31033  2.89557  3.20463  3.62564  5.86101  4.48536    187 e - - -
          2.68791  4.42398  2.77338  2.72913  3.46208  2.40442  3.72668  3.29258  2.67768  2.69306  4.24166  2.90246  2.73913  3.18319  2.89935  2.37875  2.77612  2.98494  4.58650  3.61676
          0.72710  0.67196  5.11870  2.62281  0.07537  1.01696  0.44894
    153   2.16395  4.74623  3.31288  2.81599  4.39547  3.40577  3.93657  3.81017  2.64017  3.40857  4.22570  3.23456  3.94856  3.10275  1.86208  1.53978  2.98897  3.39965  5.61108  4.32611    221 s - - -
          2.68618  4.42225  2.77519  2.73123  3.46354  2.40513  3.72494  3.29354  2.67741  2.69355  4.24690  2.90347  2.73739  3.18146  2.89801  2.37887  2.77519  2.98518  4.58477  3.61503
          0.01848  4.39635  5.11870  0.61958  0.77255  1.01696  0.44894
    154   1.92752  4.69380  3.22812  2.32344  3.92690  3.55212  3.80610  3.26222  2.63116  2.95648  3.81661  3.17338  3.96142  3.00843  2.53920  2.79859  2.94008  2.07053  5.26751  3.98262    222 a - - -
          2.68618  4.42225  2.77519  2.73123  3.46354  2.40513  3.72494  3.29354  2.67741  2.69355  4.24690  2.90347  2.73739  3.18146  2.89801  2.37887  2.77519  2.98518  4.58477  3.61503
          0.01848  4.39635  5.11870  0.61958  0.77255  1.01696  0.44894
    155   2.71396  4.76921  3.19836  2.66264  4.01513  3.54123  3.78233  3.41655  2.55573  2.08023  3.89672  2.59451  3.95393  2.96759  2.46456  1.96696  2.95588  3.12154  5.31734  4.02053    223 s - - -
          2.68618  4.42225  2.77519  2.73123  3.46354  2.40513  3.72494  3.29354  2.67741  2.69355  4.24690  2.90347  2.73739  3.18146  2.89801  2.37887  2.77519  2.98518  4.58477  3.61503
          0.01848  4.39635  5.11870  0.61958  0.77255  0.65225  0.73579
    156   2.39979  5.18998  2.55008  2.43606  4.53019  2.85904  3.71508  4.00267  2.20142  3.50504  4.25877  2.58583  3.90607  2.82216  2.96168  1.95024  2.54842  3.58377  5.65576  4.25585    224 s - - -
          2.68618  4.42225  2.77519  2.73123  3.46354  2.40513  3.72494  3.29354  2.67741  2.69355  4.24690  2.90347  2.73739  3.18146  2.89801  2.37887  2.77519  2.98518  4.58477  3.61503
          0.01569  4.55813  5.28048  0.61958  0.77255  0.84358  0.56241
    157   2.74559  4.45982  3.62028  2.27860  2.30878  3.72457  3.97574  2.91755  3.00924  2.25631  2.84797  3.46282  2.44764  3.31250  3.35908  2.97297  2.97748  2.71282  5.02709  3.78773    225 l - - -
          2.68618  4.42225  2.77519  2.73123  3.46354  2.40513  3.72494  3.29354  2.67741  2.69355  4.24690  2.90347  2.73739  3.18146  2.89801  2.37887  2.77519  2.98518  4.58477  3.61503
          0.01569  4.55813  5.28048  0.61958  0.77255  0.64591  0.74273
    158   1.76168  4.39554  3.76109  3.19045  3.52684  3.76062  4.03131  2.44678  3.12377  2.59881  2.85378  2.89769  4.13941  3.41531  2.84622  3.01773  2.98237  2.06190  4.99522  3.77443    226 a - - -
          2.68618  4.42225  2.77519  2.73123  3.46354  2.40513  3.72494  3.29354  2.67741  2.69355  4.24690  2.90347  2.73739  3.18146  2.89801  2.37887  2.77519  2.98518  4.58477  3.61503
          0.01460  4.62969  5.35204  0.61958  0.77255  0.35233  1.21418
    159   2.23324  5.05124  3.16068  2.60262  4.30770  3.61138  3.80982  3.07196  2.32344  3.31733  4.11756  2.62563  4.00192  2.58066  2.64032  2.81213  1.97071  2.91275  5.54115  4.19371    227 t - - -
          2.68618  4.42225  2.77519  2.73123  3.46354  2.40513  3.72494  3.29354  2.67741  2.69355  4.24690  2.90347  2.73739  3.18146  2.89801  2.37887  2.77519  2.98518  4.58477  3.61503
          0.01266  4.77109  5.49344  0.61958  0.77255  0.48576  0.95510
    160   2.85526  5.16087  3.19776  2.09911  4.45087  3.64826  3.81492  3.87778  2.25860  2.76480  4.22220  3.15086  4.03546  2.94106  1.61005  2.85738  2.64797  2.96119  5.61757  4.27398    228 r - - -
          2.68618  4.42225  2.77519  2.73123  3.46354  2.40513  3.72494  3.29354  2.67741  2.69355  4.24690  2.90347  2.73739  3.18146  2.89801  2.37887  2.77519  2.98518  4.58477  3.61503
          0.01266  4.77109  5.49344  0.61958  0.77255  0.48576  0.95510
    161   2.19569  4.53868  3.64402  3.07889  2.87519  3.76509  4.02230  2.61268  3.03654  2.44910  3.64440  1.87258  3.18969  3.34236  3.39857  3.00917  2.59265  2.81039  5.12276  3.88423    229 n - - -
          2.68618  4.42225  2.77519  2.73123  3.46354  2.40513  3.72494  3.29354  2.67741  2.69355  4.24690  2.90347  2.73739  3.18146  2.89801  2.37887  2.77519  2.98518  4.58477  3.61503
          0.01266  4.77109  5.49344  0.61958  0.77255  0.48576  0.95510
    162   2.44874  4.73139  2.41307  2.83379  3.11550  3.04107  3.12082  3.28879  2.81240  2.56319  2.50910  3.30978  4.07723  3.14364  2.66985  2.91339  3.02325  2.62704  5.28101  4.00342    230 d - - -
          2.68618  4.42225  2.77519  2.73123  3.46354  2.40513  3.72494  3.29354  2.67741  2.69355  4.24690  2.90347  2.73739  3.18146  2.89801  2.37887  2.77519  2.98518  4.58477  3.61503
          0.01266  4.77109  5.49344  0.61958  0.77255  0.48576  0.95510
    163   2.79327  5.14598  2.68535  2.29891  4.43107  2.96328  3.78777  3.87690  2.55356  2.89030  4.20408  2.39385  3.98364  2.90863  3.03408  2.47468  2.22660  3.50422  2.81127  4.24521    231 t - - -
          2.68618  4.42225  2.77519  2.73123  3.46354  2.40513  3.72494  3.29354  2.67741  2.69355  4.24690  2.90347  2.73739  3.18146  2.89801  2.37887  2.77519  2.98518  4.58477  3.61503
          0.01266  4.77109  5.49344  0.61958  0.77255  0.48576  0.95510
    164   2.79637  5.03540  3.16545  2.34417  4.28687  2.98867  3.81832  3.70968  2.60489  2.44593  4.10469  2.00242  3.21155  2.96029  2.64956  2.81971  3.02798  2.50398  5.53058  4.18705    232 n - - -
          2.68618  4.42225  2.77519  2.73123  3.46354  2.40513  3.72494  3.29354  2.67741  2.69355  4.24690  2.90347  2.73739  3.18146  2.89801  2.37887  2.77519  2.98518  4.58477  3.61503
          0.01266  4.77109  5.49344  0.61958  0.77255  0.48576  0.95510
    165   2.79129  4.88888  3.25996  2.39952  2.74002  3.05382  3.08790  3.50116  2.39948  3.13482  3.15612  3.20698  4.03510  3.03364  3.13842  1.86211  3.02266  3.20541  5.41018  3.24615    233 s - - -
          2.68618  4.42225  2.77519  2.73123  3.46354  2.40513  3.72494  3.29354  2.67741  2.69355  4.24690  2.90347  2.73739  3.18146  2.89801  2.37887  2.77519  2.98518  4.58477  3.61503
          0.01266  4.77109  5.49344  0.61958  0.77255  0.48576  0.95510
    166   2.43659  4.33220  4.07590  3.49691  2.33530  2.64510  4.15765  2.79244  3.40466  2.23679  3.44670  3.77388  4.23902  3.65326  3.64421  2.18242  2.57833  2.29300  4.93882  3.00899    234 s - - -
          2.68618  4.42225  2.77519  2.73123  3.46354  2.40513  3.72494  3.29354  2.67741  2.69355  4.24690  2.90347  2.73739  3.18146  2.89801  2.37887  2.77519  2.98518  4.58477  3.61503
          0.01266  4.77109  5.49344  0.61958  0.77255  0.48576  0.95510
    167   2.80493  5.09353  3.14534  2.59986  4.38205  2.01102  3.81907  3.81480  2.00738  2.86253  4.17701  2.37862  4.00643  2.95064  3.05100  2.41379  3.04090  2.93845  5.59294  4.23836    235 k - - -
          2.68618  4.42225  2.77519  2.73123  3.46354  2.40513  3.72494  3.29354  2.67741  2.69355  4.24690  2.90347  2.73739  3.18146  2.89801  2.37887  2.77519  2.98518  4.58477  3.61503
          0.01266  4.77109  5.49344  0.61958  0.77255  0.48576  0.95510
    168   2.79474  4.89379  3.26240  2.70360  4.10651  3.64876  2.98890  2.97248  2.37674  3.14032  2.70285  2.74576  2.32721  3.03374  3.13084  2.85923  2.23665  3.21129  5.41522  4.10401    236 t - - -
          2.68618  4.42225  2.77519  2.73123  3.46354  2.40513  3.72494  3.29354  2.67741  2.69355  4.24690  2.90347  2.73739  3.18146  2.89801  2.37887  2.77519  2.98518  4.58477  3.61503
          0.01266  4.77109  5.49344  0.61958  0.77255  0.48576  0.95510
    169   2.79036  3.56125  2.72407  2.27909  4.28714  3.61073  2.71821  3.71161  2.60262  3.30048  2.61109  3.13112  4.00224  2.95425  3.07166  2.14546  2.34576  3.37509  5.53004  4.18441    237 s - - -
          2.68618  4.42225  2.77519  2.73123  3.46354  2.40513  3.72494  3.29354  2.67741  2.69355  4.24690  2.90347  2.73739  3.18146  2.89801  2.37887  2.77519  2.98518  4.58477  3.61503
          0.01266  4.77109  5.49344  0.61958  0.77255  0.48576  0.95510
    170   2.40851  5.04346  2.70827  2.31906  4.29784  2.47646  3.81209  3.07799  2.59976  3.30999  4.11131  3.12768  2.34733  2.95131  3.06989  2.81095  2.63228  3.38472  3.63622  4.18946    238 e - - -
          2.68618  4.42225  2.77519  2.73123  3.46354  2.40513  3.72494  3.29354  2.67741  2.69355  4.24690  2.90347  2.73739  3.18146  2.89801  2.37887  2.77519  2.98518  4.58477  3.61503
          0.01266  4.77109  5.49344  0.61958  0.77255  0.48576  0.95510
    171   2.85023  5.25161  3.13561  2.30016  4.57350  2.44399  3.79265  4.02451  1.97966  3.53521  4.30406  3.10812  4.01495  2.52075  2.28015  2.83040  3.07633  2.22857  5.68776  4.31971    239 k - - -
          2.68618  4.42225  2.77519  2.73123  3.46354  2.40513  3.72494  3.29354  2.67741  2.69355  4.24690  2.90347  2.73739  3.18146  2.89801  2.37887  2.77519  2.98518  4.58477  3.61503
          0.01266  4.77109  5.49344  0.61958  0.77255  0.48576  0.95510
    172   1.68022  4.40524  3.96834  2.79324  3.53385  3.87002  4.15664  2.16389  3.32155  2.59631  2.77118  3.72193  4.24553  3.59204  3.60409  3.13737  2.28976  2.29333  5.02536  3.81447    240 a - - -
          2.68618  4.42225  2.77519  2.73123  3.46354  2.40513  3.72494  3.29354  2.67741  2.69355  4.24690  2.90347  2.73739  3.18146  2.89801  2.37887  2.77519  2.98518  4.58477  3.61503
          0.01266  4.77109  5.49344  0.61958  0.77255  0.48576  0.95510
    173   2.18872  4.57169  3.59576  3.02963  2.44462  3.75495  3.99801  3.08273  2.98427  2.20242  3.67153  3.45656  3.05963  2.79484  2.33827  2.99361  3.02943  2.85038  5.14194  3.15241    241 a - - -
          2.68618  4.42225  2.77519  2.73123  3.46354  2.40513  3.72494  3.29354  2.67741  2.69355  4.24690  2.90347  2.73739  3.18146  2.89801  2.37887  2.77519  2.98518  4.58477  3.61503
          0.01266  4.77109  5.49344  0.61958  0.77255  0.48576  0.95510
    174   2.46212  5.10814  3.12072  2.01555  4.38366  3.00217  3.79444  3.82225  2.56630  3.38441  3.32471  2.70608  3.98806  2.92098  3.04314  1.95650  2.63452  3.46139  5.58814  3.14746    242 s - - -
          2.68618  4.42225  2.77519  2.73123  3.46354  2.40513  3.72494  3.29354  2.67741  2.69355  4.24690  2.90347  2.73739  3.18146  2.89801  2.37887  2.77519  2.98518  4.58477  3.61503
          0.01266  4.77109  5.49344  0.61958  0.77255  0.48576  0.95510
    175   2.39914  4.92132  3.30003  2.77073  4.34886  2.05990  3.95831  3.76961  2.77368  2.78959  4.18660  2.31579  4.04364  3.11650  3.22704  2.17373  2.15085  3.40676  5.61630  4.29308    243 g - - -
          2.68618  4.42225  2.77519  2.73123  3.46354  2.40513  3.72494  3.29354  2.67741  2.69355  4.24690  2.90347  2.73739  3.18146  2.89801  2.37887  2.77519  2.98518  4.58477  3.61503
          0.01266  4.77109  5.49344  0.61958  0.77255  0.48576  0.95510
    176   2.44887  4.30421  4.33334  3.75300  3.40322  3.95029  4.26342  2.04641  3.62704  2.48849  3.42501  3.07339  4.32218  3.84718  3.79901  3.24337  3.07483  1.77114  4.92677  1.83462    244 v - - -
          2.68618  4.42225  2.77519  2.73123  3.46354  2.40513  3.72494  3.29354  2.67741  2.69355  4.24690  2.90347  2.73739  3.18146  2.89801  2.37887  2.77519  2.98518  4.58477  3.61503
          0.01266  4.77109  5.49344  0.61958  0.77255  0.48576  0.95510
    177   2.48630  4.63107  3.51156  2.94747  3.78750  3.72897  3.96582  2.72056  2.91213  2.48436  3.72806  3.39575  4.11177  2.76052  2.78913  2.18456  2.61357  2.91606  5.19643  2.19492    245 s - - -
          2.68618  4.42225  2.77519  2.73123  3.46354  2.40513  3.72494  3.29354  2.67741  2.69355  4.24690  2.90347  2.73739  3.18146  2.89801  2.37887  2.77519  2.98518  4.58477  3.61503
          0.01266  4.77109  5.49344  0.61958  0.77255  0.48576  0.95510
    178   2.16288  4.85004  3.32695  2.43934  3.13192  3.62440  4.01206  3.58268  2.88126  3.23635  4.08162  3.31963  4.09427  3.21084  3.31505  1.22437  3.09411  3.26985  5.51529  4.21131    246 s - - -
          2.68618  4.42225  2.77519  2.73123  3.46354  2.40513  3.72494  3.29354  2.67741  2.69355  4.24690  2.90347  2.73739  3.18146  2.89801  2.37887  2.77519  2.98518  4.58477  3.61503
          0.01266  4.77109  5.49344  0.61958  0.77255  0.48576  0.95510
    179   2.42748  4.29652  4.20601  3.62187  2.86301  3.89691  4.19630  2.15333  3.51148  2.21055  3.41065  3.04698  4.26708  2.87171  3.71204  3.17932  2.57798  1.69508  4.90938  3.71454    247 v - - -
          2.68618  4.42225  2.77519  2.73123  3.46354  2.40513  3.72494  3.29354  2.67741  2.69355  4.24690  2.90347  2.73739  3.18146  2.89801  2.37887  2.77519  2.98518  4.58477  3.61503
          0.01266  4.77109  5.49344  0.61958  0.77255  0.48576  0.95510
    180   1.33556  4.76281  3.60326  3.10250  3.96125  3.76699  4.12859  3.28480  2.99389  1.93476  3.89013  3.52411  4.21716  2.20167  3.34497  3.06671  3.17440  3.06273  5.40186  4.14714    248 a - - -
          2.68618  4.42225  2.77519  2.73123  3.46354  2.40513  3.72494  3.29354  2.67741  2.69355  4.24690  2.90347  2.73739  3.18146  2.89801  2.37887  2.77519  2.98518  4.58477  3.61503
          0.01266  4.77109  5.49344  0.61958  0.77255  0.48576  0.95510
    181   2.79856  5.03244  3.17184  2.62967  4.31091  2.19825  3.83827  3.73520  2.62696  2.82307  4.12929  2.70061  4.01430  2.32713  3.09140  1.90685  3.03780  2.85625  5.55378  4.21048    249 s - - -
          2.68618  4.42225  2.77519  2.73123  3.46354  2.40513  3.72494  3.29354  2.67741  2.69355  4.24690  2.90347  2.73739  3.18146  2.89801  2.37887  2.77519  2.98518  4.58477  3.61503
          0.01266  4.77109  5.49344  0.61958  0.77255  0.48576  0.95510
    182   2.83124  5.30080  2.63822  1.85802  4.63485  3.58942  3.78056  4.10634  1.67820  3.59637  4.34786  3.06220  3.98971  2.88442  2.57998  2.79811  3.06164  2.47733  5.73484  4.33895    250 k - - -
          2.68618  4.42225  2.77519  2.73123  3.46354  2.40513  3.72494  3.29354  2.67741  2.69355  4.24690  2.90347  2.73739  3.18146  2.89801  2.37887  2.77519  2.98518  4.58477  3.61503
          0.18026  4.77109  1.85484  0.61958  0.77255  0.48576  0.95510
    183   2.45755  5.27373  2.52203  2.17510  4.61154  2.89171  2.98274  4.09673  2.21545  3.57598  4.31875  2.13636  3.91927  2.82208  2.96854  2.39677  3.00062  3.66095  5.70883  4.29493    251 n - - -
          2.68618  4.42225  2.77519  2.73123  3.46354  2.40513  3.72494  3.29354  2.67741  2.69355  4.24690  2.90347  2.73739  3.18146  2.89801  2.37887  2.77519  2.98518  4.58477  3.61503
          0.09233  4.60579  2.54851  0.61958  0.77255  0.77972  0.61347
    184   2.79429  5.08036  2.18598  2.19369  4.36840  3.51857  3.80213  3.76518  2.61990  3.37267  4.18180  3.03879  3.96277  2.94438  3.10394  2.79804  1.68996  2.65200  5.60016  4.23375    252 t - - -
          2.68618  4.42225  2.77519  2.73123  3.46354  2.40513  3.72494  3.29354  2.67741  2.69355  4.24690  2.90347  2.73739  3.18146  2.89801  2.37887  2.77519  2.98518  4.58477  3.61503
          0.10301  4.52961  2.44073  0.61958  0.77255  0.87859  0.53677
    185   2.78626  5.21741  3.06007  2.48907  4.57383  3.54034  2.91282  4.02560  1.73826  3.50136  4.26576  2.54396  3.92702  2.37967  2.35876  2.75561  2.55117  3.61664  5.61938  4.26163    253 k - - -
          2.68618  4.42225  2.77519  2.73123  3.46354  2.40513  3.72494  3.29354  2.67741  2.69355  4.24690  2.90347  2.73739  3.18146  2.89801  2.37887  2.77519  2.98518  4.58477  3.61503
          0.01760  4.44421  5.16655  0.61958  0.77255  0.97150  0.47564
    186   2.73687  4.94361  3.09150  2.01953  4.18530  3.53663  3.73399  3.62136  2.47884  3.21006  4.02568  3.06865  3.93546  2.88393  2.49021  1.97018  2.96771  3.29345  2.75859  4.08986    254 s - - -
          2.68618  4.42225  2.77519  2.73123  3.46354  2.40513  3.72494  3.29354  2.67741  2.69355  4.24690  2.90347  2.73739  3.18146  2.89801  2.37887  2.77519  2.98518  4.58477  3.61503
          0.01760  4.44421  5.16655  0.61958  0.77255  0.97150  0.47564
    187   2.75923  4.86949  3.18522  2.65515  4.14169  2.18335  3.78768  3.54810  2.51342  2.23123  3.99683  2.60351  3.97467  2.95633  2.15670  2.81530  2.99915  3.23779  5.40165  4.09915    255 r - - -
          2.68618  4.42225  2.77519  2.73123  3.46354  2.40513  3.72494  3.29354  2.67741  2.69355  4.24690  2.90347  2.73739  3.18146  2.89801  2.37887  2.77519  2.98518  4.58477  3.61503
          0.01760  4.44421  5.16655  0.61958  0.77255  0.97150  0.47564
    188   2.57869  4.41666  3.94467  3.58446  4.17159  3.36581  4.50397  3.24748  3.54002  3.20537  4.16123  3.71316  4.06760  3.84442  3.81375  1.03103  3.02837  1.74731  5.65056  4.41256    256 s - - -
          2.68607  4.42243  2.77503  2.73141  3.46372  2.40488  3.72512  3.29372  2.67759  2.69341  4.24708  2.90364  2.73726  3.18164  2.89819  2.37905  2.77537  2.98460  4.58495  3.61446
          0.57665  0.83812  5.16655  0.59329  0.80409  0.97150  0.47564
    189   2.67978  4.20428  3.98095  3.40125  3.30570  3.75379  4.04269  1.90499  3.30172  2.10675  2.73434  2.89537  4.12553  3.54946  3.53298  2.52708  2.91196  2.44979  4.80661  2.87380    259 i - - -
          2.68618  4.42225  2.77519  2.73123  3.46354  2.40513  3.72494  3.29354  2.67741  2.69355  4.24690  2.90347  2.73739  3.18146  2.89801  2.37887  2.77519  2.98518  4.58477  3.61503
          0.01760  4.44421  5.16655  0.61958  0.77255  0.97150  0.47564
    190   2.69840  4.21454  4.02323  3.44732  2.67029  3.77084  4.04351  2.21822  3.34597  2.40155  3.32794  3.69946  4.14546  3.58586  3.56782  2.23678  2.48965  2.46164  4.76338  2.22718    260 i - - -
          2.68618  4.42225  2.77519  2.73123  3.46354  2.40513  3.72494  3.29354  2.67741  2.69355  4.24690  2.90347  2.73739  3.18146  2.89801  2.37887  2.77519  2.98518  4.58477  3.61503
          0.01760  4.44421  5.16655  0.61958  0.77255  0.97150  0.47564
    191   1.68066  4.63310  3.34032  2.87896  4.41344  2.40557  4.05363  3.84669  2.91021  3.46174  4.26295  2.52091  3.91985  3.23223  3.33807  2.20030  1.99490  3.39020  5.68747  4.39359    261 a - - -
          2.68618  4.42225  2.77519  2.73123  3.46354  2.40513  3.72494  3.29354  2.67741  2.69355  4.24690  2.90347  2.73739  3.18146  2.89801  2.37887  2.77519  2.98518  4.58477  3.61503
          0.01760  4.44421  5.16655  0.61958  0.77255  0.97150  0.47564
    192   2.02600  4.20538  4.10190  3.52218  2.69627  2.92116  4.10661  2.60538  3.41235  1.69834  2.71956  3.75662  4.16798  3.64320  3.61568  3.08115  2.94312  2.42714  4.81719  3.62207    262 l - - -
          2.68618  4.42225  2.77519  2.73123  3.46354  2.40513  3.72494  3.29354  2.67741  2.69355  4.24690  2.90347  2.73739  3.18146  2.89801  2.37887  2.77519  2.98518  4.58477  3.61503
          0.01760  4.44421  5.16655  0.61958  0.77255  0.97150  0.47564
    193   2.68443  4.56750  3.34908  2.78717  3.73919  2.77906  3.83246  3.11261  2.73833  2.03230  2.92315  2.74750  3.98488  3.07964  2.65821  2.82926  2.50972  2.86121  5.12937  3.86525    263 l - - -
          2.68618  4.42225  2.77519  2.73123  3.46354  2.40513  3.72494  3.29354  2.67741  2.69355  4.24690  2.90347  2.73739  3.18146  2.89801  2.37887  2.77519  2.98518  4.58477  3.61503
          0.01760  4.44421  5.16655  0.61958  0.77255  0.76092  0.62968
    194   2.28706  4.58617  3.43993  2.92478  3.92037  3.53383  2.92063  3.29479  2.89651  2.98881  3.85514  3.34087  4.01734  3.23017  3.28714  1.54594  2.97234  2.13222  5.30580  4.03905    264 s - - -
          2.68618  4.42225  2.77519  2.73123  3.46354  2.40513  3.72494  3.29354  2.67741  2.69355  4.24690  2.90347  2.73739  3.18146  2.89801  2.37887  2.77519  2.98518  4.58477  3.61503
          0.01615  4.52961  5.25196  0.61958  0.77255  0.30080  1.34793
    195   2.45810  3.29410  3.63841  3.07263  2.56780  3.02436  4.01719  3.04821  2.16365  2.75727  3.64608  3.48715  4.14495  3.33619  3.39174  2.33259  3.02784  2.81914  5.12076  2.49185    265 k - - -
          2.68618  4.42225  2.77519  2.73123  3.46354  2.40513  3.72494  3.29354  2.67741  2.69355  4.24690  2.90347  2.73739  3.18146  2.89801  2.37887  2.77519  2.98518  4.58477  3.61503
          0.01266  4.77109  5.49344  0.61958  0.77255  0.48576  0.95510
    196   2.84579  4.53608  4.13401  3.68691  3.86632  2.30786  4.47240  3.12970  3.59776  1.08193  3.83927  3.89454  4.30393  3.89167  3.84437  3.12132  2.02060  2.90729  5.38817  4.18740    266 l - - -
          2.68618  4.42225  2.77519  2.73123  3.46354  2.40513  3.72494  3.29354  2.67741  2.69355  4.24690  2.90347  2.73739  3.18146  2.89801  2.37887  2.77519  2.98518  4.58477  3.61503
          0.01266  4.77109  5.49344  0.61958  0.77255  0.48576  0.95510
    197   2.96921  5.51583  2.13507  1.98945  4.84635  2.86949  3.88833  4.34516  2.69550  3.81575  4.57232  1.90792  4.05968  2.45753  3.21576  2.06967  3.21330  3.90094  5.94777  4.50720    267 n - - -
          2.68618  4.42225  2.77519  2.73123  3.46354  2.40513  3.72494  3.29354  2.67741  2.69355  4.24690  2.90347  2.73739  3.18146  2.89801  2.37887  2.77519  2.98518  4.58477  3.61503
          0.01266  4.77109  5.49344  0.61958  0.77255  0.48576  0.95510
    198   1.80480  4.43654  3.95674  3.40326  3.64533  3.76812  4.19903  2.96643  3.33378  1.64813  3.62769  3.70855  3.14199  3.60959  3.62525  2.24428  3.06061  2.29611  5.12221  3.91080    268 l - - -
          2.68618  4.42225  2.77519  2.73123  3.46354  2.40513  3.72494  3.29354  2.67741  2.69355  4.24690  2.90347  2.73739  3.18146  2.89801  2.37887  2.77519  2.98518  4.58477  3.61503
          0.01266  4.77109  5.49344  0.61958  0.77255  0.48576  0.95510
    199   4.10334  5.30102  5.31013  4.99946  0.95184  4.90941  3.97278  3.85915  4.81241  3.27342  4.45249  4.62539  2.89083  4.70610  4.76863  4.26508  4.31866  3.73293  1.60725  1.95722    269 f - - -
          2.68618  4.42225  2.77519  2.73123  3.46354  2.40513  3.72494  3.29354  2.67741  2.69355  4.24690  2.90347  2.73739  3.18146  2.89801  2.37887  2.77519  2.98518  4.58477  3.61503
          0.01266  4.77109  5.49344  0.61958  0.77255  0.48576  0.95510
    200   1.75548  5.13452  3.13426  2.57473  4.41927  3.60488  3.79474  3.85878  2.27327  3.41189  3.29328  3.10588  3.99613  2.49115  2.33291  2.48201  2.64975  3.49312  5.60576  4.24393    270 a - - -
          2.68618  4.42225  2.77519  2.73123  3.46354  2.40513  3.72494  3.29354  2.67741  2.69355  4.24690  2.90347  2.73739  3.18146  2.89801  2.37887  2.77519  2.98518  4.58477  3.61503
          0.01266  4.77109  5.49344  0.61958  0.77255  0.48576  0.95510
    201   2.81166  5.22130  2.34911  2.53006  4.54208  3.57920  3.79725  4.00299  2.55887  3.52598  3.25623  1.87096  2.55864  2.91035  3.04656  2.45018  2.64418  3.60340  5.69417  4.30550    271 n - - -
          2.68618  4.42225  2.77519  2.73123  3.46354  2.40513  3.72494  3.29354  2.67741  2.69355  4.24690  2.90347  2.73739  3.18146  2.89801  2.37887  2.77519  2.98518  4.58477  3.61503
          0.01266  4.77109  5.49344  0.61958  0.77255  0.48576  0.95510
    202   2.81215  5.19606  2.37349  2.53916  4.49473  3.58760  3.79676  3.94888  2.23912  3.48428  4.25684  3.07899  2.11565  2.91414  3.04381  2.45666  2.62849  3.56361  5.66327  2.62871    272 p - - -
          2.68618  4.42225  2.77519  2.73123  3.46354  2.40513  3.72494  3.29354  2.67741  2.69355  4.24690  2.90347  2.73739  3.18146  2.89801  2.37887  2.77519  2.98518  4.58477  3.61503
          0.01266  4.77109  5.49344  0.61958  0.77255  0.48576  0.95510
    203   2.45019  4.66943  2.50391  2.92971  3.83597  3.73269  3.97494  2.71161  2.90842  1.77034  3.76605  2.34831  4.11929  3.23078  3.31103  2.96627  3.04289  2.53163  5.24345  3.98068    273 l - - -
          2.68618  4.42225  2.77519  2.73123  3.46354  2.40513  3.72494  3.29354  2.67741  2.69355  4.24690  2.90347  2.73739  3.18146  2.89801  2.37887  2.77519  2.98518  4.58477  3.61503
          0.01266  4.77109  5.49344  0.61958  0.77255  0.48576  0.95510
    204   3.16501  4.54007  4.79396  4.23900  3.74718  4.40798  4.80436  1.58991  4.11956  2.20891  3.66100  2.35455  4.74644  4.35616  4.29484  3.73101  3.40864  1.14440  5.41965  4.21667    274 v - - -
          2.68618  4.42225  2.77519  2.73123  3.46354  2.40513  3.72494  3.29354  2.67741  2.69355  4.24690  2.90347  2.73739  3.18146  2.89801  2.37887  2.77519  2.98518  4.58477  3.61503
          0.01266  4.77109  5.49344  0.61958  0.77255  0.48576  0.95510
    205   1.57940  3.23603  2.54485  2.85313  3.91602  3.69490  3.93510  3.27649  2.48006  2.56242  3.83054  3.32531  4.08631  3.16282  3.24920  2.92193  3.03166  2.59247  5.29321  4.01707    275 a - - -
          2.68618  4.42225  2.77519  2.73123  3.46354  2.40513  3.72494  3.29354  2.67741  2.69355  4.24690  2.90347  2.73739  3.18146  2.89801  2.37887  2.77519  2.98518  4.58477  3.61503
          0.14913  4.77109  2.03965  0.61958  0.77255  0.48576  0.95510
    206   1.89833  4.93810  3.14193  2.24991  4.18539  3.57793  3.80074  3.59809  2.60321  3.20680  2.51498  3.12223  3.97863  2.55485  3.05972  2.20275  2.99311  3.27776  5.45596  4.12575    276 a - - -
          2.68618  4.42225  2.77519  2.73123  3.46354  2.40513  3.72494  3.29354  2.67741  2.69355  4.24690  2.90347  2.73739  3.18146  2.89801  2.37887  2.77519  2.98518  4.58477  3.61503
          0.09207  4.63646  2.54758  0.61958  0.77255  0.73458  0.65336
    207   1.55491  4.47231  4.77687  4.22136  3.63296  4.34859  4.77913  1.54419  4.10591  1.95170  3.51790  4.40371  4.68645  4.32343  4.27141  3.68000  3.35055  1.73822  5.36043  4.17593    277 i - - -
          2.68609  4.42246  2.77540  2.73144  3.46215  2.40534  3.72515  3.29375  2.67762  2.69376  4.24711  2.90276  2.73761  3.18167  2.89694  2.37908  2.77508  2.98539  4.58498  3.61524
          0.32909  1.28974  5.28240  1.02741  0.44306  0.84114  0.56426
    208   2.51921  2.69672  4.30378  3.91750  4.40821  3.29533  4.70516  3.74561  3.82411  3.50994  4.36806  3.84620  4.05532  4.07717  4.04477  2.02576  0.87390  3.28222  5.82761  4.66031    281 t - - -
          2.68618  4.42225  2.77519  2.73123  3.46354  2.40513  3.72494  3.29354  2.67741  2.69355  4.24690  2.90347  2.73739  3.18146  2.89801  2.37887  2.77519  2.98518  4.58477  3.61503
          0.01566  4.56005  5.28240  0.61958  0.77255  0.84114  0.56426
    209   1.60976  4.88066  2.40893  2.78899  4.66914  3.40117  4.12392  4.11574  3.01568  3.71309  4.51406  3.24201  4.01806  3.29432  3.48152  1.29941  3.11216  3.63569  5.91405  4.57489    282 s - - -
          2.68618  4.42225  2.77519  2.73123  3.46354  2.40513  3.72494  3.29354  2.67741  2.69355  4.24690  2.90347  2.73739  3.18146  2.89801  2.37887  2.77519  2.98518  4.58477  3.61503
          0.01566  4.56005  5.28240  0.61958  0.77255  0.31429  1.31048
    210   2.14372  5.22777  2.67013  2.21506  4.54390  3.00479  3.76820  4.00920  2.51650  3.52132  4.27830  3.05523  3.96944  2.87564  2.34276  1.97178  3.02422  3.60324  3.64104  4.28797    283 s - - -
          2.68618  4.42225  2.77519  2.73123  3.46354  2.40513  3.72494  3.29354  2.67741  2.69355  4.24690  2.90347  2.73739  3.18146  2.89801  2.37887  2.77519  2.98518  4.58477  3.61503
          0.01266  4.77109  5.49344  0.61958  0.77255  0.48576  0.95510
    211   2.81025  5.13097  3.14915  2.64763  4.60951  2.46607  3.89988  4.06836  2.66032  3.60090  4.37012  1.98665  4.02494  3.02167  2.63497  1.66942  2.62153  3.64258  5.76936  4.39982    284 s - - -
          2.68618  4.42225  2.77519  2.73123  3.46354  2.40513  3.72494  3.29354  2.67741  2.69355  4.24690  2.90347  2.73739  3.18146  2.89801  2.37887  2.77519  2.98518  4.58477  3.61503
          0.01266  4.77109  5.49344  0.61958  0.77255  0.48576  0.95510
    212   3.02146  5.42014  1.07325  2.56319  4.72811  2.85085  3.96740  3.05725  2.36816  3.72513  4.52588  3.11839  4.11682  3.10510  3.30498  2.98511  3.27477  3.79135  5.91123  4.50566    285 d - - -
          2.68618  4.42225  2.77519  2.73123  3.46354  2.40513  3.72494  3.29354  2.67741  2.69355  4.24690  2.90347  2.73739  3.18146  2.89801  2.37887  2.77519  2.98518  4.58477  3.61503
          0.01266  4.77109  5.49344  0.61958  0.77255  0.48576  0.95510
    213   2.88438  4.39963  4.20253  3.63249  1.36025  3.95374  4.24317  2.31068  2.80069  2.51303  3.48535  3.88658  4.33067  3.76398  3.70756  3.24418  2.28624  2.57656  4.97756  3.74341    286 f - - -
          2.68618  4.42225  2.77519  2.73123  3.46354  2.40513  3.72494  3.29354  2.67741  2.69355  4.24690  2.90347  2.73739  3.18146  2.89801  2.37887  2.77519  2.98518  4.58477  3.61503
          0.01266  4.77109  5.49344  0.61958  0.77255  0.48576  0.95510
    214   3.16309  5.69002  0.93670  2.53238  5.03805  3.62944  4.05392  4.54493  2.93697  4.02670  4.82299  2.56583  4.17742  3.19217  2.68521  2.50557  3.43160  4.10435  6.17021  4.70999    287 d - - -
          2.68618  4.42225  2.77519  2.73123  3.46354  2.40513  3.72494  3.29354  2.67741  2.69355  4.24690  2.90347  2.73739  3.18146  2.89801  2.37887  2.77519  2.98518  4.58477  3.61503
          0.01266  4.77109  5.49344  0.61958  0.77255  0.48576  0.95510
    215   3.55840  4.83033  5.52719  4.95157  1.80567  4.88853  5.23786  1.61128  4.79625  1.27138  3.33369  5.04101  5.09553  4.82482  4.79940  4.24400  3.78392  1.77873  5.49125  4.39300    288 l - - -
          2.68618  4.42225  2.77519  2.73123  3.46354  2.40513  3.72494  3.29354  2.67741  2.69355  4.24690  2.90347  2.73739  3.18146  2.89801  2.37887  2.77519  2.98518  4.58477  3.61503
          0.01266  4.77109  5.49344  0.61958  0.77255  0.48576  0.95510
    216   2.44552  4.65509  3.48150  2.91814  2.63133  3.71954  3.95377  3.18993  2.88660  2.87807  3.75075  3.37377  4.10307  2.77631  2.02318  2.57446  2.54024  2.55940  5.21676  3.12779    289 r - - -
          2.68618  4.42225  2.77519  2.73123  3.46354  2.40513  3.72494  3.29354  2.67741  2.69355  4.24690  2.90347  2.73739  3.18146  2.89801  2.37887  2.77519  2.98518  4.58477  3.61503
          0.01266  4.77109  5.49344  0.61958  0.77255  0.48576  0.95510
    217   2.47629  5.18608  2.08439  2.30502  4.48564  3.58537  3.77769  3.16880  2.28432  2.48556  4.23956  3.07344  3.97850  2.89179  2.24803  2.78149  3.02611  3.55170  5.64616  4.26627    290 d - - -
          2.68618  4.42225  2.77519  2.73123  3.46354  2.40513  3.72494  3.29354  2.67741  2.69355  4.24690  2.90347  2.73739  3.18146  2.89801  2.37887  2.77519  2.98518  4.58477  3.61503
          0.01266  4.77109  5.49344  0.61958  0.77255  0.48576  0.95510
    218   2.45519  4.53711  3.65376  3.09650  3.02926  3.77290  4.03148  3.03785  3.04994  1.42492  3.64037  2.86715  3.05114  2.80490  3.40507  3.02203  3.03835  2.81287  5.11740  3.87905    291 l - - -
          2.68618  4.42225  2.77519  2.73123  3.46354  2.40513  3.72494  3.29354  2.67741  2.69355  4.24690  2.90347  2.73739  3.18146  2.89801  2.37887  2.77519  2.98518  4.58477  3.61503
          0.01266  4.77109  5.49344  0.61958  0.77255  0.48576  0.95510
    219   2.99441  5.17663  3.42816  2.81689  4.46689  3.77894  3.88052  2.97409  1.73370  2.79625  4.24572  3.30228  3.11423  3.02237  1.47553  3.01831  3.20508  3.53630  5.60960  4.32660    292 r - - -
          2.68618  4.42225  2.77519  2.73123  3.46354  2.40513  3.72494  3.29354  2.67741  2.69355  4.24690  2.90347  2.73739  3.18146  2.89801  2.37887  2.77519  2.98518  4.58477  3.61503
          0.01266  4.77109  5.49344  0.61958  0.77255  0.48576  0.95510
    220   2.84357  5.23376  2.69308  2.57443  4.54908  3.62059  3.79427  2.54853  1.65146  3.51654  4.28819  3.10712  3.13392  2.90752  2.06442  2.82671  3.07070  3.60860  5.67670  4.30886    293 k - - -
          2.68618  4.42225  2.77519  2.73123  3.46354  2.40513  3.72494  3.29354  2.67741  2.69355  4.24690  2.90347  2.73739  3.18146  2.89801  2.37887  2.77519  2.98518  4.58477  3.61503
          0.01266  4.77109  5.49344  0.61958  0.77255  0.48576  0.95510
    221   2.46524  5.25320  1.99935  2.20729  4.57762  3.57011  3.76262  4.04936  2.07394  2.97375  4.30010  3.04588  3.17723  2.86646  2.99680  2.44696  3.02416  3.06344  5.69870  4.30004    294 d - - -
          2.68618  4.42225  2.77519  2.73123  3.46354  2.40513  3.72494  3.29354  2.67741  2.69355  4.24690  2.90347  2.73739  3.18146  2.89801  2.37887  2.77519  2.98518  4.58477  3.61503
          0.01266  4.77109  5.49344  0.61958  0.77255  0.48576  0.95510
    222   2.48315  5.30273  3.04733  1.97412  4.64645  3.57495  3.76061  4.12670  1.79823  3.60465  4.34605  2.63746  3.19001  2.85946  2.33884  2.44513  3.03762  3.69314  5.73394  4.33025    295 k - - -
          2.68618  4.42225  2.77519  2.73123  3.46354  2.40513  3.72494  3.29354  2.67741  2.69355  4.24690  2.90347  2.73739  3.18146  2.89801  2.37887  2.77519  2.98518  4.58477  3.61503
          0.01266  4.77109  5.49344  0.61958  0.77255  0.48576  0.95510
    223   2.99763  2.97122  4.82694  4.24270  3.52626  4.20755  4.58558  2.06471  4.08043  2.48375  2.81508  4.32149  4.56212  4.25628  4.16427  3.52716  1.74653  1.37743  5.12184  3.93724    296 v - - -
          2.68618  4.42225  2.77519  2.73123  3.46354  2.40513  3.72494  3.29354  2.67741  2.69355  4.24690  2.90347  2.73739  3.18146  2.89801  2.37887  2.77519  2.98518  4.58477  3.61503
          0.01266  4.77109  5.49344  0.61958  0.77255  0.48576  0.95510
    224   2.01567  3.12020  4.11038  3.56393  3.68065  3.72565  4.29149  3.01366  3.48053  1.74745  3.67069  3.79669  4.22283  3.73845  3.73836  1.86078  2.22488  2.77702  5.16182  3.96061    297 l - - -
          2.68618  4.42225  2.77519  2.73123  3.46354  2.40513  3.72494  3.29354  2.67741  2.69355  4.24690  2.90347  2.73739  3.18146  2.89801  2.37887  2.77519  2.98518  4.58477  3.61503
          0.01266  4.77109  5.49344  0.61958  0.77255  0.48576  0.95510
    225   2.81533  4.30150  4.23637  2.94567  3.40508  3.91294  4.21143  2.02209  3.52728  2.21276  3.41266  3.87579  4.28172  3.76239  2.94875  3.19734  3.04733  1.62436  4.91567  2.47100    298 v - - -
          2.68618  4.42225  2.77519  2.73123  3.46354  2.40513  3.72494  3.29354  2.67741  2.69355  4.24690  2.90347  2.73739  3.18146  2.89801  2.37887  2.77519  2.98518  4.58477  3.61503
          0.14913  4.77109  2.03965  0.61958  0.77255  0.48576  0.95510
    226   3.23308  4.65060  4.57141  4.06750  1.34042  2.14070  4.00741  3.10803  3.93734  2.22918  3.75406  4.12724  4.59568  4.07988  4.07301  3.55111  3.46485  2.94228  4.33345  1.93218    299 f - - -
          2.68618  4.42225  2.77519  2.73123  3.46354  2.40513  3.72494  3.29354  2.67741  2.69355  4.24690  2.90347  2.73739  3.18146  2.89801  2.37887  2.77519  2.98518  4.58477  3.61503
          0.01450  4.63646  5.35881  0.61958  0.77255  0.73458  0.65336
    227   3.27360  2.82984  5.24890  4.70473  3.76035  4.65127  5.13237  1.78185  4.57120  1.77717  3.61431  4.79389  4.94613  4.75103  4.65987  4.01052  3.52024  0.97317  5.56998  4.38703    300 v - - -
          2.68618  4.42225  2.77519  2.73123  3.46354  2.40513  3.72494  3.29354  2.67741  2.69355  4.24690  2.90347  2.73739  3.18146  2.89801  2.37887  2.77519  2.98518  4.58477  3.61503
          0.01450  4.63646  5.35881  0.61958  0.77255  0.73458  0.65336
    228   2.89447  3.03001  4.63227  4.07352  3.55118  2.02352  4.52620  1.50343  3.93281  2.51671  3.51822  4.17605  4.44700  4.13556  4.06287  3.36545  3.16423  1.69669  5.13520  3.94559    301 i - - -
          2.68618  4.42225  2.77519  2.73123  3.46354  2.40513  3.72494  3.29354  2.67741  2.69355  4.24690  2.90347  2.73739  3.18146  2.89801  2.37887  2.77519  2.98518  4.58477  3.61503
          0.18987  4.63646  1.81253  0.61958  0.77255  0.73458  0.65336
    229   1.88484  2.98947  4.48844  3.92331  3.43423  3.94403  4.40463  2.33958  3.78735  1.70035  3.39638  4.05612  4.35077  3.99451  3.93213  3.27287  3.07940  1.67307  5.02619  3.84016    302 v - - -
          2.68618  4.42225  2.77519  2.73123  3.46354  2.40513  3.72494  3.29354  2.67741  2.69355  4.24690  2.90347  2.73739  3.18146  2.89801  2.37887  2.77519  2.98518  4.58477  3.61503
          0.01726  4.46385  5.18620  0.61958  0.77255  0.54268  0.87034
    230   2.72079  4.88514  3.23392  2.79166  4.55225  3.46067  4.02862  3.99740  2.84762  3.57960  4.37036  2.05730  2.38632  3.18158  3.29890  2.01742  1.74495  3.55302  5.78093  4.44977    303 t - - -
          2.68618  4.42225  2.77519  2.73123  3.46354  2.40513  3.72494  3.29354  2.67741  2.69355  4.24690  2.90347  2.73739  3.18146  2.89801  2.37887  2.77519  2.98518  4.58477  3.61503
          0.01450  4.63646  5.35881  0.61958  0.77255  0.73458  0.65336
    231   2.64554  4.55274  3.93038  3.59446  4.50693  3.39512  4.59468  3.83754  3.58581  3.59430  4.46607  3.74167  0.90306  3.89126  3.88263  2.11945  3.11525  2.50188  5.90056  4.67953    304 p - - -
          2.68618  4.42225  2.77519  2.73123  3.46354  2.40513  3.72494  3.29354  2.67741  2.69355  4.24690  2.90347  2.73739  3.18146  2.89801  2.37887  2.77519  2.98518  4.58477  3.61503
          0.01450  4.63646  5.35881  0.61958  0.77255  0.35670  1.20392
    232   2.22831  5.39130  1.73656  2.50262  4.73434  3.58350  3.84211  4.21967  1.97466  3.70457  4.45851  2.60511  4.02357  2.95147  3.12010  2.18250  3.13478  3.78631  5.84357  4.42488    305 d - - -
          2.68618  4.42225  2.77519  2.73123  3.46354  2.40513  3.72494  3.29354  2.67741  2.69355  4.24690  2.90347  2.73739  3.18146  2.89801  2.37887  2.77519  2.98518  4.58477  3.61503
          0.01266  4.77109  5.49344  0.61958  0.77255  0.48576  0.95510
    233   2.79062  5.28456  2.27032  1.97694  4.62244  3.56449  3.08685  4.10351  2.49139  3.58662  3.19472  2.41327  3.95896  2.53228  2.60342  2.75582  3.02189  3.67141  5.72118  3.29882    306 e - - -
          2.68618  4.42225  2.77519  2.73123  3.46354  2.40513  3.72494  3.29354  2.67741  2.69355  4.24690  2.90347  2.73739  3.18146  2.89801  2.37887  2.77519  2.98518  4.58477  3.61503
          0.01266  4.77109  5.49344  0.61958  0.77255  0.48576  0.95510
    234   2.80931  4.56045  3.62539  2.55002  3.70623  3.76857  4.02979  2.34132  3.03195  1.73453  3.66401  3.49077  2.68720  3.34363  3.39480  2.18662  3.04402  2.82448  5.14632  3.90665    307 l - - -
          2.68618  4.42225  2.77519  2.73123  3.46354  2.40513  3.72494  3.29354  2.67741  2.69355  4.24690  2.90347  2.73739  3.18146  2.89801  2.37887  2.77519  2.98518  4.58477  3.61503
          0.01266  4.77109  5.49344  0.61958  0.77255  0.48576  0.95510
    235   2.82065  5.31631  2.62097  2.23772  4.65199  2.57183  3.77821  4.13392  2.27947  3.61806  4.36270  3.04006  3.97753  2.55935  3.02181  1.89465  2.24869  3.70256  5.75449  4.34435    308 s - - -
          2.68618  4.42225  2.77519  2.73123  3.46354  2.40513  3.72494  3.29354  2.67741  2.69355  4.24690  2.90347  2.73739  3.18146  2.89801  2.37887  2.77519  2.98518  4.58477  3.61503
          0.01266  4.77109  5.49344  0.61958  0.77255  0.48576  0.95510
    236   2.90781  4.40061  4.26914  3.68777  3.52732  4.01299  4.31946  1.74061  3.55460  2.22114  3.50166  3.94571  4.37742  3.82269  2.13566  3.29927  2.21840  1.92471  5.06713  3.86980    309 i - - -
          2.68618  4.42225  2.77519  2.73123  3.46354  2.40513  3.72494  3.29354  2.67741  2.69355  4.24690  2.90347  2.73739  3.18146  2.89801  2.37887  2.77519  2.98518  4.58477  3.61503
          0.01266  4.77109  5.49344  0.61958  0.77255  0.48576  0.95510
    237   2.43745  4.22312  4.51235  3.91386  2.34330  3.04026  4.26348  2.65224  3.75173  1.96873  3.34005  4.01774  4.30973  3.93023  3.84986  3.24278  2.58705  1.65267  4.84144  2.91877    310 v - - -
          2.68618  4.42225  2.77519  2.73123  3.46354  2.40513  3.72494  3.29354  2.67741  2.69355  4.24690  2.90347  2.73739  3.18146  2.89801  2.37887  2.77519  2.98518  4.58477  3.61503
          0.01266  4.77109  5.49344  0.61958  0.77255  0.48576  0.95510
    238   2.24937  5.29140  2.57276  2.49593  4.62986  2.46825  3.76330  4.10888  2.25100  3.59339  4.33697  3.04246  3.96857  2.55560  2.03969  2.44626  3.03506  3.67917  5.72878  4.32443    311 r - - -
          2.68618  4.42225  2.77519  2.73123  3.46354  2.40513  3.72494  3.29354  2.67741  2.69355  4.24690  2.90347  2.73739  3.18146  2.89801  2.37887  2.77519  2.98518  4.58477  3.61503
          0.01266  4.77109  5.49344  0.61958  0.77255  0.48576  0.95510
    239   2.83068  4.66221  3.55597  2.98924  2.91814  3.75411  3.98574  3.18869  2.53559  2.88142  3.76476  3.42874  1.64116  3.25372  2.72065  2.99697  3.06305  2.25025  5.22333  3.96807    312 p - - -
          2.68618  4.42225  2.77519  2.73123  3.46354  2.40513  3.72494  3.29354  2.67741  2.69355  4.24690  2.90347  2.73739  3.18146  2.89801  2.37887  2.77519  2.98518  4.58477  3.61503
          0.01266  4.77109  5.49344  0.61958  0.77255  0.48576  0.95510
    240   3.31149  4.63349  5.22353  4.63311  3.43337  4.55999  4.88786  1.18965  4.45417  1.32164  3.32395  4.69736  4.83660  4.54103  4.47762  3.89263  3.53953  2.09851  3.16328  4.11414    313 i - - -
          2.68618  4.42225  2.77519  2.73123  3.46354  2.40513  3.72494  3.29354  2.67741  2.69355  4.24690  2.90347  2.73739  3.18146  2.89801  2.37887  2.77519  2.98518  4.58477  3.61503
          0.01266  4.77109  5.49344  0.61958  0.77255  0.48576  0.95510
    241   2.53878  4.70455  5.25450  4.67161  3.49786  4.65481  5.01228  1.38399  4.51237  1.22280  2.25447  4.77791  4.91571  4.60416  4.55823  3.99187  3.61591  2.40832  5.37882  4.27475    314 l - - -
          2.68618  4.42225  2.77519  2.73123  3.46354  2.40513  3.72494  3.29354  2.67741  2.69355  4.24690  2.90347  2.73739  3.18146  2.89801  2.37887  2.77519  2.98518  4.58477  3.61503
          0.01266  4.77109  5.49344  0.61958  0.77255  0.48576  0.95510
    242   2.88066  5.36480  3.06713  1.96013  4.71842  2.10935  3.79759  4.19045  2.22425  3.65950  4.41076  2.66416  4.02079  2.55444  2.03389  2.84084  3.10795  3.76166  5.77807  4.38914    315 e - - -
          2.68618  4.42225  2.77519  2.73123  3.46354  2.40513  3.72494  3.29354  2.67741  2.69355  4.24690  2.90347  2.73739  3.18146  2.89801  2.37887  2.77519  2.98518  4.58477  3.61503
          0.01266  4.77109  5.49344  0.61958  0.77255  0.48576  0.95510
    243   3.10242  4.51449  4.74530  4.17270  3.50338  4.26271  4.63953  2.17930  4.02762  0.97991  3.42360  4.33025  4.61308  4.21726  4.16026  2.34850  3.34579  2.12129  5.19763  4.03366    316 l - - -
          2.68618  4.42225  2.77519  2.73123  3.46354  2.40513  3.72494  3.29354  2.67741  2.69355  4.24690  2.90347  2.73739  3.18146  2.89801  2.37887  2.77519  2.98518  4.58477  3.61503
          0.01266  4.77109  5.49344  0.61958  0.77255  0.48576  0.95510
    244   3.98687  5.20605  5.84407  5.28490  1.31016  5.30507  5.37777  2.18742  5.13674  0.89433  3.21054  5.40962  5.36296  5.00064  5.07725  4.68725  4.18905  2.88927  5.41790  4.21458    317 l - - -
          2.68618  4.42225  2.77519  2.73123  3.46354  2.40513  3.72494  3.29354  2.67741  2.69355  4.24690  2.90347  2.73739  3.18146  2.89801  2.37887  2.77519  2.98518  4.58477  3.61503
          0.01266  4.77109  5.49344  0.61958  0.77255  0.48576  0.95510
    245   3.09638  4.45046  4.97394  4.38446  1.55717  4.27413  4.49082  2.23844  4.19205  1.74171  3.35200  4.39242  4.60072  4.29386  4.21159  3.59278  3.32546  1.92750  4.88671  2.42519    318 f - - -
          2.68618  4.42225  2.77519  2.73123  3.46354  2.40513  3.72494  3.29354  2.67741  2.69355  4.24690  2.90347  2.73739  3.18146  2.89801  2.37887  2.77519  2.98518  4.58477  3.61503
          0.01266  4.77109  5.49344  0.61958  0.77255  0.48576  0.95510
    246   3.03511  5.41539  2.92862  2.63842  4.85949  3.62822  4.01747  4.35204  2.79578  3.85650  4.64773  1.41225  4.14484  1.76009  3.25333  2.06753  3.31163  3.91857  5.99282  4.59389    319 n - - -
          2.68618  4.42225  2.77519  2.73123  3.46354  2.40513  3.72494  3.29354  2.67741  2.69355  4.24690  2.90347  2.73739  3.18146  2.89801  2.37887  2.77519  2.98518  4.58477  3.61503
          0.01266  4.77109  5.49344  0.61958  0.77255  0.48576  0.95510
    247   2.16856  4.58654  3.70218  3.15138  2.84096  3.79922  4.09228  3.02093  3.09605  2.75809  3.69240  3.55588  4.20048  1.57473  3.45024  3.06097  3.08908  2.05328  5.18437  3.93274    320 q - - -
          2.68618  4.42225  2.77519  2.73123  3.46354  2.40513  3.72494  3.29354  2.67741  2.69355  4.24690  2.90347  2.73739  3.18146  2.89801  2.37887  2.77519  2.98518  4.58477  3.61503
          0.01266  4.77109  5.49344  0.61958  0.77255  0.48576  0.95510
    248   2.51290  4.29327  4.69998  4.10286  3.38392  4.07601  4.41443  1.71469  3.93122  1.85535  1.98847  4.17933  4.43206  4.09609  4.00626  2.74449  3.13734  2.08710  4.95268  3.77549    321 i - - -
          2.68618  4.42225  2.77519  2.73123  3.46354  2.40513  3.72494  3.29354  2.67741  2.69355  4.24690  2.90347  2.73739  3.18146  2.89801  2.37887  2.77519  2.98518  4.58477  3.61503
          0.01266  4.77109  5.49344  0.61958  0.77255  0.48576  0.95510
    249   2.80169  4.21832  4.52100  3.92131  2.66067  3.06655  3.21041  1.59278  3.75665  2.13627  3.33501  4.02000  4.30817  3.93289  3.85050  3.24208  2.62595  2.18763  4.83366  2.94197    322 i - - -
          2.68618  4.42225  2.77519  2.73123  3.46354  2.40513  3.72494  3.29354  2.67741  2.69355  4.24690  2.90347  2.73739  3.18146  2.89801  2.37887  2.77519  2.98518  4.58477  3.61503
          0.01266  4.77109  5.49344  0.61958  0.77255  0.48576  0.95510
    250   2.78897  5.19668  2.30581  2.29810  4.50105  3.57866  3.77097  3.05729  2.52377  2.91557  4.24834  2.67286  3.97150  2.52955  2.63007  2.46214  3.02021  3.56530  5.65433  2.66387    323 e - - -
          2.68618  4.42225  2.77519  2.73123  3.46354  2.40513  3.72494  3.29354  2.67741  2.69355  4.24690  2.90347  2.73739  3.18146  2.89801  2.37887  2.77519  2.98518  4.58477  3.61503
          0.01266  4.77109  5.49344  0.61958  0.77255  0.48576  0.95510
    251   2.45021  4.81666  3.31816  2.42843  3.23274  3.66673  3.88385  2.86052  2.36489  2.66365  3.90096  3.25116  4.05352  3.08030  2.30278  2.16530  3.02298  2.70156  5.35189  4.05634    324 s - - -
          2.68618  4.42225  2.77519  2.73123  3.46354  2.40513  3.72494  3.29354  2.67741  2.69355  4.24690  2.90347  2.73739  3.18146  2.89801  2.37887  2.77519  2.98518  4.58477  3.61503
          0.01266  4.77109  5.49344  0.61958  0.77255  0.48576  0.95510
    252   2.86078  4.80995  2.75739  2.84955  3.95691  3.71961  3.97431  3.32398  2.87174  1.61318  3.02945  1.87856  4.12565  3.19998  3.29259  2.97540  3.09745  3.07931  5.35379  4.06629    325 l - - -
          2.68618  4.42225  2.77519  2.73123  3.46354  2.40513  3.72494  3.29354  2.67741  2.69355  4.24690  2.90347  2.73739  3.18146  2.89801  2.37887  2.77519  2.98518  4.58477  3.61503
          0.01266  4.77109  5.49344  0.61958  0.77255  0.48576  0.95510
    253   2.43606  4.50987  3.68534  3.11828  3.64942  2.45231  4.03476  3.00900  3.07113  2.05550  2.96760  3.51993  4.15643  2.81695  3.42193  2.63902  2.32393  2.37433  5.09634  3.86332    326 l - - -
          2.68618  4.42225  2.77519  2.73123  3.46354  2.40513  3.72494  3.29354  2.67741  2.69355  4.24690  2.90347  2.73739  3.18146  2.89801  2.37887  2.77519  2.98518  4.58477  3.61503
          0.01266  4.77109  5.49344  0.61958  0.77255  0.48576  0.95510
    254   2.49209  5.19231  3.11116  2.29063  4.49432  3.60036  3.78536  2.56447  2.21270  3.47506  4.24725  2.67931  3.99229  2.90068  1.88294  2.46129  3.04164  3.56005  5.64847  4.27585    327 r - - -
          2.68618  4.42225  2.77519  2.73123  3.46354  2.40513  3.72494  3.29354  2.67741  2.69355  4.24690  2.90347  2.73739  3.18146  2.89801  2.37887  2.77519  2.98518  4.58477  3.61503
          0.14913  4.77109  2.03965  0.61958  0.77255  0.48576  0.95510
    255   2.75878  5.10654  2.31787  2.25320  4.38758  3.54549  3.75035  3.83308  2.27724  2.35724  4.16562  3.04158  3.94456  2.87347  2.99972  2.09036  2.99098  3.46300  5.57740  3.09222    328 s - - -
          2.68618  4.42225  2.77519  2.73123  3.46354  2.40513  3.72494  3.29354  2.67741  2.69355  4.24690  2.90347  2.73739  3.18146  2.89801  2.37887  2.77519  2.98518  4.58477  3.61503
          0.01450  4.63646  5.35881  0.61958  0.77255  0.73458  0.65336
    256   2.33054  4.43526  4.08765  3.52855  3.48688  3.89695  4.25723  2.75061  3.42742  1.44165  2.78933  3.82301  2.05905  3.69728  3.68340  3.19220  3.11517  2.60914  5.06915  3.87972    329 l - - -
          2.68618  4.42225  2.77519  2.73123  3.46354  2.40513  3.72494  3.29354  2.67741  2.69355  4.24690  2.90347  2.73739  3.18146  2.89801  2.37887  2.77519  2.98518  4.58477  3.61503
          0.09207  4.63646  2.54758  0.61958  0.77255  0.73458  0.65336
    257   2.79354  4.96366  2.46219  2.58331  4.20142  3.56096  3.82710  2.30029  2.65586  3.22229  4.05751  3.10498  1.93249  2.52727  3.11567  2.82974  3.03459  3.28516  5.48774  4.15268    330 p - - -
          2.68633  4.42241  2.77506  2.73109  3.46369  2.40528  3.72223  3.29369  2.67756  2.69370  4.24705  2.90362  2.73755  3.18162  2.89816  2.37902  2.77495  2.98534  4.58492  3.61425
          0.57788  0.83509  5.28240  0.37168  1.16982  0.84114  0.56426
    258   2.39703  5.15563  2.10459  2.46368  4.48307  2.32575  3.75528  3.94186  2.53537  2.88315  4.24567  2.57867  2.91859  2.87478  3.02620  2.74671  3.00665  3.54588  5.64849  4.25995    333 d - - -
          2.68618  4.42225  2.77519  2.73123  3.46354  2.40513  3.72494  3.29354  2.67741  2.69355  4.24690  2.90347  2.73739  3.18146  2.89801  2.37887  2.77519  2.98518  4.58477  3.61503
          0.01566  4.56005  5.28240  0.61958  0.77255  0.63056  0.75992
    259   2.96671  5.25366  3.30957  2.73011  4.64328  3.70098  3.82628  4.05403  1.63491  3.55583  4.35860  3.22160  1.75987  2.94924  2.30290  2.96132  2.59361  3.68391  5.68397  4.38754    334 k - - -
          2.68618  4.42225  2.77519  2.73123  3.46354  2.40513  3.72494  3.29354  2.67741  2.69355  4.24690  2.90347  2.73739  3.18146  2.89801  2.37887  2.77519  2.98518  4.58477  3.61503
          0.01450  4.63646  5.35881  0.61958  0.77255  0.73458  0.65336
    260   2.17920  5.36636  2.17616  1.82956  4.70029  3.53006  3.78111  4.18948  2.23365  3.66597  4.41706  2.99367  3.96820  2.07807  3.05625  2.79631  3.08460  3.75235  5.79890  4.37560    335 e - - -
          2.68618  4.42225  2.77519  2.73123  3.46354  2.40513  3.72494  3.29354  2.67741  2.69355  4.24690  2.90347  2.73739  3.18146  2.89801  2.37887  2.77519  2.98518  4.58477  3.61503
          0.01450  4.63646  5.35881  0.61958  0.77255  0.35670  1.20392
    261   2.39503  2.68228  2.85178  1.97303  3.09054  3.69307  3.92020  3.28460  2.81614  2.59330  3.82045  3.31238  3.16840  3.14691  3.23636  2.91507  3.02411  2.62391  5.28056  4.00344    336 e - - -
          2.68618  4.42225  2.77519  2.73123  3.46354  2.40513  3.72494  3.29354  2.67741  2.69355  4.24690  2.90347  2.73739  3.18146  2.89801  2.37887  2.77519  2.98518  4.58477  3.61503
          0.01266  4.77109  5.49344  0.61958  0.77255  0.48576  0.95510
    262   2.53532  5.39789  3.29836  2.70476  4.78260  3.73620  3.83463  4.21578  1.34920  3.67512  4.45203  3.21471  2.67253  2.43360  2.10506  2.96877  3.21028  3.81499  5.77206  4.44782    337 k - - -
          2.68618  4.42225  2.77519  2.73123  3.46354  2.40513  3.72494  3.29354  2.67741  2.69355  4.24690  2.90347  2.73739  3.18146  2.89801  2.37887  2.77519  2.98518  4.58477  3.61503
          0.01266  4.77109  5.49344  0.61958  0.77255  0.48576  0.95510
    263   2.85957  5.16959  3.19847  2.62980  4.45760  2.98446  2.63093  3.89292  2.18821  3.43958  4.23088  3.15172  4.03749  2.94066  1.96119  2.86018  2.63658  3.53332  5.62082  2.35202    338 r - - -
          2.68618  4.42225  2.77519  2.73123  3.46354  2.40513  3.72494  3.29354  2.67741  2.69355  4.24690  2.90347  2.73739  3.18146  2.89801  2.37887  2.77519  2.98518  4.58477  3.61503
          0.01266  4.77109  5.49344  0.61958  0.77255  0.48576  0.95510
    264   2.81794  5.30330  3.04147  2.00799  4.64451  3.01732  3.77145  4.12211  2.49910  3.60505  4.35050  3.05108  3.14377  2.28708  2.01771  2.12267  3.04920  3.69307  5.73846  4.33680    339 e - - -
          2.68618  4.42225  2.77519  2.73123  3.46354  2.40513  3.72494  3.29354  2.67741  2.69355  4.24690  2.90347  2.73739  3.18146  2.89801  2.37887  2.77519  2.98518  4.58477  3.61503
          0.01266  4.77109  5.49344  0.61958  0.77255  0.48576  0.95510
    265   2.45486  2.09433  4.75994  4.19540  3.59250  4.10417  4.59547  2.43461  4.04297  2.21167  3.56291  4.27002  4.51790  4.23269  4.14964  3.44239  2.63393  1.24813  5.17581  3.98961    340 v - - -
          2.68618  4.42225  2.77519  2.73123  3.46354  2.40513  3.72494  3.29354  2.67741  2.69355  4.24690  2.90347  2.73739  3.18146  2.89801  2.37887  2.77519  2.98518  4.58477  3.61503
          0.01266  4.77109  5.49344  0.61958  0.77255  0.48576  0.95510
    266   3.69608  5.00416  5.38492  4.81622  3.27269  4.90348  5.01633  2.72757  4.62601  0.58092  2.58952  4.95281  5.08850  4.66866  4.66138  4.24827  3.90861  2.90661  5.24314  2.69045    341 L - - -
          2.68618  4.42225  2.77519  2.73123  3.46354  2.40513  3.72494  3.29354  2.67741  2.69355  4.24690  2.90347  2.73739  3.18146  2.89801  2.37887  2.77519  2.98518  4.58477  3.61503
          0.01266  4.77109  5.49344  0.61958  0.77255  0.48576  0.95510
    267   3.17229  4.52571  5.02505  4.43231  1.46262  4.34854  4.56721  2.68257  4.24494  1.65317  2.11059  4.46218  4.65677  4.33121  4.26470  3.66753  3.39819  2.26617  4.94637  2.80511    342 f - - -
          2.68618  4.42225  2.77519  2.73123  3.46354  2.40513  3.72494  3.29354  2.67741  2.69355  4.24690  2.90347  2.73739  3.18146  2.89801  2.37887  2.77519  2.98518  4.58477  3.61503
          0.01266  4.77109  5.49344  0.61958  0.77255  0.48576  0.95510
    268   4.08522  5.28255  5.98827  5.40357  3.42528  5.48444  5.75366  2.07187  5.26538  0.73354  1.55928  5.63389  5.46151  5.09653  5.19878  4.88384  4.28105  2.86533  5.69632  4.77487    343 l - - -
          2.68618  4.42225  2.77519  2.73123  3.46354  2.40513  3.72494  3.29354  2.67741  2.69355  4.24690  2.90347  2.73739  3.18146  2.89801  2.37887  2.77519  2.98518  4.58477  3.61503
          0.01266  4.77109  5.49344  0.61958  0.77255  0.48576  0.95510
    269   4.11477  5.30709  6.01204  5.42702  3.42111  5.51828  5.77982  2.17065  5.28906  0.65699  1.67378  5.66706  5.47989  5.10900  5.21821  4.92129  4.30855  2.89095  5.70417  4.79008    344 L - - -
          2.68618  4.42225  2.77519  2.73123  3.46354  2.40513  3.72494  3.29354  2.67741  2.69355  4.24690  2.90347  2.73739  3.18146  2.89801  2.37887  2.77519  2.98518  4.58477  3.61503
          0.01266  4.77109  5.49344  0.61958  0.77255  0.48576  0.95510
    270   4.25009  6.25380  0.20177  3.34690  5.82343  4.17558  5.07369  5.68162  4.36067  5.12910  6.20041  3.92324  4.88130  4.36375  4.93209  4.16284  4.62541  5.24340  6.75930  5.65039    345 D - - -
          2.68618  4.42225  2.77519  2.73123  3.46354  2.40513  3.72494  3.29354  2.67741  2.69355  4.24690  2.90347  2.73739  3.18146  2.89801  2.37887  2.77519  2.98518  4.58477  3.61503
          0.01266  4.77109  5.49344  0.61958  0.77255  0.48576  0.95510
    271   4.13336  6.15268  3.32353  0.23474  5.68404  4.16754  4.94928  5.37872  3.99323  4.85916  5.89160  3.90247  4.83523  4.20738  4.43704  4.06767  4.47349  4.99360  6.63939  5.51662    346 E - - -
          2.68618  4.42225  2.77519  2.73123  3.46354  2.40513  3.72494  3.29354  2.67741  2.69355  4.24690  2.90347  2.73739  3.18146  2.89801  2.37887  2.77519  2.98518  4.58477  3.61503
          0.01266  4.77109  5.49344  0.61958  0.77255  0.48576  0.95510
    272   3.73513  5.06240  5.34805  4.95862  0.70500  4.78044  4.65220  2.80995  4.80277  2.38969  3.75872  4.86253  5.13701  4.83525  4.82766  4.19974  4.01269  1.87950  4.83186  3.23617    347 f - - -
          2.68618  4.42225  2.77519  2.73123  3.46354  2.40513  3.72494  3.29354  2.67741  2.69355  4.24690  2.90347  2.73739  3.18146  2.89801  2.37887  2.77519  2.98518  4.58477  3.61503
          0.01266  4.77109  5.49344  0.61958  0.77255  0.48576  0.95510
    273   2.22651  5.22549  2.64478  2.52611  4.54747  3.58003  3.78159  4.00997  2.27094  3.52560  4.28617  3.06703  2.27824  2.89127  2.63289  2.78274  2.05936  3.60651  5.68676  4.29832    348 t - - -
          2.68618  4.42225  2.77519  2.73123  3.46354  2.40513  3.72494  3.29354  2.67741  2.69355  4.24690  2.90347  2.73739  3.18146  2.89801  2.37887  2.77519  2.98518  4.58477  3.61503
          0.01266  4.77109  5.49344  0.61958  0.77255  0.48576  0.95510
    274   2.24040  5.04824  3.16226  2.60543  4.30369  3.61261  3.09165  3.72933  2.59231  2.05257  4.11525  2.62597  4.00354  2.59292  2.66040  2.47618  2.66924  3.39009  5.53910  4.19267    349 l - - -
          2.68618  4.42225  2.77519  2.73123  3.46354  2.40513  3.72494  3.29354  2.67741  2.69355  4.24690  2.90347  2.73739  3.18146  2.89801  2.37887  2.77519  2.98518  4.58477  3.61503
          0.01266  4.77109  5.49344  0.61958  0.77255  0.48576  0.95510
    275   3.48636  2.27918  5.38774  4.82007  3.53134  4.75778  5.16306  2.00289  4.65043  0.79019  3.36035  4.91859  5.01787  4.73234  4.68844  4.11637  3.72515  2.42203  5.48004  4.37696    350 l - - -
          2.68618  4.42225  2.77519  2.73123  3.46354  2.40513  3.72494  3.29354  2.67741  2.69355  4.24690  2.90347  2.73739  3.18146  2.89801  2.37887  2.77519  2.98518  4.58477  3.61503
          0.01266  4.77109  5.49344  0.61958  0.77255  0.48576  0.95510
    276   4.10151  5.70321  4.93335  4.96291  5.93565  0.11367  5.93032  5.83788  5.24687  5.32581  6.36573  5.10152  5.10164  5.50327  5.30552  4.30898  4.63881  5.20120  6.71663  6.09326    351 G - - -
          2.68618  4.42225  2.77519  2.73123  3.46354  2.40513  3.72494  3.29354  2.67741  2.69355  4.24690  2.90347  2.73739  3.18146  2.89801  2.37887  2.77519  2.98518  4.58477  3.61503
          0.01266  4.77109  5.49344  0.61958  0.77255  0.48576  0.95510
    277   2.44916  5.19385  3.31329  2.72802  4.45887  3.72235  3.00541  3.90475  1.60817  3.45142  4.26015  3.23188  4.10360  2.98542  2.45891  2.94996  3.15852  3.56247  5.61271  1.99544    352 k - - -
          2.68618  4.42225  2.77519  2.73123  3.46354  2.40513  3.72494  3.29354  2.67741  2.69355  4.24690  2.90347  2.73739  3.18146  2.89801  2.37887  2.77519  2.98518  4.58477  3.61503
          0.01266  4.77109  5.49344  0.61958  0.77255  0.48576  0.95510
    278   4.10589  5.29819  6.01167  5.42709  3.42477  5.51206  5.77826  2.07206  5.29067  0.64089  1.79511  5.66318  5.47715  5.11104  5.21917  4.91474  4.30045  2.87431  5.70532  4.79000    353 L - - -
          2.68618  4.42225  2.77519  2.73123  3.46354  2.40513  3.72494  3.29354  2.67741  2.69355  4.24690  2.90347  2.73739  3.18146  2.89801  2.37887  2.77519  2.98518  4.58477  3.61503
          0.01266  4.77109  5.49344  0.61958  0.77255  0.48576  0.95510
    279   2.48748  5.38972  2.06364  1.56344  4.72598  3.58157  3.82175  4.21271  2.58764  3.69209  4.44154  3.04812  2.99321  2.92789  2.31905  2.83301  3.11629  3.77735  5.82641  4.40737    354 e - - -
          2.68618  4.42225  2.77519  2.73123  3.46354  2.40513  3.72494  3.29354  2.67741  2.69355  4.24690  2.90347  2.73739  3.18146  2.89801  2.37887  2.77519  2.98518  4.58477  3.61503
          0.01266  4.77109  5.49344  0.61958  0.77255  0.48576  0.95510
    280   2.44454  3.33039  2.91085  3.20721  2.93091  3.79988  4.06512  2.55089  3.15120  2.33964  3.56418  3.58255  3.17353  3.44020  3.47737  2.63175  1.92553  2.72476  5.04769  3.82427    355 t - - -
          2.68618  4.42225  2.77519  2.73123  3.46354  2.40513  3.72494  3.29354  2.67741  2.69355  4.24690  2.90347  2.73739  3.18146  2.89801  2.37887  2.77519  2.98518  4.58477  3.61503
          0.01266  4.77109  5.49344  0.61958  0.77255  0.48576  0.95510
    281   3.63505  4.90444  5.56897  4.99146  1.31344  4.95048  5.24774  1.82954  4.83655  1.31262  3.28296  5.09221  5.13255  4.83312  4.82956  4.30682  3.85547  2.12467  5.45906  4.34742    356 l - - -
          2.68618  4.42225  2.77519  2.73123  3.46354  2.40513  3.72494  3.29354  2.67741  2.69355  4.24690  2.90347  2.73739  3.18146  2.89801  2.37887  2.77519  2.98518  4.58477  3.61503
          0.01266  4.77109  5.49344  0.61958  0.77255  0.48576  0.95510
    282   2.49095  5.03985  3.16722  1.56742  4.30522  3.62937  3.85540  3.68983  2.37186  3.31427  4.12877  3.16495  4.03486  3.00263  3.10191  2.85403  2.55750  2.12163  5.55738  4.21851    357 e - - -
          2.68618  4.42225  2.77519  2.73123  3.46354  2.40513  3.72494  3.29354  2.67741  2.69355  4.24690  2.90347  2.73739  3.18146  2.89801  2.37887  2.77519  2.98518  4.58477  3.61503
          0.01266  4.77109  5.49344  0.61958  0.77255  0.48576  0.95510
    283   2.50939  5.29106  2.66630  2.23809  4.63006  3.56785  3.75844  4.11064  1.73121  3.59323  4.33483  3.03809  3.96395  2.85782  2.59990  2.22547  2.36764  3.67875  5.72720  4.32116    358 k - - -
          2.68618  4.42225  2.77519  2.73123  3.46354  2.40513  3.72494  3.29354  2.67741  2.69355  4.24690  2.90347  2.73739  3.18146  2.89801  2.37887  2.77519  2.98518  4.58477  3.61503
          0.01266  4.77109  5.49344  0.61958  0.77255  0.48576  0.95510
    284   1.01139  4.94751  3.44156  3.04832  4.72212  2.31530  4.23798  4.14278  2.00769  3.74411  4.55633  3.45893  4.16466  3.41120  3.37447  2.95030  3.22706  3.69090  5.94211  4.65450    359 a - - -
          2.68618  4.42225  2.77519  2.73123  3.46354  2.40513  3.72494  3.29354  2.67741  2.69355  4.24690  2.90347  2.73739  3.18146  2.89801  2.37887  2.77519  2.98518  4.58477  3.61503
          0.01266  4.77109  5.49344  0.61958  0.77255  0.48576  0.95510
    285   3.04569  4.42543  4.79876  4.20709  3.45555  4.23909  4.57710  1.47729  4.03830  1.80949  2.71202  4.32003  4.57349  4.21320  2.51909  3.55148  3.27824  1.74758  5.10488  3.93994    360 i - - -
          2.68618  4.42225  2.77519  2.73123  3.46354  2.40513  3.72494  3.29354  2.67741  2.69355  4.24690  2.90347  2.73739  3.18146  2.89801  2.37887  2.77519  2.98518  4.58477  3.61503
          0.01266  4.77109  5.49344  0.61958  0.77255  0.48576  0.95510
    286   1.78717  5.05431  2.23557  2.75521  4.69691  1.95128  4.03586  4.15931  2.84724  3.70860  4.48169  3.24319  4.06104  3.17132  3.32326  2.05184  2.57501  3.69712  5.88531  4.52422    361 a - - -
          2.68618  4.42225  2.77519  2.73123  3.46354  2.40513  3.72494  3.29354  2.67741  2.69355  4.24690  2.90347  2.73739  3.18146  2.89801  2.37887  2.77519  2.98518  4.58477  3.61503
          0.01266  4.77109  5.49344  0.61958  0.77255  0.48576  0.95510
    287   2.43905  4.23759  4.44260  3.84738  2.42698  3.93430  4.24952  1.74596  3.69741  2.42631  3.35326  3.98255  4.30132  3.88878  2.99097  3.23034  2.22082  2.18889  4.85497  3.00195    362 i - - -
          2.68618  4.42225  2.77519  2.73123  3.46354  2.40513  3.72494  3.29354  2.67741  2.69355  4.24690  2.90347  2.73739  3.18146  2.89801  2.37887  2.77519  2.98518  4.58477  3.61503
          0.01266  4.77109  5.49344  0.61958  0.77255  0.48576  0.95510
    288   2.81986  4.31245  4.22720  3.64886  2.85387  2.58262  4.21651  2.13658  3.53564  2.48322  1.60072  3.05395  4.28393  3.76632  3.73272  3.19673  3.05474  2.54561  4.92099  3.72029    363 m - - -
          2.68618  4.42225  2.77519  2.73123  3.46354  2.40513  3.72494  3.29354  2.67741  2.69355  4.24690  2.90347  2.73739  3.18146  2.89801  2.37887  2.77519  2.98518  4.58477  3.61503
          0.01266  4.77109  5.49344  0.61958  0.77255  0.48576  0.95510
    289   0.92926  4.98808  3.92987  3.44405  4.80322  3.71556  4.38185  4.17726  2.92342  3.79462  4.66609  3.74249  4.32422  3.57770  1.49193  3.14425  3.39629  3.75996  5.97236  4.77115    364 a - - -
          2.68618  4.42225  2.77519  2.73123  3.46354  2.40513  3.72494  3.29354  2.67741  2.69355  4.24690  2.90347  2.73739  3.18146  2.89801  2.37887  2.77519  2.98518  4.58477  3.61503
          0.01266  4.77109  5.49344  0.61958  0.77255  0.48576  0.95510
    290   3.00274  5.45249  2.90184  1.87830  4.82133  1.50643  3.93414  4.29551  2.04143  3.78974  4.56760  3.11678  4.10179  3.05719  3.17624  2.40751  3.25359  3.87311  5.93358  4.52854    365 g - - -
          2.68618  4.42225  2.77519  2.73123  3.46354  2.40513  3.72494  3.29354  2.67741  2.69355  4.24690  2.90347  2.73739  3.18146  2.89801  2.37887  2.77519  2.98518  4.58477  3.61503
          0.01266  4.77109  5.49344  0.61958  0.77255  0.48576  0.95510
    291   3.94886  5.48193  4.57936  4.15334  2.92187  4.54814  4.14015  4.17042  3.48172  3.56176  4.70899  4.28977  4.96333  4.10478  2.42926  4.02737  4.18590  3.99983  4.54600  0.51184    366 Y - - -
          2.68618  4.42225  2.77519  2.73123  3.46354  2.40513  3.72494  3.29354  2.67741  2.69355  4.24690  2.90347  2.73739  3.18146  2.89801  2.37887  2.77519  2.98518  4.58477  3.61503
          0.01266  4.77109  5.49344  0.61958  0.77255  0.48576  0.95510
    292   3.07003  5.41395  3.13927  2.72392  4.82875  1.29678  3.94932  4.26636  2.20848  3.75606  4.55504  2.12846  4.17085  3.07571  2.49214  3.04616  3.30890  3.86966  5.87824  4.54517    367 g - - -
          2.68618  4.42225  2.77519  2.73123  3.46354  2.40513  3.72494  3.29354  2.67741  2.69355  4.24690  2.90347  2.73739  3.18146  2.89801  2.37887  2.77519  2.98518  4.58477  3.61503
          0.01266  4.77109  5.49344  0.61958  0.77255  0.48576  0.95510
    293   2.93778  4.30696  4.83904  4.23442  2.74811  3.07361  4.46170  1.65562  4.04197  1.83403  2.21209  4.26341  4.47080  4.17752  4.07553  3.43802  3.16983  1.89908  4.95022  3.78285    368 i - - -
          2.68618  4.42225  2.77519  2.73123  3.46354  2.40513  3.72494  3.29354  2.67741  2.69355  4.24690  2.90347  2.73739  3.18146  2.89801  2.37887  2.77519  2.98518  4.58477  3.61503
          0.01266  4.77109  5.49344  0.61958  0.77255  0.48576  0.95510
    294   2.99764  5.31279  3.34814  2.74502  4.65895  3.75237  3.84941  4.07542  2.12873  3.57704  3.20274  3.24612  4.12917  2.51495  1.36535  2.16050  3.20807  3.70875  5.70925  4.40201    369 r - - -
          2.68618  4.42225  2.77519  2.73123  3.46354  2.40513  3.72494  3.29354  2.67741  2.69355  4.24690  2.90347  2.73739  3.18146  2.89801  2.37887  2.77519  2.98518  4.58477  3.61503
          0.01266  4.77109  5.49344  0.61958  0.77255  0.48576  0.95510
    295   2.83964  4.32976  4.25473  3.67263  2.79350  3.93161  4.23648  2.74327  3.55853  1.57215  2.41780  3.89889  2.50572  3.78464  3.75341  2.28345  3.07368  2.56819  4.93161  3.73657    370 l - - -
          2.68618  4.42225  2.77519  2.73123  3.46354  2.40513  3.72494  3.29354  2.67741  2.69355  4.24690  2.90347  2.73739  3.18146  2.89801  2.37887  2.77519  2.98518  4.58477  3.61503
          0.01266  4.77109  5.49344  0.61958  0.77255  0.48576  0.95510
    296   2.05903  4.21008  4.66415  4.05699  2.41275  3.97562  4.30238  2.62570  3.86769  1.78910  2.37398  4.09859  4.33806  4.01885  3.91688  3.28223  2.59578  2.17879  3.30671  3.65048    371 l - - -
          2.68618  4.42225  2.77519  2.73123  3.46354  2.40513  3.72494  3.29354  2.67741  2.69355  4.24690  2.90347  2.73739  3.18146  2.89801  2.37887  2.77519  2.98518  4.58477  3.61503
          0.01266  4.77109  5.49344  0.61958  0.77255  0.48576  0.95510
    297   3.18057  4.54409  4.99227  4.39137  1.87966  4.36749  4.67535  2.17818  4.21899  1.26272  2.62542  4.47800  2.57061  4.32017  4.26337  3.68404  3.40595  2.62832  5.10051  3.96730    372 l - - -
          2.68618  4.42225  2.77519  2.73123  3.46354  2.40513  3.72494  3.29354  2.67741  2.69355  4.24690  2.90347  2.73739  3.18146  2.89801  2.37887  2.77519  2.98518  4.58477  3.61503
          0.01266  4.77109  5.49344  0.61958  0.77255  0.48576  0.95510
    298   3.67898  4.86801  5.77026  5.29893  4.11991  5.30940  6.01562  0.82570  5.24060  2.09396  3.84884  5.46399  5.49734  5.45174  5.38495  4.74484  3.93420  1.22401  6.26907  5.08667    373 i - - -
          2.68618  4.42225  2.77519  2.73123  3.46354  2.40513  3.72494  3.29354  2.67741  2.69355  4.24690  2.90347  2.73739  3.18146  2.89801  2.37887  2.77519  2.98518  4.58477  3.61503
          0.01266  4.77109  5.49344  0.61958  0.77255  0.48576  0.95510
    299   2.50576  4.36749  4.81077  4.21808  1.47045  4.15102  4.39577  2.04137  4.03358  1.80424  3.35204  4.25496  4.49464  4.16419  4.07942  3.46292  3.22111  2.52488  4.84617  2.80075    374 f - - -
          2.68618  4.42225  2.77519  2.73123  3.46354  2.40513  3.72494  3.29354  2.67741  2.69355  4.24690  2.90347  2.73739  3.18146  2.89801  2.37887  2.77519  2.98518  4.58477  3.61503
          0.01266  4.77109  5.49344  0.61958  0.77255  0.48576  0.95510
    300   4.06417  5.86352  3.96349  3.82088  5.18428  4.29734  4.94710  5.07957  3.60025  4.46456  5.55281  4.25627  4.91179  0.25407  3.82614  4.11688  4.40279  4.76569  6.28684  5.12274    375 Q - - -
          2.68618  4.42225  2.77519  2.73123  3.46354  2.40513  3.72494  3.29354  2.67741  2.69355  4.24690  2.90347  2.73739  3.18146  2.89801  2.37887  2.77519  2.98518  4.58477  3.61503
          0.01266  4.77109  5.49344  0.61958  0.77255  0.48576  0.95510
    301   3.22460  5.68874  1.69062  2.58279  5.17276  3.61806  4.18848  4.70172  3.16710  4.19630  5.01375  2.38541  4.23287  3.34624  3.74054  1.02824  3.53805  4.22707  6.34488  4.86351    376 s - - -
          2.68618  4.42225  2.77519  2.73123  3.46354  2.40513  3.72494  3.29354  2.67741  2.69355  4.24690  2.90347  2.73739  3.18146  2.89801  2.37887  2.77519  2.98518  4.58477  3.61503
          0.01266  4.77109  5.49344  0.61958  0.77255  0.48576  0.95510
    302   2.84088  4.47307  3.87502  3.30134  3.59348  3.85464  4.12038  2.14888  2.22976  1.51861  3.56452  3.65864  3.21877  3.50666  3.48447  3.11832  2.65422  2.69070  5.07381  3.85887    377 l - - -
          2.68618  4.42225  2.77519  2.73123  3.46354  2.40513  3.72494  3.29354  2.67741  2.69355  4.24690  2.90347  2.73739  3.18146  2.89801  2.37887  2.77519  2.98518  4.58477  3.61503
          0.01266  4.77109  5.49344  0.61958  0.77255  0.48576  0.95510
    303   1.54785  5.18672  3.06865  2.56980  4.52553  2.53615  3.03886  3.97890  2.60328  3.51731  4.29291  2.65579  4.00921  2.59433  3.08309  2.46400  3.07056  3.58790  5.69775  4.32023    378 a - - -
          2.68618  4.42225  2.77519  2.73123  3.46354  2.40513  3.72494  3.29354  2.67741  2.69355  4.24690  2.90347  2.73739  3.18146  2.89801  2.37887  2.77519  2.98518  4.58477  3.61503
          0.01266  4.77109  5.49344  0.61958  0.77255  0.48576  0.95510
    304   2.43704  5.23095  3.36960  3.13859  4.88815  3.73127  4.37117  4.34993  3.04010  3.91423  4.83069  3.56731  4.35187  0.65141  3.34806  3.22519  3.52370  3.94482  6.09499  4.79705    379 Q - - -
          2.68618  4.42225  2.77519  2.73123  3.46354  2.40513  3.72494  3.29354  2.67741  2.69355  4.24690  2.90347  2.73739  3.18146  2.89801  2.37887  2.77519  2.98518  4.58477  3.61503
          0.01266  4.77109  5.49344  0.61958  0.77255  0.48576  0.95510
    305   4.10431  5.29164  6.02275  5.44396  3.44444  5.52939  5.80974  1.84095  5.31143  0.55401  2.47965  5.68207  5.49295  5.13647  5.24382  4.93706  4.30131  2.81275  5.73091  4.81316    380 L - - -
          2.68618  4.42225  2.77519  2.73123  3.46354  2.40513  3.72494  3.29354  2.67741  2.69355  4.24690  2.90347  2.73739  3.18146  2.89801  2.37887  2.77519  2.98518  4.58477  3.61503
          0.01266  4.77109  5.49344  0.61958  0.77255  0.48576  0.95510
    306   2.79987  5.29539  2.65959  1.62946  4.63548  3.56921  3.75823  4.11642  2.27087  3.59717  4.33828  3.03871  3.96493  2.45823  2.33223  2.76405  2.64261  3.06355  5.72947  4.32352    381 e - - -
          2.68618  4.42225  2.77519  2.73123  3.46354  2.40513  3.72494  3.29354  2.67741  2.69355  4.24690  2.90347  2.73739  3.18146  2.89801  2.37887  2.77519  2.98518  4.58477  3.61503
          0.01266  4.77109  5.49344  0.61958  0.77255  0.48576  0.95510
    307   2.48118  5.32820  3.01595  2.04716  4.66736  2.22103  3.79079  4.14468  2.25653  3.62851  4.37777  1.98437  3.99485  2.89444  2.58689  2.80618  3.07596  3.71721  5.76315  4.36035    382 n - - -
          2.68618  4.42225  2.77519  2.73123  3.46354  2.40513  3.72494  3.29354  2.67741  2.69355  4.24690  2.90347  2.73739  3.18146  2.89801  2.37887  2.77519  2.98518  4.58477  3.61503
          0.01266  4.77109  5.49344  0.61958  0.77255  0.48576  0.95510
    308   2.23675  5.14123  2.29447  2.54978  4.42640  3.58929  3.06673  3.13069  2.30390  3.42049  4.19849  3.08536  3.98122  2.90436  2.56899  2.78481  2.27135  2.95131  5.61165  4.24057    383 a - - -
          2.68618  4.42225  2.77519  2.73123  3.46354  2.40513  3.72494  3.29354  2.67741  2.69355  4.24690  2.90347  2.73739  3.18146  2.89801  2.37887  2.77519  2.98518  4.58477  3.61503
          0.01266  4.77109  5.49344  0.61958  0.77255  0.48576  0.95510
    309   3.95942  5.29390  4.94445  4.59392  2.03405  4.74152  3.99977  3.85316  4.47145  3.26445  4.44283  4.47189  2.09446  4.51310  4.56479  4.10051  4.19805  3.72060  4.17873  0.71105    384 y - - -
          2.68618  4.42225  2.77519  2.73123  3.46354  2.40513  3.72494  3.29354  2.67741  2.69355  4.24690  2.90347  2.73739  3.18146  2.89801  2.37887  2.77519  2.98518  4.58477  3.61503
          0.01266  4.77109  5.49344  0.61958  0.77255  0.48576  0.95510
    310   3.24535  5.75957  2.21298  2.17937  5.13214  1.28806  4.14307  4.64212  3.10737  4.13691  4.95481  3.12153  1.84777  3.29630  3.68095  3.16025  3.53368  4.19887  6.29723  4.81812    385 g - - -
          2.68618  4.42225  2.77519  2.73123  3.46354  2.40513  3.72494  3.29354  2.67741  2.69355  4.24690  2.90347  2.73739  3.18146  2.89801  2.37887  2.77519  2.98518  4.58477  3.61503
          0.01266  4.77109  5.49344  0.61958  0.77255  0.48576  0.95510
    311   2.79247  5.28895  2.29119  2.25815  4.62777  2.98400  3.06097  4.10950  2.25791  2.48786  4.33157  2.57738  3.17710  2.85334  2.60066  2.75702  3.02383  3.67629  5.72493  4.31743    386 k - - -
          2.68618  4.42225  2.77519  2.73123  3.46354  2.40513  3.72494  3.29354  2.67741  2.69355  4.24690  2.90347  2.73739  3.18146  2.89801  2.37887  2.77519  2.98518  4.58477  3.61503
          0.01266  4.77109  5.49344  0.61958  0.77255  0.48576  0.95510
    312   1.78627  5.29341  2.56760  2.52881  4.64973  2.39546  3.82751  4.12294  2.59064  3.62582  4.38395  2.26571  4.00766  2.93831  2.32319  2.82058  3.09215  3.70147  5.77679  4.37580    387 a - - -
          2.68618  4.42225  2.77519  2.73123  3.46354  2.40513  3.72494  3.29354  2.67741  2.69355  4.24690  2.90347  2.73739  3.18146  2.89801  2.37887  2.77519  2.98518  4.58477  3.61503
          0.14966  4.77109  2.03614  0.61958  0.77255  0.48576  0.95510
    313   2.41014  4.91193  2.61908  2.65935  4.20594  1.81125  3.87911  3.62306  2.72249  3.24559  4.07281  3.16454  4.00901  3.05027  3.18157  2.83117  2.57362  3.29887  5.50154  2.44067    388 g - - -
          2.68528  4.42266  2.77560  2.73134  3.46395  2.40443  3.72535  3.29395  2.67709  2.69396  4.24730  2.90296  2.73780  3.18187  2.89751  2.37927  2.77480  2.98559  4.58518  3.61544
          0.39436  1.13576  5.35828  1.42863  0.27396  0.52480  0.89569
    314   2.04182  4.39578  3.83064  3.25700  3.51847  3.79517  4.06362  2.10533  2.68701  2.59956  2.92271  3.60867  4.17103  3.46859  2.87691  3.05425  2.29461  2.65995  3.23114  3.77362    396 a - - -
          2.68618  4.42225  2.77519  2.73123  3.46354  2.40513  3.72494  3.29354  2.67741  2.69355  4.24690  2.90347  2.73739  3.18146  2.89801  2.37887  2.77519  2.98518  4.58477  3.61503
          0.01351  4.70696  5.42930  0.61958  0.77255  0.41207  1.08554
    315   2.79278  4.76569  3.36378  2.80497  3.16722  2.99033  3.90686  3.33583  2.78602  2.21465  3.85602  2.48658  4.06898  2.38853  3.21313  2.12360  3.02514  2.63351  5.31150  4.02663    397 s - - -
          2.68618  4.42225  2.77519  2.73123  3.46354  2.40513  3.72494  3.29354  2.67741  2.69355  4.24690  2.90347  2.73739  3.18146  2.89801  2.37887  2.77519  2.98518  4.58477  3.61503
          0.01266  4.77109  5.49344  0.61958  0.77255  0.48576  0.95510
    316   2.86945  5.38032  2.15454  2.16694  4.71518  3.57810  3.81502  4.20212  2.29357  3.68212  4.43035  2.61300  4.00528  2.92046  3.08383  1.76864  2.34226  3.76679  5.81709  4.39785    398 s - - -
          2.68618  4.42225  2.77519  2.73123  3.46354  2.40513  3.72494  3.29354  2.67741  2.69355  4.24690  2.90347  2.73739  3.18146  2.89801  2.37887  2.77519  2.98518  4.58477  3.61503
          0.01266  4.77109  5.49344  0.61958  0.77255  0.48576  0.95510
    317   2.83411  4.30160  4.31559  3.73257  2.03827  3.93537  4.20765  2.06683  3.60551  2.48300  3.41383  2.43023  4.30462  3.81989  3.77541  3.22492  2.30603  2.54939  2.74468  3.59875    399 f - - -
          2.68618  4.42225  2.77519  2.73123  3.46354  2.40513  3.72494  3.29354  2.67741  2.69355  4.24690  2.90347  2.73739  3.18146  2.89801  2.37887  2.77519  2.98518  4.58477  3.61503
          0.01266  4.77109  5.49344  0.61958  0.77255  0.48576  0.95510
    318   3.03622  4.41322  4.82776  4.23373  2.73318  4.22112  4.54701  1.88729  4.06546  1.12486  3.34648  3.14138  4.55482  4.21268  4.13618  3.53408  3.26765  2.12488  5.04302  3.87209    400 l - - -
          2.68618  4.42225  2.77519  2.73123  3.46354  2.40513  3.72494  3.29354  2.67741  2.69355  4.24690  2.90347  2.73739  3.18146  2.89801  2.37887  2.77519  2.98518  4.58477  3.61503
          0.01266  4.77109  5.49344  0.61958  0.77255  0.48576  0.95510
    319   3.00839  5.52800  2.09157  2.18823  4.85263  2.73230  3.02283  4.34582  2.75692  3.83159  4.60158  3.06778  4.08719  3.04900  3.28058  1.34194  3.25754  3.91356  5.97664  4.53793    401 s - - -
          2.68618  4.42225  2.77519  2.73123  3.46354  2.40513  3.72494  3.29354  2.67741  2.69355  4.24690  2.90347  2.73739  3.18146  2.89801  2.37887  2.77519  2.98518  4.58477  3.61503
          0.01266  4.77109  5.49344  0.61958  0.77255  0.48576  0.95510
    320   2.13250  4.85781  3.34458  2.85532  4.26946  2.83366  4.02511  3.67439  2.87714  2.20678  4.14385  1.58650  4.08171  3.21080  3.31393  2.45808  3.08693  3.33602  5.58126  4.27923    402 n - - -
          2.68618  4.42225  2.77519  2.73123  3.46354  2.40513  3.72494  3.29354  2.67741  2.69355  4.24690  2.90347  2.73739  3.18146  2.89801  2.37887  2.77519  2.98518  4.58477  3.61503
          0.01266  4.77109  5.49344  0.61958  0.77255  0.48576  0.95510
    321   1.67409  1.60780  3.96857  3.49133  4.38890  3.49525  4.47595  3.78210  3.45928  3.47169  4.31611  2.08932  4.15542  3.75287  3.80296  2.38468  2.46816  3.37315  5.76965  4.54806    403 c - - -
          2.68618  4.42225  2.77519  2.73123  3.46354  2.40513  3.72494  3.29354  2.67741  2.69355  4.24690  2.90347  2.73739  3.18146  2.89801  2.37887  2.77519  2.98518  4.58477  3.61503
          0.01266  4.77109  5.49344  0.61958  0.77255  0.48576  0.95510
    322   2.46257  5.18226  2.60398  2.53138  4.48201  2.46797  3.08451  3.93654  2.53433  3.46883  2.65162  3.07064  3.97577  2.31127  3.01796  2.46880  2.67276  3.54875  5.64525  4.26406    404 q - - -
          2.68618  4.42225  2.77519  2.73123  3.46354  2.40513  3.72494  3.29354  2.67741  2.69355  4.24690  2.90347  2.73739  3.18146  2.89801  2.37887  2.77519  2.98518  4.58477  3.61503
          0.01266  4.77109  5.49344  0.61958  0.77255  0.48576  0.95510
    323   2.85107  4.24137  4.67539  4.07703  2.65461  3.99971  4.26471  2.34036  3.88872  2.42004  3.35754  4.10795  4.36252  4.03570  3.93828  2.63201  3.08297  1.55583  3.30111  2.06841    405 v - - -
          2.68618  4.42225  2.77519  2.73123  3.46354  2.40513  3.72494  3.29354  2.67741  2.69355  4.24690  2.90347  2.73739  3.18146  2.89801  2.37887  2.77519  2.98518  4.58477  3.61503
          0.01266  4.77109  5.49344  0.61958  0.77255  0.48576  0.95510
    324   2.45587  4.75442  3.42697  2.85800  3.93332  3.71263  3.92394  2.47093  2.45024  2.57018  3.84424  3.32907  4.09555  2.68913  2.03210  2.93855  3.04677  3.05269  5.29669  2.53700    406 r - - -
          2.68618  4.42225  2.77519  2.73123  3.46354  2.40513  3.72494  3.29354  2.67741  2.69355  4.24690  2.90347  2.73739  3.18146  2.89801  2.37887  2.77519  2.98518  4.58477  3.61503
          0.01266  4.77109  5.49344  0.61958  0.77255  0.48576  0.95510
    325   2.79785  4.38367  3.93905  3.36454  3.50066  2.45930  4.11742  2.51233  3.28850  1.93432  3.49380  3.68931  4.21421  2.89125  3.56869  2.32534  3.03003  2.09326  4.98292  3.04485    407 l - - -
          2.68618  4.42225  2.77519  2.73123  3.46354  2.40513  3.72494  3.29354  2.67741  2.69355  4.24690  2.90347  2.73739  3.18146  2.89801  2.37887  2.77519  2.98518  4.58477  3.61503
          0.01266  4.77109  5.49344  0.61958  0.77255  0.48576  0.95510
    326   2.80320  4.22950  4.47695  3.88032  1.82019  3.93697  4.25421  1.99214  3.72442  2.41956  3.34627  3.99913  3.24027  3.90885  3.83420  2.70997  2.62712  2.18586  4.84455  2.91590    408 f - - -
          2.68618  4.42225  2.77519  2.73123  3.46354  2.40513  3.72494  3.29354  2.67741  2.69355  4.24690  2.90347  2.73739  3.18146  2.89801  2.37887  2.77519  2.98518  4.58477  3.61503
          0.01266  4.77109  5.49344  0.61958  0.77255  0.48576  0.95510
    327   2.16648  4.31679  4.14036  3.55886  2.09850  3.88397  4.17808  2.42146  3.45790  2.16704  2.82755  2.43824  3.23663  3.69762  3.67876  3.16236  3.03546  2.56649  4.92415  3.72586    409 f - - -
          2.68618  4.42225  2.77519  2.73123  3.46354  2.40513  3.72494  3.29354  2.67741  2.69355  4.24690  2.90347  2.73739  3.18146  2.89801  2.37887  2.77519  2.98518  4.58477  3.61503
          0.01266  4.77109  5.49344  0.61958  0.77255  0.48576  0.95510
    328   1.62204  5.22243  3.10881  2.59291  4.58237  2.45312  3.83540  4.03501  2.28413  3.55740  4.33016  2.22761  4.02516  2.95250  2.59973  2.83903  3.09202  3.63632  5.72031  4.34977    410 a - - -
          2.68618  4.42225  2.77519  2.73123  3.46354  2.40513  3.72494  3.29354  2.67741  2.69355  4.24690  2.90347  2.73739  3.18146  2.89801  2.37887  2.77519  2.98518  4.58477  3.61503
          0.01266  4.77109  5.49344  0.61958  0.77255  0.48576  0.95510
    329   2.16116  4.50274  2.43382  3.21508  3.65161  3.83348  4.10502  2.49229  3.16525  2.70019  2.94795  3.60251  4.21278  3.46030  3.50364  3.08693  2.30628  1.81990  5.12142  3.89279    411 v - - -
          2.68618  4.42225  2.77519  2.73123  3.46354  2.40513  3.72494  3.29354  2.67741  2.69355  4.24690  2.90347  2.73739  3.18146  2.89801  2.37887  2.77519  2.98518  4.58477  3.61503
          0.01266  4.77109  5.49344  0.61958  0.77255  0.48576  0.95510
    330   2.45356  5.16789  3.12775  2.70506  4.62978  3.60986  3.97009  4.06507  2.32312  3.62264  4.41781  1.26987  4.09224  3.10768  3.16016  2.91509  2.21690  3.66567  5.80702  4.45545    412 n - - -
          2.68618  4.42225  2.77519  2.73123  3.46354  2.40513  3.72494  3.29354  2.67741  2.69355  4.24690  2.90347  2.73739  3.18146  2.89801  2.37887  2.77519  2.98518  4.58477  3.61503
          0.01266  4.77109  5.49344  0.61958  0.77255  0.48576  0.95510
    331   2.51410  5.52064  1.30140  2.20125  4.81201  3.61350  3.95350  4.30033  2.80370  3.80809  4.59346  2.60241  4.10755  3.08373  3.32969  2.97926  3.28663  3.88967  5.96898  2.42861    413 d - - -
          2.68618  4.42225  2.77519  2.73123  3.46354  2.40513  3.72494  3.29354  2.67741  2.69355  4.24690  2.90347  2.73739  3.18146  2.89801  2.37887  2.77519  2.98518  4.58477  3.61503
          0.01266  4.77109  5.49344  0.61958  0.77255  0.48576  0.95510
    332   2.79321  4.61194  2.91740  2.57389  3.76449  3.73431  3.11341  2.70453  2.93455  2.46712  2.90074  3.41022  3.20179  3.25194  3.32366  2.96729  3.02484  2.53535  5.17990  2.17304    414 y - - -
          2.68618  4.42225  2.77519  2.73123  3.46354  2.40513  3.72494  3.29354  2.67741  2.69355  4.24690  2.90347  2.73739  3.18146  2.89801  2.37887  2.77519  2.98518  4.58477  3.61503
          0.01266  4.77109  5.49344  0.61958  0.77255  0.48576  0.95510
    333   2.84575  5.33040  2.07555  1.49654  4.66214  3.58350  3.79502  3.07283  2.28127  3.62742  4.37824  3.05354  3.99537  2.89994  2.61505  2.80798  3.07891  3.71419  5.76639  4.36073    415 e - - -
          2.68618  4.42225  2.77519  2.73123  3.46354  2.40513  3.72494  3.29354  2.67741  2.69355  4.24690  2.90347  2.73739  3.18146  2.89801  2.37887  2.77519  2.98518  4.58477  3.61503
          0.01266  4.77109  5.49344  0.61958  0.77255  0.48576  0.95510
    334   2.85164  4.86231  3.47981  3.08750  4.40940  3.59227  2.24319  3.89223  3.06667  3.52995  4.37363  3.48747  4.17344  3.44848  3.44042  2.40665  1.02625  3.50909  5.73580  4.42768    416 t - - -
          2.68618  4.42225  2.77519  2.73123  3.46354  2.40513  3.72494  3.29354  2.67741  2.69355  4.24690  2.90347  2.73739  3.18146  2.89801  2.37887  2.77519  2.98518  4.58477  3.61503
          0.01266  4.77109  5.49344  0.61958  0.77255  0.48576  0.95510
    335   1.23987  4.55460  3.89069  3.39176  2.24981  3.60627  4.31460  3.38428  3.35848  3.09476  3.97659  3.67762  2.97891  3.64703  3.69069  2.04168  3.09897  3.08476  5.42906  4.19180    417 a - - -
          2.68618  4.42225  2.77519  2.73123  3.46354  2.40513  3.72494  3.29354  2.67741  2.69355  4.24690  2.90347  2.73739  3.18146  2.89801  2.37887  2.77519  2.98518  4.58477  3.61503
          0.01266  4.77109  5.49344  0.61958  0.77255  0.48576  0.95510
    336   2.89032  5.39823  2.54229  1.58836  4.73560  3.58967  3.82587  4.22041  2.58170  3.69816  4.44937  2.65120  4.01938  2.93243  1.80745  2.84385  2.65623  3.78642  5.83029  4.41483    418 e - - -
          2.68618  4.42225  2.77519  2.73123  3.46354  2.40513  3.72494  3.29354  2.67741  2.69355  4.24690  2.90347  2.73739  3.18146  2.89801  2.37887  2.77519  2.98518  4.58477  3.61503
          0.01266  4.77109  5.49344  0.61958  0.77255  0.48576  0.95510
    337   2.80254  4.92445  3.25391  2.40594  3.09228  3.64923  3.85238  3.54788  2.05248  2.43083  4.00143  2.72330  4.03718  3.02163  2.67815  2.85911  3.03290  3.24601  5.43347  2.32614    419 k - - -
          2.68618  4.42225  2.77519  2.73123  3.46354  2.40513  3.72494  3.29354  2.67741  2.69355  4.24690  2.90347  2.73739  3.18146  2.89801  2.37887  2.77519  2.98518  4.58477  3.61503
          0.01266  4.77109  5.49344  0.61958  0.77255  0.48576  0.95510
    338   3.68092  4.87852  5.75476  5.26488  4.00092  5.26743  5.89754  0.95994  5.19078  1.65946  3.74118  5.42197  5.44819  5.35281  5.30263  4.68924  3.93057  1.29485  6.13161  4.98647    420 i - - -
          2.68618  4.42225  2.77519  2.73123  3.46354  2.40513  3.72494  3.29354  2.67741  2.69355  4.24690  2.90347  2.73739  3.18146  2.89801  2.37887  2.77519  2.98518  4.58477  3.61503
          0.01266  4.77109  5.49344  0.61958  0.77255  0.48576  0.95510
    339   3.03030  4.92319  4.30881  4.25133  5.18086  3.65084  5.27006  4.87955  4.39907  4.54328  5.42856  4.24126  4.46909  4.66718  4.58151  0.28762  3.58455  4.18255  6.47070  5.30130    421 S - - -
          2.68618  4.42225  2.77519  2.73123  3.46354  2.40513  3.72494  3.29354  2.67741  2.69355  4.24690  2.90347  2.73739  3.18146  2.89801  2.37887  2.77519  2.98518  4.58477  3.61503
          0.01266  4.77109  5.49344  0.61958  0.77255  0.48576  0.95510
    340   2.47396  5.31245  2.32575  2.25640  4.64707  3.57651  3.77930  4.12569  1.48455  3.61176  4.35866  3.04679  3.98165  2.55964  3.00867  2.78814  3.05708  3.04018  5.74893  4.34312    422 k - - -
          2.68618  4.42225  2.77519  2.73123  3.46354  2.40513  3.72494  3.29354  2.67741  2.69355  4.24690  2.90347  2.73739  3.18146  2.89801  2.37887  2.77519  2.98518  4.58477  3.61503
          0.01266  4.77109  5.49344  0.61958  0.77255  0.48576  0.95510
    341   2.17085  4.29598  4.20565  3.62020  3.39883  3.89454  4.19181  2.74355  3.50322  1.71560  2.83127  3.85132  4.26442  2.96257  2.97701  3.17700  3.03439  1.94026  3.42346  3.71052    423 l - - -
          2.68618  4.42225  2.77519  2.73123  3.46354  2.40513  3.72494  3.29354  2.67741  2.69355  4.24690  2.90347  2.73739  3.18146  2.89801  2.37887  2.77519  2.98518  4.58477  3.61503
          0.01266  4.77109  5.49344  0.61958  0.77255  0.48576  0.95510
    342   3.38917  2.47606  5.32067  4.74929  3.57805  4.68600  5.08886  2.01697  4.59125  0.87206  3.42102  4.83479  4.95835  4.69376  4.63518  4.03416  3.62574  1.99664  5.45416  4.33297    424 l - - -
          2.68618  4.42225  2.77519  2.73123  3.46354  2.40513  3.72494  3.29354  2.67741  2.69355  4.24690  2.90347  2.73739  3.18146  2.89801  2.37887  2.77519  2.98518  4.58477  3.61503
          0.01266  4.77109  5.49344  0.61958  0.77255  0.48576  0.95510
    343   4.10151  5.70321  4.93335  4.96291  5.93565  0.11367  5.93032  5.83788  5.24687  5.32581  6.36573  5.10152  5.10164  5.50327  5.30552  4.30898  4.63881  5.20120  6.71663  6.09326    425 G - - -
          2.68618  4.42225  2.77519  2.73123  3.46354  2.40513  3.72494  3.29354  2.67741  2.69355  4.24690  2.90347  2.73739  3.18146  2.89801  2.37887  2.77519  2.98518  4.58477  3.61503
          0.01266  4.77109  5.49344  0.61958  0.77255  0.48576  0.95510
    344   2.79377  5.28844  2.37299  2.23642  3.46704  3.56484  3.75631  4.10734  1.97960  3.59045  4.33145  2.68327  3.19519  2.51301  2.98768  2.75854  2.21202  3.67514  5.72520  4.31781    426 k - - -
          2.68618  4.42225  2.77519  2.73123  3.46354  2.40513  3.72494  3.29354  2.67741  2.69355  4.24690  2.90347  2.73739  3.18146  2.89801  2.37887  2.77519  2.98518  4.58477  3.61503
          0.01266  4.77109  5.49344  0.61958  0.77255  0.48576  0.95510
    345   2.17354  4.94494  3.22492  2.36617  4.17016  3.63600  3.84237  3.57867  2.39098  3.19695  3.15627  3.18043  4.02537  2.63322  3.10613  2.84353  2.35891  3.26953  5.45636  2.22329    427 a - - -
          2.68618  4.42225  2.77519  2.73123  3.46354  2.40513  3.72494  3.29354  2.67741  2.69355  4.24690  2.90347  2.73739  3.18146  2.89801  2.37887  2.77519  2.98518  4.58477  3.61503
          0.01266  4.77109  5.49344  0.61958  0.77255  0.48576  0.95510
    346   3.22082  5.04154  4.58551  4.48205  5.12926  3.82903  5.37940  4.41787  4.45292  4.22997  5.26712  4.45338  4.61803  4.80044  4.59959  3.43709  0.27518  3.97603  6.43694  5.36432    428 T - - -
          2.68618  4.42225  2.77519  2.73123  3.46354  2.40513  3.72494  3.29354  2.67741  2.69355  4.24690  2.90347  2.73739  3.18146  2.89801  2.37887  2.77519  2.98518  4.58477  3.61503
          0.01266  4.77109  5.49344  0.61958  0.77255  0.48576  0.95510
    347   2.84355  4.40852  4.01947  2.82746  2.86993  3.89790  4.17733  2.42121  3.33988  2.57625  3.51170  3.75878  4.26921  3.62377  2.36557  3.16883  3.07575  1.36533  5.02492  3.81504    429 v - - -
          2.68618  4.42225  2.77519  2.73123  3.46354  2.40513  3.72494  3.29354  2.67741  2.69355  4.24690  2.90347  2.73739  3.18146  2.89801  2.37887  2.77519  2.98518  4.58477  3.61503
          0.01266  4.77109  5.49344  0.61958  0.77255  0.48576  0.95510
    348   2.81294  5.27052  3.06256  1.70292  4.59878  3.58419  3.77131  4.06795  2.05916  2.96281  4.31761  2.58130  3.97973  2.17409  2.97537  2.78377  3.04313  2.99324  5.70964  4.31607    430 e - - -
          2.68618  4.42225  2.77519  2.73123  3.46354  2.40513  3.72494  3.29354  2.67741  2.69355  4.24690  2.90347  2.73739  3.18146  2.89801  2.37887  2.77519  2.98518  4.58477  3.61503
          0.01266  4.77109  5.49344  0.61958  0.77255  0.48576  0.95510
    349   2.47072  5.03554  2.04786  2.60994  3.26870  3.01391  3.81976  3.70822  2.33462  3.29979  4.10473  3.13473  4.00705  2.62230  3.08080  2.81940  3.02826  2.16168  5.53166  4.18694    431 d - - -
          2.68618  4.42225  2.77519  2.73123  3.46354  2.40513  3.72494  3.29354  2.67741  2.69355  4.24690  2.90347  2.73739  3.18146  2.89801  2.37887  2.77519  2.98518  4.58477  3.61503
          0.01266  4.77109  5.49344  0.61958  0.77255  0.48576  0.95510
    350   2.47866  5.21324  2.68071  2.52925  4.52330  3.58512  3.77434  3.98193  2.25541  3.50182  4.26500  3.06910  3.19504  2.52916  2.02062  2.78129  3.03072  2.24414  5.66645  4.28246    432 r - - -
          2.68618  4.42225  2.77519  2.73123  3.46354  2.40513  3.72494  3.29354  2.67741  2.69355  4.24690  2.90347  2.73739  3.18146  2.89801  2.37887  2.77519  2.98518  4.58477  3.61503
          0.01266  4.77109  5.49344  0.61958  0.77255  0.48576  0.95510
    351   2.78952  4.90039  3.29963  2.76394  4.23363  2.89825  3.93109  3.64176  2.75119  3.26586  3.13120  3.25161  4.05173  2.63799  3.19418  1.40552  2.29225  3.31393  5.52616  4.21350    433 s - - -
          2.68618  4.42225  2.77519  2.73123  3.46354  2.40513  3.72494  3.29354  2.67741  2.69355  4.24690  2.90347  2.73739  3.18146  2.89801  2.37887  2.77519  2.98518  4.58477  3.61503
          0.01266  4.77109  5.49344  0.61958  0.77255  0.48576  0.95510
    352   2.79211  4.96158  3.21221  2.38046  2.58318  3.62993  3.83497  2.96606  2.35650  3.21606  4.03503  3.16910  3.20397  2.99209  2.27654  2.48678  2.35186  3.28894  5.46974  4.14236    434 r - - -
          2.68618  4.42225  2.77519  2.73123  3.46354  2.40513  3.72494  3.29354  2.67741  2.69355  4.24690  2.90347  2.73739  3.18146  2.89801  2.37887  2.77519  2.98518  4.58477  3.61503
          0.01266  4.77109  5.49344  0.61958  0.77255  0.48576  0.95510
    353   2.33075  4.80089  3.47834  3.01018  4.35177  3.56631  4.15732  2.87025  3.02659  3.40262  4.23928  2.30474  4.11411  3.35774  3.44344  1.11682  3.11685  3.36950  5.67671  4.38931    435 s - - -
          2.68618  4.42225  2.77519  2.73123  3.46354  2.40513  3.72494  3.29354  2.67741  2.69355  4.24690  2.90347  2.73739  3.18146  2.89801  2.37887  2.77519  2.98518  4.58477  3.61503
          0.01266  4.77109  5.49344  0.61958  0.77255  0.48576  0.95510
    354   3.01039  4.94684  3.63917  3.01312  4.13084  3.85397  3.95820  2.03056  1.78588  3.15907  4.03307  3.45173  4.22163  3.16305  1.82132  3.11477  3.22029  3.26168  5.41237  2.58813    436 k - - -
          2.68618  4.42225  2.77519  2.73123  3.46354  2.40513  3.72494  3.29354  2.67741  2.69355  4.24690  2.90347  2.73739  3.18146  2.89801  2.37887  2.77519  2.98518  4.58477  3.61503
          0.01266  4.77109  5.49344  0.61958  0.77255  0.48576  0.95510
    355   2.22065  5.28493  2.23681  2.50133  4.63205  2.98384  3.78010  4.11086  2.52870  3.60111  4.34740  2.62812  3.22049  2.88302  2.63644  1.90202  3.04493  3.68152  5.74167  4.33622    437 s - - -
          2.68618  4.42225  2.77519  2.73123  3.46354  2.40513  3.72494  3.29354  2.67741  2.69355  4.24690  2.90347  2.73739  3.18146  2.89801  2.37887  2.77519  2.98518  4.58477  3.61503
          0.01266  4.77109  5.49344  0.61958  0.77255  0.48576  0.95510
    356   2.10006  5.08966  2.30057  2.57631  4.35753  2.98820  3.79849  3.06614  2.32327  2.53715  4.15227  3.10701  3.99160  2.56996  3.04888  2.79857  2.63955  3.43798  5.57223  4.21371    438 a - - -
          2.68618  4.42225  2.77519  2.73123  3.46354  2.40513  3.72494  3.29354  2.67741  2.69355  4.24690  2.90347  2.73739  3.18146  2.89801  2.37887  2.77519  2.98518  4.58477  3.61503
          0.01266  4.77109  5.49344  0.61958  0.77255  0.48576  0.95510
    357   2.46725  4.86487  3.29561  2.75329  3.20367  1.80143  3.09291  3.46946  2.74754  3.11055  3.95582  2.30536  4.06476  3.08685  3.18833  2.89242  3.04824  3.18346  5.34603  3.12691    439 g - - -
          2.68618  4.42225  2.77519  2.73123  3.46354  2.40513  3.72494  3.29354  2.67741  2.69355  4.24690  2.90347  2.73739  3.18146  2.89801  2.37887  2.77519  2.98518  4.58477  3.61503
          0.25763  4.77109  1.52029  0.61958  0.77255  0.48576  0.95510
    358   2.70584  4.24103  3.97828  3.39829  2.20467  3.77366  4.05845  2.35683  3.30105  2.43622  2.75411  3.67727  4.14572  2.86991  2.84576  2.55627  2.93766  2.49871  3.26279  3.63358    440 f - - -
          2.68633  4.42240  2.77471  2.73138  3.46369  2.40527  3.72509  3.29369  2.67688  2.69339  4.24704  2.90361  2.73754  3.18161  2.89815  2.37879  2.77500  2.98533  4.58492  3.61518
          0.70361  1.07802  1.80220  0.56478  0.84045  0.87859  0.53677
    359   2.65288  4.56796  3.27604  2.74403  2.94341  2.19942  3.81697  3.15358  2.73062  2.44761  3.69932  2.62001  2.99334  3.05962  3.14017  2.78619  2.89966  2.89070  5.13875  3.85298    444 g - - -
          2.68618  4.42225  2.77519  2.73123  3.46354  2.40513  3.72494  3.29354  2.67741  2.69355  4.24690  2.90347  2.73739  3.18146  2.89801  2.37887  2.77519  2.98518  4.58477  3.61503
          0.01925  4.35562  5.07797  0.61958  0.77255  0.53137  0.88625
    360   2.73278  4.96375  2.65986  2.55671  4.21094  3.55664  3.75804  2.38849  2.27785  3.22596  4.03204  2.68875  3.94704  2.90152  2.60660  2.41789  2.59195  3.30071  3.54349  4.11792    445 k - - -
          2.68618  4.42225  2.77519  2.73123  3.46354  2.40513  3.72494  3.29354  2.67741  2.69355  4.24690  2.90347  2.73739  3.18146  2.89801  2.37887  2.77519  2.98518  4.58477  3.61503
          0.01496  4.60579  5.32813  0.61958  0.77255  0.33796  1.24906
    361   2.42797  4.36947  3.97400  3.39787  2.88427  3.05606  4.12781  2.49866  2.43100  2.27518  2.29247  3.71131  4.22112  3.58192  3.58828  3.11437  2.18530  2.62747  4.97069  3.76308    446 t - - -
          2.68618  4.42225  2.77519  2.73123  3.46354  2.40513  3.72494  3.29354  2.67741  2.69355  4.24690  2.90347  2.73739  3.18146  2.89801  2.37887  2.77519  2.98518  4.58477  3.61503
          0.01266  4.77109  5.49344  0.61958  0.77255  0.48576  0.95510
    362   2.80671  5.13820  2.58988  2.56930  3.32453  1.92979  3.81497  3.88124  2.32487  3.43651  4.21981  3.10267  3.99869  2.94040  3.06964  2.03328  2.62260  3.51005  5.63316  4.26435    447 g - - -
          2.68618  4.42225  2.77519  2.73123  3.46354  2.40513  3.72494  3.29354  2.67741  2.69355  4.24690  2.90347  2.73739  3.18146  2.89801  2.37887  2.77519  2.98518  4.58477  3.61503
          0.01266  4.77109  5.49344  0.61958  0.77255  0.48576  0.95510
    363   2.48502  5.23848  2.66672  2.50472  3.26362  2.96627  3.08270  4.02838  1.98784  3.53342  4.28589  3.04857  3.96411  2.86585  2.60832  2.14645  2.67408  3.61612  5.68613  4.29052    448 k - - -
          2.68618  4.42225  2.77519  2.73123  3.46354  2.40513  3.72494  3.29354  2.67741  2.69355  4.24690  2.90347  2.73739  3.18146  2.89801  2.37887  2.77519  2.98518  4.58477  3.61503
          0.01266  4.77109  5.49344  0.61958  0.77255  0.48576  0.95510
    364   2.79931  5.13718  3.12421  2.31522  4.42054  2.88521  3.08384  3.10083  2.27557  2.88072  4.19553  3.09831  3.99082  2.91269  2.07546  2.79757  2.25211  3.49438  5.60667  4.24171    449 r - - -
          2.68618  4.42225  2.77519  2.73123  3.46354  2.40513  3.72494  3.29354  2.67741  2.69355  4.24690  2.90347  2.73739  3.18146  2.89801  2.37887  2.77519  2.98518  4.58477  3.61503
          0.01266  4.77109  5.49344  0.61958  0.77255  0.48576  0.95510
    365   2.79959  5.23191  2.66747  2.51575  4.54928  3.57634  3.77546  4.01405  2.22117  3.52736  3.29904  2.06419  3.97469  2.88393  3.01257  1.95516  2.37696  3.60873  5.68713  4.29520    450 s - - -
          2.68618  4.42225  2.77519  2.73123  3.46354  2.40513  3.72494  3.29354  2.67741  2.69355  4.24690  2.90347  2.73739  3.18146  2.89801  2.37887  2.77519  2.98518  4.58477  3.61503
          0.01266  4.77109  5.49344  0.61958  0.77255  0.48576  0.95510
    366   2.79465  4.92998  3.23789  2.37160  4.15155  3.64014  3.84620  2.38665  2.37713  3.18005  4.00594  3.18867  4.02859  2.37968  2.69035  2.84776  2.23985  2.77564  5.44380  3.20347    451 t - - -
          2.68618  4.42225  2.77519  2.73123  3.46354  2.40513  3.72494  3.29354  2.67741  2.69355  4.24690  2.90347  2.73739  3.18146  2.89801  2.37887  2.77519  2.98518  4.58477  3.61503
          0.01266  4.77109  5.49344  0.61958  0.77255  0.48576  0.95510
    367   2.87739  5.15599  3.10268  2.69558  4.65934  3.58149  3.98572  4.11495  2.77007  3.66253  4.44914  2.29163  4.08014  2.58508  3.23032  1.20208  2.51763  3.69425  5.84124  4.47733    452 s - - -
          2.68618  4.42225  2.77519  2.73123  3.46354  2.40513  3.72494  3.29354  2.67741  2.69355  4.24690  2.90347  2.73739  3.18146  2.89801  2.37887  2.77519  2.98518  4.58477  3.61503
          0.01266  4.77109  5.49344  0.61958  0.77255  0.48576  0.95510
    368   2.79995  4.75813  2.74985  2.82237  3.93919  3.69262  3.91334  1.86674  2.45900  2.60448  3.84677  3.30168  4.07786  2.67490  2.73557  2.91395  3.03091  2.35926  5.30389  4.02344    453 i - - -
          2.68618  4.42225  2.77519  2.73123  3.46354  2.40513  3.72494  3.29354  2.67741  2.69355  4.24690  2.90347  2.73739  3.18146  2.89801  2.37887  2.77519  2.98518  4.58477  3.61503
          0.01266  4.77109  5.49344  0.61958  0.77255  0.48576  0.95510
    369   2.96496  5.37970  3.04375  2.60877  4.74614  3.65007  3.88285  4.20576  2.18806  3.69851  4.47522  2.61033  4.08771  2.22006  3.00004  1.28082  3.20257  3.79646  5.83336  4.45960    454 s - - -
          2.68618  4.42225  2.77519  2.73123  3.46354  2.40513  3.72494  3.29354  2.67741  2.69355  4.24690  2.90347  2.73739  3.18146  2.89801  2.37887  2.77519  2.98518  4.58477  3.61503
          0.01266  4.77109  5.49344  0.61958  0.77255  0.48576  0.95510
    370   2.79789  5.26936  2.38053  2.25124  4.59651  3.56952  3.05964  4.07174  2.50934  2.97993  4.31520  2.26430  3.96687  2.56011  3.00016  2.39621  3.02968  3.65068  5.71178  2.66113    455 e - - -
          2.68618  4.42225  2.77519  2.73123  3.46354  2.40513  3.72494  3.29354  2.67741  2.69355  4.24690  2.90347  2.73739  3.18146  2.89801  2.37887  2.77519  2.98518  4.58477  3.61503
          0.01266  4.77109  5.49344  0.61958  0.77255  0.48576  0.95510
    371   2.80380  5.01934  3.19546  2.63674  4.26933  3.62732  3.82729  2.91187  2.02443  3.28210  4.09237  3.15591  4.01827  1.85924  3.06000  2.49866  2.33914  2.88076  5.51841  4.18266    456 q - - -
          2.68618  4.42225  2.77519  2.73123  3.46354  2.40513  3.72494  3.29354  2.67741  2.69355  4.24690  2.90347  2.73739  3.18146  2.89801  2.37887  2.77519  2.98518  4.58477  3.61503
          0.01266  4.77109  5.49344  0.61958  0.77255  0.48576  0.95510
    372   2.49772  5.32974  3.07861  1.81475  4.67877  2.56388  3.78175  4.15063  2.16857  3.62598  4.37532  3.07675  4.00259  2.55363  1.98494  2.81483  3.07864  3.72380  5.75022  4.36024    457 e - - -
          2.68618  4.42225  2.77519  2.73123  3.46354  2.40513  3.72494  3.29354  2.67741  2.69355  4.24690  2.90347  2.73739  3.18146  2.89801  2.37887  2.77519  2.98518  4.58477  3.61503
          0.01266  4.77109  5.49344  0.61958  0.77255  0.48576  0.95510
    373   2.50570  5.30666  4.17329  3.58809  5.08826  3.96427  4.32756  4.44457  2.61617  3.96363  4.87831  3.86791  4.50668  3.49827  0.55481  3.44963  3.67251  4.06307  6.03046  4.89913    458 R - - -
          2.68618  4.42225  2.77519  2.73123  3.46354  2.40513  3.72494  3.29354  2.67741  2.69355  4.24690  2.90347  2.73739  3.18146  2.89801  2.37887  2.77519  2.98518  4.58477  3.61503
          0.01266  4.77109  5.49344  0.61958  0.77255  0.48576  0.95510
    374   2.12337  4.68347  3.57679  3.11113  2.31899  3.65370  4.15163  3.41184  3.12463  3.10203  3.98097  2.66173  1.48931  3.43524  3.50612  2.97463  3.11755  3.12613  5.38699  4.09466    459 p - - -
          2.68618  4.42225  2.77519  2.73123  3.46354  2.40513  3.72494  3.29354  2.67741  2.69355  4.24690  2.90347  2.73739  3.18146  2.89801  2.37887  2.77519  2.98518  4.58477  3.61503
          0.01266  4.77109  5.49344  0.61958  0.77255  0.48576  0.95510
    375   4.34100  5.57961  5.63089  5.34690  3.75582  5.12315  5.75972  3.05713  5.13654  0.25025  3.62191  5.56288  5.45544  5.26158  5.13615  4.94145  4.61501  3.30824  5.86120  4.77105    460 L - - -
          2.68618  4.42225  2.77519  2.73123  3.46354  2.40513  3.72494  3.29354  2.67741  2.69355  4.24690  2.90347  2.73739  3.18146  2.89801  2.37887  2.77519  2.98518  4.58477  3.61503
          0.01266  4.77109  5.49344  0.61958  0.77255  0.48576  0.95510
    376   3.30431  4.67020  5.02225  4.42245  3.39062  4.49555  4.79749  1.93677  4.22646  1.10418  1.77459  4.56694  4.77119  4.36765  3.04096  3.81455  3.52712  2.65821  5.22747  4.12300    461 l - - -
          2.68618  4.42225  2.77519  2.73123  3.46354  2.40513  3.72494  3.29354  2.67741  2.69355  4.24690  2.90347  2.73739  3.18146  2.89801  2.37887  2.77519  2.98518  4.58477  3.61503
          0.01266  4.77109  5.49344  0.61958  0.77255  0.48576  0.95510
    377   2.81789  4.60976  3.59538  3.02837  3.76245  3.76092  4.00314  3.12133  2.94456  2.02101  2.96737  2.75986  4.14557  3.29119  2.77331  3.00429  1.60993  2.88825  5.18329  3.93829    462 t - - -
          2.68618  4.42225  2.77519  2.73123  3.46354  2.40513  3.72494  3.29354  2.67741  2.69355  4.24690  2.90347  2.73739  3.18146  2.89801  2.37887  2.77519  2.98518  4.58477  3.61503
          0.01266  4.77109  5.49344  0.61958  0.77255  0.48576  0.95510
    378   2.22515  4.82275  4.19930  4.10670  5.17959  3.57012  5.16472  4.58658  4.23222  4.30896  5.20227  4.12006  0.46327  4.50964  4.43979  3.11220  3.46038  3.96858  6.48687  5.36738    463 P - - -
          2.68618  4.42225  2.77519  2.73123  3.46354  2.40513  3.72494  3.29354  2.67741  2.69355  4.24690  2.90347  2.73739  3.18146  2.89801  2.37887  2.77519  2.98518  4.58477  3.61503
          0.01266  4.77109  5.49344  0.61958  0.77255  0.48576  0.95510
    379   2.52368  5.46220  1.59994  2.19898  4.79131  2.88885  2.55365  4.28359  2.65646  3.76092  4.51631  3.05128  4.04235  2.27823  3.16860  2.88028  3.17638  3.84606  5.89649  4.46584    464 d - - -
          2.68618  4.42225  2.77519  2.73123  3.46354  2.40513  3.72494  3.29354  2.67741  2.69355  4.24690  2.90347  2.73739  3.18146  2.89801  2.37887  2.77519  2.98518  4.58477  3.61503
          0.01266  4.77109  5.49344  0.61958  0.77255  0.48576  0.95510
    380   3.48054  5.99320  2.70036  0.59713  5.30589  3.74169  4.24655  4.85024  3.12123  4.30710  5.18428  3.21947  4.35636  2.57024  3.59356  3.36613  3.76258  4.43028  6.40963  4.95847    465 E - - -
          2.68618  4.42225  2.77519  2.73123  3.46354  2.40513  3.72494  3.29354  2.67741  2.69355  4.24690  2.90347  2.73739  3.18146  2.89801  2.37887  2.77519  2.98518  4.58477  3.61503
          0.01266  4.77109  5.49344  0.61958  0.77255  0.48576  0.95510
    381   3.68723  4.89571  5.73477  5.22552  3.87823  5.22303  5.78044  1.42734  5.13393  1.23515  3.62864  5.37698  5.39667  5.24888  5.21522  4.63158  3.93094  1.18002  5.99647  4.88525    466 v - - -
          2.68618  4.42225  2.77519  2.73123  3.46354  2.40513  3.72494  3.29354  2.67741  2.69355  4.24690  2.90347  2.73739  3.18146  2.89801  2.37887  2.77519  2.98518  4.58477  3.61503
          0.01266  4.77109  5.49344  0.61958  0.77255  0.48576  0.95510
    382   2.87882  4.41688  4.12883  3.54480  3.48202  3.94486  4.22467  2.44103  3.40873  1.90945  2.05031  3.83529  4.30906  3.69221  2.09491  3.22156  2.29812  2.61438  5.01883  3.82563    467 l - - -
          2.68618  4.42225  2.77519  2.73123  3.46354  2.40513  3.72494  3.29354  2.67741  2.69355  4.24690  2.90347  2.73739  3.18146  2.89801  2.37887  2.77519  2.98518  4.58477  3.61503
          0.01266  4.77109  5.49344  0.61958  0.77255  0.48576  0.95510
    383   2.80553  5.21474  3.09322  2.53658  4.52559  3.59061  3.08457  3.98299  2.51089  2.93089  4.26683  2.65630  3.98290  1.85282  2.53534  2.48307  2.25401  3.58748  5.66612  4.28494    468 q - - -
          2.68618  4.42225  2.77519  2.73123  3.46354  2.40513  3.72494  3.29354  2.67741  2.69355  4.24690  2.90347  2.73739  3.18146  2.89801  2.37887  2.77519  2.98518  4.58477  3.61503
          0.01266  4.77109  5.49344  0.61958  0.77255  0.48576  0.95510
    384   3.22030  4.65307  4.78810  4.22825  3.43587  4.33489  4.70444  2.69993  4.04686  1.01852  1.64731  4.40259  4.67788  4.24474  4.17545  2.76868  3.46598  2.69771  5.22516  4.08041    469 l - - -
          2.68618  4.42225  2.77519  2.73123  3.46354  2.40513  3.72494  3.29354  2.67741  2.69355  4.24690  2.90347  2.73739  3.18146  2.89801  2.37887  2.77519  2.98518  4.58477  3.61503
          0.00854  4.76697        *  0.61958  0.77255  0.00000        *
//
HMMER3/f [3.2.1 | June 2018]
NAME  cd01127/cd01127;TrwB;Bacterial-conjugation-protein-TrwB
LENG  410
ALPH  amino
RF    no
MM    no
CONS  yes
CS    no
MAP   yes
DATE  Fri May 31 16:31:41 2019
NSEQ  9
EFFN  1.331543
CKSUM 2191394565
STATS LOCAL MSV      -11.5134  0.69911
STATS LOCAL VITERBI  -12.2671  0.69911
STATS LOCAL FORWARD   -6.0001  0.69911
HMM          A        C        D        E        F        G        H        I        K        L        M        N        P        Q        R        S        T        V        W        Y   
            m->m     m->i     m->d     i->m     i->i     d->m     d->d
  COMPO   2.50295  4.47346  2.93027  2.65165  3.30745  2.93494  3.80869  2.77748  2.66921  2.37113  3.57931  3.09317  3.52439  3.06070  2.83589  2.64934  2.82111  2.70147  4.28706  3.62305
          2.68618  4.42225  2.77519  2.73123  3.46354  2.40513  3.72494  3.29354  2.67741  2.69355  4.24690  2.90347  2.73739  3.18146  2.89801  2.37887  2.77519  2.98518  4.58477  3.61503
          0.01924  4.35594  5.07829  0.61958  0.77255  0.00000        *
      1   2.41868  5.23310  2.42775  2.35861  4.56450  3.44075  3.68162  4.04239  1.77596  3.52991  4.28924  2.27649  3.87440  2.45143  2.92075  2.70464  2.98465  3.61883  5.66939  4.26091      1 k - - -
          2.68618  4.42225  2.77519  2.73123  3.46354  2.40513  3.72494  3.29354  2.67741  2.69355  4.24690  2.90347  2.73739  3.18146  2.89801  2.37887  2.77519  2.98518  4.58477  3.61503
          0.01924  4.35594  5.07829  0.61958  0.77255  0.48576  0.95510
      2   2.71378  5.11738  2.99092  1.80333  4.44097  3.48375  3.05623  3.11187  2.13040  3.40007  4.16920  2.96636  3.87493  2.45601  2.48875  2.69271  2.93932  3.49780  5.54968  4.18253      2 e - - -
          2.68618  4.42225  2.77519  2.73123  3.46354  2.40513  3.72494  3.29354  2.67741  2.69355  4.24690  2.90347  2.73739  3.18146  2.89801  2.37887  2.77519  2.98518  4.58477  3.61503
          0.01924  4.35594  5.07829  0.61958  0.77255  0.48576  0.95510
      3   2.67509  4.24907  3.83144  3.25695  2.79262  3.71567  2.24231  2.39820  3.16497  2.43589  3.35542  3.56787  4.08808  3.43657  2.85605  2.98348  2.90644  2.25265  3.39004  3.48864      3 h - - -
          2.68618  4.42225  2.77519  2.73123  3.46354  2.40513  3.72494  3.29354  2.67741  2.69355  4.24690  2.90347  2.73739  3.18146  2.89801  2.37887  2.77519  2.98518  4.58477  3.61503
          0.01924  4.35594  5.07829  0.61958  0.77255  0.48576  0.95510
      4   2.76632  4.17775  4.43664  3.84348  3.20130  3.92026  4.23990  2.12574  3.69267  1.54018  2.65543  3.97727  4.26802  3.86935  3.80490  3.22256  2.56775  2.03978  4.80406  2.91858      4 l - - -
          2.68618  4.42225  2.77519  2.73123  3.46354  2.40513  3.72494  3.29354  2.67741  2.69355  4.24690  2.90347  2.73739  3.18146  2.89801  2.37887  2.77519  2.98518  4.58477  3.61503
          0.01924  4.35594  5.07829  0.61958  0.77255  0.48576  0.95510
      5   2.89122  5.15265  3.21530  2.65107  4.55719  2.88090  3.72782  3.96175  2.00034  3.45991  4.27128  3.13394  3.02194  2.85452  1.41579  2.88778  3.10964  3.59641  5.58077  4.29959      5 r - - -
          2.68618  4.42225  2.77519  2.73123  3.46354  2.40513  3.72494  3.29354  2.67741  2.69355  4.24690  2.90347  2.73739  3.18146  2.89801  2.37887  2.77519  2.98518  4.58477  3.61503
          0.01924  4.35594  5.07829  0.61958  0.77255  0.48576  0.95510
      6   3.37768  5.07725  4.14706  4.11887  5.19971  0.26335  5.18048  4.94537  4.36367  4.52549  5.52420  4.31398  4.47986  4.65037  4.52012  3.56733  3.89484  4.37965  6.13921  5.32715      6 G - - -
          2.68618  4.42225  2.77519  2.73123  3.46354  2.40513  3.72494  3.29354  2.67741  2.69355  4.24690  2.90347  2.73739  3.18146  2.89801  2.37887  2.77519  2.98518  4.58477  3.61503
          0.01924  4.35594  5.07829  0.61958  0.77255  0.48576  0.95510
      7   2.66524  4.86961  3.05827  2.50473  3.23174  3.48776  3.69401  3.53737  2.24580  3.13627  3.94830  2.67352  3.88169  2.84280  2.60216  2.11322  2.34256  3.21088  5.37394  4.04027      7 s - - -
          2.68618  4.42225  2.77519  2.73123  3.46354  2.40513  3.72494  3.29354  2.67741  2.69355  4.24690  2.90347  2.73739  3.18146  2.89801  2.37887  2.77519  2.98518  4.58477  3.61503
          0.01924  4.35594  5.07829  0.61958  0.77255  0.48576  0.95510
      8   2.84061  5.15942  3.09739  2.25815  4.50632  3.56745  3.69863  3.92544  2.27382  3.43094  4.23064  3.06391  3.96333  2.45586  1.63595  2.82643  2.29718  3.55741  5.56784  4.25302      8 r - - -
          2.68618  4.42225  2.77519  2.73123  3.46354  2.40513  3.72494  3.29354  2.67741  2.69355  4.24690  2.90347  2.73739  3.18146  2.89801  2.37887  2.77519  2.98518  4.58477  3.61503
          0.01924  4.35594  5.07829  0.61958  0.77255  0.48576  0.95510
      9   3.59457  4.85191  5.38105  4.80750  3.22613  4.93640  5.24674  1.70334  4.66771  0.81726  2.38345  5.02722  5.03937  4.65922  4.70007  4.30512  3.80711  2.40615  5.38989  4.38957      9 l - - -
          2.68618  4.42225  2.77519  2.73123  3.46354  2.40513  3.72494  3.29354  2.67741  2.69355  4.24690  2.90347  2.73739  3.18146  2.89801  2.37887  2.77519  2.98518  4.58477  3.61503
          0.01924  4.35594  5.07829  0.61958  0.77255  0.48576  0.95510
     10   2.35966  4.61646  2.78232  2.67433  3.80833  3.53930  3.77363  2.75552  2.65461  2.85697  3.71436  3.15423  3.93041  2.98941  2.68417  2.47755  2.56321  2.23608  5.17256  3.88959     10 v - - -
          2.68618  4.42225  2.77519  2.73123  3.46354  2.40513  3.72494  3.29354  2.67741  2.69355  4.24690  2.90347  2.73739  3.18146  2.89801  2.37887  2.77519  2.98518  4.58477  3.61503
          0.01924  4.35594  5.07829  0.61958  0.77255  0.48576  0.95510
     11   2.73796  5.20199  1.90600  2.35842  4.54027  3.42808  3.69442  4.01751  2.47482  3.51737  4.28021  2.52969  3.04154  2.80868  2.57955  2.17535  2.98085  3.59684  5.66802  4.25781     11 d - - -
          2.68618  4.42225  2.77519  2.73123  3.46354  2.40513  3.72494  3.29354  2.67741  2.69355  4.24690  2.90347  2.73739  3.18146  2.89801  2.37887  2.77519  2.98518  4.58477  3.61503
          0.01924  4.35594  5.07829  0.61958  0.77255  0.48576  0.95510
     12   2.38062  4.59798  3.24641  2.69018  3.78310  3.01270  3.77867  3.16606  2.66699  2.83643  3.69579  2.75710  3.13545  2.63429  3.08663  2.76971  2.88504  2.21697  3.56926  3.87450     12 v - - -
          2.68618  4.42225  2.77519  2.73123  3.46354  2.40513  3.72494  3.29354  2.67741  2.69355  4.24690  2.90347  2.73739  3.18146  2.89801  2.37887  2.77519  2.98518  4.58477  3.61503
          0.01924  4.35594  5.07829  0.61958  0.77255  0.48576  0.95510
     13   2.66312  4.87212  3.05773  2.25385  4.11468  2.99953  3.07125  3.53286  2.47101  3.13107  3.19849  3.01756  3.19527  2.83527  2.24814  2.69427  2.89345  3.20715  3.70592  4.03392     13 r - - -
          2.68618  4.42225  2.77519  2.73123  3.46354  2.40513  3.72494  3.29354  2.67741  2.69355  4.24690  2.90347  2.73739  3.18146  2.89801  2.37887  2.77519  2.98518  4.58477  3.61503
          0.01924  4.35594  5.07829  0.61958  0.77255  0.48576  0.95510
     14   2.37544  4.82653  2.69407  2.52015  3.24879  3.49357  3.70371  3.46292  1.87695  2.71790  3.90304  3.03510  3.88598  2.86168  2.96652  2.70347  2.57025  3.15001  5.33793  4.01036     14 k - - -
          2.68618  4.42225  2.77519  2.73123  3.46354  2.40513  3.72494  3.29354  2.67741  2.69355  4.24690  2.90347  2.73739  3.18146  2.89801  2.37887  2.77519  2.98518  4.58477  3.61503
          0.01924  4.35594  5.07829  0.61958  0.77255  0.48576  0.95510
     15   2.72782  4.25663  3.12614  3.40540  3.35148  3.81038  4.10565  2.20788  3.32034  1.67867  2.76685  3.70140  4.17411  3.57427  3.57323  3.08655  2.57020  2.09103  4.89608  3.69743     15 l - - -
          2.68618  4.42225  2.77519  2.73123  3.46354  2.40513  3.72494  3.29354  2.67741  2.69355  4.24690  2.90347  2.73739  3.18146  2.89801  2.37887  2.77519  2.98518  4.58477  3.61503
          0.01924  4.35594  5.07829  0.61958  0.77255  0.48576  0.95510
     16   2.10494  4.93239  3.01931  2.24138  4.20095  3.47382  3.67610  3.62860  2.24467  3.20664  4.00452  2.99167  3.86810  2.81154  2.59660  2.40664  2.54967  2.84930  5.42409  4.07511     16 a - - -
          2.68618  4.42225  2.77519  2.73123  3.46354  2.40513  3.72494  3.29354  2.67741  2.69355  4.24690  2.90347  2.73739  3.18146  2.89801  2.37887  2.77519  2.98518  4.58477  3.61503
          0.01924  4.35594  5.07829  0.61958  0.77255  0.48576  0.95510
     17   2.40622  4.83440  2.70309  2.52202  3.24782  3.49791  3.69876  3.47830  2.24831  3.08840  3.90802  3.03624  3.88728  2.85596  2.07896  2.70567  2.89430  3.16352  3.69202  4.00673     17 r - - -
          2.68618  4.42225  2.77519  2.73123  3.46354  2.40513  3.72494  3.29354  2.67741  2.69355  4.24690  2.90347  2.73739  3.18146  2.89801  2.37887  2.77519  2.98518  4.58477  3.61503
          0.01924  4.35594  5.07829  0.61958  0.77255  0.48576  0.95510
     18   2.41114  4.77501  3.24714  2.66313  3.99022  3.57409  3.74150  3.38134  1.64396  3.00957  3.14444  3.14521  3.95493  2.92331  2.50302  2.80346  2.95136  3.09740  3.53874  3.99194     18 k - - -
          2.68618  4.42225  2.77519  2.73123  3.46354  2.40513  3.72494  3.29354  2.67741  2.69355  4.24690  2.90347  2.73739  3.18146  2.89801  2.37887  2.77519  2.98518  4.58477  3.61503
          0.01924  4.35594  5.07829  0.61958  0.77255  0.48576  0.95510
     19   2.65542  4.35426  3.56859  2.61088  3.49142  3.64254  3.90586  2.81784  2.94898  1.99113  2.91785  3.39795  4.02374  3.25108  3.29203  2.54097  2.29974  2.32254  4.94769  3.71768     19 l - - -
          2.68618  4.42225  2.77519  2.73123  3.46354  2.40513  3.72494  3.29354  2.67741  2.69355  4.24690  2.90347  2.73739  3.18146  2.89801  2.37887  2.77519  2.98518  4.58477  3.61503
          0.01924  4.35594  5.07829  0.61958  0.77255  0.48576  0.95510
     20   2.76339  4.90043  3.21813  2.62669  4.15599  3.57568  3.71767  3.54982  1.94028  2.70297  3.13490  3.11692  3.95546  2.87346  1.90036  2.45883  2.98236  3.24292  5.37150  4.08002     20 r - - -
          2.68618  4.42225  2.77519  2.73123  3.46354  2.40513  3.72494  3.29354  2.67741  2.69355  4.24690  2.90347  2.73739  3.18146  2.89801  2.37887  2.77519  2.98518  4.58477  3.61503
          0.08998  4.35594  2.61432  0.61958  0.77255  0.48576  0.95510
     21   2.14849  5.01065  3.05145  2.23531  4.30753  3.50077  3.65929  3.72871  1.84929  2.80226  4.07631  3.00596  3.89007  2.78775  2.41178  2.72360  2.94389  3.37555  5.46030  4.12798     21 k - - -
          2.68618  4.42225  2.77519  2.73123  3.46354  2.40513  3.72494  3.29354  2.67741  2.69355  4.24690  2.90347  2.73739  3.18146  2.89801  2.37887  2.77519  2.98518  4.58477  3.61503
          0.18890  4.28661  1.84275  0.61958  0.77255  0.58034  0.82031
     22   2.38593  5.08036  3.29004  2.67860  4.49385  3.59269  3.65049  3.86171  1.53781  3.36183  4.19852  3.12974  3.98018  2.78341  1.75403  2.90067  3.09754  3.52287  5.47299  4.23769     22 k - - -
          2.68575  4.42279  2.77573  2.73152  3.46357  2.40476  3.72548  3.29408  2.67579  2.69385  4.24743  2.90342  2.73793  3.18162  2.89707  2.37940  2.77547  2.98572  4.58376  3.61434
          0.37082  1.19747  4.84443  2.17306  0.12084  0.60090  0.79477
     23   2.34984  4.97666  2.09941  2.38228  4.26632  3.40544  3.66276  3.70373  2.45847  2.76233  4.06668  2.91860  3.83562  2.44769  2.93844  2.36793  2.90443  3.34172  5.47728  4.10827     35 d - - -
          2.68618  4.42225  2.77519  2.73123  3.46354  2.40513  3.72494  3.29354  2.67741  2.69355  4.24690  2.90347  2.73739  3.18146  2.89801  2.37887  2.77519  2.98518  4.58477  3.61503
          0.02240  4.20585  4.92820  0.61958  0.77255  0.38411  1.14273
     24   2.82862  5.21870  2.95309  1.99353  4.57140  2.07130  3.70119  4.01259  2.08361  3.50247  4.28826  3.00695  3.94032  2.81912  2.13050  2.79812  3.05298  3.62023  5.63101  4.28337     36 e - - -
          2.68618  4.42225  2.77519  2.73123  3.46354  2.40513  3.72494  3.29354  2.67741  2.69355  4.24690  2.90347  2.73739  3.18146  2.89801  2.37887  2.77519  2.98518  4.58477  3.61503
          0.01924  4.35594  5.07829  0.61958  0.77255  0.48576  0.95510
     25   2.72954  4.97585  3.10009  2.53500  4.27147  2.93377  3.69416  3.01034  1.62354  3.25375  4.05966  3.04518  3.91374  2.83015  2.46625  2.40761  2.95711  3.34462  5.45162  4.12689     37 k - - -
          2.68618  4.42225  2.77519  2.73123  3.46354  2.40513  3.72494  3.29354  2.67741  2.69355  4.24690  2.90347  2.73739  3.18146  2.89801  2.37887  2.77519  2.98518  4.58477  3.61503
          0.01924  4.35594  5.07829  0.61958  0.77255  0.48576  0.95510
     26   1.93513  4.68069  2.75813  2.62070  3.88737  2.96327  3.08222  2.78511  2.61339  2.93109  3.77787  3.11290  3.91555  2.95088  3.05096  2.74308  2.88969  2.63127  5.22822  3.93157     38 a - - -
          2.68618  4.42225  2.77519  2.73123  3.46354  2.40513  3.72494  3.29354  2.67741  2.69355  4.24690  2.90347  2.73739  3.18146  2.89801  2.37887  2.77519  2.98518  4.58477  3.61503
          0.01924  4.35594  5.07829  0.61958  0.77255  0.48576  0.95510
     27   2.70696  5.15023  2.86409  2.15731  4.46999  3.44591  3.02216  3.93688  2.20297  3.44330  4.20572  2.57528  3.13128  2.77337  2.89088  1.91513  2.94071  3.52906  5.59731  4.20268     39 s - - -
          2.68618  4.42225  2.77519  2.73123  3.46354  2.40513  3.72494  3.29354  2.67741  2.69355  4.24690  2.90347  2.73739  3.18146  2.89801  2.37887  2.77519  2.98518  4.58477  3.61503
          0.01924  4.35594  5.07829  0.61958  0.77255  0.48576  0.95510
     28   2.67051  5.05690  2.61401  2.40376  4.36157  3.45039  3.65352  3.81503  2.40764  3.34736  4.11826  2.94225  2.62098  2.27365  2.56569  2.37517  2.90355  2.92006  5.52320  4.14371     40 q - - -
          2.68618  4.42225  2.77519  2.73123  3.46354  2.40513  3.72494  3.29354  2.67741  2.69355  4.24690  2.90347  2.73739  3.18146  2.89801  2.37887  2.77519  2.98518  4.58477  3.61503
          0.01924  4.35594  5.07829  0.61958  0.77255  0.48576  0.95510
     29   2.88603  4.26043  4.64701  4.06179  2.54316  4.06053  4.30922  1.62146  3.89642  1.84014  3.18453  4.14006  4.39085  4.03570  3.96808  3.37370  3.11650  2.03286  4.76323  2.37632     41 i - - -
          2.68618  4.42225  2.77519  2.73123  3.46354  2.40513  3.72494  3.29354  2.67741  2.69355  4.24690  2.90347  2.73739  3.18146  2.89801  2.37887  2.77519  2.98518  4.58477  3.61503
          0.01924  4.35594  5.07829  0.61958  0.77255  0.48576  0.95510
     30   2.67795  4.90153  3.06204  2.50390  4.16172  3.49333  3.68938  3.58018  2.20599  3.16925  3.19854  2.64620  3.88572  2.83300  2.56852  2.43538  2.05289  3.24785  5.39626  4.06226     42 t - - -
          2.68618  4.42225  2.77519  2.73123  3.46354  2.40513  3.72494  3.29354  2.67741  2.69355  4.24690  2.90347  2.73739  3.18146  2.89801  2.37887  2.77519  2.98518  4.58477  3.61503
          0.01924  4.35594  5.07829  0.61958  0.77255  0.48576  0.95510
     31   3.35415  4.60437  5.26540  4.79431  3.82628  4.82595  5.50292  0.86259  4.69696  2.26901  3.59480  4.97178  5.09889  4.94638  4.86648  4.24731  3.62124  1.32889  5.89009  4.68631     43 i - - -
          2.68618  4.42225  2.77519  2.73123  3.46354  2.40513  3.72494  3.29354  2.67741  2.69355  4.24690  2.90347  2.73739  3.18146  2.89801  2.37887  2.77519  2.98518  4.58477  3.61503
          0.01924  4.35594  5.07829  0.61958  0.77255  0.48576  0.95510
     32   1.41223  4.81342  2.31415  2.65733  4.57410  1.87904  4.03928  4.01312  2.96519  3.62204  4.43714  3.12271  3.93142  3.21990  3.43904  2.74058  3.05160  3.54793  5.83229  4.49110     44 a - - -
          2.68618  4.42225  2.77519  2.73123  3.46354  2.40513  3.72494  3.29354  2.67741  2.69355  4.24690  2.90347  2.73739  3.18146  2.89801  2.37887  2.77519  2.98518  4.58477  3.61503
          0.01924  4.35594  5.07829  0.61958  0.77255  0.48576  0.95510
     33   2.81961  5.27086  2.30896  2.35278  4.61937  1.79777  3.76681  4.09819  2.25896  3.60690  4.38935  2.47997  3.91291  2.89560  3.10762  2.40347  3.07656  3.68012  5.76821  4.34763     45 g - - -
          2.68618  4.42225  2.77519  2.73123  3.46354  2.40513  3.72494  3.29354  2.67741  2.69355  4.24690  2.90347  2.73739  3.18146  2.89801  2.37887  2.77519  2.98518  4.58477  3.61503
          0.01924  4.35594  5.07829  0.61958  0.77255  0.48576  0.95510
     34   2.82137  4.26198  4.32763  3.74657  3.26336  3.95857  3.08942  1.90583  3.60362  1.53362  3.23513  3.95012  4.30506  3.82669  3.77206  3.25716  3.05398  1.83271  4.88635  3.69141     46 l - - -
          2.68618  4.42225  2.77519  2.73123  3.46354  2.40513  3.72494  3.29354  2.67741  2.69355  4.24690  2.90347  2.73739  3.18146  2.89801  2.37887  2.77519  2.98518  4.58477  3.61503
          0.01924  4.35594  5.07829  0.61958  0.77255  0.48576  0.95510
     35   1.96680  4.40044  3.58993  3.31657  4.56477  3.15653  4.42352  3.98005  3.39449  3.66295  4.48466  3.49235  1.11234  3.68437  3.71647  2.09590  2.93116  3.41756  5.89543  4.67767     47 p - - -
          2.68618  4.42225  2.77519  2.73123  3.46354  2.40513  3.72494  3.29354  2.67741  2.69355  4.24690  2.90347  2.73739  3.18146  2.89801  2.37887  2.77519  2.98518  4.58477  3.61503
          0.01924  4.35594  5.07829  0.61958  0.77255  0.48576  0.95510
     36   3.36952  4.66831  5.19961  4.60933  1.97498  4.63240  4.91292  1.77558  4.45665  1.25115  2.07714  4.74471  4.82027  4.46455  4.47065  3.97417  3.58488  2.48244  5.15822  4.08065     48 l - - -
          2.68618  4.42225  2.77519  2.73123  3.46354  2.40513  3.72494  3.29354  2.67741  2.69355  4.24690  2.90347  2.73739  3.18146  2.89801  2.37887  2.77519  2.98518  4.58477  3.61503
          0.01924  4.35594  5.07829  0.61958  0.77255  0.48576  0.95510
     37   2.90831  4.48718  4.04194  3.51672  3.48653  3.93165  4.32135  1.91071  3.39224  1.94435  3.41374  3.84015  1.64131  3.70958  3.66563  3.25137  3.17118  2.35608  5.16559  3.94541     49 p - - -
          2.68618  4.42225  2.77519  2.73123  3.46354  2.40513  3.72494  3.29354  2.67741  2.69355  4.24690  2.90347  2.73739  3.18146  2.89801  2.37887  2.77519  2.98518  4.58477  3.61503
          0.01924  4.35594  5.07829  0.61958  0.77255  0.48576  0.95510
     38   2.70217  4.81955  3.16376  2.58999  4.04925  3.53824  3.71716  3.44988  1.94849  2.66346  3.89722  3.08896  3.15732  2.88288  2.30402  2.75670  2.57619  3.14839  3.57278  4.01436     50 k - - -
          2.68618  4.42225  2.77519  2.73123  3.46354  2.40513  3.72494  3.29354  2.67741  2.69355  4.24690  2.90347  2.73739  3.18146  2.89801  2.37887  2.77519  2.98518  4.58477  3.61503
          0.01924  4.35594  5.07829  0.61958  0.77255  0.48576  0.95510
     39   2.67580  5.13893  2.25477  2.36721  4.46207  2.95760  3.04651  3.93551  2.38523  3.43437  4.18673  2.58712  3.84051  2.44198  2.55286  2.64514  2.90795  3.51873  5.58169  3.32309     51 d - - -
          2.68618  4.42225  2.77519  2.73123  3.46354  2.40513  3.72494  3.29354  2.67741  2.69355  4.24690  2.90347  2.73739  3.18146  2.89801  2.37887  2.77519  2.98518  4.58477  3.61503
          0.01924  4.35594  5.07829  0.61958  0.77255  0.48576  0.95510
     40   1.85609  4.41626  3.47829  2.92712  3.60981  3.56643  3.89440  2.97079  2.88378  2.36929  3.57160  3.33460  3.98634  3.19842  3.25014  2.22207  2.53466  2.72881  5.04075  3.00613     52 a - - -
          2.68618  4.42225  2.77519  2.73123  3.46354  2.40513  3.72494  3.29354  2.67741  2.69355  4.24690  2.90347  2.73739  3.18146  2.89801  2.37887  2.77519  2.98518  4.58477  3.61503
          0.01924  4.35594  5.07829  0.61958  0.77255  0.48576  0.95510
     41   2.77434  4.74698  3.19430  1.43198  2.94696  3.60683  3.86702  3.11247  2.75767  2.81932  3.79443  3.21803  4.02566  3.09518  3.18004  2.88053  3.01897  2.49081  5.23340  3.88250     53 e - - -
          2.68618  4.42225  2.77519  2.73123  3.46354  2.40513  3.72494  3.29354  2.67741  2.69355  4.24690  2.90347  2.73739  3.18146  2.89801  2.37887  2.77519  2.98518  4.58477  3.61503
          0.01924  4.35594  5.07829  0.61958  0.77255  0.48576  0.95510
     42   2.67897  5.12996  2.55669  1.91028  4.44763  3.43808  3.64590  3.20966  2.40145  3.42357  4.18022  2.58684  3.19685  2.46162  2.89241  2.65029  2.59744  3.50615  5.57849  4.18005     54 e - - -
          2.68618  4.42225  2.77519  2.73123  3.46354  2.40513  3.72494  3.29354  2.67741  2.69355  4.24690  2.90347  2.73739  3.18146  2.89801  2.37887  2.77519  2.98518  4.58477  3.61503
          0.01924  4.35594  5.07829  0.61958  0.77255  0.48576  0.95510
     43   2.07550  4.72722  3.20925  2.64339  3.94035  3.54585  3.75178  3.31605  2.54156  2.59667  3.81608  3.13080  3.93563  2.33394  2.33207  2.77172  2.91999  2.61763  5.25813  3.96758     55 a - - -
          2.68620  4.42227  2.77521  2.73125  3.46355  2.40514  3.72496  3.29356  2.67742  2.69356  4.24691  2.90348  2.73741  3.18107  2.89802  2.37888  2.77521  2.98520  4.58478  3.61505
          0.10333  2.38658  5.07829  0.34191  1.23929  0.48576  0.95510
     44   2.93806  5.26070  2.80739  2.49704  4.40728  3.52621  1.60354  4.03416  2.48759  3.54612  4.37473  2.17659  4.00397  2.46039  2.87445  2.90642  3.17788  3.66771  5.60235  4.19749     57 h - - -
          2.68618  4.42225  2.77519  2.73123  3.46354  2.40513  3.72494  3.29354  2.67741  2.69355  4.24690  2.90347  2.73739  3.18146  2.89801  2.37887  2.77519  2.98518  4.58477  3.61503
          0.01924  4.35594  5.07829  0.61958  0.77255  0.48576  0.95510
     45   2.89175  4.32128  4.42186  3.84405  2.30847  4.03634  4.34224  2.11747  3.71750  1.64959  3.19677  4.04176  4.37268  3.91154  3.87674  3.33986  1.88415  2.29891  4.92000  3.72539     58 l - - -
          2.68618  4.42225  2.77519  2.73123  3.46354  2.40513  3.72494  3.29354  2.67741  2.69355  4.24690  2.90347  2.73739  3.18146  2.89801  2.37887  2.77519  2.98518  4.58477  3.61503
          0.01924  4.35594  5.07829  0.61958  0.77255  0.48576  0.95510
     46   2.64899  3.20899  4.16613  3.57897  3.22139  3.02994  4.07684  2.25758  3.44964  1.89566  2.29789  3.76495  4.13046  3.66363  3.61459  2.62883  2.88440  2.34503  4.73795  3.54839     59 l - - -
          2.68618  4.42225  2.77519  2.73123  3.46354  2.40513  3.72494  3.29354  2.67741  2.69355  4.24690  2.90347  2.73739  3.18146  2.89801  2.37887  2.77519  2.98518  4.58477  3.61503
          0.01924  4.35594  5.07829  0.61958  0.77255  0.48576  0.95510
     47   2.88648  4.32433  4.36594  3.78550  3.37316  4.04033  4.36573  1.31256  3.62038  2.17730  2.68783  4.01448  4.38175  3.88156  2.96495  3.34340  3.12161  1.94014  5.02604  3.84719     60 i - - -
          2.68618  4.42225  2.77519  2.73123  3.46354  2.40513  3.72494  3.29354  2.67741  2.69355  4.24690  2.90347  2.73739  3.18146  2.89801  2.37887  2.77519  2.98518  4.58477  3.61503
          0.01924  4.35594  5.07829  0.61958  0.77255  0.48576  0.95510
     48   2.37636  3.38199  2.84192  2.81283  3.02011  3.58535  3.14016  2.48650  2.78166  2.69468  3.57244  2.83224  3.96861  3.10001  3.17301  2.81822  2.56090  2.75787  5.04210  3.78732     61 a - - -
          2.68618  4.42225  2.77519  2.73123  3.46354  2.40513  3.72494  3.29354  2.67741  2.69355  4.24690  2.90347  2.73739  3.18146  2.89801  2.37887  2.77519  2.98518  4.58477  3.61503
          0.01924  4.35594  5.07829  0.61958  0.77255  0.48576  0.95510
     49   1.95507  4.42592  3.70111  3.57795  4.78796  0.74486  4.69407  4.19895  3.76422  3.92663  4.76838  3.65056  3.96833  4.00904  4.02016  2.68491  3.03080  3.56409  6.09842  4.94517     62 g - - -
          2.68618  4.42225  2.77519  2.73123  3.46354  2.40513  3.72494  3.29354  2.67741  2.69355  4.24690  2.90347  2.73739  3.18146  2.89801  2.37887  2.77519  2.98518  4.58477  3.61503
          0.01924  4.35594  5.07829  0.61958  0.77255  0.48576  0.95510
     50   2.02886  4.37214  3.68881  3.29507  4.45655  2.45724  4.34696  3.87581  3.30955  3.54439  4.35609  3.47791  3.88354  3.59637  3.65378  1.78179  1.33652  3.34245  5.78905  4.57092     63 t - - -
          2.68618  4.42225  2.77519  2.73123  3.46354  2.40513  3.72494  3.29354  2.67741  2.69355  4.24690  2.90347  2.73739  3.18146  2.89801  2.37887  2.77519  2.98518  4.58477  3.61503
          0.01924  4.35594  5.07829  0.61958  0.77255  0.48576  0.95510
     51   2.90572  4.40718  4.33078  3.80402  3.66907  4.00919  4.55996  1.90250  3.70408  2.43746  3.55709  4.05236  4.44078  3.98754  3.95454  3.35286  1.47679  1.59497  5.34791  4.14000     64 t - - -
          2.68618  4.42225  2.77519  2.73123  3.46354  2.40513  3.72494  3.29354  2.67741  2.69355  4.24690  2.90347  2.73739  3.18146  2.89801  2.37887  2.77519  2.98518  4.58477  3.61503
          0.01924  4.35594  5.07829  0.61958  0.77255  0.48576  0.95510
     52   3.37768  5.07725  4.14706  4.11887  5.19971  0.26335  5.18048  4.94537  4.36367  4.52549  5.52420  4.31398  4.47986  4.65037  4.52012  3.56733  3.89484  4.37965  6.13921  5.32715     65 G - - -
          2.68618  4.42225  2.77519  2.73123  3.46354  2.40513  3.72494  3.29354  2.67741  2.69355  4.24690  2.90347  2.73739  3.18146  2.89801  2.37887  2.77519  2.98518  4.58477  3.61503
          0.01924  4.35594  5.07829  0.61958  0.77255  0.48576  0.95510
     53   1.58309  4.33977  3.76389  3.28771  4.03994  3.29172  4.23714  3.32272  3.24500  3.10343  3.97634  3.50778  3.93773  3.53853  3.57241  2.24277  1.65686  2.39770  5.45262  4.23600     66 a - - -
          2.68618  4.42225  2.77519  2.73123  3.46354  2.40513  3.72494  3.29354  2.67741  2.69355  4.24690  2.90347  2.73739  3.18146  2.89801  2.37887  2.77519  2.98518  4.58477  3.61503
          0.01924  4.35594  5.07829  0.61958  0.77255  0.48576  0.95510
     54   3.37768  5.07725  4.14706  4.11887  5.19971  0.26335  5.18048  4.94537  4.36367  4.52549  5.52420  4.31398  4.47986  4.65037  4.52012  3.56733  3.89484  4.37965  6.13921  5.32715     67 G - - -
          2.68618  4.42225  2.77519  2.73123  3.46354  2.40513  3.72494  3.29354  2.67741  2.69355  4.24690  2.90347  2.73739  3.18146  2.89801  2.37887  2.77519  2.98518  4.58477  3.61503
          0.01924  4.35594  5.07829  0.61958  0.77255  0.48576  0.95510
     55   3.50256  5.42070  3.70724  3.27001  4.92337  3.90450  4.13853  4.39329  0.52488  3.86320  4.82365  3.66222  4.39102  3.32034  2.66054  3.52791  3.73107  4.08314  5.79367  4.69309     68 K - - -
          2.68618  4.42225  2.77519  2.73123  3.46354  2.40513  3.72494  3.29354  2.67741  2.69355  4.24690  2.90347  2.73739  3.18146  2.89801  2.37887  2.77519  2.98518  4.58477  3.61503
          0.01924  4.35594  5.07829  0.61958  0.77255  0.48576  0.95510
     56   2.43867  4.38003  3.69927  3.38865  4.49616  3.16677  4.43574  3.87782  3.40099  3.59651  4.43464  3.53269  3.91309  3.70798  3.70630  1.32029  1.30877  3.34987  5.84640  4.62936     69 t - - -
          2.68618  4.42225  2.77519  2.73123  3.46354  2.40513  3.72494  3.29354  2.67741  2.69355  4.24690  2.90347  2.73739  3.18146  2.89801  2.37887  2.77519  2.98518  4.58477  3.61503
          0.01924  4.35594  5.07829  0.61958  0.77255  0.48576  0.95510
     57   2.66748  4.59106  3.26528  2.43185  3.78315  3.56220  3.80858  2.65340  2.70211  2.82369  3.69605  2.45647  3.95705  3.03750  3.11632  2.79731  2.18890  2.27222  5.16577  3.89005     70 t - - -
          2.68618  4.42225  2.77519  2.73123  3.46354  2.40513  3.72494  3.29354  2.67741  2.69355  4.24690  2.90347  2.73739  3.18146  2.89801  2.37887  2.77519  2.98518  4.58477  3.61503
          0.01924  4.35594  5.07829  0.61958  0.77255  0.48576  0.95510
     58   2.35579  3.25130  4.00606  3.42423  3.27007  3.73938  4.03677  2.30130  3.32110  2.13521  2.74243  3.67606  4.11001  2.73262  3.53844  3.01917  2.51870  2.15575  4.77650  3.57943     71 l - - -
          2.68618  4.42225  2.77519  2.73123  3.46354  2.40513  3.72494  3.29354  2.67741  2.69355  4.24690  2.90347  2.73739  3.18146  2.89801  2.37887  2.77519  2.98518  4.58477  3.61503
          0.01924  4.35594  5.07829  0.61958  0.77255  0.48576  0.95510
     59   3.37912  4.67170  5.21623  4.62995  2.53329  4.66114  4.96372  1.44811  4.48248  1.28995  2.05428  4.77376  4.84599  4.49740  4.50334  4.00635  3.59628  2.40451  5.20961  4.14551     72 l - - -
          2.68618  4.42225  2.77519  2.73123  3.46354  2.40513  3.72494  3.29354  2.67741  2.69355  4.24690  2.90347  2.73739  3.18146  2.89801  2.37887  2.77519  2.98518  4.58477  3.61503
          0.01924  4.35594  5.07829  0.61958  0.77255  0.48576  0.95510
     60   2.87358  5.25846  3.10655  2.24369  4.63895  3.58303  2.96902  4.06670  1.99082  3.52591  4.31231  2.59887  3.97158  2.79553  1.60395  2.84075  3.08237  3.67375  5.62093  4.30474     73 r - - -
          2.68618  4.42225  2.77519  2.73123  3.46354  2.40513  3.72494  3.29354  2.67741  2.69355  4.24690  2.90347  2.73739  3.18146  2.89801  2.37887  2.77519  2.98518  4.58477  3.61503
          0.01924  4.35594  5.07829  0.61958  0.77255  0.48576  0.95510
     61   2.71352  5.20977  2.49873  1.76061  4.54497  2.89692  3.04990  4.02591  2.16123  3.50775  4.25766  2.90543  3.85522  2.76093  2.55657  2.67196  2.94737  3.59607  5.64216  4.23288     74 e - - -
          2.68618  4.42225  2.77519  2.73123  3.46354  2.40513  3.72494  3.29354  2.67741  2.69355  4.24690  2.90347  2.73739  3.18146  2.89801  2.37887  2.77519  2.98518  4.58477  3.61503
          0.01924  4.35594  5.07829  0.61958  0.77255  0.48576  0.95510
     62   3.67125  4.95720  5.28961  4.73415  3.17767  4.93087  5.20650  2.38964  4.53767  0.69273  1.97851  4.99136  5.04104  4.58949  4.59789  4.31475  3.88504  2.61352  5.36019  4.33715     75 L - - -
          2.68618  4.42225  2.77519  2.73123  3.46354  2.40513  3.72494  3.29354  2.67741  2.69355  4.24690  2.90347  2.73739  3.18146  2.89801  2.37887  2.77519  2.98518  4.58477  3.61503
          0.01924  4.35594  5.07829  0.61958  0.77255  0.48576  0.95510
     63   2.19358  4.40922  4.71765  4.15782  3.47452  4.29437  4.70070  1.63996  4.03795  1.45217  3.34411  4.34387  4.61322  4.23940  4.19303  3.62418  3.28870  1.72318  5.24694  4.08061     76 l - - -
          2.68618  4.42225  2.77519  2.73123  3.46354  2.40513  3.72494  3.29354  2.67741  2.69355  4.24690  2.90347  2.73739  3.18146  2.89801  2.37887  2.77519  2.98518  4.58477  3.61503
          0.01924  4.35594  5.07829  0.61958  0.77255  0.48576  0.95510
     64   2.08709  4.71875  3.15187  2.59283  3.19287  3.51944  3.73228  3.31946  2.33328  2.96171  3.80159  2.71652  3.90754  2.91746  2.62174  2.73325  2.56245  3.03192  5.24592  3.24251     77 a - - -
          2.68618  4.42225  2.77519  2.73123  3.46354  2.40513  3.72494  3.29354  2.67741  2.69355  4.24690  2.90347  2.73739  3.18146  2.89801  2.37887  2.77519  2.98518  4.58477  3.61503
          0.01924  4.35594  5.07829  0.61958  0.77255  0.48576  0.95510
     65   2.66310  4.70502  3.17244  2.61287  3.89922  3.52875  3.73953  3.29979  2.32488  2.94550  3.78949  3.10715  3.91637  2.58337  3.00368  2.14259  2.33208  3.01677  3.54248  3.20275     78 s - - -
          2.68618  4.42225  2.77519  2.73123  3.46354  2.40513  3.72494  3.29354  2.67741  2.69355  4.24690  2.90347  2.73739  3.18146  2.89801  2.37887  2.77519  2.98518  4.58477  3.61503
          0.01924  4.35594  5.07829  0.61958  0.77255  0.48576  0.95510
     66   2.11471  4.20890  3.89908  3.32771  3.35019  3.03796  4.02947  1.98946  3.24143  2.42124  2.79632  3.61413  4.09003  3.49951  3.49650  2.57944  2.89228  2.18649  4.84664  3.64239     79 i - - -
          2.68618  4.42225  2.77519  2.73123  3.46354  2.40513  3.72494  3.29354  2.67741  2.69355  4.24690  2.90347  2.73739  3.18146  2.89801  2.37887  2.77519  2.98518  4.58477  3.61503
          0.01924  4.35594  5.07829  0.61958  0.77255  0.48576  0.95510
     67   2.94701  4.67322  3.80705  3.18540  3.65783  3.86945  4.02204  2.42244  2.71247  1.91283  3.57024  3.57218  4.22808  3.28931  1.49118  3.16125  3.16720  2.73297  5.18952  3.96504     80 r - - -
          2.68618  4.42225  2.77519  2.73123  3.46354  2.40513  3.72494  3.29354  2.67741  2.69355  4.24690  2.90347  2.73739  3.18146  2.89801  2.37887  2.77519  2.98518  4.58477  3.61503
          0.01924  4.35594  5.07829  0.61958  0.77255  0.48576  0.95510
     68   2.05504  4.50667  3.37682  2.81096  3.66550  3.59503  3.82906  2.63081  2.75107  2.43705  3.59882  3.25934  3.97813  2.41863  2.70914  2.82930  2.89719  2.45419  5.07476  3.81907     81 a - - -
          2.68618  4.42225  2.77519  2.73123  3.46354  2.40513  3.72494  3.29354  2.67741  2.69355  4.24690  2.90347  2.73739  3.18146  2.89801  2.37887  2.77519  2.98518  4.58477  3.61503
          0.01924  4.35594  5.07829  0.61958  0.77255  0.48576  0.95510
     69   3.23167  5.36579  3.59168  2.95501  4.80473  3.82973  3.79013  4.19710  2.06933  3.61121  4.48598  3.36240  4.20766  1.75916  1.16124  3.21949  3.40196  3.87140  5.63644  4.45560     82 r - - -
          2.68618  4.42225  2.77519  2.73123  3.46354  2.40513  3.72494  3.29354  2.67741  2.69355  4.24690  2.90347  2.73739  3.18146  2.89801  2.37887  2.77519  2.98518  4.58477  3.61503
          0.01924  4.35594  5.07829  0.61958  0.77255  0.48576  0.95510
     70   2.85011  5.23614  2.76707  2.43065  4.58937  1.80479  3.76317  4.04547  2.19742  3.55696  4.35354  2.19100  3.94504  2.45406  2.92630  2.81622  3.09666  3.65003  5.70955  4.33286     83 g - - -
          2.68618  4.42225  2.77519  2.73123  3.46354  2.40513  3.72494  3.29354  2.67741  2.69355  4.24690  2.90347  2.73739  3.18146  2.89801  2.37887  2.77519  2.98518  4.58477  3.61503
          0.01924  4.35594  5.07829  0.61958  0.77255  0.48576  0.95510
     71   3.05139  5.57985  1.17521  2.30316  4.92585  2.18779  3.92324  4.44816  2.89993  3.94044  4.76969  2.88297  4.00491  2.48404  3.47486  2.95658  3.34062  4.00818  6.09365  4.60622     84 d - - -
          2.68618  4.42225  2.77519  2.73123  3.46354  2.40513  3.72494  3.29354  2.67741  2.69355  4.24690  2.90347  2.73739  3.18146  2.89801  2.37887  2.77519  2.98518  4.58477  3.61503
          0.01924  4.35594  5.07829  0.61958  0.77255  0.48576  0.95510
     72   3.09109  5.20774  3.60104  2.89259  4.58274  3.79120  3.74746  3.92891  1.63633  3.41762  3.06706  3.31296  4.14196  2.88444  1.26833  3.10369  3.26502  3.62399  5.53412  4.33706     85 r - - -
          2.68618  4.42225  2.77519  2.73123  3.46354  2.40513  3.72494  3.29354  2.67741  2.69355  4.24690  2.90347  2.73739  3.18146  2.89801  2.37887  2.77519  2.98518  4.58477  3.61503
          0.01924  4.35594  5.07829  0.61958  0.77255  0.48576  0.95510
     73   1.63758  4.38586  3.59055  3.05031  3.61195  3.58419  3.98035  2.86499  2.99422  2.64981  2.51532  2.82087  4.02700  3.30701  3.33771  2.87122  2.91499  2.32320  5.06985  3.83651     86 a - - -
          2.68618  4.42225  2.77519  2.73123  3.46354  2.40513  3.72494  3.29354  2.67741  2.69355  4.24690  2.90347  2.73739  3.18146  2.89801  2.37887  2.77519  2.98518  4.58477  3.61503
          0.01924  4.35594  5.07829  0.61958  0.77255  0.48576  0.95510
     74   2.53100  4.48370  4.99288  4.48825  3.81027  4.53219  5.14698  1.12222  4.39207  2.40622  3.62195  4.65664  4.86823  4.64328  4.57226  3.91320  3.44125  1.22537  5.68432  4.47636     87 i - - -
          2.68618  4.42225  2.77519  2.73123  3.46354  2.40513  3.72494  3.29354  2.67741  2.69355  4.24690  2.90347  2.73739  3.18146  2.89801  2.37887  2.77519  2.98518  4.58477  3.61503
          0.01924  4.35594  5.07829  0.61958  0.77255  0.48576  0.95510
     75   2.53893  4.48766  4.97718  4.47448  3.80399  4.51736  5.13869  1.02827  4.37673  2.39427  3.61551  4.64452  4.85938  4.62909  4.55878  3.89948  3.44078  1.34934  5.68091  4.47491     88 i - - -
          2.68618  4.42225  2.77519  2.73123  3.46354  2.40513  3.72494  3.29354  2.67741  2.69355  4.24690  2.90347  2.73739  3.18146  2.89801  2.37887  2.77519  2.98518  4.58477  3.61503
          0.01924  4.35594  5.07829  0.61958  0.77255  0.48576  0.95510
     76   2.99519  4.38177  4.56583  4.01901  2.34631  4.10260  4.09149  2.59413  3.86772  1.95217  3.34648  4.08670  4.43737  4.00565  3.96851  3.41424  3.22503  1.69324  4.46135  1.75169     89 v - - -
          2.68618  4.42225  2.77519  2.73123  3.46354  2.40513  3.72494  3.29354  2.67741  2.69355  4.24690  2.90347  2.73739  3.18146  2.89801  2.37887  2.77519  2.98518  4.58477  3.61503
          0.01924  4.35594  5.07829  0.61958  0.77255  0.48576  0.95510
     77   3.59708  5.71533  0.41720  2.77628  5.17797  3.65838  4.46628  4.89562  3.65645  4.42278  5.43754  3.34803  4.34532  3.72360  4.21903  3.52176  3.95389  4.49014  6.23911  5.00433     90 D - - -
          2.68618  4.42225  2.77519  2.73123  3.46354  2.40513  3.72494  3.29354  2.67741  2.69355  4.24690  2.90347  2.73739  3.18146  2.89801  2.37887  2.77519  2.98518  4.58477  3.61503
          0.01924  4.35594  5.07829  0.61958  0.77255  0.48576  0.95510
     78   2.74569  4.93114  3.15821  2.58357  4.20801  3.54658  3.70954  3.61079  2.12772  2.71992  4.01514  3.08322  2.27635  2.85650  2.19491  2.77653  2.59800  3.28751  5.40973  4.10316     91 k - - -
          2.68618  4.42225  2.77519  2.73123  3.46354  2.40513  3.72494  3.29354  2.67741  2.69355  4.24690  2.90347  2.73739  3.18146  2.89801  2.37887  2.77519  2.98518  4.58477  3.61503
          0.01924  4.35594  5.07829  0.61958  0.77255  0.48576  0.95510
     79   2.62861  4.73608  3.13087  2.61346  4.09235  2.81958  3.78894  3.50012  2.61637  3.12654  3.10834  2.02664  3.89409  2.96083  3.06054  2.38785  2.25375  3.16717  5.38625  4.07340     92 n - - -
          2.68618  4.42225  2.77519  2.73123  3.46354  2.40513  3.72494  3.29354  2.67741  2.69355  4.24690  2.90347  2.73739  3.18146  2.89801  2.37887  2.77519  2.98518  4.58477  3.61503
          0.01924  4.35594  5.07829  0.61958  0.77255  0.48576  0.95510
     80   2.56052  2.50646  4.29720  4.06043  4.62795  0.67564  4.85370  4.02443  3.99875  3.79135  4.66728  3.91795  4.04645  4.25907  4.16284  2.77982  3.09146  3.47882  5.94737  4.86102     93 G - - -
          2.68618  4.42225  2.77519  2.73123  3.46354  2.40513  3.72494  3.29354  2.67741  2.69355  4.24690  2.90347  2.73739  3.18146  2.89801  2.37887  2.77519  2.98518  4.58477  3.61503
          0.01924  4.35594  5.07829  0.61958  0.77255  0.48576  0.95510
     81   2.39126  4.96981  2.60729  2.22049  4.25349  2.43698  3.69637  3.68514  2.48958  2.81701  4.05715  2.97612  3.87259  2.83209  2.96706  2.68951  2.28925  3.33053  5.47539  4.11543     94 e - - -
          2.68618  4.42225  2.77519  2.73123  3.46354  2.40513  3.72494  3.29354  2.67741  2.69355  4.24690  2.90347  2.73739  3.18146  2.89801  2.37887  2.77519  2.98518  4.58477  3.61503
          0.01924  4.35594  5.07829  0.61958  0.77255  0.48576  0.95510
     82   3.15294  4.51025  4.75760  4.21329  1.46300  4.26741  4.19907  2.64162  4.05363  1.55245  2.60492  4.25752  4.56379  4.13978  4.11937  3.58632  3.37610  2.63578  4.50169  2.44545     95 f - - -
          2.68618  4.42225  2.77519  2.73123  3.46354  2.40513  3.72494  3.29354  2.67741  2.69355  4.24690  2.90347  2.73739  3.18146  2.89801  2.37887  2.77519  2.98518  4.58477  3.61503
          0.01924  4.35594  5.07829  0.61958  0.77255  0.48576  0.95510
     83   2.75109  4.22703  4.17467  3.60029  3.29667  3.86033  4.17531  2.43684  3.47819  1.86906  3.29681  3.82912  4.22774  3.71737  3.67685  3.15465  2.24003  1.61380  4.86308  2.91944     96 v - - -
          2.68618  4.42225  2.77519  2.73123  3.46354  2.40513  3.72494  3.29354  2.67741  2.69355  4.24690  2.90347  2.73739  3.18146  2.89801  2.37887  2.77519  2.98518  4.58477  3.61503
          0.01924  4.35594  5.07829  0.61958  0.77255  0.48576  0.95510
     84   2.78384  5.18810  2.96680  2.00129  4.53553  3.50674  3.67996  3.98279  1.91644  3.47472  4.25137  2.98961  3.91414  2.79374  2.40329  1.88272  3.00888  3.58511  5.60699  4.25001     97 s - - -
          2.68618  4.42225  2.77519  2.73123  3.46354  2.40513  3.72494  3.29354  2.67741  2.69355  4.24690  2.90347  2.73739  3.18146  2.89801  2.37887  2.77519  2.98518  4.58477  3.61503
          0.01924  4.35594  5.07829  0.61958  0.77255  0.48576  0.95510
     85   2.40963  5.15676  2.55786  2.37737  4.49012  3.44578  3.64858  3.96117  1.77783  3.45568  4.21022  2.58281  3.85229  2.75474  2.54903  2.39836  2.92774  3.54315  5.59864  4.20246     98 k - - -
          2.68618  4.42225  2.77519  2.73123  3.46354  2.40513  3.72494  3.29354  2.67741  2.69355  4.24690  2.90347  2.73739  3.18146  2.89801  2.37887  2.77519  2.98518  4.58477  3.61503
          0.01924  4.35594  5.07829  0.61958  0.77255  0.48576  0.95510
     86   4.14571  5.24503  5.09965  4.89953  0.73000  4.78902  3.65990  3.74455  4.71282  2.98735  4.31110  4.41914  5.07365  4.53387  4.63224  4.18487  4.35873  3.69618  3.75926  1.43547     99 f - - -
          2.68618  4.42225  2.77519  2.73123  3.46354  2.40513  3.72494  3.29354  2.67741  2.69355  4.24690  2.90347  2.73739  3.18146  2.89801  2.37887  2.77519  2.98518  4.58477  3.61503
          0.01924  4.35594  5.07829  0.61958  0.77255  0.48576  0.95510
     87   2.74596  4.56998  3.45397  3.10320  3.37549  2.73955  3.98996  3.37341  3.12980  3.03063  3.95087  3.44398  4.08055  3.44535  3.46059  2.37287  3.08108  3.08508  4.90425  1.26690    100 y - - -
          2.68618  4.42225  2.77519  2.73123  3.46354  2.40513  3.72494  3.29354  2.67741  2.69355  4.24690  2.90347  2.73739  3.18146  2.89801  2.37887  2.77519  2.98518  4.58477  3.61503
          0.01924  4.35594  5.07829  0.61958  0.77255  0.48576  0.95510
     88   2.70539  5.07421  2.30480  2.41354  3.31844  3.45876  3.67692  3.82015  2.44068  3.35846  4.14061  2.29985  3.87208  2.80175  2.03617  2.69160  2.93997  3.44142  5.52429  4.13850    101 r - - -
          2.68618  4.42225  2.77519  2.73123  3.46354  2.40513  3.72494  3.29354  2.67741  2.69355  4.24690  2.90347  2.73739  3.18146  2.89801  2.37887  2.77519  2.98518  4.58477  3.61503
          0.26460  4.35594  1.51568  0.61958  0.77255  0.48576  0.95510
     89   1.91663  4.34886  3.39021  3.15453  4.32980  3.10572  4.27535  3.65469  3.21908  3.39131  4.29984  3.37983  1.20255  3.55055  3.52498  2.59119  2.89059  3.20364  5.68263  4.46415    102 p - - -
          2.68618  4.42225  2.77519  2.73123  3.46354  2.40513  3.72494  3.29354  2.67741  2.69355  4.24690  2.90347  2.73739  3.18146  2.89801  2.37887  2.77519  2.98518  4.58477  3.61503
          0.02453  4.11587  4.83822  0.61958  0.77255  0.34583  1.22974
     90   2.08144  5.14885  2.54372  2.14833  4.47270  2.92986  3.66106  3.94409  2.19770  3.44966  4.20829  2.91320  3.13763  2.77113  2.91987  2.39502  2.93187  3.53077  5.60435  4.20249    103 a - - -
          2.68618  4.42225  2.77519  2.73123  3.46354  2.40513  3.72494  3.29354  2.67741  2.69355  4.24690  2.90347  2.73739  3.18146  2.89801  2.37887  2.77519  2.98518  4.58477  3.61503
          0.01924  4.35594  5.07829  0.61958  0.77255  0.48576  0.95510
     91   2.67068  4.70649  3.20230  2.66842  3.98846  2.52064  3.79237  2.82603  2.10984  3.01768  3.86598  3.14530  3.93287  2.98239  3.00523  2.75945  1.94003  3.05732  5.30610  4.01484    104 t - - -
          2.68618  4.42225  2.77519  2.73123  3.46354  2.40513  3.72494  3.29354  2.67741  2.69355  4.24690  2.90347  2.73739  3.18146  2.89801  2.37887  2.77519  2.98518  4.58477  3.61503
          0.01924  4.35594  5.07829  0.61958  0.77255  0.48576  0.95510
     92   3.59708  5.71533  0.41720  2.77628  5.17797  3.65838  4.46628  4.89562  3.65645  4.42278  5.43754  3.34803  4.34532  3.72360  4.21903  3.52176  3.95389  4.49014  6.23911  5.00433    105 D - - -
          2.68618  4.42225  2.77519  2.73123  3.46354  2.40513  3.72494  3.29354  2.67741  2.69355  4.24690  2.90347  2.73739  3.18146  2.89801  2.37887  2.77519  2.98518  4.58477  3.61503
          0.01924  4.35594  5.07829  0.61958  0.77255  0.48576  0.95510
     93   2.68462  4.20703  3.97588  3.39818  3.32515  3.76393  4.05833  1.81423  2.78482  2.37958  3.31825  3.67391  4.13443  3.55025  3.52166  3.04329  2.52898  1.91268  4.83654  2.95603    106 i - - -
          2.68618  4.42225  2.77519  2.73123  3.46354  2.40513  3.72494  3.29354  2.67741  2.69355  4.24690  2.90347  2.73739  3.18146  2.89801  2.37887  2.77519  2.98518  4.58477  3.61503
          0.01924  4.35594  5.07829  0.61958  0.77255  0.48576  0.95510
     94   3.47566  4.73256  5.26624  4.75762  3.47524  4.86926  5.31458  0.93560  4.60120  1.43191  3.27067  4.96433  5.06635  4.76099  4.71264  4.27291  3.71868  1.97203  5.58013  4.44372    107 i - - -
          2.68618  4.42225  2.77519  2.73123  3.46354  2.40513  3.72494  3.29354  2.67741  2.69355  4.24690  2.90347  2.73739  3.18146  2.89801  2.37887  2.77519  2.98518  4.58477  3.61503
          0.01924  4.35594  5.07829  0.61958  0.77255  0.48576  0.95510
     95   3.64708  4.91750  5.31156  4.78459  3.25154  4.94714  5.27245  1.92527  4.59724  0.64521  3.03892  5.02745  5.07894  4.67261  4.66698  4.35062  3.87312  2.38980  5.42924  4.36124    108 L - - -
          2.68618  4.42225  2.77519  2.73123  3.46354  2.40513  3.72494  3.29354  2.67741  2.69355  4.24690  2.90347  2.73739  3.18146  2.89801  2.37887  2.77519  2.98518  4.58477  3.61503
          0.01924  4.35594  5.07829  0.61958  0.77255  0.48576  0.95510
     96   3.22309  5.18660  3.11326  3.06124  4.63852  3.59138  4.44273  4.48780  3.40771  4.08202  5.05552  0.52511  4.27735  3.73975  3.75949  3.28574  3.63441  4.05660  5.88442  4.57018    109 N - - -
          2.68618  4.42225  2.77519  2.73123  3.46354  2.40513  3.72494  3.29354  2.67741  2.69355  4.24690  2.90347  2.73739  3.18146  2.89801  2.37887  2.77519  2.98518  4.58477  3.61503
          0.01924  4.35594  5.07829  0.61958  0.77255  0.48576  0.95510
     97   2.02679  4.49393  3.64075  3.45415  4.60427  3.24498  4.56134  3.95280  3.53923  3.68581  4.59248  3.61623  0.83613  3.85714  3.81644  2.75368  3.07215  3.45145  5.94518  4.75438    110 p - - -
          2.68618  4.42225  2.77519  2.73123  3.46354  2.40513  3.72494  3.29354  2.67741  2.69355  4.24690  2.90347  2.73739  3.18146  2.89801  2.37887  2.77519  2.98518  4.58477  3.61503
          0.01924  4.35594  5.07829  0.61958  0.77255  0.48576  0.95510
     98   3.12542  4.48495  4.72831  4.18769  1.62150  4.23039  4.13905  2.67107  4.02632  1.60672  2.57748  4.21668  4.53676  4.11497  4.09080  3.54818  3.34957  2.63935  4.44222  2.09066    111 l - - -
          2.68618  4.42225  2.77519  2.73123  3.46354  2.40513  3.72494  3.29354  2.67741  2.69355  4.24690  2.90347  2.73739  3.18146  2.89801  2.37887  2.77519  2.98518  4.58477  3.61503
          0.01924  4.35594  5.07829  0.61958  0.77255  0.48576  0.95510
     99   3.59708  5.71533  0.41720  2.77628  5.17797  3.65838  4.46628  4.89562  3.65645  4.42278  5.43754  3.34803  4.34532  3.72360  4.21903  3.52176  3.95389  4.49014  6.23911  5.00433    112 D - - -
          2.68618  4.42225  2.77519  2.73123  3.46354  2.40513  3.72494  3.29354  2.67741  2.69355  4.24690  2.90347  2.73739  3.18146  2.89801  2.37887  2.77519  2.98518  4.58477  3.61503
          0.01924  4.35594  5.07829  0.61958  0.77255  0.48576  0.95510
    100   1.91516  5.11470  2.90889  2.18083  4.43276  3.46726  3.67944  3.88358  1.97128  3.40634  4.18359  2.95803  3.88201  2.49304  2.85929  2.41766  2.96045  3.49487  5.57149  4.19794    113 a - - -
          2.68618  4.42225  2.77519  2.73123  3.46354  2.40513  3.72494  3.29354  2.67741  2.69355  4.24690  2.90347  2.73739  3.18146  2.89801  2.37887  2.77519  2.98518  4.58477  3.61503
          0.01924  4.35594  5.07829  0.61958  0.77255  0.48576  0.95510
    101   3.64733  5.39631  4.19517  3.63581  4.88104  4.00425  4.30285  4.48291  2.59944  3.90993  4.91935  3.94645  4.50345  3.51875  0.44004  3.72269  3.89296  4.19062  5.77780  4.72941    114 R - - -
          2.68618  4.42225  2.77519  2.73123  3.46354  2.40513  3.72494  3.29354  2.67741  2.69355  4.24690  2.90347  2.73739  3.18146  2.89801  2.37887  2.77519  2.98518  4.58477  3.61503
          0.01924  4.35594  5.07829  0.61958  0.77255  0.48576  0.95510
    102   2.39154  1.72266  4.02244  3.59914  4.20084  2.45754  4.45002  3.58605  3.53676  3.30232  4.15197  3.63195  3.90735  3.79562  3.80029  1.78916  1.92741  3.13731  5.60943  4.42847    115 c - - -
          2.68618  4.42225  2.77519  2.73123  3.46354  2.40513  3.72494  3.29354  2.67741  2.69355  4.24690  2.90347  2.73739  3.18146  2.89801  2.37887  2.77519  2.98518  4.58477  3.61503
          0.01924  4.35594  5.07829  0.61958  0.77255  0.48576  0.95510
    103   1.76581  5.04562  2.92642  2.20246  4.33882  3.46870  3.02969  3.77959  2.22073  3.32958  4.11898  2.97084  3.11558  2.81610  2.89856  2.70701  2.94717  3.41211  5.52006  4.15615    116 a - - -
          2.68618  4.42225  2.77519  2.73123  3.46354  2.40513  3.72494  3.29354  2.67741  2.69355  4.24690  2.90347  2.73739  3.18146  2.89801  2.37887  2.77519  2.98518  4.58477  3.61503
          0.01924  4.35594  5.07829  0.61958  0.77255  0.48576  0.95510
    104   2.31006  4.69010  3.16904  2.65491  4.08495  2.09295  3.82069  2.86311  2.66336  3.12439  3.95171  2.62015  3.08814  3.00012  3.10458  2.35559  2.89598  3.15398  5.38994  4.08456    117 g - - -
          2.68618  4.42225  2.77519  2.73123  3.46354  2.40513  3.72494  3.29354  2.67741  2.69355  4.24690  2.90347  2.73739  3.18146  2.89801  2.37887  2.77519  2.98518  4.58477  3.61503
          0.01924  4.35594  5.07829  0.61958  0.77255  0.48576  0.95510
    105   4.25859  5.43569  4.90204  4.74544  3.33117  4.33756  4.62614  4.34127  4.48162  3.63969  4.94563  4.80996  4.89861  4.84059  4.51447  4.45782  4.58935  4.24200  0.29833  3.31269    118 W - - -
          2.68618  4.42225  2.77519  2.73123  3.46354  2.40513  3.72494  3.29354  2.67741  2.69355  4.24690  2.90347  2.73739  3.18146  2.89801  2.37887  2.77519  2.98518  4.58477  3.61503
          0.01924  4.35594  5.07829  0.61958  0.77255  0.48576  0.95510
    106   2.67481  4.95933  2.31456  2.45296  4.25460  3.45269  3.07276  3.69007  2.48972  3.26411  4.05983  2.98155  3.87132  2.83489  2.96499  1.92471  2.56182  2.84263  5.47590  4.11635    119 s - - -
          2.68618  4.42225  2.77519  2.73123  3.46354  2.40513  3.72494  3.29354  2.67741  2.69355  4.24690  2.90347  2.73739  3.18146  2.89801  2.37887  2.77519  2.98518  4.58477  3.61503
          0.01924  4.35594  5.07829  0.61958  0.77255  0.48576  0.95510
    107   2.83872  4.26069  4.42466  3.83899  2.34133  3.98738  4.29786  2.12574  3.70529  1.60192  3.17323  4.01270  2.65184  3.88879  3.84484  3.28886  3.07018  2.02883  4.87012  3.69301    120 l - - -
          2.68618  4.42225  2.77519  2.73123  3.46354  2.40513  3.72494  3.29354  2.67741  2.69355  4.24690  2.90347  2.73739  3.18146  2.89801  2.37887  2.77519  2.98518  4.58477  3.61503
          0.01924  4.35594  5.07829  0.61958  0.77255  0.48576  0.95510
    108   4.04408  5.17667  5.11429  4.87675  0.87995  4.73563  3.70952  3.62792  4.66409  2.87062  4.18613  4.43198  5.02998  4.52335  4.59125  4.14561  4.26180  3.59319  1.68341  2.08221    121 f - - -
          2.68618  4.42225  2.77519  2.73123  3.46354  2.40513  3.72494  3.29354  2.67741  2.69355  4.24690  2.90347  2.73739  3.18146  2.89801  2.37887  2.77519  2.98518  4.58477  3.61503
          0.01924  4.35594  5.07829  0.61958  0.77255  0.48576  0.95510
    109   2.69259  5.09055  2.53739  2.39033  4.39639  2.91330  3.67036  3.16108  2.21953  3.38376  4.15607  2.04558  3.85893  2.78820  2.92762  2.37277  2.92873  3.46270  5.55901  4.17222    122 n - - -
          2.68618  4.42225  2.77519  2.73123  3.46354  2.40513  3.72494  3.29354  2.67741  2.69355  4.24690  2.90347  2.73739  3.18146  2.89801  2.37887  2.77519  2.98518  4.58477  3.61503
          0.01924  4.35594  5.07829  0.61958  0.77255  0.48576  0.95510
    110   3.20245  5.80674  1.91472  0.84819  5.10057  3.41942  3.99631  4.64368  3.04476  4.12679  4.99323  2.88282  4.06017  3.16768  3.65821  3.06961  3.49872  4.20180  6.25870  4.73963    123 e - - -
          2.68618  4.42225  2.77519  2.73123  3.46354  2.40513  3.72494  3.29354  2.67741  2.69355  4.24690  2.90347  2.73739  3.18146  2.89801  2.37887  2.77519  2.98518  4.58477  3.61503
          0.01924  4.35594  5.07829  0.61958  0.77255  0.48576  0.95510
    111   1.95869  2.56662  4.16606  3.63255  3.48105  2.80901  4.23856  1.70401  3.52093  2.52876  3.46887  3.77472  4.10836  3.75521  3.71784  2.94902  2.92022  2.40830  4.99855  3.80724    124 i - - -
          2.68618  4.42225  2.77519  2.73123  3.46354  2.40513  3.72494  3.29354  2.67741  2.69355  4.24690  2.90347  2.73739  3.18146  2.89801  2.37887  2.77519  2.98518  4.58477  3.61503
          0.01924  4.35594  5.07829  0.61958  0.77255  0.48576  0.95510
    112   2.73412  4.68622  3.33440  2.74792  3.88533  3.60370  3.77863  2.42062  2.24896  2.54821  3.77647  3.21002  3.98366  2.98731  1.96239  2.49099  2.95753  2.98524  5.20947  3.94629    125 r - - -
          2.68618  4.42225  2.77519  2.73123  3.46354  2.40513  3.72494  3.29354  2.67741  2.69355  4.24690  2.90347  2.73739  3.18146  2.89801  2.37887  2.77519  2.98518  4.58477  3.61503
          0.01924  4.35594  5.07829  0.61958  0.77255  0.48576  0.95510
    113   2.71420  5.18780  2.50128  2.12130  4.51313  2.88771  3.66764  3.98938  2.43383  3.48632  4.24335  2.20304  3.85779  2.77719  2.57271  2.67676  2.32622  3.56975  5.63438  4.22635    126 e - - -
          2.68618  4.42225  2.77519  2.73123  3.46354  2.40513  3.72494  3.29354  2.67741  2.69355  4.24690  2.90347  2.73739  3.18146  2.89801  2.37887  2.77519  2.98518  4.58477  3.61503
          0.01924  4.35594  5.07829  0.61958  0.77255  0.48576  0.95510
    114   2.38183  4.96333  2.67095  2.43855  4.23342  3.46384  3.66378  3.66928  2.23680  3.23634  4.02595  2.96996  3.17735  2.51230  2.91315  2.40755  2.88955  2.86018  5.44467  3.04370    127 k - - -
          2.68618  4.42225  2.77519  2.73123  3.46354  2.40513  3.72494  3.29354  2.67741  2.69355  4.24690  2.90347  2.73739  3.18146  2.89801  2.37887  2.77519  2.98518  4.58477  3.61503
          0.01924  4.35594  5.07829  0.61958  0.77255  0.48576  0.95510
    115   2.39084  4.83012  3.05696  2.28204  4.05916  3.49307  3.06842  3.47373  2.51824  3.08776  3.90950  3.03578  2.58666  2.86928  2.97332  2.71053  2.58277  3.16031  5.34042  2.82211    128 e - - -
          2.68618  4.42225  2.77519  2.73123  3.46354  2.40513  3.72494  3.29354  2.67741  2.69355  4.24690  2.90347  2.73739  3.18146  2.89801  2.37887  2.77519  2.98518  4.58477  3.61503
          0.01924  4.35594  5.07829  0.61958  0.77255  0.48576  0.95510
    116   2.34179  5.20345  1.07583  2.42964  4.80476  3.34972  3.99028  4.27548  2.96932  3.84092  4.66904  2.97092  3.97846  3.16009  3.51404  2.35324  3.23015  3.81489  6.02428  4.59060    129 d - - -
          2.68618  4.42225  2.77519  2.73123  3.46354  2.40513  3.72494  3.29354  2.67741  2.69355  4.24690  2.90347  2.73739  3.18146  2.89801  2.37887  2.77519  2.98518  4.58477  3.61503
          0.01924  4.35594  5.07829  0.61958  0.77255  0.48576  0.95510
    117   3.85128  5.02089  5.07971  4.79016  1.03600  4.65270  3.67558  3.53580  4.59455  2.24016  4.11843  4.36249  4.94138  4.44941  4.51989  4.01297  4.06327  3.43768  2.66269  1.48598    130 f - - -
          2.68618  4.42225  2.77519  2.73123  3.46354  2.40513  3.72494  3.29354  2.67741  2.69355  4.24690  2.90347  2.73739  3.18146  2.89801  2.37887  2.77519  2.98518  4.58477  3.61503
          0.01924  4.35594  5.07829  0.61958  0.77255  0.48576  0.95510
    118   2.09165  5.20923  2.45604  1.92780  4.52997  3.43073  3.68215  4.00721  2.46232  3.50601  4.26675  2.53442  3.86622  2.48601  2.96375  2.69270  2.58028  3.58870  5.65687  4.24468    131 e - - -
          2.68618  4.42225  2.77519  2.73123  3.46354  2.40513  3.72494  3.29354  2.67741  2.69355  4.24690  2.90347  2.73739  3.18146  2.89801  2.37887  2.77519  2.98518  4.58477  3.61503
          0.01924  4.35594  5.07829  0.61958  0.77255  0.48576  0.95510
    119   2.41329  5.07348  3.01669  2.47876  4.40871  3.49364  3.68130  3.84671  2.36046  3.37408  4.15863  2.31371  3.89753  2.46883  1.93859  2.72421  2.59857  3.46755  5.53806  4.18835    132 r - - -
          2.68618  4.42225  2.77519  2.73123  3.46354  2.40513  3.72494  3.29354  2.67741  2.69355  4.24690  2.90347  2.73739  3.18146  2.89801  2.37887  2.77519  2.98518  4.58477  3.61503
          0.01924  4.35594  5.07829  0.61958  0.77255  0.48576  0.95510
    120   2.77869  4.20492  4.37705  3.78740  3.20935  3.92106  4.23165  1.93957  3.64329  1.90134  1.96323  3.95096  4.26840  3.83472  3.77855  3.22031  2.57275  2.30939  4.81884  2.95773    133 l - - -
          2.68618  4.42225  2.77519  2.73123  3.46354  2.40513  3.72494  3.29354  2.67741  2.69355  4.24690  2.90347  2.73739  3.18146  2.89801  2.37887  2.77519  2.98518  4.58477  3.61503
          0.01924  4.35594  5.07829  0.61958  0.77255  0.48576  0.95510
    121   0.83796  4.35603  4.09947  3.75705  4.16847  3.34321  4.62569  2.99748  3.68895  3.06167  4.10282  3.79524  4.06800  3.98100  3.92765  2.79725  3.01461  2.17540  5.71661  4.51328    134 a - - -
          2.68618  4.42225  2.77519  2.73123  3.46354  2.40513  3.72494  3.29354  2.67741  2.69355  4.24690  2.90347  2.73739  3.18146  2.89801  2.37887  2.77519  2.98518  4.58477  3.61503
          0.01924  4.35594  5.07829  0.61958  0.77255  0.48576  0.95510
    122   2.38945  5.08364  2.90744  1.93735  4.38803  3.45189  3.66331  3.84215  2.19488  2.90962  4.14431  2.34503  3.85943  2.78021  2.89523  2.39203  2.92377  3.45368  5.54538  4.16377    135 e - - -
          2.68618  4.42225  2.77519  2.73123  3.46354  2.40513  3.72494  3.29354  2.67741  2.69355  4.24690  2.90347  2.73739  3.18146  2.89801  2.37887  2.77519  2.98518  4.58477  3.61503
          0.01924  4.35594  5.07829  0.61958  0.77255  0.48576  0.95510
    123   1.76536  4.36123  3.72521  3.25747  4.14995  3.25705  4.24507  3.45742  3.22387  3.21488  4.07316  3.48197  3.91895  3.52177  3.56436  1.39386  2.35095  2.43850  5.53931  4.31736    136 s - - -
          2.68618  4.42225  2.77519  2.73123  3.46354  2.40513  3.72494  3.29354  2.67741  2.69355  4.24690  2.90347  2.73739  3.18146  2.89801  2.37887  2.77519  2.98518  4.58477  3.61503
          0.01924  4.35594  5.07829  0.61958  0.77255  0.48576  0.95510
    124   3.26492  4.56556  5.13604  4.55286  2.60560  4.55186  4.89219  1.43925  4.40334  1.36046  2.48371  4.67321  4.77697  4.45853  4.43654  3.89363  3.48899  1.96711  5.20080  4.11707    137 l - - -
          2.68618  4.42225  2.77519  2.73123  3.46354  2.40513  3.72494  3.29354  2.67741  2.69355  4.24690  2.90347  2.73739  3.18146  2.89801  2.37887  2.77519  2.98518  4.58477  3.61503
          0.01924  4.35594  5.07829  0.61958  0.77255  0.48576  0.95510
    125   3.37034  4.60762  5.29779  4.78944  3.70745  4.86312  5.42142  0.98919  4.69317  1.84672  3.47605  4.97237  5.08443  4.88649  4.83430  4.25933  3.62006  1.37352  5.76293  4.60177    138 i - - -
          2.68618  4.42225  2.77519  2.73123  3.46354  2.40513  3.72494  3.29354  2.67741  2.69355  4.24690  2.90347  2.73739  3.18146  2.89801  2.37887  2.77519  2.98518  4.58477  3.61503
          0.01924  4.35594  5.07829  0.61958  0.77255  0.48576  0.95510
    126   2.91053  5.07121  3.15616  2.70488  4.46145  3.58377  3.81366  3.88816  2.36736  3.42416  4.26943  3.17744  1.43992  2.46367  2.28502  2.93349  3.15582  3.54363  5.57728  4.29686    139 p - - -
          2.68618  4.42225  2.77519  2.73123  3.46354  2.40513  3.72494  3.29354  2.67741  2.69355  4.24690  2.90347  2.73739  3.18146  2.89801  2.37887  2.77519  2.98518  4.58477  3.61503
          0.01924  4.35594  5.07829  0.61958  0.77255  0.48576  0.95510
    127   2.69416  5.16673  2.55096  2.15716  4.49546  3.43953  3.64855  3.97000  2.39385  3.46346  4.21618  2.91223  3.13561  1.96339  2.57431  2.65956  2.57954  3.54946  5.60691  4.20463    140 q - - -
          2.68618  4.42225  2.77519  2.73123  3.46354  2.40513  3.72494  3.29354  2.67741  2.69355  4.24690  2.90347  2.73739  3.18146  2.89801  2.37887  2.77519  2.98518  4.58477  3.61503
          0.01924  4.35594  5.07829  0.61958  0.77255  0.48576  0.95510
    128   2.68971  5.14194  2.54544  2.37254  4.46491  2.61721  3.00472  3.93487  2.40035  3.43814  4.19546  2.91838  3.84956  2.46031  2.55628  2.09860  2.92320  3.52237  5.58955  4.19204    141 s - - -
          2.68618  4.42225  2.77519  2.73123  3.46354  2.40513  3.72494  3.29354  2.67741  2.69355  4.24690  2.90347  2.73739  3.18146  2.89801  2.37887  2.77519  2.98518  4.58477  3.61503
          0.18463  4.35594  1.85943  0.61958  0.77255  0.48576  0.95510
    129   2.61483  4.58462  3.19458  2.65305  3.81255  2.87233  3.74857  3.17779  2.32625  2.50585  3.71510  3.12365  2.48913  2.96184  3.00344  2.72650  2.86018  2.52013  5.16705  3.88693    142 k - - -
          2.68618  4.42225  2.77519  2.73123  3.46354  2.40513  3.72494  3.29354  2.67741  2.69355  4.24690  2.90347  2.73739  3.18146  2.89801  2.37887  2.77519  2.98518  4.58477  3.61503
          0.02267  4.19398  4.91632  0.61958  0.77255  0.37836  1.15512
    130   2.70735  4.96093  2.06017  2.51150  4.54879  1.86484  3.88348  4.00779  2.74760  3.56881  4.36360  3.02105  3.90775  3.03352  3.23966  2.33331  2.19445  3.56584  5.75960  4.38480    143 g - - -
          2.68618  4.42225  2.77519  2.73123  3.46354  2.40513  3.72494  3.29354  2.67741  2.69355  4.24690  2.90347  2.73739  3.18146  2.89801  2.37887  2.77519  2.98518  4.58477  3.61503
          0.01924  4.35594  5.07829  0.61958  0.77255  0.48576  0.95510
    131   2.67729  5.14566  2.25000  2.14589  4.47066  2.92575  3.64034  3.94458  2.18983  3.44199  3.32515  2.91006  3.15022  2.46191  2.88083  2.64534  2.90998  3.52581  5.58903  4.18691    144 e - - -
          2.68618  4.42225  2.77519  2.73123  3.46354  2.40513  3.72494  3.29354  2.67741  2.69355  4.24690  2.90347  2.73739  3.18146  2.89801  2.37887  2.77519  2.98518  4.58477  3.61503
          0.01924  4.35594  5.07829  0.61958  0.77255  0.48576  0.95510
    132   2.37842  5.09128  2.78890  1.95520  4.49800  2.76093  3.75976  3.96057  2.57085  3.49485  4.27683  2.52671  3.88948  2.88979  3.06424  1.81897  2.99894  3.54887  5.67202  4.28119    145 s - - -
          2.68618  4.42225  2.77519  2.73123  3.46354  2.40513  3.72494  3.29354  2.67741  2.69355  4.24690  2.90347  2.73739  3.18146  2.89801  2.37887  2.77519  2.98518  4.58477  3.61503
          0.01924  4.35594  5.07829  0.61958  0.77255  0.48576  0.95510
    133   2.36800  5.11808  1.12495  2.46573  4.69412  3.36262  3.96960  4.08451  2.91333  3.71103  4.54637  2.99764  3.96925  3.13689  3.43507  2.84350  2.52534  3.66289  5.92916  4.52204    146 d - - -
          2.68618  4.42225  2.77519  2.73123  3.46354  2.40513  3.72494  3.29354  2.67741  2.69355  4.24690  2.90347  2.73739  3.18146  2.89801  2.37887  2.77519  2.98518  4.58477  3.61503
          0.01924  4.35594  5.07829  0.61958  0.77255  0.48576  0.95510
    134   2.93623  5.35313  2.55532  1.62480  4.71472  3.42557  3.85973  4.19599  2.72531  3.71795  4.53353  2.44315  1.71440  3.00912  3.22537  2.88259  3.21069  3.78627  5.88160  4.45809    147 e - - -
          2.68618  4.42225  2.77519  2.73123  3.46354  2.40513  3.72494  3.29354  2.67741  2.69355  4.24690  2.90347  2.73739  3.18146  2.89801  2.37887  2.77519  2.98518  4.58477  3.61503
          0.01924  4.35594  5.07829  0.61958  0.77255  0.48576  0.95510
    135   2.77034  4.63501  3.33144  2.20422  1.85568  3.64651  3.79337  3.17428  2.80623  2.81829  3.72551  3.27667  4.03947  2.65125  3.19478  2.90259  3.00201  2.93431  4.86325  2.84386    148 f - - -
          2.68618  4.42225  2.77519  2.73123  3.46354  2.40513  3.72494  3.29354  2.67741  2.69355  4.24690  2.90347  2.73739  3.18146  2.89801  2.37887  2.77519  2.98518  4.58477  3.61503
          0.01924  4.35594  5.07829  0.61958  0.77255  0.48576  0.95510
    136   4.25859  5.43569  4.90204  4.74544  3.33117  4.33756  4.62614  4.34127  4.48162  3.63969  4.94563  4.80996  4.89861  4.84059  4.51447  4.45782  4.58935  4.24200  0.29833  3.31269    149 W - - -
          2.68618  4.42225  2.77519  2.73123  3.46354  2.40513  3.72494  3.29354  2.67741  2.69355  4.24690  2.90347  2.73739  3.18146  2.89801  2.37887  2.77519  2.98518  4.58477  3.61503
          0.01924  4.35594  5.07829  0.61958  0.77255  0.48576  0.95510
    137   2.38277  3.29279  3.64255  3.07156  3.42801  3.65334  3.91931  2.78192  3.00862  2.25759  2.68874  3.44220  4.03144  2.82477  2.85020  2.55331  2.87792  2.28275  4.89181  3.66998    150 l - - -
          2.68618  4.42225  2.77519  2.73123  3.46354  2.40513  3.72494  3.29354  2.67741  2.69355  4.24690  2.90347  2.73739  3.18146  2.89801  2.37887  2.77519  2.98518  4.58477  3.61503
          0.01924  4.35594  5.07829  0.61958  0.77255  0.48576  0.95510
    138   2.09091  4.94428  2.60394  2.45347  4.22961  2.95031  3.68349  3.66271  2.46750  2.79196  4.03077  2.98137  3.86385  2.50887  2.94150  2.42087  2.58310  3.30807  5.45070  4.09435    151 a - - -
          2.68618  4.42225  2.77519  2.73123  3.46354  2.40513  3.72494  3.29354  2.67741  2.69355  4.24690  2.90347  2.73739  3.18146  2.89801  2.37887  2.77519  2.98518  4.58477  3.61503
          0.01924  4.35594  5.07829  0.61958  0.77255  0.48576  0.95510
    139   2.60879  4.51920  3.35041  2.86707  3.83978  2.77564  3.93020  3.27664  2.86303  2.95546  3.82077  3.27645  3.94904  3.18833  3.25315  1.87749  2.47518  2.97849  5.23510  2.11168    152 s - - -
          2.68618  4.42225  2.77519  2.73123  3.46354  2.40513  3.72494  3.29354  2.67741  2.69355  4.24690  2.90347  2.73739  3.18146  2.89801  2.37887  2.77519  2.98518  4.58477  3.61503
          0.01924  4.35594  5.07829  0.61958  0.77255  0.48576  0.95510
    140   0.93451  4.36291  3.79871  3.59115  4.68462  1.60148  4.63644  4.08021  3.69472  3.80464  4.63175  3.63434  3.92862  3.94264  3.96047  2.62586  2.95835  3.46754  6.01802  4.85492    153 a - - -
          2.68618  4.42225  2.77519  2.73123  3.46354  2.40513  3.72494  3.29354  2.67741  2.69355  4.24690  2.90347  2.73739  3.18146  2.89801  2.37887  2.77519  2.98518  4.58477  3.61503
          0.01924  4.35594  5.07829  0.61958  0.77255  0.48576  0.95510
    141   3.64733  5.39631  4.19517  3.63581  4.88104  4.00425  4.30285  4.48291  2.59944  3.90993  4.91935  3.94645  4.50345  3.51875  0.44004  3.72269  3.89296  4.19062  5.77780  4.72941    154 R - - -
          2.68618  4.42225  2.77519  2.73123  3.46354  2.40513  3.72494  3.29354  2.67741  2.69355  4.24690  2.90347  2.73739  3.18146  2.89801  2.37887  2.77519  2.98518  4.58477  3.61503
          0.01924  4.35594  5.07829  0.61958  0.77255  0.48576  0.95510
    142   2.71338  4.45325  2.89384  2.98528  3.59548  3.67580  3.95888  2.43984  2.95326  1.89461  3.53386  3.40495  4.06706  3.26490  3.31842  2.93519  1.94836  2.56178  5.07660  3.83503    155 l - - -
          2.68618  4.42225  2.77519  2.73123  3.46354  2.40513  3.72494  3.29354  2.67741  2.69355  4.24690  2.90347  2.73739  3.18146  2.89801  2.37887  2.77519  2.98518  4.58477  3.61503
          0.01924  4.35594  5.07829  0.61958  0.77255  0.48576  0.95510
    143   3.35181  4.59448  5.28111  4.76297  3.66198  4.82481  5.35338  1.30248  4.66326  1.62473  3.43737  4.93564  5.04714  4.83817  4.78986  4.21249  3.59836  1.18293  5.69433  4.54446    156 v - - -
          2.68618  4.42225  2.77519  2.73123  3.46354  2.40513  3.72494  3.29354  2.67741  2.69355  4.24690  2.90347  2.73739  3.18146  2.89801  2.37887  2.77519  2.98518  4.58477  3.61503
          0.01924  4.35594  5.07829  0.61958  0.77255  0.48576  0.95510
    144   3.65620  4.93337  5.13567  4.68169  1.15682  4.74650  4.46099  2.62330  4.51725  1.20264  3.21276  4.70053  4.95939  4.51789  4.54706  4.13455  3.88001  2.77518  4.61055  3.07019    157 f - - -
          2.68618  4.42225  2.77519  2.73123  3.46354  2.40513  3.72494  3.29354  2.67741  2.69355  4.24690  2.90347  2.73739  3.18146  2.89801  2.37887  2.77519  2.98518  4.58477  3.61503
          0.01924  4.35594  5.07829  0.61958  0.77255  0.48576  0.95510
    145   2.38600  4.87895  3.03651  2.25875  4.17895  2.94161  3.70983  3.60145  2.49757  3.19309  3.99849  3.01798  3.87588  2.85443  2.62182  1.90541  2.90124  2.78907  5.42217  4.08201    158 s - - -
          2.68618  4.42225  2.77519  2.73123  3.46354  2.40513  3.72494  3.29354  2.67741  2.69355  4.24690  2.90347  2.73739  3.18146  2.89801  2.37887  2.77519  2.98518  4.58477  3.61503
          0.01924  4.35594  5.07829  0.61958  0.77255  0.48576  0.95510
    146   2.73395  5.19222  2.44838  1.73982  4.50141  3.43516  3.68432  3.97596  2.46561  3.48315  4.24889  2.90877  3.86925  2.46068  2.96408  2.15139  2.97172  3.56621  5.63971  3.25451    159 e - - -
          2.68618  4.42225  2.77519  2.73123  3.46354  2.40513  3.72494  3.29354  2.67741  2.69355  4.24690  2.90347  2.73739  3.18146  2.89801  2.37887  2.77519  2.98518  4.58477  3.61503
          0.01924  4.35594  5.07829  0.61958  0.77255  0.48576  0.95510
    147   2.27560  4.35219  3.66915  3.13155  3.66466  3.52341  4.04164  2.90029  3.07467  2.35834  3.62026  3.46624  4.01404  3.37705  3.40849  2.42575  1.66653  2.30451  5.12019  3.89402    160 t - - -
          2.68618  4.42225  2.77519  2.73123  3.46354  2.40513  3.72494  3.29354  2.67741  2.69355  4.24690  2.90347  2.73739  3.18146  2.89801  2.37887  2.77519  2.98518  4.58477  3.61503
          0.01924  4.35594  5.07829  0.61958  0.77255  0.48576  0.95510
    148   1.66543  3.16788  3.98004  3.41053  2.80198  3.66960  4.05627  2.65297  3.31292  2.41003  2.77481  3.65461  4.08498  3.55776  3.54222  2.55774  2.88392  2.44719  4.83086  3.63005    161 a - - -
          2.68618  4.42225  2.77519  2.73123  3.46354  2.40513  3.72494  3.29354  2.67741  2.69355  4.24690  2.90347  2.73739  3.18146  2.89801  2.37887  2.77519  2.98518  4.58477  3.61503
          0.01924  4.35594  5.07829  0.61958  0.77255  0.48576  0.95510
    149   2.73531  4.95594  3.12030  2.29706  4.22089  3.53597  3.69304  3.63672  1.98121  3.21161  4.02454  3.05587  3.92075  2.83453  2.10904  2.75670  2.95766  2.80333  5.41752  2.73686    162 k - - -
          2.68618  4.42225  2.77519  2.73123  3.46354  2.40513  3.72494  3.29354  2.67741  2.69355  4.24690  2.90347  2.73739  3.18146  2.89801  2.37887  2.77519  2.98518  4.58477  3.61503
          0.01924  4.35594  5.07829  0.61958  0.77255  0.48576  0.95510
    150   2.82889  5.15058  3.16498  2.56934  4.49652  3.58002  3.68019  3.91507  1.62901  2.84426  4.21043  3.07213  3.95861  2.18540  2.26305  2.45250  3.03972  3.54652  5.54558  4.23571    163 k - - -
          2.68618  4.42225  2.77519  2.73123  3.46354  2.40513  3.72494  3.29354  2.67741  2.69355  4.24690  2.90347  2.73739  3.18146  2.89801  2.37887  2.77519  2.98518  4.58477  3.61503
          0.01924  4.35594  5.07829  0.61958  0.77255  0.48576  0.95510
    151   3.67091  4.95692  5.28936  4.73385  3.17765  4.93050  5.20614  2.38967  4.53743  0.69410  1.97392  4.99099  5.04077  4.58925  4.59766  4.31431  3.88471  2.61349  5.36001  4.33697    164 l - - -
          2.68618  4.42225  2.77519  2.73123  3.46354  2.40513  3.72494  3.29354  2.67741  2.69355  4.24690  2.90347  2.73739  3.18146  2.89801  2.37887  2.77519  2.98518  4.58477  3.61503
          0.01924  4.35594  5.07829  0.61958  0.77255  0.48576  0.95510
    152   2.41219  4.67520  3.21043  2.64566  3.86974  3.54248  3.09356  3.25796  2.34022  2.57114  2.54275  3.13231  3.92798  2.95142  2.64468  2.44157  2.89771  2.98266  5.20791  3.91987    165 k - - -
          2.68618  4.42225  2.77519  2.73123  3.46354  2.40513  3.72494  3.29354  2.67741  2.69355  4.24690  2.90347  2.73739  3.18146  2.89801  2.37887  2.77519  2.98518  4.58477  3.61503
          0.01924  4.35594  5.07829  0.61958  0.77255  0.48576  0.95510
    153   2.67204  5.15514  2.59928  2.16304  4.49032  3.43870  3.63011  3.96751  2.08005  2.98525  4.19978  2.59880  3.83622  2.43646  2.54438  2.38658  2.90313  3.54074  5.59134  4.18882    166 k - - -
          2.68618  4.42225  2.77519  2.73123  3.46354  2.40513  3.72494  3.29354  2.67741  2.69355  4.24690  2.90347  2.73739  3.18146  2.89801  2.37887  2.77519  2.98518  4.58477  3.61503
          0.01924  4.35594  5.07829  0.61958  0.77255  0.48576  0.95510
    154   2.38385  4.46912  2.50738  2.90850  3.63585  3.64099  3.91072  2.25636  2.88369  2.03014  3.57079  3.34271  4.03080  3.19769  3.26483  2.89008  2.54866  2.60483  5.08551  3.83666    167 l - - -
          2.68618  4.42225  2.77519  2.73123  3.46354  2.40513  3.72494  3.29354  2.67741  2.69355  4.24690  2.90347  2.73739  3.18146  2.89801  2.37887  2.77519  2.98518  4.58477  3.61503
          0.09235  4.35594  2.58515  0.61958  0.77255  0.48576  0.95510
    155   2.68075  4.93788  2.93874  2.45286  4.21262  2.16339  3.68815  3.64835  2.21362  3.22676  4.03199  2.56171  3.11748  2.83060  2.91951  2.69496  2.91957  3.30232  5.43979  3.19916    168 g - - -
          2.68621  4.42228  2.77523  2.73126  3.46357  2.40516  3.72498  3.29357  2.67719  2.69358  4.24693  2.90350  2.73743  3.18149  2.89804  2.37873  2.77523  2.98521  4.58480  3.61506
          0.20240  1.73421  5.00663  0.24323  1.53290  0.58326  0.81662
    156   2.68520  5.03864  2.94477  2.42311  4.35941  3.44902  3.65478  3.80412  2.37607  3.33800  4.11903  2.20534  3.06374  2.44940  2.48784  2.67607  2.31231  3.42343  5.51154  4.14829    170 n - - -
          2.68618  4.42225  2.77519  2.73123  3.46354  2.40513  3.72494  3.29354  2.67741  2.69355  4.24690  2.90347  2.73739  3.18146  2.89801  2.37887  2.77519  2.98518  4.58477  3.61503
          0.02069  4.28428  5.00663  0.61958  0.77255  0.42929  1.05260
    157   2.04842  3.34736  3.27958  2.72022  3.79413  3.53399  3.79725  3.17299  2.68081  2.84644  3.70698  3.18572  2.75442  2.65275  2.69368  2.76891  2.88720  2.55668  5.16441  3.89001    171 a - - -
          2.68618  4.42225  2.77519  2.73123  3.46354  2.40513  3.72494  3.29354  2.67741  2.69355  4.24690  2.90347  2.73739  3.18146  2.89801  2.37887  2.77519  2.98518  4.58477  3.61503
          0.01924  4.35594  5.07829  0.61958  0.77255  0.48576  0.95510
    158   2.68817  4.88754  3.01501  2.56224  4.31021  3.43290  3.79065  3.73565  2.26482  3.32068  4.12944  2.58628  3.90699  2.94113  2.99224  2.13434  1.71569  3.36464  5.53393  4.20118    172 t - - -
          2.68618  4.42225  2.77519  2.73123  3.46354  2.40513  3.72494  3.29354  2.67741  2.69355  4.24690  2.90347  2.73739  3.18146  2.89801  2.37887  2.77519  2.98518  4.58477  3.61503
          0.01924  4.35594  5.07829  0.61958  0.77255  0.48576  0.95510
    159   2.66891  4.69925  3.17071  2.62277  3.88679  3.53138  3.74908  3.28941  2.59047  2.93739  2.73176  2.11239  3.92290  2.58854  3.01783  2.75504  2.53768  3.00961  5.22493  3.18947    173 n - - -
          2.68618  4.42225  2.77519  2.73123  3.46354  2.40513  3.72494  3.29354  2.67741  2.69355  4.24690  2.90347  2.73739  3.18146  2.89801  2.37887  2.77519  2.98518  4.58477  3.61503
          0.01924  4.35594  5.07829  0.61958  0.77255  0.48576  0.95510
    160   2.08194  5.15180  2.49117  1.95351  4.47548  3.43563  3.67618  3.94374  2.44644  3.45494  4.21946  2.91867  3.86194  2.79002  2.59910  2.18004  2.94996  3.53512  5.61427  4.21458    174 e - - -
          2.68618  4.42225  2.77519  2.73123  3.46354  2.40513  3.72494  3.29354  2.67741  2.69355  4.24690  2.90347  2.73739  3.18146  2.89801  2.37887  2.77519  2.98518  4.58477  3.61503
          0.01924  4.35594  5.07829  0.61958  0.77255  0.48576  0.95510
    161   2.40728  5.13925  2.56271  2.00885  4.46251  3.44222  3.64626  3.93188  2.18737  3.43408  4.19011  2.91858  3.84713  2.75351  2.52989  2.65548  2.24010  3.51887  5.58440  4.18763    175 e - - -
          2.68618  4.42225  2.77519  2.73123  3.46354  2.40513  3.72494  3.29354  2.67741  2.69355  4.24690  2.90347  2.73739  3.18146  2.89801  2.37887  2.77519  2.98518  4.58477  3.61503
          0.01924  4.35594  5.07829  0.61958  0.77255  0.48576  0.95510
    162   3.50316  4.83619  5.11173  4.61185  3.30441  4.71623  5.14958  2.27189  4.42302  0.68593  3.11256  4.83085  4.95828  4.56910  4.52841  4.12403  3.75608  1.98205  5.42042  4.31463    176 L - - -
          2.68618  4.42225  2.77519  2.73123  3.46354  2.40513  3.72494  3.29354  2.67741  2.69355  4.24690  2.90347  2.73739  3.18146  2.89801  2.37887  2.77519  2.98518  4.58477  3.61503
          0.01924  4.35594  5.07829  0.61958  0.77255  0.48576  0.95510
    163   2.03794  4.17989  4.08603  3.50398  2.79394  3.79082  4.09411  2.24048  3.39307  2.06023  3.26804  3.74314  4.15703  3.62774  2.93955  3.07521  2.92359  1.91239  4.80772  3.61332    177 v - - -
          2.68618  4.42225  2.77519  2.73123  3.46354  2.40513  3.72494  3.29354  2.67741  2.69355  4.24690  2.90347  2.73739  3.18146  2.89801  2.37887  2.77519  2.98518  4.58477  3.61503
          0.01924  4.35594  5.07829  0.61958  0.77255  0.48576  0.95510
    164   2.68075  5.10949  2.24358  2.38125  4.41340  3.44458  2.70740  3.88439  2.40343  3.39940  4.16198  2.58646  3.84837  2.76080  2.56424  2.37202  2.91334  3.48265  5.55732  3.28967    178 d - - -
          2.68618  4.42225  2.77519  2.73123  3.46354  2.40513  3.72494  3.29354  2.67741  2.69355  4.24690  2.90347  2.73739  3.18146  2.89801  2.37887  2.77519  2.98518  4.58477  3.61503
          0.01924  4.35594  5.07829  0.61958  0.77255  0.48576  0.95510
    165   2.37952  4.43452  3.49029  2.91514  3.58142  3.62542  3.85683  2.94489  2.48502  2.02945  3.53581  3.33247  4.00494  3.15847  2.70011  2.87131  2.55641  2.71437  2.96552  3.76510    179 l - - -
          2.68618  4.42225  2.77519  2.73123  3.46354  2.40513  3.72494  3.29354  2.67741  2.69355  4.24690  2.90347  2.73739  3.18146  2.89801  2.37887  2.77519  2.98518  4.58477  3.61503
          0.01924  4.35594  5.07829  0.61958  0.77255  0.48576  0.95510
    166   2.45618  4.34113  4.46986  3.90978  3.43774  4.08986  4.48812  1.57059  3.78468  1.50969  3.34566  4.11590  4.44702  4.01466  3.96535  3.40965  2.63754  2.05791  5.11980  3.94119    180 l - - -
          2.68618  4.42225  2.77519  2.73123  3.46354  2.40513  3.72494  3.29354  2.67741  2.69355  4.24690  2.90347  2.73739  3.18146  2.89801  2.37887  2.77519  2.98518  4.58477  3.61503
          0.01924  4.35594  5.07829  0.61958  0.77255  0.48576  0.95510
    167   2.78729  3.13567  4.47385  3.88547  3.24699  3.94716  4.29190  2.35688  3.73447  1.52878  2.31979  4.01625  4.30071  3.91587  3.84882  3.25547  2.59125  1.97839  4.85783  3.68611    181 l - - -
          2.68618  4.42225  2.77519  2.73123  3.46354  2.40513  3.72494  3.29354  2.67741  2.69355  4.24690  2.90347  2.73739  3.18146  2.89801  2.37887  2.77519  2.98518  4.58477  3.61503
          0.01924  4.35594  5.07829  0.61958  0.77255  0.48576  0.95510
    168   2.65918  4.66062  3.21034  2.64893  3.85916  3.53578  3.75756  2.82611  2.60613  2.90260  3.08162  2.72752  3.92538  2.96032  2.28045  2.46817  2.28878  2.96877  5.20397  3.91566    182 r - - -
          2.68618  4.42225  2.77519  2.73123  3.46354  2.40513  3.72494  3.29354  2.67741  2.69355  4.24690  2.90347  2.73739  3.18146  2.89801  2.37887  2.77519  2.98518  4.58477  3.61503
          0.01924  4.35594  5.07829  0.61958  0.77255  0.48576  0.95510
    169   2.09296  4.69990  2.75074  2.34301  3.90867  3.51993  3.75305  2.51192  2.60815  2.94686  3.79360  3.10489  3.91634  2.94512  3.04936  2.42800  2.89507  2.63253  5.24560  3.94542    183 a - - -
          2.68618  4.42225  2.77519  2.73123  3.46354  2.40513  3.72494  3.29354  2.67741  2.69355  4.24690  2.90347  2.73739  3.18146  2.89801  2.37887  2.77519  2.98518  4.58477  3.61503
          0.01924  4.35594  5.07829  0.61958  0.77255  0.48576  0.95510
    170   2.74144  5.22912  1.90125  2.09973  4.55399  3.42895  3.68589  4.03465  2.22165  3.52797  4.28724  2.89917  3.12170  2.79785  2.97024  2.38766  2.61425  3.61121  5.67462  4.25852    184 d - - -
          2.68618  4.42225  2.77519  2.73123  3.46354  2.40513  3.72494  3.29354  2.67741  2.69355  4.24690  2.90347  2.73739  3.18146  2.89801  2.37887  2.77519  2.98518  4.58477  3.61503
          0.01924  4.35594  5.07829  0.61958  0.77255  0.48576  0.95510
    171   2.36173  4.23259  3.82750  3.25439  2.85054  3.01218  3.98924  2.38053  3.17178  1.73387  3.32838  3.56963  4.08062  2.87995  3.44268  2.97517  2.89230  2.47488  4.83319  3.62433    185 l - - -
          2.68618  4.42225  2.77519  2.73123  3.46354  2.40513  3.72494  3.29354  2.67741  2.69355  4.24690  2.90347  2.73739  3.18146  2.89801  2.37887  2.77519  2.98518  4.58477  3.61503
          0.01924  4.35594  5.07829  0.61958  0.77255  0.48576  0.95510
    172   2.91831  5.48172  1.94683  1.39898  4.79753  3.42142  3.79132  4.30108  2.27081  3.77072  4.55343  2.87554  3.94125  2.47060  3.16854  2.83650  3.17206  3.86105  5.90668  4.44939    186 e - - -
          2.68618  4.42225  2.77519  2.73123  3.46354  2.40513  3.72494  3.29354  2.67741  2.69355  4.24690  2.90347  2.73739  3.18146  2.89801  2.37887  2.77519  2.98518  4.58477  3.61503
          0.01924  4.35594  5.07829  0.61958  0.77255  0.48576  0.95510
    173   2.78215  5.26617  2.40668  1.68044  4.58880  3.43559  3.70993  4.06610  2.00830  3.56098  4.32888  2.90495  3.89003  2.82670  2.98784  2.73424  2.26413  3.64678  5.70825  4.29288    187 e - - -
          2.68618  4.42225  2.77519  2.73123  3.46354  2.40513  3.72494  3.29354  2.67741  2.69355  4.24690  2.90347  2.73739  3.18146  2.89801  2.37887  2.77519  2.98518  4.58477  3.61503
          0.01924  4.35594  5.07829  0.61958  0.77255  0.48576  0.95510
    174   3.50027  4.76809  5.28179  4.73276  3.34746  4.86198  5.24818  1.84013  4.60118  0.81438  3.11664  4.94890  5.02282  4.67359  4.68284  4.23736  3.72952  1.85634  5.47352  4.41892    188 l - - -
          2.68618  4.42225  2.77519  2.73123  3.46354  2.40513  3.72494  3.29354  2.67741  2.69355  4.24690  2.90347  2.73739  3.18146  2.89801  2.37887  2.77519  2.98518  4.58477  3.61503
          0.01924  4.35594  5.07829  0.61958  0.77255  0.48576  0.95510
    175   2.70848  3.59219  3.02755  2.23197  4.34623  2.90902  3.02933  3.78307  2.14957  3.32072  4.10542  2.99035  3.88312  2.78414  1.99013  2.70304  2.93443  3.41377  5.49657  4.14471    189 r - - -
          2.68618  4.42225  2.77519  2.73123  3.46354  2.40513  3.72494  3.29354  2.67741  2.69355  4.24690  2.90347  2.73739  3.18146  2.89801  2.37887  2.77519  2.98518  4.58477  3.61503
          0.01924  4.35594  5.07829  0.61958  0.77255  0.48576  0.95510
    176   2.41260  5.20758  2.48799  1.87417  4.53549  2.92482  3.66712  4.01647  2.20113  3.50673  4.26032  2.52345  3.85647  2.77517  2.93627  2.67598  2.59699  3.59045  5.64989  4.23620    190 e - - -
          2.68618  4.42225  2.77519  2.73123  3.46354  2.40513  3.72494  3.29354  2.67741  2.69355  4.24690  2.90347  2.73739  3.18146  2.89801  2.37887  2.77519  2.98518  4.58477  3.61503
          0.01924  4.35594  5.07829  0.61958  0.77255  0.48576  0.95510
    177   3.59552  4.86530  4.93623  4.52832  1.04999  4.54528  3.88421  3.06770  4.35564  1.66772  3.65536  4.35537  4.82728  4.33812  4.37187  3.89107  3.81360  3.06363  4.04476  1.97624    191 f - - -
          2.68618  4.42225  2.77519  2.73123  3.46354  2.40513  3.72494  3.29354  2.67741  2.69355  4.24690  2.90347  2.73739  3.18146  2.89801  2.37887  2.77519  2.98518  4.58477  3.61503
          0.01924  4.35594  5.07829  0.61958  0.77255  0.48576  0.95510
    178   3.50683  4.84059  5.11175  4.61296  3.30181  4.71714  5.15022  2.27651  4.42260  0.67980  3.11045  4.83236  4.95935  4.56901  4.52768  4.12599  3.76001  2.00063  5.41938  4.31329    192 L - - -
          2.68618  4.42225  2.77519  2.73123  3.46354  2.40513  3.72494  3.29354  2.67741  2.69355  4.24690  2.90347  2.73739  3.18146  2.89801  2.37887  2.77519  2.98518  4.58477  3.61503
          0.01924  4.35594  5.07829  0.61958  0.77255  0.48576  0.95510
    179   2.09921  4.85859  3.06478  2.08852  4.09903  3.49277  3.69407  3.51116  2.48108  3.11553  3.20222  3.02567  3.88336  2.54805  2.59239  2.70043  2.89586  2.78647  5.36036  4.02940    193 e - - -
          2.68618  4.42225  2.77519  2.73123  3.46354  2.40513  3.72494  3.29354  2.67741  2.69355  4.24690  2.90347  2.73739  3.18146  2.89801  2.37887  2.77519  2.98518  4.58477  3.61503
          0.01924  4.35594  5.07829  0.61958  0.77255  0.48576  0.95510
    180   2.66432  4.67627  3.13851  2.78231  4.15129  1.50146  3.98139  2.76627  2.85913  3.22879  4.09029  2.19766  3.95870  3.19694  3.26338  2.77222  2.99828  3.19296  5.49435  4.18773    194 g - - -
          2.68618  4.42225  2.77519  2.73123  3.46354  2.40513  3.72494  3.29354  2.67741  2.69355  4.24690  2.90347  2.73739  3.18146  2.89801  2.37887  2.77519  2.98518  4.58477  3.61503
          0.01924  4.35594  5.07829  0.61958  0.77255  0.48576  0.95510
    181   2.75079  4.69506  3.31042  2.96109  4.00475  3.46587  2.87425  3.58627  2.86525  3.24084  4.14320  3.35106  4.03946  3.30728  3.18979  2.87703  1.06206  3.25837  5.39020  4.03960    195 t - - -
          2.68618  4.42225  2.77519  2.73123  3.46354  2.40513  3.72494  3.29354  2.67741  2.69355  4.24690  2.90347  2.73739  3.18146  2.89801  2.37887  2.77519  2.98518  4.58477  3.61503
          0.01924  4.35594  5.07829  0.61958  0.77255  0.48576  0.95510
    182   2.66426  5.02573  2.62494  2.19204  4.31540  3.45749  3.65162  3.11845  2.21126  2.88995  4.08234  2.95114  2.62856  2.77075  2.57901  2.65688  2.89519  3.38610  5.49178  4.11954    196 e - - -
          2.68618  4.42225  2.77519  2.73123  3.46354  2.40513  3.72494  3.29354  2.67741  2.69355  4.24690  2.90347  2.73739  3.18146  2.89801  2.37887  2.77519  2.98518  4.58477  3.61503
          0.01924  4.35594  5.07829  0.61958  0.77255  0.48576  0.95510
    183   1.48459  4.66056  3.17961  2.76119  4.34245  2.64866  3.96744  3.77038  2.81289  3.38531  4.19703  3.18631  3.89598  2.57232  3.23968  1.95364  2.93246  3.34562  5.61578  4.31338    197 a - - -
          2.68621  4.42228  2.77522  2.73104  3.46357  2.40515  3.72497  3.29357  2.67743  2.69358  4.24692  2.90349  2.73742  3.18149  2.89803  2.37874  2.77522  2.98521  4.58480  3.61506
          0.17249  2.52802  2.54316  0.65582  0.73192  0.48576  0.95510
    184   1.61314  4.75151  3.04698  2.02273  4.03747  3.47826  3.82877  3.31650  2.66230  2.58634  3.92205  3.11739  3.94215  3.02034  3.08200  2.78605  2.97052  3.03685  5.37927  4.07261    200 a - - -
          2.68618  4.42225  2.77519  2.73123  3.46354  2.40513  3.72494  3.29354  2.67741  2.69355  4.24690  2.90347  2.73739  3.18146  2.89801  2.37887  2.77519  2.98518  4.58477  3.61503
          0.02076  4.28080  5.00315  0.61958  0.77255  0.42698  1.05693
    185   2.66682  4.99404  2.95825  2.21390  3.40235  2.93959  3.06503  3.71455  2.44078  3.27325  4.05894  2.62933  3.15590  2.79298  2.91907  2.10029  2.90003  3.35041  5.47343  4.10663    201 s - - -
          2.68618  4.42225  2.77519  2.73123  3.46354  2.40513  3.72494  3.29354  2.67741  2.69355  4.24690  2.90347  2.73739  3.18146  2.89801  2.37887  2.77519  2.98518  4.58477  3.61503
          0.01924  4.35594  5.07829  0.61958  0.77255  0.48576  0.95510
    186   2.15151  4.27742  4.26994  3.70025  2.57258  3.91778  4.12289  2.57935  3.57431  1.39720  3.24978  3.88903  4.27173  3.77583  3.74312  3.21412  3.05337  2.45195  4.68128  2.73400    202 l - - -
          2.68618  4.42225  2.77519  2.73123  3.46354  2.40513  3.72494  3.29354  2.67741  2.69355  4.24690  2.90347  2.73739  3.18146  2.89801  2.37887  2.77519  2.98518  4.58477  3.61503
          0.01924  4.35594  5.07829  0.61958  0.77255  0.48576  0.95510
    187   2.70203  4.14741  4.27725  3.69488  2.25455  3.07490  4.17026  1.96074  3.56250  2.29592  3.26078  3.86256  4.20275  3.77002  3.71484  3.13076  2.52567  1.82367  4.80459  3.61235    203 v - - -
          2.68618  4.42225  2.77519  2.73123  3.46354  2.40513  3.72494  3.29354  2.67741  2.69355  4.24690  2.90347  2.73739  3.18146  2.89801  2.37887  2.77519  2.98518  4.58477  3.61503
          0.01924  4.35594  5.07829  0.61958  0.77255  0.48576  0.95510
    188   2.39793  5.01771  2.63021  2.21115  3.37644  2.94685  3.65854  3.75271  2.42643  3.30097  4.07984  2.95062  3.85186  2.77998  2.57989  2.10522  2.89722  3.37891  5.49189  4.11910    204 s - - -
          2.68618  4.42225  2.77519  2.73123  3.46354  2.40513  3.72494  3.29354  2.67741  2.69355  4.24690  2.90347  2.73739  3.18146  2.89801  2.37887  2.77519  2.98518  4.58477  3.61503
          0.01924  4.35594  5.07829  0.61958  0.77255  0.48576  0.95510
    189   2.66405  5.10380  2.59244  2.18358  4.41986  3.44058  3.63717  3.88621  2.18621  3.39678  3.35024  2.62141  2.95292  2.74464  2.87494  2.38957  2.55872  3.47902  5.55447  4.16071    205 e - - -
          2.68618  4.42225  2.77519  2.73123  3.46354  2.40513  3.72494  3.29354  2.67741  2.69355  4.24690  2.90347  2.73739  3.18146  2.89801  2.37887  2.77519  2.98518  4.58477  3.61503
          0.01924  4.35594  5.07829  0.61958  0.77255  0.48576  0.95510
    190   2.69243  5.16302  2.50782  2.16667  4.48622  2.92087  3.04035  3.96099  2.19752  3.45861  4.21247  2.22607  3.84730  2.75804  2.90112  2.65817  2.92639  2.97186  5.60647  4.20190    206 e - - -
          2.68618  4.42225  2.77519  2.73123  3.46354  2.40513  3.72494  3.29354  2.67741  2.69355  4.24690  2.90347  2.73739  3.18146  2.89801  2.37887  2.77519  2.98518  4.58477  3.61503
          0.01924  4.35594  5.07829  0.61958  0.77255  0.48576  0.95510
    191   1.73777  4.29935  3.88707  3.35044  3.58615  3.62240  4.15911  2.01027  3.27996  2.59729  3.54626  3.63141  4.10378  3.55982  3.56901  2.18927  2.94706  2.12796  5.09191  3.87922    207 a - - -
          2.68618  4.42225  2.77519  2.73123  3.46354  2.40513  3.72494  3.29354  2.67741  2.69355  4.24690  2.90347  2.73739  3.18146  2.89801  2.37887  2.77519  2.98518  4.58477  3.61503
          0.01924  4.35594  5.07829  0.61958  0.77255  0.48576  0.95510
    192   2.41365  5.20141  2.75806  1.41750  4.54467  3.44815  3.74318  4.00099  2.19362  3.52239  4.30946  2.94603  3.91440  2.87074  2.97939  2.42348  3.04675  3.60210  5.68660  4.29625    208 e - - -
          2.68618  4.42225  2.77519  2.73123  3.46354  2.40513  3.72494  3.29354  2.67741  2.69355  4.24690  2.90347  2.73739  3.18146  2.89801  2.37887  2.77519  2.98518  4.58477  3.61503
          0.01924  4.35594  5.07829  0.61958  0.77255  0.48576  0.95510
    193   3.35323  5.44121  3.79616  3.07427  4.97072  3.91414  3.79882  4.29458  0.81811  3.68153  4.56444  3.44496  4.27186  2.93003  1.86904  3.33606  3.49723  3.97605  5.66845  4.54546    209 k - - -
          2.68618  4.42225  2.77519  2.73123  3.46354  2.40513  3.72494  3.29354  2.67741  2.69355  4.24690  2.90347  2.73739  3.18146  2.89801  2.37887  2.77519  2.98518  4.58477  3.61503
          0.01924  4.35594  5.07829  0.61958  0.77255  0.48576  0.95510
    194   1.74619  4.37595  3.72622  3.21886  3.78958  3.47056  4.14277  2.96774  3.14866  2.78277  2.83513  3.51557  4.02104  3.46394  3.47261  2.81826  1.58178  2.71445  5.25916  4.03730    210 t - - -
          2.68618  4.42225  2.77519  2.73123  3.46354  2.40513  3.72494  3.29354  2.67741  2.69355  4.24690  2.90347  2.73739  3.18146  2.89801  2.37887  2.77519  2.98518  4.58477  3.61503
          0.01924  4.35594  5.07829  0.61958  0.77255  0.48576  0.95510
    195   1.65149  4.28425  3.90547  3.34561  3.46819  3.73001  4.11446  2.23915  3.26665  2.20986  3.43392  3.64995  4.14211  3.54157  3.54588  2.57283  2.95434  2.09501  4.98717  3.77654    211 a - - -
          2.68618  4.42225  2.77519  2.73123  3.46354  2.40513  3.72494  3.29354  2.67741  2.69355  4.24690  2.90347  2.73739  3.18146  2.89801  2.37887  2.77519  2.98518  4.58477  3.61503
          0.01924  4.35594  5.07829  0.61958  0.77255  0.48576  0.95510
    196   1.85670  4.55099  3.29386  2.43162  3.78596  2.92046  3.84621  2.35550  2.76014  2.83647  3.70755  3.22324  3.95530  3.08762  3.16620  2.78859  2.55563  2.85922  5.17419  3.90613    212 a - - -
          2.68618  4.42225  2.77519  2.73123  3.46354  2.40513  3.72494  3.29354  2.67741  2.69355  4.24690  2.90347  2.73739  3.18146  2.89801  2.37887  2.77519  2.98518  4.58477  3.61503
          0.01924  4.35594  5.07829  0.61958  0.77255  0.48576  0.95510
    197   2.63054  4.54319  3.71785  3.58581  4.61407  3.26851  4.66463  4.21895  3.69569  3.90893  4.80875  3.70623  4.05209  4.00745  3.94412  0.54477  3.15143  3.63917  5.94914  4.70984    213 S - - -
          2.68618  4.42225  2.77519  2.73123  3.46354  2.40513  3.72494  3.29354  2.67741  2.69355  4.24690  2.90347  2.73739  3.18146  2.89801  2.37887  2.77519  2.98518  4.58477  3.61503
          0.01924  4.35594  5.07829  0.61958  0.77255  0.48576  0.95510
    198   2.15395  4.45364  4.77782  4.26953  3.74578  4.32604  4.94055  1.06648  4.16737  2.39239  3.58519  4.44940  4.71217  4.42266  4.36293  3.69817  3.35639  1.58329  5.55418  4.35205    214 i - - -
          2.68618  4.42225  2.77519  2.73123  3.46354  2.40513  3.72494  3.29354  2.67741  2.69355  4.24690  2.90347  2.73739  3.18146  2.89801  2.37887  2.77519  2.98518  4.58477  3.61503
          0.01924  4.35594  5.07829  0.61958  0.77255  0.48576  0.95510
    199   3.31968  5.45060  3.77642  3.02249  4.97488  3.90828  3.75833  4.28125  1.70389  3.65918  4.52681  3.40354  4.24573  2.35140  1.02085  3.29362  3.45404  3.95834  5.65404  4.52423    215 r - - -
          2.68618  4.42225  2.77519  2.73123  3.46354  2.40513  3.72494  3.29354  2.67741  2.69355  4.24690  2.90347  2.73739  3.18146  2.89801  2.37887  2.77519  2.98518  4.58477  3.61503
          0.01924  4.35594  5.07829  0.61958  0.77255  0.48576  0.95510
    200   1.45095  4.31408  3.82172  3.35445  2.02087  3.45244  4.15742  3.03453  3.30935  2.77620  3.70373  3.58254  4.02585  3.58172  3.59378  2.31896  2.93093  2.76932  5.08770  3.79516    216 a - - -
          2.68618  4.42225  2.77519  2.73123  3.46354  2.40513  3.72494  3.29354  2.67741  2.69355  4.24690  2.90347  2.73739  3.18146  2.89801  2.37887  2.77519  2.98518  4.58477  3.61503
          0.01924  4.35594  5.07829  0.61958  0.77255  0.48576  0.95510
    201   2.80240  4.35462  4.02115  3.49864  3.52353  3.84824  4.25805  2.40359  3.38196  2.45230  2.77991  2.92694  4.26420  3.69085  3.64041  3.16708  3.06606  1.18274  5.09980  3.87464    217 v - - -
          2.68618  4.42225  2.77519  2.73123  3.46354  2.40513  3.72494  3.29354  2.67741  2.69355  4.24690  2.90347  2.73739  3.18146  2.89801  2.37887  2.77519  2.98518  4.58477  3.61503
          0.01924  4.35594  5.07829  0.61958  0.77255  0.48576  0.95510
    202   3.64984  4.94083  5.26655  4.70973  3.17833  4.90458  5.18191  2.39076  4.51460  0.78059  1.73277  4.96359  5.02346  4.57194  4.57780  4.28492  3.86430  2.60888  5.34987  4.32303    218 l - - -
          2.68618  4.42225  2.77519  2.73123  3.46354  2.40513  3.72494  3.29354  2.67741  2.69355  4.24690  2.90347  2.73739  3.18146  2.89801  2.37887  2.77519  2.98518  4.58477  3.61503
          0.01924  4.35594  5.07829  0.61958  0.77255  0.48576  0.95510
    203   2.27544  4.63669  3.22894  2.70712  4.01129  3.43720  3.84288  2.80451  2.70124  3.05469  3.89541  2.33454  3.90916  3.03862  3.12961  1.85689  2.51091  3.07271  5.34192  4.05006    219 s - - -
          2.68618  4.42225  2.77519  2.73123  3.46354  2.40513  3.72494  3.29354  2.67741  2.69355  4.24690  2.90347  2.73739  3.18146  2.89801  2.37887  2.77519  2.98518  4.58477  3.61503
          0.01924  4.35594  5.07829  0.61958  0.77255  0.48576  0.95510
    204   2.40774  5.12715  2.53385  2.38516  4.45369  3.43909  3.67987  3.91607  2.01332  3.43495  4.20352  2.32146  3.86470  2.79585  2.93152  2.68364  2.18171  3.51340  5.59944  4.20670    220 k - - -
          2.68618  4.42225  2.77519  2.73123  3.46354  2.40513  3.72494  3.29354  2.67741  2.69355  4.24690  2.90347  2.73739  3.18146  2.89801  2.37887  2.77519  2.98518  4.58477  3.61503
          0.01924  4.35594  5.07829  0.61958  0.77255  0.48576  0.95510
    205   2.69344  4.79249  3.09806  2.31182  3.17401  3.52405  3.72799  3.40861  2.32156  3.03415  3.87388  2.38577  3.92082  2.91796  3.00128  2.75267  2.92499  3.11325  5.24095  2.28669    221 y - - -
          2.68618  4.42225  2.77519  2.73123  3.46354  2.40513  3.72494  3.29354  2.67741  2.69355  4.24690  2.90347  2.73739  3.18146  2.89801  2.37887  2.77519  2.98518  4.58477  3.61503
          0.01924  4.35594  5.07829  0.61958  0.77255  0.48576  0.95510
    206   2.52763  4.46607  4.84838  4.29129  3.46660  4.40502  4.81831  1.60438  4.16774  1.26629  3.31082  4.47019  4.70100  4.35060  4.30602  3.74356  3.36799  1.74228  5.30783  4.15863    222 l - - -
          2.68618  4.42225  2.77519  2.73123  3.46354  2.40513  3.72494  3.29354  2.67741  2.69355  4.24690  2.90347  2.73739  3.18146  2.89801  2.37887  2.77519  2.98518  4.58477  3.61503
          0.01924  4.35594  5.07829  0.61958  0.77255  0.48576  0.95510
    207   2.43094  5.11126  3.03255  2.46497  4.44243  3.50144  3.65795  3.88550  1.92619  3.39504  4.17037  2.99032  3.18031  2.45282  2.09921  2.71465  2.60546  3.49751  5.54358  4.18964    223 k - - -
          2.68618  4.42225  2.77519  2.73123  3.46354  2.40513  3.72494  3.29354  2.67741  2.69355  4.24690  2.90347  2.73739  3.18146  2.89801  2.37887  2.77519  2.98518  4.58477  3.61503
          0.01924  4.35594  5.07829  0.61958  0.77255  0.48576  0.95510
    208   2.04126  3.39571  3.36249  2.50147  3.02683  3.54782  3.83929  3.06490  2.78035  2.75634  3.62915  3.24975  2.71206  3.10133  3.17665  2.44502  2.88146  2.81105  5.09559  3.83692    224 a - - -
          2.68618  4.42225  2.77519  2.73123  3.46354  2.40513  3.72494  3.29354  2.67741  2.69355  4.24690  2.90347  2.73739  3.18146  2.89801  2.37887  2.77519  2.98518  4.58477  3.61503
          0.01924  4.35594  5.07829  0.61958  0.77255  0.48576  0.95510
    209   2.89663  4.35796  4.28211  3.71310  2.56088  3.98776  2.58640  2.26084  3.58252  1.32436  3.23853  3.92484  4.32651  3.79284  3.76475  3.28130  3.12520  2.51161  4.69655  3.35229    225 l - - -
          2.68618  4.42225  2.77519  2.73123  3.46354  2.40513  3.72494  3.29354  2.67741  2.69355  4.24690  2.90347  2.73739  3.18146  2.89801  2.37887  2.77519  2.98518  4.58477  3.61503
          0.01924  4.35594  5.07829  0.61958  0.77255  0.48576  0.95510
    210   2.74290  4.81778  3.21127  2.13219  4.03353  3.57382  3.75096  3.38573  2.47112  2.32163  3.88725  3.13660  3.96062  2.92435  1.93275  2.80904  2.96812  2.70032  5.32124  4.03016    226 r - - -
          2.68618  4.42225  2.77519  2.73123  3.46354  2.40513  3.72494  3.29354  2.67741  2.69355  4.24690  2.90347  2.73739  3.18146  2.89801  2.37887  2.77519  2.98518  4.58477  3.61503
          0.01924  4.35594  5.07829  0.61958  0.77255  0.48576  0.95510
    211   2.71545  4.26876  3.90192  3.33261  1.98885  3.75745  3.95989  2.71821  2.71985  2.17917  3.36777  3.62110  4.12819  3.49463  3.47907  3.03164  2.56762  2.52316  4.69314  2.44410    227 f - - -
          2.68618  4.42225  2.77519  2.73123  3.46354  2.40513  3.72494  3.29354  2.67741  2.69355  4.24690  2.90347  2.73739  3.18146  2.89801  2.37887  2.77519  2.98518  4.58477  3.61503
          0.26460  4.35594  1.51568  0.61958  0.77255  0.48576  0.95510
    212   3.38228  4.70043  4.93574  4.40991  3.17109  4.63694  4.97078  1.78273  4.22676  0.85838  2.98526  4.66703  4.83622  4.38959  4.35430  4.01880  3.61636  2.17584  5.27065  4.15039    228 l - - -
          2.68638  4.42245  2.77512  2.73117  3.46374  2.40497  3.72443  3.29333  2.67761  2.69349  4.24710  2.90335  2.73733  3.18088  2.89789  2.37907  2.77539  2.98538  4.58497  3.61523
          0.24123  1.57786  4.83822  1.56383  0.23488  0.76040  0.63014
    213   2.35526  5.07377  2.37798  2.08205  4.38667  3.36889  3.61811  3.84792  2.39309  3.37005  4.14407  2.85446  2.78981  2.73752  2.49823  2.62953  2.89587  3.45078  5.53865  4.14496    238 e - - -
          2.68618  4.42225  2.77519  2.73123  3.46354  2.40513  3.72494  3.29354  2.67741  2.69355  4.24690  2.90347  2.73739  3.18146  2.89801  2.37887  2.77519  2.98518  4.58477  3.61503
          0.02453  4.11587  4.83822  0.61958  0.77255  0.34583  1.22974
    214   2.68947  5.08414  2.56721  2.17741  4.38193  3.45149  3.06309  3.83701  2.18484  3.36743  2.40556  2.60802  3.85813  2.77880  2.90092  2.67161  2.92215  3.44983  5.54233  4.15957    239 e - - -
          2.68618  4.42225  2.77519  2.73123  3.46354  2.40513  3.72494  3.29354  2.67741  2.69355  4.24690  2.90347  2.73739  3.18146  2.89801  2.37887  2.77519  2.98518  4.58477  3.61503
          0.01924  4.35594  5.07829  0.61958  0.77255  0.48576  0.95510
    215   2.67961  4.98903  2.56918  2.43814  4.29654  2.41158  3.69797  3.73666  2.48696  2.78396  4.09063  2.61065  2.73664  2.82956  2.96669  2.68345  2.58287  3.36932  5.50458  4.13866    240 g - - -
          2.68618  4.42225  2.77519  2.73123  3.46354  2.40513  3.72494  3.29354  2.67741  2.69355  4.24690  2.90347  2.73739  3.18146  2.89801  2.37887  2.77519  2.98518  4.58477  3.61503
          0.01924  4.35594  5.07829  0.61958  0.77255  0.48576  0.95510
    216   2.74405  5.23727  2.24402  2.13251  4.57219  2.53176  3.67457  4.05157  1.89938  3.53341  4.28942  2.91010  3.87156  2.78298  2.51159  2.69954  2.97914  3.62424  5.66783  4.25939    241 k - - -
          2.68618  4.42225  2.77519  2.73123  3.46354  2.40513  3.72494  3.29354  2.67741  2.69355  4.24690  2.90347  2.73739  3.18146  2.89801  2.37887  2.77519  2.98518  4.58477  3.61503
          0.01924  4.35594  5.07829  0.61958  0.77255  0.48576  0.95510
    217   2.91404  5.36923  2.59404  1.56662  4.70754  2.04901  3.81097  4.18713  2.63020  3.68917  4.49038  2.92377  3.95885  2.12309  3.11574  2.85509  3.17209  3.77507  5.84119  4.42208    242 e - - -
          2.68618  4.42225  2.77519  2.73123  3.46354  2.40513  3.72494  3.29354  2.67741  2.69355  4.24690  2.90347  2.73739  3.18146  2.89801  2.37887  2.77519  2.98518  4.58477  3.61503
          0.01924  4.35594  5.07829  0.61958  0.77255  0.48576  0.95510
    218   2.72471  5.13225  2.25347  2.38513  4.43593  3.44587  3.68720  3.89533  2.19652  2.87414  4.19788  2.56442  2.28233  2.80733  2.94577  2.69983  2.96192  3.50334  5.59394  4.20321    243 k - - -
          2.68618  4.42225  2.77519  2.73123  3.46354  2.40513  3.72494  3.29354  2.67741  2.69355  4.24690  2.90347  2.73739  3.18146  2.89801  2.37887  2.77519  2.98518  4.58477  3.61503
          0.01924  4.35594  5.07829  0.61958  0.77255  0.48576  0.95510
    219   3.94831  5.21296  4.91399  4.74263  0.46362  4.47234  4.19303  3.44414  4.64612  2.71048  4.11349  4.60499  4.93668  4.68455  4.64447  4.17509  4.25802  3.46647  4.34196  2.66635    244 F - - -
          2.68618  4.42225  2.77519  2.73123  3.46354  2.40513  3.72494  3.29354  2.67741  2.69355  4.24690  2.90347  2.73739  3.18146  2.89801  2.37887  2.77519  2.98518  4.58477  3.61503
          0.01924  4.35594  5.07829  0.61958  0.77255  0.48576  0.95510
    220   2.43632  4.38031  3.70203  3.45298  4.59524  3.14634  4.51437  3.99344  3.49152  3.71488  4.55304  3.56165  3.91774  3.79542  3.77759  0.78578  2.28040  3.41997  5.94185  4.72711    245 s - - -
          2.68618  4.42225  2.77519  2.73123  3.46354  2.40513  3.72494  3.29354  2.67741  2.69355  4.24690  2.90347  2.73739  3.18146  2.89801  2.37887  2.77519  2.98518  4.58477  3.61503
          0.01924  4.35594  5.07829  0.61958  0.77255  0.48576  0.95510
    221   2.53675  4.51586  4.83462  4.31747  3.61882  4.44484  4.95317  0.98086  4.18421  1.90298  3.45315  4.51942  4.77408  4.43291  4.36140  3.81017  3.42752  1.85831  5.49445  4.31155    246 i - - -
          2.68618  4.42225  2.77519  2.73123  3.46354  2.40513  3.72494  3.29354  2.67741  2.69355  4.24690  2.90347  2.73739  3.18146  2.89801  2.37887  2.77519  2.98518  4.58477  3.61503
          0.01924  4.35594  5.07829  0.61958  0.77255  0.48576  0.95510
    222   2.69536  3.30371  3.44569  2.86884  3.71907  3.59650  3.84329  3.10565  2.68008  2.79331  3.67581  3.29526  3.99899  3.10409  1.68969  2.85492  2.51574  2.85634  5.10745  3.04996    247 r - - -
          2.68618  4.42225  2.77519  2.73123  3.46354  2.40513  3.72494  3.29354  2.67741  2.69355  4.24690  2.90347  2.73739  3.18146  2.89801  2.37887  2.77519  2.98518  4.58477  3.61503
          0.01924  4.35594  5.07829  0.61958  0.77255  0.48576  0.95510
    223   2.81779  5.34594  1.78022  1.87789  4.66948  3.42262  3.73189  4.16266  2.54558  3.64267  4.40881  2.45006  3.89931  2.84997  2.58713  2.41625  3.06352  3.72829  5.78229  4.34563    248 d - - -
          2.68618  4.42225  2.77519  2.73123  3.46354  2.40513  3.72494  3.29354  2.67741  2.69355  4.24690  2.90347  2.73739  3.18146  2.89801  2.37887  2.77519  2.98518  4.58477  3.61503
          0.01924  4.35594  5.07829  0.61958  0.77255  0.48576  0.95510
    224   4.25859  5.43569  4.90204  4.74544  3.33117  4.33756  4.62614  4.34127  4.48162  3.63969  4.94563  4.80996  4.89861  4.84059  4.51447  4.45782  4.58935  4.24200  0.29833  3.31269    249 W - - -
          2.68618  4.42225  2.77519  2.73123  3.46354  2.40513  3.72494  3.29354  2.67741  2.69355  4.24690  2.90347  2.73739  3.18146  2.89801  2.37887  2.77519  2.98518  4.58477  3.61503
          0.01924  4.35594  5.07829  0.61958  0.77255  0.48576  0.95510
    225   3.28579  4.56129  5.16870  4.61591  3.46837  4.66126  5.08677  1.57061  4.49396  1.53268  2.60224  4.76754  4.89269  4.61711  4.58140  4.02003  3.52161  1.27543  5.43520  4.32037    250 v - - -
          2.68618  4.42225  2.77519  2.73123  3.46354  2.40513  3.72494  3.29354  2.67741  2.69355  4.24690  2.90347  2.73739  3.18146  2.89801  2.37887  2.77519  2.98518  4.58477  3.61503
          0.01924  4.35594  5.07829  0.61958  0.77255  0.48576  0.95510
    226   2.72407  5.21764  2.53074  2.16978  4.56266  3.45238  3.65264  4.04011  2.14893  3.51412  4.26425  2.56131  3.86347  2.20634  2.16038  2.68247  2.95481  3.60951  5.63954  4.23933    251 k - - -
          2.68618  4.42225  2.77519  2.73123  3.46354  2.40513  3.72494  3.29354  2.67741  2.69355  4.24690  2.90347  2.73739  3.18146  2.89801  2.37887  2.77519  2.98518  4.58477  3.61503
          0.01924  4.35594  5.07829  0.61958  0.77255  0.48576  0.95510
    227   2.82237  5.31264  1.60908  2.33154  4.62804  2.81055  2.94238  4.11473  2.57239  3.61287  4.38931  2.89418  3.90672  2.47983  3.08858  2.39233  3.07092  3.69479  5.76596  4.33661    252 d - - -
          2.68618  4.42225  2.77519  2.73123  3.46354  2.40513  3.72494  3.29354  2.67741  2.69355  4.24690  2.90347  2.73739  3.18146  2.89801  2.37887  2.77519  2.98518  4.58477  3.61503
          0.01924  4.35594  5.07829  0.61958  0.77255  0.48576  0.95510
    228   2.70895  5.16255  2.47371  1.89835  4.47885  2.90198  3.66876  3.94962  2.43986  3.45720  4.21892  2.91157  2.72821  2.46151  2.93567  2.67607  2.94530  2.97362  5.61422  4.21105    253 e - - -
          2.68618  4.42225  2.77519  2.73123  3.46354  2.40513  3.72494  3.29354  2.67741  2.69355  4.24690  2.90347  2.73739  3.18146  2.89801  2.37887  2.77519  2.98518  4.58477  3.61503
          0.01924  4.35594  5.07829  0.61958  0.77255  0.48576  0.95510
    229   2.80004  5.28775  1.85607  2.36829  4.62344  3.45291  3.70641  4.10089  2.18073  3.58098  4.34816  2.23090  3.90138  2.82090  2.23762  2.74999  3.03704  3.67757  5.71280  4.30691    254 d - - -
          2.68625  4.42233  2.77503  2.73107  3.46361  2.40520  3.72502  3.29362  2.67725  2.69362  4.24697  2.90354  2.73724  3.18117  2.89808  2.37894  2.77527  2.98526  4.58484  3.61511
          0.73277  1.48382  1.22877  0.53556  0.88030  0.48576  0.95510
    230   2.63963  4.75383  3.03763  2.50615  3.99586  3.44416  3.64056  2.81087  2.11231  3.00022  3.84378  3.00222  2.76568  2.40372  2.74822  2.69177  2.86924  3.08508  5.25740  3.95638    258 k - - -
          2.68618  4.42225  2.77519  2.73123  3.46354  2.40513  3.72494  3.29354  2.67741  2.69355  4.24690  2.90347  2.73739  3.18146  2.89801  2.37887  2.77519  2.98518  4.58477  3.61503
          0.02707  4.01848  4.74083  0.61958  0.77255  0.31496  1.30867
    231   2.40397  5.16104  2.48154  2.36958  4.49612  2.53465  3.68996  3.96669  2.19961  3.47722  4.24295  2.55880  2.51606  2.80555  2.96569  2.69022  2.96391  3.55442  5.63653  4.23381    259 k - - -
          2.68618  4.42225  2.77519  2.73123  3.46354  2.40513  3.72494  3.29354  2.67741  2.69355  4.24690  2.90347  2.73739  3.18146  2.89801  2.37887  2.77519  2.98518  4.58477  3.61503
          0.01924  4.35594  5.07829  0.61958  0.77255  0.48576  0.95510
    232   2.58489  4.62890  3.07522  2.91782  4.70383  1.06607  4.26661  4.19318  3.22780  3.80692  4.61964  2.49781  3.93444  3.48544  3.63271  2.16216  3.04195  3.61713  5.98246  4.68550    260 g - - -
          2.68618  4.42225  2.77519  2.73123  3.46354  2.40513  3.72494  3.29354  2.67741  2.69355  4.24690  2.90347  2.73739  3.18146  2.89801  2.37887  2.77519  2.98518  4.58477  3.61503
          0.01924  4.35594  5.07829  0.61958  0.77255  0.48576  0.95510
    233   2.68438  4.21385  3.95456  3.38151  2.23628  3.74577  3.98806  2.34595  3.28260  2.39308  3.32243  2.58386  4.11832  3.53040  3.51758  3.02353  2.53252  2.46725  2.84846  3.42597    261 f - - -
          2.68618  4.42225  2.77519  2.73123  3.46354  2.40513  3.72494  3.29354  2.67741  2.69355  4.24690  2.90347  2.73739  3.18146  2.89801  2.37887  2.77519  2.98518  4.58477  3.61503
          0.01924  4.35594  5.07829  0.61958  0.77255  0.48576  0.95510
    234   3.50248  4.83537  5.11171  4.61164  3.30490  4.71604  5.14946  2.27104  4.42308  0.68708  3.11296  4.83057  4.95808  4.56912  4.52853  4.12366  3.75535  1.97861  5.42061  4.31487    262 L - - -
          2.68618  4.42225  2.77519  2.73123  3.46354  2.40513  3.72494  3.29354  2.67741  2.69355  4.24690  2.90347  2.73739  3.18146  2.89801  2.37887  2.77519  2.98518  4.58477  3.61503
          0.01924  4.35594  5.07829  0.61958  0.77255  0.48576  0.95510
    235   3.94831  5.21296  4.91399  4.74263  0.46362  4.47234  4.19303  3.44414  4.64612  2.71048  4.11349  4.60499  4.93668  4.68455  4.64447  4.17509  4.25802  3.46647  4.34196  2.66635    263 F - - -
          2.68618  4.42225  2.77519  2.73123  3.46354  2.40513  3.72494  3.29354  2.67741  2.69355  4.24690  2.90347  2.73739  3.18146  2.89801  2.37887  2.77519  2.98518  4.58477  3.61503
          0.01924  4.35594  5.07829  0.61958  0.77255  0.48576  0.95510
    236   3.47704  4.73380  5.26807  4.75876  3.47209  4.87039  5.31414  0.94182  4.60255  1.42013  3.26698  4.96550  5.06630  4.76026  4.71300  4.27368  3.71973  1.97578  5.57786  4.44315    264 i - - -
          2.68618  4.42225  2.77519  2.73123  3.46354  2.40513  3.72494  3.29354  2.67741  2.69355  4.24690  2.90347  2.73739  3.18146  2.89801  2.37887  2.77519  2.98518  4.58477  3.61503
          0.01924  4.35594  5.07829  0.61958  0.77255  0.48576  0.95510
    237   2.44035  4.37703  3.70776  3.40242  4.48610  3.16860  4.44351  3.86184  3.41268  3.58673  4.42866  3.54055  3.91621  3.72048  3.71304  1.51776  1.14285  3.33982  5.84104  4.62556    265 t - - -
          2.68618  4.42225  2.77519  2.73123  3.46354  2.40513  3.72494  3.29354  2.67741  2.69355  4.24690  2.90347  2.73739  3.18146  2.89801  2.37887  2.77519  2.98518  4.58477  3.61503
          0.01924  4.35594  5.07829  0.61958  0.77255  0.48576  0.95510
    238   2.56669  3.13527  3.76636  3.23525  3.59210  2.77466  4.06519  2.99590  3.15880  2.71554  3.60977  3.51319  3.99901  3.45070  3.45939  1.76074  2.88667  2.73430  2.31765  3.81492    266 s - - -
          2.68618  4.42225  2.77519  2.73123  3.46354  2.40513  3.72494  3.29354  2.67741  2.69355  4.24690  2.90347  2.73739  3.18146  2.89801  2.37887  2.77519  2.98518  4.58477  3.61503
          0.01924  4.35594  5.07829  0.61958  0.77255  0.48576  0.95510
    239   2.70818  5.19027  2.54117  2.37154  4.52832  3.44753  3.64906  4.00388  2.17036  3.48712  4.23831  2.20282  3.85612  2.45519  2.29207  2.38643  2.93967  3.57834  5.62071  4.22069    267 k - - -
          2.68618  4.42225  2.77519  2.73123  3.46354  2.40513  3.72494  3.29354  2.67741  2.69355  4.24690  2.90347  2.73739  3.18146  2.89801  2.37887  2.77519  2.98518  4.58477  3.61503
          0.01924  4.35594  5.07829  0.61958  0.77255  0.48576  0.95510
    240   1.86885  5.00624  2.89760  1.83845  4.31166  3.45632  3.00409  3.74596  2.51265  3.31713  4.11831  2.98520  3.89403  2.86525  2.97818  2.72360  2.58618  3.38634  5.52496  4.16451    268 e - - -
          2.68618  4.42225  2.77519  2.73123  3.46354  2.40513  3.72494  3.29354  2.67741  2.69355  4.24690  2.90347  2.73739  3.18146  2.89801  2.37887  2.77519  2.98518  4.58477  3.61503
          0.01924  4.35594  5.07829  0.61958  0.77255  0.48576  0.95510
    241   3.01521  5.63054  1.54352  1.73879  4.92989  3.40607  3.85752  4.45383  2.79189  3.91675  4.71898  2.04741  3.97545  2.41647  3.36467  2.90935  3.28307  4.00334  6.05700  4.56016    269 d - - -
          2.68618  4.42225  2.77519  2.73123  3.46354  2.40513  3.72494  3.29354  2.67741  2.69355  4.24690  2.90347  2.73739  3.18146  2.89801  2.37887  2.77519  2.98518  4.58477  3.61503
          0.01924  4.35594  5.07829  0.61958  0.77255  0.48576  0.95510
    242   2.68724  4.87666  3.04908  2.08305  4.11515  3.49998  3.06089  3.52959  2.48232  3.13099  2.35464  3.03185  3.89616  2.50715  2.92476  2.72129  2.58364  3.21022  5.37340  4.04436    270 e - - -
          2.68618  4.42225  2.77519  2.73123  3.46354  2.40513  3.72494  3.29354  2.67741  2.69355  4.24690  2.90347  2.73739  3.18146  2.89801  2.37887  2.77519  2.98518  4.58477  3.61503
          0.01924  4.35594  5.07829  0.61958  0.77255  0.48576  0.95510
    243   2.72311  5.01988  3.06392  2.49696  4.31224  2.97763  2.62622  3.74076  2.14290  2.80290  4.08456  3.01594  3.89924  2.80192  2.13203  2.42573  2.94759  3.38489  5.47369  4.13518    271 r - - -
          2.68618  4.42225  2.77519  2.73123  3.46354  2.40513  3.72494  3.29354  2.67741  2.69355  4.24690  2.90347  2.73739  3.18146  2.89801  2.37887  2.77519  2.98518  4.58477  3.61503
          0.01924  4.35594  5.07829  0.61958  0.77255  0.48576  0.95510
    244   1.75417  4.85035  2.64669  2.51967  4.14636  3.46338  3.72396  3.55798  2.52423  3.16497  3.97788  3.03183  3.17759  2.87533  2.61150  2.69443  2.90380  2.76076  5.40623  4.07172    272 a - - -
          2.68618  4.42225  2.77519  2.73123  3.46354  2.40513  3.72494  3.29354  2.67741  2.69355  4.24690  2.90347  2.73739  3.18146  2.89801  2.37887  2.77519  2.98518  4.58477  3.61503
          0.01924  4.35594  5.07829  0.61958  0.77255  0.48576  0.95510
    245   1.71976  4.42664  3.55285  3.05536  3.98116  3.35758  4.07594  3.30860  3.02048  2.48515  3.90773  3.38386  3.93703  3.33936  3.38643  1.66541  2.40095  2.97938  5.37380  4.13109    273 s - - -
          2.68618  4.42225  2.77519  2.73123  3.46354  2.40513  3.72494  3.29354  2.67741  2.69355  4.24690  2.90347  2.73739  3.18146  2.89801  2.37887  2.77519  2.98518  4.58477  3.61503
          0.01924  4.35594  5.07829  0.61958  0.77255  0.48576  0.95510
    246   2.72242  4.33073  3.80676  3.25112  3.41308  3.73868  4.04415  2.68020  3.14255  1.43708  2.79151  2.90041  4.12591  3.44919  3.42600  3.01994  2.54515  2.50747  4.94326  3.73197    274 l - - -
          2.68618  4.42225  2.77519  2.73123  3.46354  2.40513  3.72494  3.29354  2.67741  2.69355  4.24690  2.90347  2.73739  3.18146  2.89801  2.37887  2.77519  2.98518  4.58477  3.61503
          0.01924  4.35594  5.07829  0.61958  0.77255  0.48576  0.95510
    247   3.11489  5.34445  3.39351  2.80249  4.79550  3.74737  3.74802  4.16709  1.85197  3.59881  4.43634  2.23663  4.12865  2.87324  1.23725  3.09132  3.29626  3.81539  5.64515  4.42994    275 r - - -
          2.68618  4.42225  2.77519  2.73123  3.46354  2.40513  3.72494  3.29354  2.67741  2.69355  4.24690  2.90347  2.73739  3.18146  2.89801  2.37887  2.77519  2.98518  4.58477  3.61503
          0.01924  4.35594  5.07829  0.61958  0.77255  0.48576  0.95510
    248   2.13513  4.63659  3.14016  2.89664  4.51475  3.26973  4.16640  3.94456  3.06293  3.59098  4.42330  2.51144  1.21482  3.37877  3.45396  2.71879  3.02171  3.46690  5.80677  4.51618    276 p - - -
          2.68618  4.42225  2.77519  2.73123  3.46354  2.40513  3.72494  3.29354  2.67741  2.69355  4.24690  2.90347  2.73739  3.18146  2.89801  2.37887  2.77519  2.98518  4.58477  3.61503
          0.01924  4.35594  5.07829  0.61958  0.77255  0.48576  0.95510
    249   3.50618  4.77417  5.28387  4.73470  3.34259  4.86614  5.25001  1.84767  4.60219  0.80408  3.11143  4.95247  5.02501  4.67301  4.68329  4.24185  3.73512  1.87739  5.47196  4.41898    277 l - - -
          2.68618  4.42225  2.77519  2.73123  3.46354  2.40513  3.72494  3.29354  2.67741  2.69355  4.24690  2.90347  2.73739  3.18146  2.89801  2.37887  2.77519  2.98518  4.58477  3.61503
          0.01924  4.35594  5.07829  0.61958  0.77255  0.48576  0.95510
    250   3.39880  4.64382  5.29382  4.77193  3.58697  4.85467  5.35617  1.02249  4.66369  1.54077  3.35804  4.95951  5.05923  4.81638  4.78237  4.24339  3.64255  1.60680  5.65962  4.53364    278 i - - -
          2.68618  4.42225  2.77519  2.73123  3.46354  2.40513  3.72494  3.29354  2.67741  2.69355  4.24690  2.90347  2.73739  3.18146  2.89801  2.37887  2.77519  2.98518  4.58477  3.61503
          0.01924  4.35594  5.07829  0.61958  0.77255  0.48576  0.95510
    251   1.94493  4.35659  3.74877  3.52922  4.65388  3.12212  4.58437  4.05793  3.60291  3.78348  4.61362  3.59214  3.91125  3.87734  3.87676  0.76401  2.93662  3.44801  6.00239  4.80127    279 s - - -
          2.68618  4.42225  2.77519  2.73123  3.46354  2.40513  3.72494  3.29354  2.67741  2.69355  4.24690  2.90347  2.73739  3.18146  2.89801  2.37887  2.77519  2.98518  4.58477  3.61503
          0.01924  4.35594  5.07829  0.61958  0.77255  0.48576  0.95510
    252   2.36606  2.70103  4.11404  3.53840  3.30362  3.74744  4.11677  2.53537  3.42188  2.09275  2.38973  3.75267  4.14409  3.65511  3.61957  3.04720  2.11511  2.34625  4.82995  3.63779    280 l - - -
          2.68618  4.42225  2.77519  2.73123  3.46354  2.40513  3.72494  3.29354  2.67741  2.69355  4.24690  2.90347  2.73739  3.18146  2.89801  2.37887  2.77519  2.98518  4.58477  3.61503
          0.01924  4.35594  5.07829  0.61958  0.77255  0.48576  0.95510
    253   3.33503  4.75640  4.59171  4.12774  2.76419  4.25660  4.13343  2.26809  3.82756  2.33695  3.60513  4.21278  4.63650  4.11372  3.96341  3.66348  3.59111  2.81637  1.02821  2.86979    281 w - - -
          2.68618  4.42225  2.77519  2.73123  3.46354  2.40513  3.72494  3.29354  2.67741  2.69355  4.24690  2.90347  2.73739  3.18146  2.89801  2.37887  2.77519  2.98518  4.58477  3.61503
          0.01924  4.35594  5.07829  0.61958  0.77255  0.48576  0.95510
    254   3.43284  4.70553  5.26855  4.69852  3.29534  4.77469  5.13076  1.65201  4.56913  1.00601  2.45062  4.87723  4.94348  4.60753  4.61824  4.13296  3.65521  1.93329  5.36847  4.32555    282 l - - -
          2.68618  4.42225  2.77519  2.73123  3.46354  2.40513  3.72494  3.29354  2.67741  2.69355  4.24690  2.90347  2.73739  3.18146  2.89801  2.37887  2.77519  2.98518  4.58477  3.61503
          0.01924  4.35594  5.07829  0.61958  0.77255  0.48576  0.95510
    255   2.40400  5.37594  1.70854  2.04486  4.70095  3.41422  3.77696  4.19368  2.63363  3.68594  4.46658  2.43973  3.92165  2.90522  3.16657  2.12379  3.11812  3.76457  5.83839  4.39380    283 d - - -
          2.68618  4.42225  2.77519  2.73123  3.46354  2.40513  3.72494  3.29354  2.67741  2.69355  4.24690  2.90347  2.73739  3.18146  2.89801  2.37887  2.77519  2.98518  4.58477  3.61503
          0.01924  4.35594  5.07829  0.61958  0.77255  0.48576  0.95510
    256   2.79837  4.23986  4.32108  3.75014  3.40807  3.95064  4.31734  1.80250  3.63315  2.08615  3.36710  3.95700  4.31859  3.86555  3.82049  2.69820  2.56135  1.50026  4.98957  3.79375    284 v - - -
          2.68618  4.42225  2.77519  2.73123  3.46354  2.40513  3.72494  3.29354  2.67741  2.69355  4.24690  2.90347  2.73739  3.18146  2.89801  2.37887  2.77519  2.98518  4.58477  3.61503
          0.01924  4.35594  5.07829  0.61958  0.77255  0.48576  0.95510
    257   1.55442  4.29552  3.95094  3.41874  3.59206  3.64164  4.20537  1.97979  3.34248  2.58732  3.54952  3.68064  4.12933  3.61907  3.61941  2.49359  2.96419  2.10676  5.11138  3.90137    285 a - - -
          2.68618  4.42225  2.77519  2.73123  3.46354  2.40513  3.72494  3.29354  2.67741  2.69355  4.24690  2.90347  2.73739  3.18146  2.89801  2.37887  2.77519  2.98518  4.58477  3.61503
          0.01924  4.35594  5.07829  0.61958  0.77255  0.48576  0.95510
    258   2.34945  2.70417  4.32634  3.73754  2.72305  3.79925  4.14882  2.18961  3.59037  2.29030  3.23210  3.86688  4.17663  3.78282  3.71412  2.61495  2.90856  1.78037  4.75479  3.56846    286 v - - -
          2.68618  4.42225  2.77519  2.73123  3.46354  2.40513  3.72494  3.29354  2.67741  2.69355  4.24690  2.90347  2.73739  3.18146  2.89801  2.37887  2.77519  2.98518  4.58477  3.61503
          0.01924  4.35594  5.07829  0.61958  0.77255  0.48576  0.95510
    259   2.39832  5.02491  2.97825  2.43789  4.33750  3.46122  3.03975  3.78252  2.40896  3.32471  4.10445  2.22981  3.86397  2.78927  2.31630  2.40040  2.59866  3.40467  5.50712  4.14146    287 n - - -
          2.68618  4.42225  2.77519  2.73123  3.46354  2.40513  3.72494  3.29354  2.67741  2.69355  4.24690  2.90347  2.73739  3.18146  2.89801  2.37887  2.77519  2.98518  4.58477  3.61503
          0.01924  4.35594  5.07829  0.61958  0.77255  0.48576  0.95510
    260   1.93071  4.43455  3.50492  2.98468  3.90456  2.74137  4.00835  2.66346  2.95764  2.97054  3.83315  3.34348  3.93222  3.27064  3.33631  2.07332  1.99329  2.95258  5.29609  4.04929    288 a - - -
          2.68618  4.42225  2.77519  2.73123  3.46354  2.40513  3.72494  3.29354  2.67741  2.69355  4.24690  2.90347  2.73739  3.18146  2.89801  2.37887  2.77519  2.98518  4.58477  3.61503
          0.01924  4.35594  5.07829  0.61958  0.77255  0.48576  0.95510
    261   3.44128  4.69534  5.30178  4.76128  3.44322  4.85000  5.28346  1.38489  4.64163  1.08387  3.21365  4.95281  5.02982  4.73748  4.72864  4.22907  3.67600  1.74114  5.53748  4.45668    289 l - - -
          2.68618  4.42225  2.77519  2.73123  3.46354  2.40513  3.72494  3.29354  2.67741  2.69355  4.24690  2.90347  2.73739  3.18146  2.89801  2.37887  2.77519  2.98518  4.58477  3.61503
          0.01924  4.35594  5.07829  0.61958  0.77255  0.48576  0.95510
    262   3.67156  4.95746  5.28985  4.73444  3.17768  4.93121  5.20683  2.38961  4.53789  0.69143  1.98291  4.99171  5.04130  4.58972  4.59811  4.31517  3.88536  2.61354  5.36036  4.33733    290 L - - -
          2.68618  4.42225  2.77519  2.73123  3.46354  2.40513  3.72494  3.29354  2.67741  2.69355  4.24690  2.90347  2.73739  3.18146  2.89801  2.37887  2.77519  2.98518  4.58477  3.61503
          0.01924  4.35594  5.07829  0.61958  0.77255  0.48576  0.95510
    263   1.98713  4.65575  3.24817  2.73910  4.26950  2.16062  3.90314  3.69285  2.72265  3.30544  4.11340  3.17171  3.88074  3.07261  2.59497  2.03221  2.44706  3.28716  5.53849  4.23549    291 a - - -
          2.68618  4.42225  2.77519  2.73123  3.46354  2.40513  3.72494  3.29354  2.67741  2.69355  4.24690  2.90347  2.73739  3.18146  2.89801  2.37887  2.77519  2.98518  4.58477  3.61503
          0.01924  4.35594  5.07829  0.61958  0.77255  0.48576  0.95510
    264   2.71222  3.14739  4.26270  3.68173  3.24797  3.81486  4.17413  2.50489  3.53818  1.46170  2.36987  3.85501  4.19751  3.75386  3.69578  2.62866  2.95682  2.34551  4.81516  3.63093    292 l - - -
          2.68618  4.42225  2.77519  2.73123  3.46354  2.40513  3.72494  3.29354  2.67741  2.69355  4.24690  2.90347  2.73739  3.18146  2.89801  2.37887  2.77519  2.98518  4.58477  3.61503
          0.01924  4.35594  5.07829  0.61958  0.77255  0.48576  0.95510
    265   2.80204  5.20821  2.74898  1.91159  4.54701  2.44221  3.74408  4.00780  2.19678  3.52612  4.31288  2.94310  2.16482  2.87191  2.98820  2.76886  3.04947  3.60837  5.68980  4.29792    293 e - - -
          2.68618  4.42225  2.77519  2.73123  3.46354  2.40513  3.72494  3.29354  2.67741  2.69355  4.24690  2.90347  2.73739  3.18146  2.89801  2.37887  2.77519  2.98518  4.58477  3.61503
          0.01924  4.35594  5.07829  0.61958  0.77255  0.48576  0.95510
    266   2.84139  5.22245  2.81903  1.39624  4.57016  3.48452  3.75203  4.02343  2.46338  3.53455  4.33055  2.98487  2.55797  2.88071  2.45512  2.81044  3.08317  3.63140  5.68311  4.31416    294 e - - -
          2.68618  4.42225  2.77519  2.73123  3.46354  2.40513  3.72494  3.29354  2.67741  2.69355  4.24690  2.90347  2.73739  3.18146  2.89801  2.37887  2.77519  2.98518  4.58477  3.61503
          0.01924  4.35594  5.07829  0.61958  0.77255  0.48576  0.95510
    267   2.67249  5.11124  2.55662  2.18793  4.42611  3.44080  3.64330  3.89218  2.19123  3.40361  3.30293  2.26403  3.84224  2.75203  2.88440  2.38868  2.57649  3.48593  5.56225  4.16804    295 e - - -
          2.68618  4.42225  2.77519  2.73123  3.46354  2.40513  3.72494  3.29354  2.67741  2.69355  4.24690  2.90347  2.73739  3.18146  2.89801  2.37887  2.77519  2.98518  4.58477  3.61503
          0.09590  4.35594  2.54316  0.61958  0.77255  0.48576  0.95510
    268   2.65898  4.84713  3.05040  2.23955  3.26683  3.47755  3.68075  3.50754  2.45111  3.10928  3.92716  3.01521  3.17999  2.83293  2.00977  2.69458  2.54454  3.18633  5.34904  4.02118    296 r - - -
          2.68618  4.42225  2.77519  2.73123  3.46354  2.40513  3.72494  3.29354  2.67741  2.69355  4.24690  2.90347  2.73739  3.18146  2.89801  2.37887  2.77519  2.98518  4.58477  3.61503
          0.02076  4.28080  5.00315  0.61958  0.77255  0.42698  1.05693
    269   2.80994  5.34060  2.31130  1.63189  4.66457  2.80038  3.72731  4.15855  2.26206  3.63799  4.40201  2.49205  3.89493  2.84431  3.06109  2.38366  3.05539  3.72280  5.77742  4.33984    297 e - - -
          2.68618  4.42225  2.77519  2.73123  3.46354  2.40513  3.72494  3.29354  2.67741  2.69355  4.24690  2.90347  2.73739  3.18146  2.89801  2.37887  2.77519  2.98518  4.58477  3.61503
          0.01924  4.35594  5.07829  0.61958  0.77255  0.48576  0.95510
    270   2.78164  5.01248  3.16722  2.58469  4.31753  3.56133  3.70088  3.72661  2.08559  2.75690  4.09315  3.08377  3.10760  2.83684  1.71340  2.45080  3.00170  3.38767  5.46376  4.15786    298 r - - -
          2.68618  4.42225  2.77519  2.73123  3.46354  2.40513  3.72494  3.29354  2.67741  2.69355  4.24690  2.90347  2.73739  3.18146  2.89801  2.37887  2.77519  2.98518  4.58477  3.61503
          0.01924  4.35594  5.07829  0.61958  0.77255  0.48576  0.95510
    271   3.41431  5.44317  3.92887  3.16147  4.98274  3.95687  3.81573  4.29723  1.71501  3.68380  4.58113  3.50399  4.31042  2.95122  0.83528  3.40576  3.54927  3.99235  5.66378  4.56385    299 r - - -
          2.68618  4.42225  2.77519  2.73123  3.46354  2.40513  3.72494  3.29354  2.67741  2.69355  4.24690  2.90347  2.73739  3.18146  2.89801  2.37887  2.77519  2.98518  4.58477  3.61503
          0.01924  4.35594  5.07829  0.61958  0.77255  0.48576  0.95510
    272   3.09802  4.43081  4.84940  4.29226  3.50697  4.39228  4.80973  1.58565  4.16791  1.44980  3.36241  4.46039  4.69334  4.36056  4.30549  3.73008  2.64745  1.51927  5.31346  4.14952    300 l - - -
          2.68618  4.42225  2.77519  2.73123  3.46354  2.40513  3.72494  3.29354  2.67741  2.69355  4.24690  2.90347  2.73739  3.18146  2.89801  2.37887  2.77519  2.98518  4.58477  3.61503
          0.01924  4.35594  5.07829  0.61958  0.77255  0.48576  0.95510
    273   3.26827  4.93081  3.86225  3.54491  2.93233  3.91989  3.98778  3.66927  3.32731  3.19844  4.25510  2.58438  4.43004  3.76350  3.55445  3.40981  3.56996  3.44672  0.89315  2.89712    301 w - - -
          2.68618  4.42225  2.77519  2.73123  3.46354  2.40513  3.72494  3.29354  2.67741  2.69355  4.24690  2.90347  2.73739  3.18146  2.89801  2.37887  2.77519  2.98518  4.58477  3.61503
          0.01924  4.35594  5.07829  0.61958  0.77255  0.48576  0.95510
    274   3.00204  4.37543  4.65776  4.09805  1.74449  4.13560  4.19583  2.54096  3.93776  1.64939  3.24310  4.15911  4.45784  4.05853  4.01475  3.45029  3.23028  1.85509  4.56580  2.58087    302 l - - -
          2.68618  4.42225  2.77519  2.73123  3.46354  2.40513  3.72494  3.29354  2.67741  2.69355  4.24690  2.90347  2.73739  3.18146  2.89801  2.37887  2.77519  2.98518  4.58477  3.61503
          0.01924  4.35594  5.07829  0.61958  0.77255  0.48576  0.95510
    275   3.44320  4.75237  5.01940  4.54560  1.11468  4.58698  4.49538  1.74729  4.39492  1.91371  3.29356  4.59199  4.85599  4.46289  4.45951  3.96192  3.68227  2.44566  4.71289  3.20076    303 f - - -
          2.68618  4.42225  2.77519  2.73123  3.46354  2.40513  3.72494  3.29354  2.67741  2.69355  4.24690  2.90347  2.73739  3.18146  2.89801  2.37887  2.77519  2.98518  4.58477  3.61503
          0.01924  4.35594  5.07829  0.61958  0.77255  0.48576  0.95510
    276   2.94439  3.11692  4.81202  4.21555  2.61725  4.15673  4.49176  1.58104  4.04039  1.55846  2.54220  4.28241  4.46755  4.15582  4.08222  3.47752  3.17405  2.23131  4.93161  3.78710    304 l - - -
          2.68618  4.42225  2.77519  2.73123  3.46354  2.40513  3.72494  3.29354  2.67741  2.69355  4.24690  2.90347  2.73739  3.18146  2.89801  2.37887  2.77519  2.98518  4.58477  3.61503
          0.01924  4.35594  5.07829  0.61958  0.77255  0.48576  0.95510
    277   3.59708  5.71533  0.41720  2.77628  5.17797  3.65838  4.46628  4.89562  3.65645  4.42278  5.43754  3.34803  4.34532  3.72360  4.21903  3.52176  3.95389  4.49014  6.23911  5.00433    305 D - - -
          2.68618  4.42225  2.77519  2.73123  3.46354  2.40513  3.72494  3.29354  2.67741  2.69355  4.24690  2.90347  2.73739  3.18146  2.89801  2.37887  2.77519  2.98518  4.58477  3.61503
          0.01924  4.35594  5.07829  0.61958  0.77255  0.48576  0.95510
    278   3.47839  5.60430  2.81964  0.49376  5.02879  3.66811  4.33510  4.59032  3.28811  4.13790  5.12140  3.33722  4.30440  3.55983  3.72738  3.42657  3.79605  4.23381  6.10211  4.86626    306 E - - -
          2.68618  4.42225  2.77519  2.73123  3.46354  2.40513  3.72494  3.29354  2.67741  2.69355  4.24690  2.90347  2.73739  3.18146  2.89801  2.37887  2.77519  2.98518  4.58477  3.61503
          0.01924  4.35594  5.07829  0.61958  0.77255  0.48576  0.95510
    279   3.42814  4.72947  5.15239  4.58438  3.27171  4.72148  5.06381  2.24157  4.44265  0.90702  2.41155  4.79349  4.90638  4.51814  4.52330  4.07515  3.65230  1.71911  5.34069  4.28894    307 l - - -
          2.68618  4.42225  2.77519  2.73123  3.46354  2.40513  3.72494  3.29354  2.67741  2.69355  4.24690  2.90347  2.73739  3.18146  2.89801  2.37887  2.77519  2.98518  4.58477  3.61503
          0.01924  4.35594  5.07829  0.61958  0.77255  0.48576  0.95510
    280   2.44118  5.10120  2.86141  2.17647  4.39809  3.46429  2.99788  3.84604  2.46241  3.38681  4.17603  2.95982  2.02980  2.47615  2.92422  2.72867  2.98069  3.47137  5.56924  4.19631    308 p - - -
          2.68618  4.42225  2.77519  2.73123  3.46354  2.40513  3.72494  3.29354  2.67741  2.69355  4.24690  2.90347  2.73739  3.18146  2.89801  2.37887  2.77519  2.98518  4.58477  3.61503
          0.01924  4.35594  5.07829  0.61958  0.77255  0.48576  0.95510
    281   1.97304  4.35235  3.75652  3.39702  4.50699  3.14679  4.42707  3.89018  3.40287  3.59539  4.41451  3.52829  3.89093  3.69081  3.72115  1.08407  1.91687  3.34470  5.84770  4.64274    309 s - - -
          2.68618  4.42225  2.77519  2.73123  3.46354  2.40513  3.72494  3.29354  2.67741  2.69355  4.24690  2.90347  2.73739  3.18146  2.89801  2.37887  2.77519  2.98518  4.58477  3.61503
          0.01924  4.35594  5.07829  0.61958  0.77255  0.48576  0.95510
    282   3.75008  5.08372  4.96760  4.63539  3.39959  4.59324  5.14542  2.65152  4.40235  0.44791  3.31567  4.86753  4.96160  4.64850  4.48842  4.26425  4.03052  2.80936  5.42486  4.25165    310 L - - -
          2.68618  4.42225  2.77519  2.73123  3.46354  2.40513  3.72494  3.29354  2.67741  2.69355  4.24690  2.90347  2.73739  3.18146  2.89801  2.37887  2.77519  2.98518  4.58477  3.61503
          0.01924  4.35594  5.07829  0.61958  0.77255  0.48576  0.95510
    283   2.79686  5.25261  2.73458  2.13360  4.56569  2.82855  2.12280  4.03859  2.48924  3.54100  4.31756  2.24164  3.90247  2.46334  2.96885  2.75297  3.03640  3.63121  5.69243  4.28784    311 h - - -
          2.68618  4.42225  2.77519  2.73123  3.46354  2.40513  3.72494  3.29354  2.67741  2.69355  4.24690  2.90347  2.73739  3.18146  2.89801  2.37887  2.77519  2.98518  4.58477  3.61503
          0.01924  4.35594  5.07829  0.61958  0.77255  0.48576  0.95510
    284   2.95115  5.10505  3.39593  2.76049  3.14368  3.69247  3.73258  3.80632  1.39732  3.32997  4.18027  3.21820  4.06136  2.87941  1.74447  2.96914  3.14888  3.49371  5.45599  4.18130    312 k - - -
          2.68618  4.42225  2.77519  2.73123  3.46354  2.40513  3.72494  3.29354  2.67741  2.69355  4.24690  2.90347  2.73739  3.18146  2.89801  2.37887  2.77519  2.98518  4.58477  3.61503
          0.01924  4.35594  5.07829  0.61958  0.77255  0.48576  0.95510
    285   3.75008  5.08372  4.96760  4.63539  3.39959  4.59324  5.14542  2.65152  4.40235  0.44791  3.31567  4.86753  4.96160  4.64850  4.48842  4.26425  4.03052  2.80936  5.42486  4.25165    313 L - - -
          2.68618  4.42225  2.77519  2.73123  3.46354  2.40513  3.72494  3.29354  2.67741  2.69355  4.24690  2.90347  2.73739  3.18146  2.89801  2.37887  2.77519  2.98518  4.58477  3.61503
          0.01924  4.35594  5.07829  0.61958  0.77255  0.48576  0.95510
    286   2.41867  5.00016  2.95945  2.22303  4.35949  3.47761  3.76577  3.78024  2.49409  3.35060  4.16363  3.04135  1.74185  2.91087  2.51092  2.77558  3.01425  3.42143  5.55200  4.21673    314 p - - -
          2.68618  4.42225  2.77519  2.73123  3.46354  2.40513  3.72494  3.29354  2.67741  2.69355  4.24690  2.90347  2.73739  3.18146  2.89801  2.37887  2.77519  2.98518  4.58477  3.61503
          0.01924  4.35594  5.07829  0.61958  0.77255  0.48576  0.95510
    287   2.40460  5.09962  2.18715  2.14732  3.35020  3.44226  3.67724  3.85603  2.45797  3.38873  4.16341  2.57708  3.86273  2.79704  2.94977  2.18496  2.93836  3.46739  5.56682  4.17770    315 e - - -
          2.68618  4.42225  2.77519  2.73123  3.46354  2.40513  3.72494  3.29354  2.67741  2.69355  4.24690  2.90347  2.73739  3.18146  2.89801  2.37887  2.77519  2.98518  4.58477  3.61503
          0.01924  4.35594  5.07829  0.61958  0.77255  0.48576  0.95510
    288   3.60760  4.86977  5.35809  4.79309  2.45953  4.90893  5.10725  1.98201  4.65712  0.72535  2.97524  4.98356  5.01881  4.62597  4.67777  4.27449  3.81798  2.51642  5.24266  4.11384    316 l - - -
          2.68618  4.42225  2.77519  2.73123  3.46354  2.40513  3.72494  3.29354  2.67741  2.69355  4.24690  2.90347  2.73739  3.18146  2.89801  2.37887  2.77519  2.98518  4.58477  3.61503
          0.01924  4.35594  5.07829  0.61958  0.77255  0.48576  0.95510
    289   2.42931  5.08340  2.55817  2.16934  4.37927  2.88287  3.67044  3.83402  2.44573  3.36914  4.14398  2.58699  3.85947  2.48105  2.93430  2.67504  2.92771  2.44808  5.54933  4.16398    317 e - - -
          2.68618  4.42225  2.77519  2.73123  3.46354  2.40513  3.72494  3.29354  2.67741  2.69355  4.24690  2.90347  2.73739  3.18146  2.89801  2.37887  2.77519  2.98518  4.58477  3.61503
          0.01924  4.35594  5.07829  0.61958  0.77255  0.48576  0.95510
    290   2.70606  5.10694  1.98883  2.16792  4.41086  3.44115  3.68088  3.86851  2.46137  3.39979  3.28980  2.92970  3.11467  2.80059  2.95278  2.15111  2.94382  3.47785  5.57660  4.18651    318 d - - -
          2.68618  4.42225  2.77519  2.73123  3.46354  2.40513  3.72494  3.29354  2.67741  2.69355  4.24690  2.90347  2.73739  3.18146  2.89801  2.37887  2.77519  2.98518  4.58477  3.61503
          0.01924  4.35594  5.07829  0.61958  0.77255  0.48576  0.95510
    291   1.88257  4.41900  3.49550  2.93857  3.58754  2.96471  3.89332  2.25376  2.51650  2.36336  3.54057  3.35140  4.01070  3.20120  3.22953  2.86975  2.90236  2.66384  5.02454  3.78498    319 a - - -
          2.68618  4.42225  2.77519  2.73123  3.46354  2.40513  3.72494  3.29354  2.67741  2.69355  4.24690  2.90347  2.73739  3.18146  2.89801  2.37887  2.77519  2.98518  4.58477  3.61503
          0.01924  4.35594  5.07829  0.61958  0.77255  0.48576  0.95510
    292   2.54105  4.57946  4.75225  4.21054  3.37154  4.38440  4.79702  1.91388  4.06500  0.94234  3.20249  4.43206  4.69020  4.26350  4.22219  3.73123  3.43909  2.19931  5.28821  4.16197    320 l - - -
          2.68618  4.42225  2.77519  2.73123  3.46354  2.40513  3.72494  3.29354  2.67741  2.69355  4.24690  2.90347  2.73739  3.18146  2.89801  2.37887  2.77519  2.98518  4.58477  3.61503
          0.01924  4.35594  5.07829  0.61958  0.77255  0.48576  0.95510
    293   1.73148  4.68181  3.19025  2.70368  4.15592  3.39907  3.86955  3.55686  2.69816  3.19125  4.02023  3.15700  3.02461  2.55946  3.12214  2.69914  1.96435  3.20224  5.45237  4.15293    321 a - - -
          2.68618  4.42225  2.77519  2.73123  3.46354  2.40513  3.72494  3.29354  2.67741  2.69355  4.24690  2.90347  2.73739  3.18146  2.89801  2.37887  2.77519  2.98518  4.58477  3.61503
          0.01924  4.35594  5.07829  0.61958  0.77255  0.48576  0.95510
    294   2.85463  5.25350  2.83839  1.53064  4.60398  3.49948  3.73622  4.04266  1.74488  3.54695  4.34063  2.98655  3.94869  2.86039  2.81967  2.81821  2.58789  3.64990  5.68709  4.32278    322 e - - -
          2.68618  4.42225  2.77519  2.73123  3.46354  2.40513  3.72494  3.29354  2.67741  2.69355  4.24690  2.90347  2.73739  3.18146  2.89801  2.37887  2.77519  2.98518  4.58477  3.61503
          0.01924  4.35594  5.07829  0.61958  0.77255  0.48576  0.95510
    295   1.98063  4.36002  3.63196  3.10520  3.73285  1.98977  4.04285  2.53390  3.06267  2.79600  3.68623  3.43504  3.98033  3.36202  3.40679  2.39532  2.88921  2.33375  5.16989  3.94082    323 a - - -
          2.68618  4.42225  2.77519  2.73123  3.46354  2.40513  3.72494  3.29354  2.67741  2.69355  4.24690  2.90347  2.73739  3.18146  2.89801  2.37887  2.77519  2.98518  4.58477  3.61503
          0.01924  4.35594  5.07829  0.61958  0.77255  0.48576  0.95510
    296   3.64733  5.39631  4.19517  3.63581  4.88104  4.00425  4.30285  4.48291  2.59944  3.90993  4.91935  3.94645  4.50345  3.51875  0.44004  3.72269  3.89296  4.19062  5.77780  4.72941    324 R - - -
          2.68618  4.42225  2.77519  2.73123  3.46354  2.40513  3.72494  3.29354  2.67741  2.69355  4.24690  2.90347  2.73739  3.18146  2.89801  2.37887  2.77519  2.98518  4.58477  3.61503
          0.01924  4.35594  5.07829  0.61958  0.77255  0.48576  0.95510
    297   2.99579  5.28133  3.10737  2.65009  4.70524  2.79822  3.76428  4.11453  1.13710  3.58323  4.40573  3.13848  4.05299  2.41928  2.54222  2.97219  3.21231  3.74218  5.67279  4.39494    325 k - - -
          2.68618  4.42225  2.77519  2.73123  3.46354  2.40513  3.72494  3.29354  2.67741  2.69355  4.24690  2.90347  2.73739  3.18146  2.89801  2.37887  2.77519  2.98518  4.58477  3.61503
          0.01924  4.35594  5.07829  0.61958  0.77255  0.48576  0.95510
    298   2.42204  4.38520  3.77711  3.23153  1.73627  3.75871  3.00687  2.87998  3.16347  2.57455  3.50392  3.55439  4.13812  3.43468  3.45894  2.56999  3.00417  2.67129  4.60385  2.66999    326 f - - -
          2.68618  4.42225  2.77519  2.73123  3.46354  2.40513  3.72494  3.29354  2.67741  2.69355  4.24690  2.90347  2.73739  3.18146  2.89801  2.37887  2.77519  2.98518  4.58477  3.61503
          0.01924  4.35594  5.07829  0.61958  0.77255  0.48576  0.95510
    299   3.37768  5.07725  4.14706  4.11887  5.19971  0.26335  5.18048  4.94537  4.36367  4.52549  5.52420  4.31398  4.47986  4.65037  4.52012  3.56733  3.89484  4.37965  6.13921  5.32715    327 G - - -
          2.68618  4.42225  2.77519  2.73123  3.46354  2.40513  3.72494  3.29354  2.67741  2.69355  4.24690  2.90347  2.73739  3.18146  2.89801  2.37887  2.77519  2.98518  4.58477  3.61503
          0.01924  4.35594  5.07829  0.61958  0.77255  0.48576  0.95510
    300   2.82515  4.60227  3.75153  3.42680  3.92182  1.18935  4.37690  3.25412  3.37752  1.60638  3.99800  3.70569  4.18154  3.73777  3.65366  3.03982  3.20717  3.02738  5.42677  4.16805    328 g - - -
          2.68618  4.42225  2.77519  2.73123  3.46354  2.40513  3.72494  3.29354  2.67741  2.69355  4.24690  2.90347  2.73739  3.18146  2.89801  2.37887  2.77519  2.98518  4.58477  3.61503
          0.01924  4.35594  5.07829  0.61958  0.77255  0.48576  0.95510
    301   1.88940  1.72693  3.77808  3.25347  3.91314  3.40921  4.13288  3.22702  3.01594  2.96955  3.86223  3.51102  3.99271  3.43794  2.22073  2.77965  2.93533  2.92197  5.31768  4.10346    329 c - - -
          2.68618  4.42225  2.77519  2.73123  3.46354  2.40513  3.72494  3.29354  2.67741  2.69355  4.24690  2.90347  2.73739  3.18146  2.89801  2.37887  2.77519  2.98518  4.58477  3.61503
          0.01924  4.35594  5.07829  0.61958  0.77255  0.48576  0.95510
    302   2.38832  4.13915  4.33582  3.74704  2.20254  3.84131  4.12258  2.50069  3.59928  2.22138  2.69410  3.88125  4.20194  3.78458  3.72203  3.14003  2.94369  1.91058  4.69124  2.44923    330 v - - -
          2.68618  4.42225  2.77519  2.73123  3.46354  2.40513  3.72494  3.29354  2.67741  2.69355  4.24690  2.90347  2.73739  3.18146  2.89801  2.37887  2.77519  2.98518  4.58477  3.61503
          0.01924  4.35594  5.07829  0.61958  0.77255  0.48576  0.95510
    303   3.00379  4.40595  4.53280  3.98519  3.24272  4.16915  4.42110  2.25925  3.83014  1.90786  3.36062  4.16663  4.50820  4.05978  3.99340  3.49239  3.24498  1.09747  4.94260  2.80337    331 v - - -
          2.68618  4.42225  2.77519  2.73123  3.46354  2.40513  3.72494  3.29354  2.67741  2.69355  4.24690  2.90347  2.73739  3.18146  2.89801  2.37887  2.77519  2.98518  4.58477  3.61503
          0.01924  4.35594  5.07829  0.61958  0.77255  0.48576  0.95510
    304   2.14103  4.18130  4.12245  3.54403  2.75686  3.01355  4.11227  2.21874  3.43099  1.64728  3.25937  3.76794  4.16522  3.65817  3.62614  3.08311  2.93246  2.34647  4.80631  3.61078    332 l - - -
          2.68618  4.42225  2.77519  2.73123  3.46354  2.40513  3.72494  3.29354  2.67741  2.69355  4.24690  2.90347  2.73739  3.18146  2.89801  2.37887  2.77519  2.98518  4.58477  3.61503
          0.01924  4.35594  5.07829  0.61958  0.77255  0.48576  0.95510
    305   1.95735  4.34767  3.69107  3.49298  4.73253  0.94927  4.59115  4.17935  3.63956  3.85759  4.65537  3.56545  3.89288  3.87646  3.92821  2.04396  2.92172  3.50966  6.05893  4.87517    333 g - - -
          2.68618  4.42225  2.77519  2.73123  3.46354  2.40513  3.72494  3.29354  2.67741  2.69355  4.24690  2.90347  2.73739  3.18146  2.89801  2.37887  2.77519  2.98518  4.58477  3.61503
          0.01924  4.35594  5.07829  0.61958  0.77255  0.48576  0.95510
    306   3.07552  4.44698  4.70259  4.13714  3.09718  4.24997  4.43628  1.53048  3.97243  1.41361  3.19429  4.27319  4.55058  4.13123  4.08003  3.57017  3.30449  2.32365  4.85499  2.32035    334 l - - -
          2.68618  4.42225  2.77519  2.73123  3.46354  2.40513  3.72494  3.29354  2.67741  2.69355  4.24690  2.90347  2.73739  3.18146  2.89801  2.37887  2.77519  2.98518  4.58477  3.61503
          0.01924  4.35594  5.07829  0.61958  0.77255  0.48576  0.95510
    307   3.07379  5.27548  3.02972  2.69008  4.24305  3.63935  2.79977  4.07247  2.42839  3.55034  4.43253  3.18098  4.11044  1.09860  2.73202  3.05730  3.30678  3.73670  5.47883  4.06641    335 q - - -
          2.68618  4.42225  2.77519  2.73123  3.46354  2.40513  3.72494  3.29354  2.67741  2.69355  4.24690  2.90347  2.73739  3.18146  2.89801  2.37887  2.77519  2.98518  4.58477  3.61503
          0.01924  4.35594  5.07829  0.61958  0.77255  0.48576  0.95510
    308   2.62386  4.72969  2.58909  2.65170  4.20478  3.39269  3.86577  3.58375  2.71369  3.23735  4.06367  3.12212  3.90227  3.03961  3.16201  1.48199  2.49264  2.66943  5.49686  4.17990    336 s - - -
          2.68618  4.42225  2.77519  2.73123  3.46354  2.40513  3.72494  3.29354  2.67741  2.69355  4.24690  2.90347  2.73739  3.18146  2.89801  2.37887  2.77519  2.98518  4.58477  3.61503
          0.01924  4.35594  5.07829  0.61958  0.77255  0.48576  0.95510
    309   2.83987  4.31152  4.18347  3.62956  2.09904  3.89131  3.91812  2.77674  3.51327  2.47124  3.42855  3.80158  3.12870  3.71392  3.69798  3.18154  2.58995  2.58821  3.12665  1.80956    337 y - - -
          2.68618  4.42225  2.77519  2.73123  3.46354  2.40513  3.72494  3.29354  2.67741  2.69355  4.24690  2.90347  2.73739  3.18146  2.89801  2.37887  2.77519  2.98518  4.58477  3.61503
          0.01924  4.35594  5.07829  0.61958  0.77255  0.48576  0.95510
    310   0.97719  4.32734  3.83205  3.56512  4.59730  3.11808  4.57398  3.98573  3.60474  3.71313  4.53905  3.60501  3.90112  3.87098  3.87846  1.48286  2.91112  3.39561  5.95279  4.76421    338 a - - -
          2.68618  4.42225  2.77519  2.73123  3.46354  2.40513  3.72494  3.29354  2.67741  2.69355  4.24690  2.90347  2.73739  3.18146  2.89801  2.37887  2.77519  2.98518  4.58477  3.61503
          0.01924  4.35594  5.07829  0.61958  0.77255  0.48576  0.95510
    311   3.14185  5.35287  3.13157  2.74509  4.72979  3.68700  3.83195  4.16780  1.94141  3.62862  4.49998  3.21860  4.13954  1.07910  2.52528  3.11784  3.35457  3.82607  5.69911  4.44129    339 q - - -
          2.68618  4.42225  2.77519  2.73123  3.46354  2.40513  3.72494  3.29354  2.67741  2.69355  4.24690  2.90347  2.73739  3.18146  2.89801  2.37887  2.77519  2.98518  4.58477  3.61503
          0.01924  4.35594  5.07829  0.61958  0.77255  0.48576  0.95510
    312   3.75008  5.08372  4.96760  4.63539  3.39959  4.59324  5.14542  2.65152  4.40235  0.44791  3.31567  4.86753  4.96160  4.64850  4.48842  4.26425  4.03052  2.80936  5.42486  4.25165    340 L - - -
          2.68618  4.42225  2.77519  2.73123  3.46354  2.40513  3.72494  3.29354  2.67741  2.69355  4.24690  2.90347  2.73739  3.18146  2.89801  2.37887  2.77519  2.98518  4.58477  3.61503
          0.01924  4.35594  5.07829  0.61958  0.77255  0.48576  0.95510
    313   2.40775  5.11975  2.47771  1.73608  4.41505  3.44212  3.70946  3.86097  2.51120  3.40934  4.19506  2.54589  3.88313  2.83679  3.00628  2.71646  2.97870  2.49731  5.59810  4.20834    341 e - - -
          2.68618  4.42225  2.77519  2.73123  3.46354  2.40513  3.72494  3.29354  2.67741  2.69355  4.24690  2.90347  2.73739  3.18146  2.89801  2.37887  2.77519  2.98518  4.58477  3.61503
          0.01924  4.35594  5.07829  0.61958  0.77255  0.48576  0.95510
    314   2.16025  5.33024  1.78403  2.06871  4.64960  3.42779  3.74376  4.13303  1.98868  3.62614  4.40103  2.89428  3.90886  2.86626  3.06870  2.77124  3.07575  3.71025  5.77495  4.34590    342 d - - -
          2.68618  4.42225  2.77519  2.73123  3.46354  2.40513  3.72494  3.29354  2.67741  2.69355  4.24690  2.90347  2.73739  3.18146  2.89801  2.37887  2.77519  2.98518  4.58477  3.61503
          0.01924  4.35594  5.07829  0.61958  0.77255  0.48576  0.95510
    315   2.75421  4.26699  4.17288  3.62153  3.48881  3.83619  4.28796  1.61826  3.52098  2.45128  3.44505  3.85499  4.25548  3.77716  3.74860  2.61405  2.18850  1.75106  5.05102  3.84869    343 i - - -
          2.68618  4.42225  2.77519  2.73123  3.46354  2.40513  3.72494  3.29354  2.67741  2.69355  4.24690  2.90347  2.73739  3.18146  2.89801  2.37887  2.77519  2.98518  4.58477  3.61503
          0.01924  4.35594  5.07829  0.61958  0.77255  0.48576  0.95510
    316   4.01869  5.30794  4.59042  4.43243  2.48537  4.42337  3.95654  3.97302  4.28048  3.29515  4.59870  4.37029  4.89567  4.46112  4.35319  4.09592  4.31309  3.86875  4.13938  0.43163    344 Y - - -
          2.68618  4.42225  2.77519  2.73123  3.46354  2.40513  3.72494  3.29354  2.67741  2.69355  4.24690  2.90347  2.73739  3.18146  2.89801  2.37887  2.77519  2.98518  4.58477  3.61503
          0.01924  4.35594  5.07829  0.61958  0.77255  0.48576  0.95510
    317   3.37768  5.07725  4.14706  4.11887  5.19971  0.26335  5.18048  4.94537  4.36367  4.52549  5.52420  4.31398  4.47986  4.65037  4.52012  3.56733  3.89484  4.37965  6.13921  5.32715    345 G - - -
          2.68618  4.42225  2.77519  2.73123  3.46354  2.40513  3.72494  3.29354  2.67741  2.69355  4.24690  2.90347  2.73739  3.18146  2.89801  2.37887  2.77519  2.98518  4.58477  3.61503
          0.01924  4.35594  5.07829  0.61958  0.77255  0.48576  0.95510
    318   2.79010  5.18254  3.07341  2.03348  4.53651  3.53818  3.66322  3.97448  1.78105  3.45791  4.23478  3.01844  3.92335  2.45382  2.10985  2.76450  3.00646  2.98288  5.57925  4.24024    346 k - - -
          2.68618  4.42225  2.77519  2.73123  3.46354  2.40513  3.72494  3.29354  2.67741  2.69355  4.24690  2.90347  2.73739  3.18146  2.89801  2.37887  2.77519  2.98518  4.58477  3.61503
          0.01924  4.35594  5.07829  0.61958  0.77255  0.48576  0.95510
    319   2.44675  5.31284  2.09777  2.08173  4.63907  3.42797  3.71543  4.12754  1.76108  3.60901  4.37226  2.46864  3.89119  2.83078  3.01589  2.73967  3.03853  3.69587  5.74779  4.31970    347 k - - -
          2.68618  4.42225  2.77519  2.73123  3.46354  2.40513  3.72494  3.29354  2.67741  2.69355  4.24690  2.90347  2.73739  3.18146  2.89801  2.37887  2.77519  2.98518  4.58477  3.61503
          0.01924  4.35594  5.07829  0.61958  0.77255  0.48576  0.95510
    320   2.16981  4.84589  2.66224  2.28869  4.09126  2.46688  3.70670  3.49993  2.51645  3.11327  3.19160  3.02450  3.88305  2.86155  2.97919  2.70003  2.89711  2.77880  5.36398  4.03135    348 a - - -
          2.68618  4.42225  2.77519  2.73123  3.46354  2.40513  3.72494  3.29354  2.67741  2.69355  4.24690  2.90347  2.73739  3.18146  2.89801  2.37887  2.77519  2.98518  4.58477  3.61503
          0.01924  4.35594  5.07829  0.61958  0.77255  0.48576  0.95510
    321   0.49499  4.51373  4.03539  3.88245  4.61532  3.31997  4.83440  3.82113  3.91382  3.67699  4.67398  3.88371  4.10665  4.21148  4.10894  2.86995  3.18220  3.38407  5.98793  4.85645    349 A - - -
          2.68618  4.42225  2.77519  2.73123  3.46354  2.40513  3.72494  3.29354  2.67741  2.69355  4.24690  2.90347  2.73739  3.18146  2.89801  2.37887  2.77519  2.98518  4.58477  3.61503
          0.01924  4.35594  5.07829  0.61958  0.77255  0.48576  0.95510
    322   2.44683  5.26254  2.71933  1.86897  4.60054  3.46640  3.78122  4.05022  2.53677  3.57173  4.37815  2.96326  3.95347  1.51214  2.98084  2.83346  3.12102  3.66081  5.73621  4.35080    350 q - - -
          2.68618  4.42225  2.77519  2.73123  3.46354  2.40513  3.72494  3.29354  2.67741  2.69355  4.24690  2.90347  2.73739  3.18146  2.89801  2.37887  2.77519  2.98518  4.58477  3.61503
          0.01924  4.35594  5.07829  0.61958  0.77255  0.48576  0.95510
    323   2.35485  4.92386  2.93308  2.19798  4.30739  3.42402  3.76866  3.73886  2.57821  3.32130  4.12430  2.57446  3.89087  2.91470  3.04677  2.38222  1.78273  3.36819  5.53845  4.18688    351 t - - -
[truncated: 17,970,242 more chars]
